# Supplementary material for: Comparative transcriptomic analysis of the different developmental stages of ovary in the cuttlefish Sepia pharaonis
Source: BMC Genomics. 2024 Jan 23;25:94. doi: 10.1186/s12864-024-09981-x (PMC10804787; doi:10.1186/s12864-024-09981-x)
Supplement: Supplementary file 2 — Additional file 2. [file 12864_2024_9981_MOESM2_ESM.xls]

## Sheet: Figure S2. the information of N
Class	Number	Des
A	587	A:RNA processing and modification
B	225	B:Chromatin structure and dynamics
C	270	C:Energy production and conversion
D	432	D:Cell cycle control, cell division, chromosome partitioning
E	278	E:Amino acid transport and metabolism
F	120	F:Nucleotide transport and metabolism
G	362	G:Carbohydrate transport and metabolism
H	102	H:Coenzyme transport and metabolism
I	279	I:Lipid transport and metabolism
J	330	J:Translation, ribosomal structure and biogenesis
K	678	K:Transcription				0.0780297
L	291	L:Replication, recombination and repair
M	96	M:Cell wall/membrane/envelope biogenesis
N	7	N:Cell motility
O	833	O:Posttranslational modification, protein turnover, chaperones
P	368	P:Inorganic ion transport and metabolism
Q	198	Q:Secondary metabolites biosynthesis, transport and catabolism
S	1079	S:Function unknown
T	1492	T:Signal transduction mechanisms
U	582	U:Intracellular trafficking, secretion, and vesicular transport
V	77	V:Defense mechanisms
W	143	W:Extracellular structures
Y	32	Y:Nuclear structure
Z	388	Z:Cytoskeleton
