# Supplementary material for: Comparative transcriptomic analysis of the different developmental stages of ovary in the cuttlefish Sepia pharaonis
Source: BMC Genomics. 2024 Jan 23;25:94. doi: 10.1186/s12864-024-09981-x (PMC10804787; doi:10.1186/s12864-024-09981-x)
Supplement: Supplementary file 3 — Additional file 3. [file 12864_2024_9981_MOESM3_ESM.xls]

## Sheet: Figure S3. the information of G
Ontology	Term	GOID	Input_number	Total_number	Percentage	Genes
cellular_component	cell	GO:0005623	7805	8910	0.876	gene-SPHA_54098|gene-SPHA_59066|gene-SPHA_54097|gene-SPHA_64588|gene-SPHA_50785|gene-SPHA_14959|gene-SPHA_14958|gene-SPHA_73086|gene-SPHA_73087|gene-SPHA_73089|new_gene229|gene-SPHA_26619|gene-SPHA_18229|gene-SPHA_62974|gene-SPHA_8385|new_gene994|gene-SPHA_26617|gene-SPHA_78376|gene-SPHA_22110|gene-SPHA_13637|gene-SPHA_21700|gene-SPHA_21702|gene-SPHA_60821|gene-SPHA_8658|gene-SPHA_8659|gene-SPHA_…
cellular_component	cell part	GO:0044464	7773	8910	0.8724	gene-SPHA_54098|gene-SPHA_59066|gene-SPHA_54097|gene-SPHA_64588|gene-SPHA_50785|gene-SPHA_14959|gene-SPHA_14958|gene-SPHA_73086|gene-SPHA_73087|gene-SPHA_73089|new_gene229|gene-SPHA_26619|gene-SPHA_18229|gene-SPHA_62974|gene-SPHA_8385|new_gene994|gene-SPHA_26617|gene-SPHA_78376|gene-SPHA_22110|gene-SPHA_13637|gene-SPHA_21700|gene-SPHA_21702|gene-SPHA_60821|gene-SPHA_8658|gene-SPHA_8659|gene-SPHA_…
biological_process	cellular process	GO:0009987	6551	8910	0.7352	gene-SPHA_54098|gene-SPHA_59066|gene-SPHA_54097|gene-SPHA_64588|gene-SPHA_50785|gene-SPHA_14959|gene-SPHA_14958|gene-SPHA_73086|gene-SPHA_73087|new_gene229|gene-SPHA_69086|gene-SPHA_26619|gene-SPHA_23784|gene-SPHA_62974|gene-SPHA_70697|new_gene994|gene-SPHA_26617|gene-SPHA_78376|gene-SPHA_22110|gene-SPHA_13637|gene-SPHA_21700|gene-SPHA_21702|gene-SPHA_60821|gene-SPHA_25142|gene-SPHA_8655|gene-SPH…
cellular_component	organelle	GO:0043226	6221	8910	0.6982	gene-SPHA_54098|gene-SPHA_59066|gene-SPHA_54097|gene-SPHA_64588|gene-SPHA_50785|gene-SPHA_14959|gene-SPHA_14958|gene-SPHA_73086|gene-SPHA_73087|gene-SPHA_73089|new_gene229|gene-SPHA_26619|gene-SPHA_8385|new_gene994|gene-SPHA_26617|gene-SPHA_22110|gene-SPHA_13637|gene-SPHA_21700|gene-SPHA_21702|gene-SPHA_60821|gene-SPHA_8658|gene-SPHA_55417|gene-SPHA_8655|gene-SPHA_8656|gene-SPHA_5470|gene-SPHA_56…
molecular_function	binding	GO:0005488	6062	8910	0.6804	gene-SPHA_54098|gene-SPHA_59066|gene-SPHA_54097|gene-SPHA_14959|gene-SPHA_14958|gene-SPHA_73086|gene-SPHA_73087|gene-SPHA_73089|new_gene229|gene-SPHA_26619|gene-SPHA_18229|gene-SPHA_62974|gene-SPHA_70697|gene-SPHA_26617|gene-SPHA_78376|gene-SPHA_22110|gene-SPHA_13637|gene-SPHA_40636|gene-SPHA_60827|gene-SPHA_21700|gene-SPHA_21702|gene-SPHA_60821|gene-SPHA_25142|gene-SPHA_8655|gene-SPHA_8656|gene-…
biological_process	biological regulation	GO:0065007	4439	8910	0.4982	gene-SPHA_54098|gene-SPHA_78976|new_gene538|gene-SPHA_78753|gene-SPHA_22364|gene-SPHA_59066|gene-SPHA_67580|gene-SPHA_54097|gene-SPHA_38900|new_gene1824|gene-SPHA_48767|gene-SPHA_58796|gene-SPHA_37160|gene-SPHA_39473|gene-SPHA_56406|gene-SPHA_50785|gene-SPHA_75919|gene-SPHA_64751|gene-SPHA_76060|gene-SPHA_14959|gene-SPHA_73087|gene-SPHA_50417|gene-SPHA_69086|gene-SPHA_26619|gene-SPHA_56377|gene-S…
cellular_component	organelle part	GO:0044422	4363	8910	0.4897	gene-SPHA_54098|gene-SPHA_78976|gene-SPHA_78971|new_gene538|gene-SPHA_51099|gene-SPHA_16849|gene-SPHA_78753|gene-SPHA_19020|new_gene533|gene-SPHA_54097|gene-SPHA_21661|gene-SPHA_58791|gene-SPHA_48767|gene-SPHA_58796|gene-SPHA_196|gene-SPHA_37160|gene-SPHA_64588|gene-SPHA_50785|gene-SPHA_13511|gene-SPHA_64753|gene-SPHA_14959|gene-SPHA_14958|gene-SPHA_73087|gene-SPHA_73089|new_gene229|gene-SPHA_280…
biological_process	metabolic process	GO:0008152	4163	8910	0.4672	gene-SPHA_26057|gene-SPHA_16849|gene-SPHA_78753|gene-SPHA_59066|gene-SPHA_19020|new_gene533|gene-SPHA_54097|new_gene1824|gene-SPHA_48767|gene-SPHA_58796|gene-SPHA_48765|gene-SPHA_37265|gene-SPHA_37160|gene-SPHA_48769|gene-SPHA_50785|gene-SPHA_551|gene-SPHA_14959|gene-SPHA_14958|gene-SPHA_73086|gene-SPHA_73087|new_gene229|gene-SPHA_28057|gene-SPHA_26619|gene-SPHA_56377|gene-SPHA_15309|gene-SPHA_83…
cellular_component	membrane	GO:0016020	3834	8910	0.4303	gene-SPHA_54098|new_gene538|gene-SPHA_51099|gene-SPHA_78753|gene-SPHA_19020|new_gene533|gene-SPHA_75913|gene-SPHA_73771|gene-SPHA_15718|gene-SPHA_58791|gene-SPHA_58796|gene-SPHA_37160|gene-SPHA_64588|gene-SPHA_50785|gene-SPHA_75919|gene-SPHA_64751|gene-SPHA_73087|gene-SPHA_28951|gene-SPHA_56377|gene-SPHA_62974|gene-SPHA_8385|gene-SPHA_52676|gene-SPHA_12728|gene-SPHA_38628|gene-SPHA_58427|gene-SPH…
molecular_function	catalytic activity	GO:0003824	3762	8910	0.4222	gene-SPHA_54098|gene-SPHA_78206|gene-SPHA_26057|gene-SPHA_28057|gene-SPHA_78753|gene-SPHA_59066|gene-SPHA_19020|gene-SPHA_26729|gene-SPHA_54097|gene-SPHA_15718|gene-SPHA_58796|gene-SPHA_48765|gene-SPHA_37265|gene-SPHA_37160|gene-SPHA_48769|gene-SPHA_14958|gene-SPHA_73086|new_gene229|gene-SPHA_56377|gene-SPHA_15309|gene-SPHA_8385|gene-SPHA_52676|gene-SPHA_78376|gene-SPHA_62770|gene-SPHA_23296|gene…
biological_process	response to stimulus	GO:0050896	2905	8910	0.326	gene-SPHA_75919|gene-SPHA_59066|new_gene1824|gene-SPHA_48767|gene-SPHA_58796|gene-SPHA_37160|gene-SPHA_25989|gene-SPHA_50785|gene-SPHA_13511|gene-SPHA_76060|gene-SPHA_14959|gene-SPHA_73085|gene-SPHA_73087|gene-SPHA_69086|gene-SPHA_56377|gene-SPHA_62974|gene-SPHA_70697|gene-SPHA_52676|gene-SPHA_24144|gene-SPHA_11147|gene-SPHA_12728|gene-SPHA_38628|gene-SPHA_62750|gene-SPHA_13637|gene-SPHA_72207|ge…
cellular_component	membrane part	GO:0044425	2840	8910	0.3187	gene-SPHA_54098|new_gene538|gene-SPHA_51099|gene-SPHA_78753|gene-SPHA_19020|new_gene533|gene-SPHA_75913|gene-SPHA_73771|gene-SPHA_21661|gene-SPHA_37160|gene-SPHA_50785|gene-SPHA_75919|gene-SPHA_73087|gene-SPHA_62974|gene-SPHA_8385|gene-SPHA_52676|gene-SPHA_38628|gene-SPHA_13637|gene-SPHA_40151|gene-SPHA_40152|gene-SPHA_60822|gene-SPHA_21702|gene-SPHA_16738|gene-SPHA_62477|gene-SPHA_8658|gene-SPHA…
cellular_component	protein-containing complex	GO:0032991	2673	8910	0.3	gene-SPHA_38865|gene-SPHA_59066|gene-SPHA_58791|gene-SPHA_48767|gene-SPHA_58796|gene-SPHA_551|gene-SPHA_26619|gene-SPHA_15309|new_gene994|gene-SPHA_52676|gene-SPHA_62750|gene-SPHA_43563|gene-SPHA_13637|gene-SPHA_62755|new_gene1932|gene-SPHA_72207|gene-SPHA_19050|gene-SPHA_40152|gene-SPHA_71730|gene-SPHA_21702|gene-SPHA_16738|gene-SPHA_55417|gene-SPHA_8656|gene-SPHA_21497|gene-SPHA_54602|gene-SPHA…
biological_process	cellular component organization or biogenesis	GO:0071840	2624	8910	0.2945	gene-SPHA_54098|gene-SPHA_78976|gene-SPHA_75919|gene-SPHA_63199|gene-SPHA_40135|gene-SPHA_58791|gene-SPHA_48767|gene-SPHA_58796|gene-SPHA_50785|gene-SPHA_64751|gene-SPHA_73087|gene-SPHA_26619|gene-SPHA_56377|gene-SPHA_62974|gene-SPHA_8385|new_gene994|gene-SPHA_52676|gene-SPHA_78376|gene-SPHA_19054|gene-SPHA_19052|gene-SPHA_72207|gene-SPHA_40152|gene-SPHA_40153|gene-SPHA_21700|gene-SPHA_21702|gene…
biological_process	multicellular organismal process	GO:0032501	2550	8910	0.2862	gene-SPHA_9501|gene-SPHA_75913|gene-SPHA_56406|gene-SPHA_50785|gene-SPHA_75919|gene-SPHA_64751|gene-SPHA_50417|gene-SPHA_26619|gene-SPHA_56377|gene-SPHA_62974|gene-SPHA_8385|gene-SPHA_26617|gene-SPHA_78376|gene-SPHA_29275|gene-SPHA_37109|gene-SPHA_62750|gene-SPHA_72207|gene-SPHA_72208|gene-SPHA_40153|gene-SPHA_60820|gene-SPHA_54147|gene-SPHA_20796|gene-SPHA_55417|gene-SPHA_70344|gene-SPHA_8498|ge…
biological_process	localization	GO:0051179	2345	8910	0.2632	gene-SPHA_54098|new_gene538|gene-SPHA_78753|gene-SPHA_73771|gene-SPHA_50785|gene-SPHA_28951|gene-SPHA_26619|gene-SPHA_56377|gene-SPHA_23784|gene-SPHA_26617|gene-SPHA_12728|gene-SPHA_58427|gene-SPHA_13637|new_gene1932|gene-SPHA_72208|gene-SPHA_40153|gene-SPHA_21700|gene-SPHA_21702|gene-SPHA_16738|gene-SPHA_48368|gene-SPHA_55417|gene-SPHA_8656|gene-SPHA_70344|gene-SPHA_8498|gene-SPHA_13123|gene-SPH…
biological_process	developmental process	GO:0032502	2309	8910	0.2591	gene-SPHA_9501|gene-SPHA_75913|gene-SPHA_56406|gene-SPHA_50785|gene-SPHA_64751|gene-SPHA_50417|gene-SPHA_26619|gene-SPHA_56377|gene-SPHA_62974|gene-SPHA_8385|gene-SPHA_52676|gene-SPHA_78376|gene-SPHA_29275|gene-SPHA_37109|gene-SPHA_62750|gene-SPHA_19054|gene-SPHA_72207|gene-SPHA_40153|gene-SPHA_21700|gene-SPHA_54147|gene-SPHA_20796|gene-SPHA_55417|gene-SPHA_15423|gene-SPHA_8498|gene-SPHA_25386|ge…
cellular_component	membrane-enclosed lumen	GO:0031974	2064	8910	0.2316	gene-SPHA_78976|gene-SPHA_78971|gene-SPHA_28057|new_gene533|gene-SPHA_54097|gene-SPHA_58791|gene-SPHA_58796|gene-SPHA_50785|gene-SPHA_551|gene-SPHA_14959|gene-SPHA_14958|gene-SPHA_73087|gene-SPHA_73089|new_gene229|gene-SPHA_56377|new_gene994|gene-SPHA_62750|gene-SPHA_13637|gene-SPHA_62755|gene-SPHA_72207|gene-SPHA_19050|gene-SPHA_40152|gene-SPHA_75913|gene-SPHA_60820|gene-SPHA_60821|gene-SPHA_468…
biological_process	signaling	GO:0023052	1511	8910	0.1696	gene-SPHA_58791|gene-SPHA_25989|gene-SPHA_73087|gene-SPHA_69086|gene-SPHA_56377|gene-SPHA_62974|gene-SPHA_70697|gene-SPHA_52676|gene-SPHA_24144|gene-SPHA_38628|gene-SPHA_19050|gene-SPHA_21700|gene-SPHA_54147|gene-SPHA_48368|gene-SPHA_21497|gene-SPHA_8498|gene-SPHA_18270|new_gene2832|new_gene2835|new_gene2834|new_gene2837|gene-SPHA_27896|gene-SPHA_45703|gene-SPHA_57822|gene-SPHA_57824|gene-SPHA_44…
cellular_component	extracellular region	GO:0005576	942	8910	0.1057	gene-SPHA_53608|gene-SPHA_53609|gene-SPHA_26057|gene-SPHA_13510|gene-SPHA_4564|gene-SPHA_13513|gene-SPHA_10322|gene-SPHA_52605|gene-SPHA_5580|gene-SPHA_34942|gene-SPHA_53294|gene-SPHA_5584|gene-SPHA_70889|gene-SPHA_37265|gene-SPHA_72560|gene-SPHA_43972|gene-SPHA_63491|gene-SPHA_28495|gene-SPHA_54390|gene-SPHA_55268|gene-SPHA_80611|gene-SPHA_42467|gene-SPHA_50829|gene-SPHA_5132|gene-SPHA_80927|gen…
biological_process	multi-organism process	GO:0051704	761	8910	0.0854	gene-SPHA_27627|gene-SPHA_13510|gene-SPHA_11324|gene-SPHA_74337|gene-SPHA_59066|gene-SPHA_63657|gene-SPHA_62477|gene-SPHA_70888|gene-SPHA_80024|gene-SPHA_43972|gene-SPHA_63491|gene-SPHA_63497|gene-SPHA_23353|gene-SPHA_64751|gene-SPHA_46194|gene-SPHA_39851|gene-SPHA_80925|gene-SPHA_30031|gene-SPHA_55262|gene-SPHA_7904|gene-SPHA_41014|gene-SPHA_80845|gene-SPHA_78376|gene-SPHA_15455|gene-SPHA_29275|…
molecular_function	transporter activity	GO:0005215	748	8910	0.084	gene-SPHA_54098|gene-SPHA_66650|gene-SPHA_25812|gene-SPHA_51099|gene-SPHA_19609|gene-SPHA_81348|gene-SPHA_35035|gene-SPHA_63657|gene-SPHA_73127|new_gene3584|gene-SPHA_34086|gene-SPHA_31388|gene-SPHA_23355|gene-SPHA_47437|gene-SPHA_31387|gene-SPHA_60380|gene-SPHA_23351|gene-SPHA_50785|gene-SPHA_73129|gene-SPHA_62478|gene-SPHA_9983|gene-SPHA_54390|gene-SPHA_47949|gene-SPHA_54398|gene-SPHA_63015|gen…
cellular_component	extracellular region part	GO:0044421	686	8910	0.077	gene-SPHA_26057|gene-SPHA_13510|gene-SPHA_4564|gene-SPHA_5580|gene-SPHA_53294|gene-SPHA_5584|gene-SPHA_70889|gene-SPHA_37265|gene-SPHA_72560|gene-SPHA_43972|gene-SPHA_63491|gene-SPHA_78393|gene-SPHA_54390|gene-SPHA_55268|gene-SPHA_80611|gene-SPHA_42467|gene-SPHA_50829|gene-SPHA_43847|gene-SPHA_54398|gene-SPHA_67891|new_gene1277|gene-SPHA_68798|gene-SPHA_12486|gene-SPHA_31248|new_gene3410|gene-SPH…
cellular_component	synapse	GO:0045202	562	8910	0.0631	gene-SPHA_80616|gene-SPHA_66650|gene-SPHA_13510|gene-SPHA_13511|gene-SPHA_4440|gene-SPHA_73127|gene-SPHA_53679|gene-SPHA_24435|new_gene3427|gene-SPHA_24436|new_gene3423|gene-SPHA_84|gene-SPHA_551|gene-SPHA_80924|gene-SPHA_8219|new_gene582|new_gene584|gene-SPHA_33237|gene-SPHA_63015|gene-SPHA_71745|gene-SPHA_67892|gene-SPHA_72894|new_gene1277|gene-SPHA_68796|gene-SPHA_80442|gene-SPHA_25692|new_gen…
molecular_function	molecular function regulator	GO:0098772	544	8910	0.0611	gene-SPHA_26057|gene-SPHA_62276|gene-SPHA_31419|gene-SPHA_80610|gene-SPHA_14353|gene-SPHA_72560|gene-SPHA_46987|gene-SPHA_55268|gene-SPHA_55262|gene-SPHA_7904|new_gene582|new_gene584|gene-SPHA_1425|gene-SPHA_67550|gene-SPHA_52676|gene-SPHA_67558|new_gene1271|gene-SPHA_12728|gene-SPHA_39325|gene-SPHA_46244|gene-SPHA_12486|gene-SPHA_62612|new_gene2749|gene-SPHA_17499|gene-SPHA_19880|new_gene3410|ge…
biological_process	immune system process	GO:0002376	543	8910	0.0609	gene-SPHA_4562|gene-SPHA_75919|gene-SPHA_52605|gene-SPHA_59066|gene-SPHA_63657|gene-SPHA_80|gene-SPHA_56934|gene-SPHA_23353|gene-SPHA_5864|gene-SPHA_2337|gene-SPHA_73085|gene-SPHA_50829|gene-SPHA_13191|gene-SPHA_26619|gene-SPHA_80845|gene-SPHA_26617|gene-SPHA_61079|gene-SPHA_68798|gene-SPHA_60172|gene-SPHA_58989|new_gene2742|gene-SPHA_60820|gene-SPHA_51853|new_gene3518|gene-SPHA_30533|gene-SPHA_6…
biological_process	reproduction	GO:0000003	530	8910	0.0595	gene-SPHA_4561|gene-SPHA_4564|gene-SPHA_74337|gene-SPHA_4568|gene-SPHA_75913|gene-SPHA_70888|gene-SPHA_63491|gene-SPHA_11647|gene-SPHA_64751|gene-SPHA_46194|gene-SPHA_39851|gene-SPHA_80924|gene-SPHA_41014|gene-SPHA_650|gene-SPHA_4024|gene-SPHA_78376|gene-SPHA_29275|gene-SPHA_68796|gene-SPHA_68798|gene-SPHA_17554|gene-SPHA_17555|gene-SPHA_27560|gene-SPHA_27561|gene-SPHA_19052|gene-SPHA_72207|gene-…
biological_process	reproductive process	GO:0022414	526	8910	0.059	gene-SPHA_4561|gene-SPHA_4564|gene-SPHA_74337|gene-SPHA_4568|gene-SPHA_75913|gene-SPHA_70888|gene-SPHA_63491|gene-SPHA_11647|gene-SPHA_64751|gene-SPHA_46194|gene-SPHA_39851|gene-SPHA_80924|gene-SPHA_41014|gene-SPHA_650|gene-SPHA_4024|gene-SPHA_78376|gene-SPHA_29275|gene-SPHA_68796|gene-SPHA_68798|gene-SPHA_17554|gene-SPHA_17555|gene-SPHA_27560|gene-SPHA_27561|gene-SPHA_19052|gene-SPHA_72207|gene-…
cellular_component	cell junction	GO:0030054	520	8910	0.0584	new_gene1009|gene-SPHA_66650|gene-SPHA_13511|gene-SPHA_80611|gene-SPHA_63715|gene-SPHA_31388|gene-SPHA_43972|gene-SPHA_31387|gene-SPHA_23353|gene-SPHA_84|gene-SPHA_54390|gene-SPHA_47949|gene-SPHA_50829|gene-SPHA_5869|gene-SPHA_8219|gene-SPHA_22310|new_gene584|gene-SPHA_46322|gene-SPHA_71745|gene-SPHA_67892|gene-SPHA_81569|gene-SPHA_9908|new_gene1277|gene-SPHA_25692|gene-SPHA_35621|new_gene2749|ge…
molecular_function	transcription regulator activity	GO:0140110	505	8910	0.0567	gene-SPHA_35133|gene-SPHA_40307|gene-SPHA_19557|gene-SPHA_19659|gene-SPHA_73087|gene-SPHA_413|gene-SPHA_56509|gene-SPHA_55262|gene-SPHA_46199|gene-SPHA_62879|gene-SPHA_77744|gene-SPHA_1425|new_gene994|gene-SPHA_74634|gene-SPHA_42277|gene-SPHA_37109|gene-SPHA_49436|gene-SPHA_60989|gene-SPHA_39688|gene-SPHA_50738|gene-SPHA_13997|gene-SPHA_71527|gene-SPHA_70187|gene-SPHA_79288|gene-SPHA_11223|new_ge…
biological_process	locomotion	GO:0040011	486	8910	0.0545	gene-SPHA_4561|gene-SPHA_4564|gene-SPHA_5468|gene-SPHA_4110|gene-SPHA_2024|gene-SPHA_62477|gene-SPHA_63715|gene-SPHA_70888|gene-SPHA_48646|gene-SPHA_80|gene-SPHA_50785|gene-SPHA_39851|gene-SPHA_5466|gene-SPHA_50829|gene-SPHA_13191|gene-SPHA_26619|gene-SPHA_76219|gene-SPHA_56377|gene-SPHA_62974|gene-SPHA_8385|new_gene2142|gene-SPHA_26617|gene-SPHA_78376|gene-SPHA_12489|gene-SPHA_9908|gene-SPHA_687…
cellular_component	synapse part	GO:0044456	431	8910	0.0484	gene-SPHA_80616|gene-SPHA_66650|gene-SPHA_13510|gene-SPHA_13511|gene-SPHA_4440|gene-SPHA_73127|gene-SPHA_48646|new_gene3423|gene-SPHA_84|gene-SPHA_80924|gene-SPHA_63015|gene-SPHA_71745|gene-SPHA_67892|gene-SPHA_72894|gene-SPHA_80442|gene-SPHA_25692|new_gene2749|gene-SPHA_40151|gene-SPHA_21700|gene-SPHA_21702|gene-SPHA_64975|gene-SPHA_8555|gene-SPHA_9990|gene-SPHA_9991|gene-SPHA_60570|gene-SPHA_60…
molecular_function	molecular transducer activity	GO:0060089	397	8910	0.0446	gene-SPHA_4562|gene-SPHA_62477|new_gene3427|gene-SPHA_63015|gene-SPHA_37109|gene-SPHA_38628|gene-SPHA_25692|gene-SPHA_42882|gene-SPHA_17494|gene-SPHA_44023|new_gene834|gene-SPHA_44025|gene-SPHA_50738|gene-SPHA_8555|gene-SPHA_9990|gene-SPHA_6395|gene-SPHA_7190|gene-SPHA_70182|gene-SPHA_37211|gene-SPHA_42792|gene-SPHA_81028|gene-SPHA_18684|gene-SPHA_58875|gene-SPHA_5648|gene-SPHA_48910|gene-SPHA_88…
cellular_component	supramolecular complex	GO:0099080	395	8910	0.0443	gene-SPHA_62275|gene-SPHA_5466|gene-SPHA_5468|gene-SPHA_73127|new_gene2113|gene-SPHA_48646|gene-SPHA_43975|new_gene1003|gene-SPHA_72890|gene-SPHA_72894|gene-SPHA_72895|gene-SPHA_72898|new_gene3510|gene-SPHA_8656|gene-SPHA_15423|gene-SPHA_81622|gene-SPHA_38061|gene-SPHA_23064|new_gene2833|new_gene2832|new_gene2835|new_gene2834|new_gene2837|new_gene1777|gene-SPHA_27897|gene-SPHA_33191|gene-SPHA_756…
biological_process	biological adhesion	GO:0022610	393	8910	0.0441	gene-SPHA_10322|gene-SPHA_5580|gene-SPHA_5584|new_gene3586|gene-SPHA_63715|new_gene3423|gene-SPHA_53371|gene-SPHA_50829|gene-SPHA_13191|gene-SPHA_37920|gene-SPHA_62974|gene-SPHA_23613|gene-SPHA_12728|gene-SPHA_33620|gene-SPHA_17494|gene-SPHA_63278|gene-SPHA_62477|gene-SPHA_30533|gene-SPHA_63783|new_gene3510|gene-SPHA_42283|gene-SPHA_1727|gene-SPHA_12036|gene-SPHA_1728|gene-SPHA_81001|gene-SPHA_43…
molecular_function	structural molecule activity	GO:0005198	374	8910	0.042	gene-SPHA_80200|gene-SPHA_5584|new_gene2117|new_gene3580|gene-SPHA_48646|new_gene908|gene-SPHA_551|gene-SPHA_26754|gene-SPHA_72890|new_gene1271|gene-SPHA_72894|new_gene1277|gene-SPHA_35620|gene-SPHA_12486|new_gene1932|gene-SPHA_40151|gene-SPHA_44024|new_gene1837|gene-SPHA_8486|new_gene3510|gene-SPHA_81622|new_gene2389|gene-SPHA_42308|new_gene2382|new_gene2833|new_gene2832|new_gene2835|new_gene283…
biological_process	behavior	GO:0007610	289	8910	0.0324	gene-SPHA_76043|gene-SPHA_11324|gene-SPHA_67887|gene-SPHA_58394|gene-SPHA_972|gene-SPHA_81346|gene-SPHA_20675|gene-SPHA_8286|gene-SPHA_64163|gene-SPHA_23750|gene-SPHA_49322|gene-SPHA_74189|gene-SPHA_27519|gene-SPHA_23759|new_gene3423|gene-SPHA_81211|gene-SPHA_54014|gene-SPHA_68471|gene-SPHA_54660|gene-SPHA_78580|gene-SPHA_77909|gene-SPHA_80921|new_gene2302|gene-SPHA_77005|gene-SPHA_43675|gene-SPH…
biological_process	cell proliferation	GO:0008283	218	8910	0.0245	gene-SPHA_69491|gene-SPHA_37137|gene-SPHA_4564|gene-SPHA_34180|gene-SPHA_65234|gene-SPHA_48887|gene-SPHA_25219|gene-SPHA_48498|gene-SPHA_78288|gene-SPHA_31387|gene-SPHA_8301|gene-SPHA_36284|gene-SPHA_60875|gene-SPHA_84|gene-SPHA_27922|new_gene1964|gene-SPHA_73570|gene-SPHA_72401|gene-SPHA_60989|gene-SPHA_54398|gene-SPHA_72873|gene-SPHA_50700|gene-SPHA_4999|gene-SPHA_18955|gene-SPHA_19818|gene-SPH…
biological_process	growth	GO:0040007	189	8910	0.0212	gene-SPHA_67887|gene-SPHA_5548|gene-SPHA_972|gene-SPHA_77237|gene-SPHA_21561|gene-SPHA_23613|gene-SPHA_38349|gene-SPHA_16330|gene-SPHA_26209|gene-SPHA_64044|gene-SPHA_59824|gene-SPHA_73935|gene-SPHA_62980|gene-SPHA_64751|gene-SPHA_73570|gene-SPHA_77665|gene-SPHA_26194|gene-SPHA_23699|gene-SPHA_1621|gene-SPHA_72873|gene-SPHA_33480|gene-SPHA_68465|gene-SPHA_56377|gene-SPHA_24267|gene-SPHA_45321|gen…
biological_process	rhythmic process	GO:0048511	125	8910	0.014	gene-SPHA_64592|gene-SPHA_58394|gene-SPHA_46291|gene-SPHA_48418|gene-SPHA_74189|gene-SPHA_14454|gene-SPHA_64751|gene-SPHA_70115|gene-SPHA_57164|gene-SPHA_24663|gene-SPHA_35437|gene-SPHA_56509|new_gene2599|gene-SPHA_11725|gene-SPHA_37078|gene-SPHA_25392|gene-SPHA_9577|gene-SPHA_7792|gene-SPHA_80442|new_gene2825|gene-SPHA_18266|gene-SPHA_46165|gene-SPHA_23532|gene-SPHA_62612|gene-SPHA_62617|gene-SP…
molecular_function	cargo receptor activity	GO:0038024	62	8910	0.007	gene-SPHA_4402|gene-SPHA_58379|gene-SPHA_36895|gene-SPHA_51238|gene-SPHA_51237|gene-SPHA_51236|gene-SPHA_63951|gene-SPHA_31328|gene-SPHA_36607|gene-SPHA_75913|gene-SPHA_43847|gene-SPHA_48827|new_gene1286|gene-SPHA_62237|gene-SPHA_33739|gene-SPHA_50785|gene-SPHA_71026|gene-SPHA_70467|gene-SPHA_40696|gene-SPHA_71565|new_gene2949|gene-SPHA_18687|gene-SPHA_18171|gene-SPHA_35453|gene-SPHA_63981|new_ge…
biological_process	pigmentation	GO:0043473	50	8910	0.0056	gene-SPHA_53588|gene-SPHA_12044|gene-SPHA_5714|gene-SPHA_39877|gene-SPHA_81262|gene-SPHA_51882|gene-SPHA_13966|gene-SPHA_9244|gene-SPHA_44346|new_gene3486|gene-SPHA_45646|gene-SPHA_39879|gene-SPHA_45643|gene-SPHA_52497|gene-SPHA_79093|gene-SPHA_54839|gene-SPHA_74337|gene-SPHA_6521|gene-SPHA_73638|gene-SPHA_22573|gene-SPHA_30769|gene-SPHA_2337|gene-SPHA_24220|new_gene3621|gene-SPHA_67892|gene-SPHA…
molecular_function	antioxidant activity	GO:0016209	41	8910	0.0046	gene-SPHA_22121|gene-SPHA_59600|gene-SPHA_45495|gene-SPHA_26405|new_gene1517|gene-SPHA_55126|gene-SPHA_72779|gene-SPHA_72767|gene-SPHA_63493|gene-SPHA_63505|gene-SPHA_73778|gene-SPHA_63491|gene-SPHA_34357|gene-SPHA_70116|gene-SPHA_43185|gene-SPHA_34180|gene-SPHA_63497|gene-SPHA_6115|new_gene2436|gene-SPHA_70338|gene-SPHA_4434|gene-SPHA_44696|gene-SPHA_51537|gene-SPHA_40182|gene-SPHA_19792|gene-SP…
cellular_component	other organism	GO:0044215	29	8910	0.0033	gene-SPHA_17524|gene-SPHA_4561|gene-SPHA_23152|gene-SPHA_42082|gene-SPHA_44812|new_gene1161|gene-SPHA_30207|gene-SPHA_40412|gene-SPHA_47147|gene-SPHA_72834|gene-SPHA_10637|gene-SPHA_50476|gene-SPHA_53965|gene-SPHA_51241|gene-SPHA_48876|gene-SPHA_44808|new_gene1010|gene-SPHA_6989|gene-SPHA_15638|gene-SPHA_61450|gene-SPHA_57309|gene-SPHA_57264|gene-SPHA_54007|gene-SPHA_78455|new_gene81|gene-SPHA_16…
cellular_component	other organism part	GO:0044217	29	8910	0.0033	gene-SPHA_17524|gene-SPHA_4561|gene-SPHA_23152|gene-SPHA_42082|gene-SPHA_44812|new_gene1161|gene-SPHA_30207|gene-SPHA_40412|gene-SPHA_47147|gene-SPHA_72834|gene-SPHA_10637|gene-SPHA_50476|gene-SPHA_53965|gene-SPHA_51241|gene-SPHA_48876|gene-SPHA_44808|new_gene1010|gene-SPHA_6989|gene-SPHA_15638|gene-SPHA_61450|gene-SPHA_57309|gene-SPHA_57264|gene-SPHA_54007|gene-SPHA_78455|new_gene81|gene-SPHA_16…
cellular_component	nucleoid	GO:0009295	27	8910	0.003	gene-SPHA_5897|gene-SPHA_26179|gene-SPHA_16703|gene-SPHA_11226|gene-SPHA_26074|gene-SPHA_72355|gene-SPHA_25826|gene-SPHA_26197|gene-SPHA_18954|gene-SPHA_42253|gene-SPHA_4110|gene-SPHA_37652|gene-SPHA_39657|gene-SPHA_7392|gene-SPHA_15775|gene-SPHA_54658|gene-SPHA_54659|gene-SPHA_2281|gene-SPHA_27133|gene-SPHA_27132|gene-SPHA_30353|gene-SPHA_15835|gene-SPHA_60808|gene-SPHA_45876|gene-SPHA_33122|gen…
molecular_function	translation regulator activity	GO:0045182	27	8910	0.003	gene-SPHA_57929|gene-SPHA_42084|gene-SPHA_3042|gene-SPHA_59066|gene-SPHA_23500|gene-SPHA_33646|new_gene34|gene-SPHA_33652|gene-SPHA_64867|gene-SPHA_32619|gene-SPHA_67647|gene-SPHA_13254|gene-SPHA_23983|new_gene775|gene-SPHA_19818|gene-SPHA_78376|gene-SPHA_66626|new_gene3274|gene-SPHA_68277|gene-SPHA_23746|gene-SPHA_15774|gene-SPHA_58989|gene-SPHA_72656|gene-SPHA_36871|gene-SPHA_18740|new_gene2483…
molecular_function	molecular carrier activity	GO:0140104	25	8910	0.0028	gene-SPHA_41616|gene-SPHA_41617|new_gene1735|gene-SPHA_33819|gene-SPHA_33859|gene-SPHA_30207|gene-SPHA_52496|gene-SPHA_72834|gene-SPHA_13253|gene-SPHA_67151|gene-SPHA_37124|gene-SPHA_57050|gene-SPHA_16226|gene-SPHA_1323|gene-SPHA_4089|gene-SPHA_41612|gene-SPHA_33848|new_gene1784|new_gene1612|gene-SPHA_53458|gene-SPHA_73702|gene-SPHA_35509|gene-SPHA_78455|gene-SPHA_44723|gene-SPHA_72982
biological_process	detoxification	GO:0098754	18	8910	0.002	gene-SPHA_57221|gene-SPHA_70268|gene-SPHA_27382|gene-SPHA_68096|gene-SPHA_34180|gene-SPHA_8042|gene-SPHA_71381|new_gene2443|gene-SPHA_13253|gene-SPHA_27450|gene-SPHA_46672|gene-SPHA_7905|gene-SPHA_50837|gene-SPHA_34357|gene-SPHA_81525|gene-SPHA_45315|gene-SPHA_45527|gene-SPHA_28814
biological_process	cell killing	GO:0001906	11	8910	0.0012	gene-SPHA_76936|gene-SPHA_72061|gene-SPHA_34180|gene-SPHA_37518|gene-SPHA_66607|gene-SPHA_42079|gene-SPHA_66612|gene-SPHA_61350|new_gene3486|gene-SPHA_63287|gene-SPHA_52176
molecular_function	protein tag	GO:0031386	6	8910	0.0007	new_gene81|gene-SPHA_7384|new_gene1162|new_gene1608|gene-SPHA_48671|new_gene1161
molecular_function	toxin activity	GO:0090729	5	8910	0.0006	gene-SPHA_6989|gene-SPHA_35091|gene-SPHA_29828|new_gene1010|gene-SPHA_24577
cellular_component	symplast	GO:0055044	4	8910	0.0004	gene-SPHA_43959|gene-SPHA_12451|gene-SPHA_79037|gene-SPHA_50808
biological_process	cell aggregation	GO:0098743	4	8910	0.0004	gene-SPHA_68955|gene-SPHA_33357|gene-SPHA_42772|gene-SPHA_23532
molecular_function	hijacked molecular function	GO:0104005	4	8910	0.0004	gene-SPHA_23137|gene-SPHA_58149|gene-SPHA_17317|gene-SPHA_67560
biological_process	nitrogen utilization	GO:0019740	3	8910	0.0003	gene-SPHA_19952|gene-SPHA_19948|gene-SPHA_50258
molecular_function	nutrient reservoir activity	GO:0045735	2	8910	0.0002	gene-SPHA_35091|gene-SPHA_80355
cellular_component	virion	GO:0019012	1	8910	0.0001	gene-SPHA_10637
