# Supplementary material for: Comparative transcriptomic analysis of the different developmental stages of ovary in the cuttlefish Sepia pharaonis
Source: BMC Genomics. 2024 Jan 23;25:94. doi: 10.1186/s12864-024-09981-x (PMC10804787; doi:10.1186/s12864-024-09981-x)
Supplement: Supplementary file 4 — Additional file 4. [file 12864_2024_9981_MOESM4_ESM.xls]

## Sheet: Figure S4. the information of K
Term	Count	Ontology
Signal transduction	1917	Environmental Information Processing
Endocrine system	1002	Organismal Systems
Cancers: Overview	754	Human Diseases
Nervous system	607	Organismal Systems
Immune system	467	Organismal Systems
Cell growth and death	452	Cellular Processes
Transport and catabolism	420	Cellular Processes
Cancers: Specific types	413	Human Diseases
Infectious diseases: Bacterial	413	Human Diseases
Carbohydrate metabolism	405	Metabolism
Translation	394	Genetic Information Processing
Digestive system	388	Organismal Systems
Cellular community - eukaryotes	387	Cellular Processes
Infectious diseases: Viral	372	Human Diseases
Folding, sorting and degradation	370	Genetic Information Processing
Amino acid metabolism	358	Metabolism
Lipid metabolism	302	Metabolism
Substance dependence	249	Human Diseases
Endocrine and metabolic diseases	227	Human Diseases
Global and overview maps	227	Metabolism
Nucleotide metabolism	223	Metabolism
Replication and repair	213	Genetic Information Processing
Signaling molecules and interaction	206	Environmental Information Processing
Sensory system	199	Organismal Systems
Circulatory system	194	Organismal Systems
Glycan biosynthesis and metabolism	180	Metabolism
Infectious diseases: Parasitic	174	Human Diseases
Transcription	172	Genetic Information Processing
Development	151	Organismal Systems
Energy metabolism	148	Metabolism
Aging	128	Organismal Systems
Metabolism of cofactors and vitamins	127	Metabolism
Cardiovascular diseases	124	Human Diseases
Drug resistance: Antineoplastic	122	Human Diseases
Environmental adaptation	122	Organismal Systems
Metabolism of other amino acids	109	Metabolism
Xenobiotics biodegradation and metabolism	107	Metabolism
Excretory system	103	Organismal Systems
Cell motility	99	Cellular Processes
Immune diseases	55	Human Diseases
Neurodegenerative diseases	48	Human Diseases
Membrane transport	32	Environmental Information Processing
Biosynthesis of other secondary metabolites	24	Metabolism
Metabolism of terpenoids and polyketides	18	Metabolism
Cellular community - prokaryotes	9	Cellular Processes
