# Supplementary material for: Comparative transcriptomic analysis of the different developmental stages of ovary in the cuttlefish Sepia pharaonis
Source: BMC Genomics. 2024 Jan 23;25:94. doi: 10.1186/s12864-024-09981-x (PMC10804787; doi:10.1186/s12864-024-09981-x)
Supplement: Supplementary file 5 — Additional file 5. [file 12864_2024_9981_MOESM5_ESM.xls]

## Sheet: Sheet1
gene_id	Ova I_VS_Ova II	Ova I_VS_Ova III	Ova I_VS_Ova IV	Ova II _VS_Ova III	Ova II _VS_Ova IV	Ova III_VS_Ova IV
gene-SPHA_32308	-4.58566	-6.60787	-8.59588	14.8205	-7.08198	-4.58227
gene-SPHA_13056	-11.1736	-4.26265	-5.87166	11.0299	14.661	-5.03528
gene-SPHA_77916	-4.88066	-10.7832	-3.30583	-2.34915	10.5856	-6.59141
gene-SPHA_20708	-5.85049	-11.6134	-4.79593	-10.2415	4.46711	-4.41391
gene-SPHA_9958	-5.63246	3.48889	-3.59188	2.96962	9.50905	-4.78555
gene-SPHA_42648	-3.39973	-9.42654	-4.34995	-1.54347	-4.1219	-4.55023
gene-SPHA_8571	-4.05515	-2.66828	-10.2541	2.80074	-3.9191	-5.03724
gene-SPHA_62485	-10.2913	-5.75432	4.64459	9.66688	3.71624	-3.757
gene-SPHA_33006	-10.2065	-2.8601	-4.5234	-5.65366	3.57867	-4.79159
gene-SPHA_34261	-10.8428	-4.56523	-6.53557	-6.48195	-1.66057	-5.23334
gene-SPHA_32921	-8.11169	3.82407	-7.29267	3.1932	4.23064	-5.61374
new_gene1040	-10.9306	-3.20857	-5.69965	-27.2528	7.95662	2.87415
new_gene3254	-10.7196	-5.71606	-9.15963	-6.80709	-1.98033	-7.05677
new_gene953	-10.7434	-2.46463	-10.4825	-3.56949	-2.78142	3.93455
new_gene71	-4.9267	-2.88665	-7.81192	-3.71566	3.29186	-6.80521
new_gene1844	-9.84633	-4.33776	-4.00953	3.08088	24.3871	-3.62571
new_gene3272	-11.0272	-3.66382	-3.65811	-2.13335	-24.3828	5.26499
gene-SPHA_69489	-4.01777	-3.3483	-4.82236	-25.0019	-10.2457	4.35559
gene-SPHA_22957	-6.19113	-5.05298	-11.0928	7.94293	-24.0426	-4.25997
new_gene3268	-8.23242	-5.6119	-4.95587	-4.08421	-4.63238	-5.84441
gene-SPHA_60819	-4.76077	-7.22656	-6.34113	-1.81709	-23.8997	-5.1015
new_gene3269	-10.9969	-8.56327	-7.90179	-5.15627	1.65518	-5.60283
gene-SPHA_37829	-4.34937	-3.33251	-6.4543	2.94765	3.40272	-6.28572
gene-SPHA_8899	-10.7733	-6.22352	-8.65465	2.79859	3.99783	5.92288
gene-SPHA_67368	-6.08452	2.19474	-3.77257	-2.48496	-23.5452	4.69152
gene-SPHA_46419	-4.2176	-4.7882	-2.5632	-22.5607	-4.00624	-7.78447
gene-SPHA_52095	-3.11731	-5.65701	-4.29526	-5.49167	-2.14311	4.23506
new_gene2737	-3.80172	5.15554	5.50742	-1.52342	-4.79856	-6.22187
gene-SPHA_41648	-6.86938	-7.79892	-5.08125	-1.64178	4.87844	6.41025
new_gene297	-5.1088	-4.9329	-2.72241	-2.81771	-1.65484	-5.20497
new_gene2259	-5.81543	-2.86763	-7.82441	-1.58158	-2.91853	4.08724
gene-SPHA_80610	-2.2462	-9.34912	-6.82426	-1.78384	5.57932	-6.08334
gene-SPHA_50334	-5.34567	3.39163	-8.5128	-2.525	-1.86315	-5.5411
new_gene3188	-4.93952	-5.89284	-6.31011	-1.7546	-8.46778	11.5002
gene-SPHA_36100	-5.95383	3.76449	-6.83172	-7.47435	8.17664	-2.8575
new_gene769	-8.8086	-8.8113	-8.05195	-2.32435	-2.40162	-6.54228
gene-SPHA_54658	-4.81834	-4.85768	-2.94941	2.3666	8.02233	-4.36683
gene-SPHA_551	-5.01198	-3.08448	-8.36247	-2.31478	-2.785	-4.71919
gene-SPHA_42721	-5.81156	-6.60377	-4.95621	2.65097	9.32483	-5.71337
gene-SPHA_75258	-9.44421	-5.78344	-3.06488	3.56116	-4.75909	6.09873
gene-SPHA_36909	-5.035	-5.38689	-4.65817	-4.90212	3.81329	4.12986
gene-SPHA_28283	-5.48263	-4.05521	-4.55755	-4.28618	3.02126	5.21733
gene-SPHA_43379	-8.8823	-6.03117	-5.22449	-1.86087	-5.42238	2.62679
gene-SPHA_37093	-3.65146	-11.9123	-3.44428	-2.48251	-4.47069	-8.9002
gene-SPHA_9981	-3.57376	5.38479	-4.39944	-5.04903	7.41812	-7.29643
gene-SPHA_21210	-8.92102	-7.06971	-4.72006	-1.65294	-1.90155	-2.86602
new_gene601	-2.94822	-7.44508	-4.42059	7.60951	4.8719	-6.84352
new_gene166	-4.03562	-1.90255	-10.8358	-1.44117	-8.62755	-4.51211
new_gene1664	-4.89891	-3.39786	-2.88794	1.48488	9.55202	-10.0059
new_gene3354	-7.47535	-3.32763	-4.91014	4.20326	3.18401	3.14362
gene-SPHA_61904	-6.52447	-5.7319	-6.50604	-1.95129	-3.09567	-5.61805
gene-SPHA_65293	-5.14988	-3.74834	8.36813	3.28463	-4.03933	3.01873
gene-SPHA_20787	-4.66135	-10.0304	-4.52646	-5.11502	-3.10458	3.5229
gene-SPHA_34335	-5.55913	4.26714	-3.64439	-1.94413	-2.0752	-4.26036
new_gene3015	-10.2787	-2.1094	-5.61428	-3.19579	3.90225	2.75872
gene-SPHA_45647	-3.34578	-9.98022	-4.17212	2.90766	-3.02448	-9.7839
gene-SPHA_38762	-6.66145	-5.68256	-5.50319	-5.09261	-1.90675	-10.5035
gene-SPHA_55039	-5.12806	-1.98161	5.12248	4.85089	-5.16259	-6.88565
gene-SPHA_63092	-4.85476	2.75048	-2.33732	-1.42744	-1.58128	-3.7796
gene-SPHA_28296	-2.79923	-4.25148	-12.2917	-1.45893	3.13057	-5.73696
new_gene253	-4.26395	-5.00688	-7.04314	2.02238	8.91723	-10.7278
gene-SPHA_50259	-2.01864	3.61222	-3.67863	-2.22134	2.93845	-7.0374
new_gene559	-7.64179	3.00204	-10.2105	-5.40225	3.72853	-7.59895
gene-SPHA_39445	-5.44385	-9.53082	-2.45827	-3.47262	6.47735	-3.8694
gene-SPHA_35976	-4.11303	7.49775	-4.68458	-2.80195	2.103	-4.94852
gene-SPHA_42083	-5.97507	-2.61896	-4.28241	-4.84826	-2.95429	-6.22899
new_gene1868	-5.19518	-4.65371	-2.14394	-2.63506	-8.62549	4.32833
gene-SPHA_18657	-2.97364	-4.93505	4.26379	-2.07694	3.92396	3.25183
gene-SPHA_54688	-10.6958	-4.16704	-2.90872	-1.32267	2.56706	-3.68376
new_gene2876	-5.15912	3.24834	-2.88608	2.40786	2.00938	-5.1488
new_gene1641	-11.1418	-4.38526	-5.8235	2.56062	-7.80066	3.35244
new_gene690	-9.15552	-4.57194	-4.12071	-1.23738	-3.5571	-7.03149
gene-SPHA_45805	-2.68235	3.63921	-5.55456	-3.33746	-1.8937	4.03578
new_gene3602	-9.88514	-3.12759	-3.7733	-6.8071	-5.69639	4.99196
gene-SPHA_1633	-5.16797	-4.13681	-2.3677	-1.19378	7.91955	-6.90823
gene-SPHA_67372	-5.67559	-2.63078	-5.57438	-1.80634	-1.80722	-5.6571
gene-SPHA_54126	-4.97116	-2.77484	-4.80764	3.81564	-4.83224	-5.33532
gene-SPHA_3217	-5.15982	-6.52311	-2.10097	-1.60523	4.62564	3.21157
gene-SPHA_52069	-5.32282	3.35055	-5.5897	-4.04979	-6.16982	4.09567
new_gene2081	-5.29976	-4.73024	-4.04723	2.06235	-8.72216	-7.1522
gene-SPHA_60235	-2.19308	-7.63046	-4.15168	-5.2318	3.13815	6.55879
gene-SPHA_68797	2.06983	-1.87431	3.41718	5.92633	-6.5993	-2.42463
gene-SPHA_80094	-3.04822	5.2936	-12.2104	-1.37258	-2.60496	10.3523
gene-SPHA_3057	-4.47378	-4.17488	-5.27082	1.39261	-2.36586	2.82805
gene-SPHA_46512	-9.44013	-4.0489	-3.1234	-1.11374	-8.03589	-4.35457
gene-SPHA_67617	-5.45149	-5.99964	-5.04178	3.67924	3.06464	2.86056
gene-SPHA_59850	-8.09046	-4.27772	-10.4858	2.51504	5.49271	3.87976
gene-SPHA_17937	-5.6707	-4.65619	-4.47856	-2.45117	-3.27673	-4.64751
gene-SPHA_14161	-5.08579	-10.1132	-3.20864	1.59018	2.54515	-5.1508
gene-SPHA_81139	-2.92038	-8.36598	-2.18986	-1.25786	7.5021	1.964
gene-SPHA_26187	3.10222	3.582	-4.66382	1.18313	-4.63215	3.61811
gene-SPHA_69704	-4.94779	-2.4891	-10.3189	2.155	-3.64607	9.90586
gene-SPHA_42731	-5.20932	2.17476	-3.75388	-5.8587	-2.5084	-5.46606
gene-SPHA_13372	-5.54836	2.67305	-3.96271	2.13418	2.4637	2.83313
new_gene469	-5.47064	-4.66605	-2.79221	-3.65335	1.97595	3.51009
gene-SPHA_76400	-3.72396	-3.18156	-10.352	-1.7646	-2.36493	2.99905
gene-SPHA_7800	-5.67242	-10.2219	-4.81739	1.25167	-3.49053	-25.4316
gene-SPHA_26895	-5.38539	-5.0656	-3.00304	-2.59622	3.10394	-6.90543
gene-SPHA_28321	-4.93195	-2.71528	3.05283	-1.33981	2.69088	8.67466
gene-SPHA_27514	-7.18617	-4.55914	-11.2075	2.09119	-1.98842	4.13083
gene-SPHA_47765	-4.13531	-4.81503	-3.5185	-5.25211	-8.50278	-2.31801
new_gene3239	3.3435	-3.57118	-5.49895	2.07801	3.47584	2.18806
gene-SPHA_9587	-5.19748	-4.57662	-2.55989	-1.62353	4.00314	3.14883
gene-SPHA_10938	-5.93353	-4.9106	-4.29023	-8.39883	-1.30933	7.17648
gene-SPHA_28843	-4.32264	-3.88883	2.61864	-4.86293	2.07489	-2.80895
gene-SPHA_57372	-10.9553	-2.75937	-4.55172	1.25173	-1.75018	-3.33365
new_gene1168	-4.80898	-5.3878	-6.45427	1.53951	-3.46611	-2.39123
gene-SPHA_48539	-2.5674	-5.82967	-12.4896	-3.51725	-2.97775	3.36775
gene-SPHA_54386	-5.1812	-1.72086	-3.356	-7.94281	-4.07362	-2.09034
new_gene1668	-5.2229	-4.30156	-7.97559	-3.56319	3.0179	5.08979
gene-SPHA_19897	-2.08269	-4.83436	-8.73109	-2.04463	-4.10571	-10.1472
gene-SPHA_217	-3.51369	-4.70681	4.03829	-3.56887	5.02712	-4.69414
new_gene518	-10.9335	-4.82374	-5.07277	-3.68447	-4.87641	-3.59332
gene-SPHA_52515	-5.29272	3.89665	-6.84865	4.84059	2.48286	-2.49084
new_gene532	-4.85463	-4.69611	-5.31961	-3.41047	7.39819	2.54203
gene-SPHA_45729	-6.54451	-6.50711	-10.6026	-1.7632	-3.64514	-2.4221
gene-SPHA_81308	-5.19787	2.91581	-8.97949	1.33214	2.04722	5.35474
gene-SPHA_56675	-5.06078	-4.77777	2.61561	4.38144	3.23459	7.06949
gene-SPHA_8820	-2.41027	-4.57662	-6.43648	-3.6436	-1.83053	2.19434
gene-SPHA_20432	-3.79864	2.96593	-5.09834	-1.66134	2.5682	24.4912
gene-SPHA_68717	-8.95519	-2.46411	-5.81144	-1.79885	3.18998	-3.48861
new_gene1267	-5.34027	-4.79833	-4.68473	1.68038	-4.96056	-2.98943
gene-SPHA_36031	-4.02368	-2.42761	-6.28843	-3.92896	-1.55784	-6.661
gene-SPHA_21459	-2.55455	-4.32577	-3.84981	2.05913	6.98685	2.71835
gene-SPHA_104	-5.7866	-6.43678	-8.62583	-1.12536	-3.42251	-4.71046
gene-SPHA_79773	-4.97815	-5.68469	-8.35998	-1.2284	-1.58114	7.22963
gene-SPHA_37111	-3.54056	-3.1723	-4.99113	-4.16114	3.15889	-7.30602
gene-SPHA_73649	-5.43092	-3.61159	-3.59651	2.75671	-1.78927	-7.03525
gene-SPHA_33945	-3.09352	-4.89411	3.1006	-2.43361	-2.35361	2.45985
gene-SPHA_34258	-9.39304	-4.68308	-4.81375	-7.87418	-3.97356	-24.1661
gene-SPHA_21061	-2.4157	-6.56665	-7.09999	-1.33791	-3.16634	-6.38623
gene-SPHA_7518	-6.52377	-1.98653	2.94643	-4.23904	3.29898	3.29236
gene-SPHA_57701	-4.92309	3.33051	-4.66781	-0.979329	2.04379	-2.47701
new_gene76	-5.70376	1.72782	-3.14113	-1.24003	2.30159	-8.88776
gene-SPHA_24252	-4.17896	-5.88768	-4.95194	-1.15625	1.64541	-9.92054
gene-SPHA_45882	-4.77492	3.37374	-2.33739	1.50671	2.97737	-6.99685
gene-SPHA_50320	-2.03357	-8.91308	-3.7285	1.85457	-3.97857	-5.93629
gene-SPHA_37141	-4.39288	-3.01076	-4.31336	-1.15912	-3.02435	4.66875
new_gene2193	-4.63076	2.00331	-3.44466	-5.30246	8.11849	-23.8541
gene-SPHA_26976	-4.25393	-2.11765	-6.22387	-7.23462	2.81757	-8.9238
gene-SPHA_11994	-3.18599	4.98905	-2.82292	-2.38547	-1.77259	-2.61358
gene-SPHA_41394	-2.6259	-4.58738	3.97714	-2.95102	-3.30831	2.67783
gene-SPHA_40734	-2.17971	-10.6387	-4.3216	-1.02901	-2.28747	-2.91681
gene-SPHA_60771	-5.00322	2.30677	-5.30137	-2.35747	-1.78508	3.63432
new_gene2263	-5.66567	-5.41968	4.11973	1.97689	2.74149	-2.84214
gene-SPHA_34357	-2.08827	-4.21492	-3.88975	-6.8074	-1.92836	-6.92417
new_gene3580	-4.8706	-5.21502	-5.42261	-3.13434	2.59708	5.54198
new_gene612	-2.28895	-4.12852	-4.53693	-5.09212	2.37492	-3.81733
gene-SPHA_63859	-5.25647	3.31142	-9.69344	3.92346	2.88516	6.02486
new_gene1991	-3.45186	-4.2363	-5.07684	3.81697	-2.02351	-9.34795
gene-SPHA_52068	-3.26809	-7.99967	-8.02461	-1.20643	-1.11221	5.99887
gene-SPHA_35720	-4.31802	-6.40413	3.85409	-1.73737	2.41945	-1.70268
gene-SPHA_72423	-2.37977	-4.49922	-3.74549	2.05524	-3.97621	-4.21416
new_gene2821	-4.01067	-9.88169	-4.74206	-1.13277	7.97078	-3.55147
new_gene2618	-2.88875	4.60566	2.20808	3.36294	-2.77661	-2.61115
new_gene2514	-1.67222	-4.92833	-3.5513	-2.90509	-1.01815	5.17035
gene-SPHA_38177	-3.13101	-4.41984	-2.82153	2.13171	-3.29291	2.8746
gene-SPHA_74699	-3.0492	-3.00969	-3.37793	1.29501	-1.96687	-2.14701
gene-SPHA_54616	-4.70674	-4.79538	-5.72066	-0.994361	2.25004	4.06936
gene-SPHA_3046	-2.85776	3.75785	2.5755	-1.69252	1.97605	-3.24555
gene-SPHA_34250	-4.39212	2.99929	-9.78438	-1.40056	-2.33295	-2.48878
new_gene1610	-2.04382	-3.4405	-5.36819	-7.79918	1.82337	3.68485
gene-SPHA_73373	-6.50689	-3.29279	-2.74609	1.14661	2.74144	-2.23774
nbis-gene-32086	-4.84666	3.71287	4.052	1.44086	-1.83679	-4.24486
gene-SPHA_39011	-6.97221	-2.74197	-5.98152	-0.936519	-2.2562	4.94739
gene-SPHA_19550	-3.25088	-3.28596	-2.9869	2.20709	-4.14041	4.03795
gene-SPHA_23355	3.58998	4.30376	-6.61801	-1.96812	1.65263	3.39256
new_gene204	-3.5066	-3.51138	4.92886	-2.07759	3.44053	-3.62183
gene-SPHA_721	-3.85837	3.37481	-5.37121	-5.33171	-2.34999	2.78429
new_gene400	-4.34534	-5.93484	-4.72795	-2.81697	-3.06225	3.73873
gene-SPHA_16940	-6.27329	-4.70657	-4.57661	-2.77431	-3.46543	-6.47886
gene-SPHA_41625	-1.74786	14.5382	-5.05256	1.72505	2.76631	3.18007
new_gene2077	-2.80205	-7.27311	-4.06559	0.905286	-5.34362	2.41568
new_gene3174	-4.9278	-4.72319	4.08833	-2.12186	-2.27753	-4.06877
new_gene1959	-2.70883	-2.37275	-6.66851	-1.36142	-1.88119	-7.69758
gene-SPHA_72882	-3.59116	4.90774	3.84492	-1.31498	-1.90271	-7.52959
gene-SPHA_40911	-2.65979	-4.74282	-5.35114	-1.88576	2.56458	5.36707
gene-SPHA_15419	-4.97471	-3.30016	-2.77799	-4.29558	-2.88341	-6.69308
gene-SPHA_41354	-3.76236	4.93469	3.06232	4.54321	2.97729	8.90262
gene-SPHA_35978	-5.19792	-1.86695	-7.05212	-7.60588	2.94276	4.52053
gene-SPHA_72826	-3.08348	-2.67967	-3.71692	-2.65873	-1.4538	-7.3552
new_gene1794	-3.82773	2.5087	3.60292	-1.23711	1.83243	-3.58826
gene-SPHA_27255	-4.10565	4.48829	-9.49079	-1.87524	1.86528	-4.01725
gene-SPHA_76043	-2.82565	-2.92182	-7.19641	-2.11053	1.90086	-3.77598
gene-SPHA_54385	3.12839	-4.73392	-4.44605	1.66938	1.85228	-9.05852
gene-SPHA_13163	-5.32565	2.96401	3.00835	0.827292	2.23146	-3.57688
gene-SPHA_48671	-4.95198	-4.16431	6.93826	-5.17991	-8.38	-3.54958
gene-SPHA_21067	-2.37128	-4.48278	4.49531	-7.42875	-2.23085	6.48212
gene-SPHA_68720	-7.19182	-4.82798	4.974	3.996	-1.21876	3.70966
gene-SPHA_51706	-2.56052	-4.41904	-3.14165	1.37623	1.80039	4.47801
gene-SPHA_17502	-2.38627	-3.74973	-5.21879	-4.15854	-2.13714	2.64218
gene-SPHA_46437	-5.81284	4.04965	4.86913	3.88401	-2.69029	5.53327
gene-SPHA_72537	-4.5966	3.51287	-3.79331	-2.03962	5.08047	-5.46486
gene-SPHA_42670	-7.30894	2.94826	-2.90403	1.39302	2.41132	-3.26159
gene-SPHA_58534	-7.52895	-2.65582	4.50809	2.07332	1.6253	-3.15634
gene-SPHA_54112	-2.6858	-2.66705	3.14553	6.68589	-1.21841	-2.3207
gene-SPHA_31313	-3.04236	-3.58379	-2.22769	-1.83961	1.89564	4.05225
gene-SPHA_33268	-5.11839	2.98108	-9.25203	2.10201	2.88446	-8.03027
gene-SPHA_10540	-4.18344	-5.56414	-4.62694	1.67902	-5.63066	3.69975
gene-SPHA_70261	-3.66885	-4.89083	-3.30168	-2.0824	-3.27135	-4.49274
new_gene1819	-3.91502	-4.61054	-3.75261	-2.42229	-4.32028	6.09226
gene-SPHA_40916	-4.60911	2.35556	-3.44265	-2.76515	2.48847	3.05203
gene-SPHA_51986	-2.9357	-5.81712	-4.5436	-2.23203	-5.89631	-2.33489
gene-SPHA_7215	-3.71647	-5.29466	3.56553	5.83174	2.53034	4.50977
gene-SPHA_49593	-2.55791	-2.5724	-7.51115	1.45403	-1.8308	-2.77395
gene-SPHA_31714	-2.31888	-4.86699	-2.65015	-1.22299	-2.04839	-4.59985
new_gene1212	-5.18864	2.7473	-5.49912	-2.22725	-4.33456	4.82816
gene-SPHA_41983	-2.6258	-4.12239	2.3397	-1.40075	6.79337	7.6388
gene-SPHA_66646	-4.76398	2.4603	-3.90283	1.79522	1.37624	4.30637
gene-SPHA_77251	-3.98397	3.14707	-3.86539	-1.87399	-2.57109	2.20587
gene-SPHA_66442	-4.73226	-3.3895	1.56929	-1.41972	1.75095	-3.51773
new_gene3286	3.30757	-7.86102	-5.98181	-0.971739	-4.3872	4.40444
new_gene2520	2.57392	3.59152	-5.30924	-1.67505	-2.01922	-3.26612
gene-SPHA_72431	-7.39659	-2.52983	-4.77387	3.07729	-4.44697	-2.98935
gene-SPHA_43039	-3.99243	-9.19452	-4.52721	-3.06471	7.53707	-5.27185
gene-SPHA_8402	3.58414	-4.99092	-5.95696	-3.76777	-1.74353	2.37578
gene-SPHA_44024	-4.93578	-5.05611	-3.4316	1.28802	2.03201	-2.86216
gene-SPHA_48836	-4.94596	-4.56772	-3.13272	1.50655	-3.35482	2.19154
gene-SPHA_38715	-6.67317	-2.91507	-10.0319	-3.04905	2.04816	2.5311
gene-SPHA_53440	-3.7098	6.61504	5.76992	-2.53313	-2.20889	4.53422
gene-SPHA_13137	-3.81714	-5.75247	-6.37431	-1.52694	-4.3087	2.78991
gene-SPHA_73660	8.19832	4.16544	-4.99227	-1.06604	1.60681	-5.06888
gene-SPHA_47940	-1.56804	2.64638	-2.19147	1.72879	2.21275	-5.59415
gene-SPHA_35620	-4.86557	3.05965	-2.44137	1.53424	-3.87285	-6.90957
gene-SPHA_7687	-3.36552	4.05748	-2.98319	-3.6251	1.74576	-4.75396
new_gene1003	-2.41865	-10.7087	-5.21395	1.26985	5.23122	3.18885
gene-SPHA_64013	-3.87273	3.01185	3.50446	4.19527	-5.36277	-3.70438
new_gene2130	-2.96652	-4.52564	3.69388	-1.37778	-1.70315	-1.91156
gene-SPHA_46473	-4.34806	3.86886	-6.45176	-1.75206	-4.71934	-8.227
new_gene2724	-5.64669	-5.0796	-6.6684	1.79921	-1.3827	8.59518
gene-SPHA_79972	2.65571	-4.43282	-4.78123	1.7203	-2.96004	-2.50017
gene-SPHA_66168	-2.0323	-3.6114	-4.92381	-1.16558	-2.76332	-1.90223
gene-SPHA_71394	-4.96091	3.02992	-2.442	-2.60674	-1.70131	3.12795
new_gene2751	-5.53597	2.53535	-4.59037	-2.25854	-2.10716	-6.19374
new_gene1209	-2.86827	-6.50218	-2.9275	-3.75637	-5.85181	-2.05496
gene-SPHA_26542	-8.82847	-5.09969	-4.14765	1.17928	3.03033	-5.19267
gene-SPHA_27924	-2.82213	1.78998	-3.48417	1.17214	-1.95156	3.3191
gene-SPHA_24899	-2.28012	-1.93279	-2.34203	-1.28128	-5.89153	2.65733
gene-SPHA_81405	-2.99478	2.72138	-5.54324	-1.13081	-4.75579	2.61721
gene-SPHA_75260	-2.45266	2.56192	2.76551	1.1367	-1.98515	2.86921
gene-SPHA_40772	-6.3372	4.4805	-4.45044	2.12489	-2.89914	3.45233
gene-SPHA_42157	3.08571	-4.3308	3.51624	-4.93791	3.56843	3.25643
gene-SPHA_7674	-1.78325	-5.97967	3.362	-2.02247	-2.1014	4.17064
gene-SPHA_54684	-2.88144	-2.76576	2.56128	-1.4901	1.73884	-3.0404
gene-SPHA_71291	-2.15126	-4.63705	-3.54435	1.61338	-6.80952	-7.58475
gene-SPHA_81457	-4.13551	-3.71578	-8.77187	-3.02957	1.83754	-4.42836
gene-SPHA_11585	-5.08926	3.27458	2.67634	1.43503	1.89147	4.50149
gene-SPHA_72665	-6.20322	-6.07183	-7.91777	-2.66427	-1.89684	-2.48728
gene-SPHA_19047	2.76385	-4.84366	-5.23609	-2.6554	-3.37458	-3.63049
gene-SPHA_24942	-2.22863	-4.84702	-4.59812	4.78523	-2.79264	-9.1516
gene-SPHA_49383	-2.21182	-3.28899	-3.19348	2.62453	1.97615	3.02207
new_gene2437	-4.46863	3.80857	-3.84214	-1.85489	6.10287	3.35982
gene-SPHA_39890	-4.48012	-4.94987	-4.98192	-3.48064	3.65215	3.21588
new_gene3242	2.56023	4.28578	-4.00182	-2.59989	-3.86078	-5.87889
gene-SPHA_43037	-6.54397	3.09176	-8.50729	1.34108	2.29009	-4.01314
gene-SPHA_10612	-4.0567	-3.25764	4.24271	-1.03886	-1.60385	2.88213
gene-SPHA_37128	-2.44401	-4.05117	2.79161	2.97251	1.70425	-5.74894
gene-SPHA_41164	-3.29286	-5.86197	-2.49744	-2.43651	-5.00919	2.94303
gene-SPHA_11021	-6.55749	-5.1762	-4.36411	1.93704	1.59358	-1.83774
gene-SPHA_23843	-3.50415	-4.26497	3.72923	-2.436	-4.12355	4.13582
gene-SPHA_36391	3.92376	-2.6897	-4.38537	-3.77651	-3.58258	-2.45611
gene-SPHA_65099	-2.25745	-3.1296	-2.87451	-1.12102	-2.32103	3.65542
gene-SPHA_31429	-1.85765	-4.45297	3.27218	-2.37022	2.05454	-2.15461
gene-SPHA_15380	-4.67672	-1.90993	-3.83038	7.1216	1.83164	2.89276
gene-SPHA_56460	-2.44463	-3.90908	3.5516	-4.23501	2.84638	-4.70904
gene-SPHA_67441	-3.86435	2.70882	-5.0241	-0.849018	-2.32486	-3.36421
gene-SPHA_4647	-2.37453	2.86017	3.64359	4.26704	-4.77259	4.57309
new_gene352	2.84946	-3.22687	-3.37256	-2.58631	-2.51209	2.82107
gene-SPHA_48193	-5.21144	-2.18944	-3.62438	-6.48224	-4.67743	3.88732
gene-SPHA_30738	-2.33754	-3.07148	-4.56686	-4.14946	-2.90104	-2.15554
gene-SPHA_64711	-7.09436	3.10791	-3.19603	1.4295	2.23154	-2.31639
new_gene1705	-5.63687	-2.59173	-3.84898	1.74148	1.94818	-2.47316
gene-SPHA_17238	-5.3225	-2.51021	-3.96873	0.970999	2.33056	4.45882
new_gene640	3.03888	-7.53481	-3.79725	1.36899	2.99802	-9.25261
gene-SPHA_14811	-4.1924	-4.4344	-4.07796	-1.21355	2.0994	3.18243
new_gene2206	-1.70159	-4.25755	-4.66227	5.09899	-3.67227	-6.78152
gene-SPHA_51228	-4.22607	13.4156	4.83616	-3.24798	4.62847	3.18223
new_gene2190	-5.1245	1.75934	-6.0361	1.50329	2.47715	3.53653
gene-SPHA_17437	-2.4775	3.12731	2.80604	-0.811187	1.57214	-3.23811
gene-SPHA_55381	-6.31588	2.50065	-4.57767	-4.98847	1.67324	2.07255
gene-SPHA_14489	-2.42314	2.97639	-5.31869	-1.87545	1.27006	-4.03576
gene-SPHA_55070	-4.78196	-7.60275	-3.33036	2.87279	2.04786	8.49042
gene-SPHA_14999	-3.97795	3.28269	-3.13378	3.14877	-2.81578	-1.58607
new_gene2338	-4.49773	-2.60161	-2.39587	-2.14946	2.9078	-6.30878
gene-SPHA_78956	-3.94584	-4.86474	-4.71524	1.33578	-1.74289	2.89172
gene-SPHA_62174	-2.61651	-4.3792	-2.38882	-0.763712	4.52552	-4.13039
gene-SPHA_59828	-10.9968	3.01004	-4.881	1.76274	-1.49146	-2.17175
gene-SPHA_11692	3.18585	4.6547	-8.83528	-1.54253	2.20748	-7.60961
gene-SPHA_7384	-4.8644	3.21019	-3.81267	-3.59795	1.64706	2.52043
gene-SPHA_19793	-7.12572	2.77005	3.63258	2.97248	3.55536	-3.73919
gene-SPHA_76936	-4.69438	-3.50648	-2.90476	-1.20577	-3.89357	3.82756
gene-SPHA_67606	-2.97061	-4.764	2.4101	0.829114	6.89753	-3.00603
gene-SPHA_52497	2.71296	-5.23157	-4.01256	1.22697	-5.31532	-6.42215
gene-SPHA_36823	-4.38019	-14.6167	-6.92447	-1.43167	1.55626	2.13534
gene-SPHA_22235	-3.97393	-3.76728	2.4336	3.21948	-1.82671	6.98048
gene-SPHA_14577	-2.72387	-14.7168	-3.9897	1.17688	-2.8875	3.07181
new_gene3021	3.19812	-2.97482	-3.02986	1.44621	2.17744	-2.69899
gene-SPHA_32871	-4.09962	-4.66933	-2.40622	-1.71241	-5.32956	-6.45093
new_gene3441	-5.50002	5.66853	-2.44078	1.2484	-1.50479	-6.59496
gene-SPHA_70623	-2.23472	-4.55049	-5.43565	-0.76576	-3.03949	-2.89638
gene-SPHA_70880	-2.19648	-3.57307	-4.41738	-2.37063	1.84137	3.192
gene-SPHA_29766	-3.06149	-8.10894	-2.85696	-1.86768	2.15575	-1.93471
gene-SPHA_50678	-4.96641	-13.3206	-3.73626	-0.904608	1.94039	3.12957
new_gene2956	-3.09935	4.54903	-4.14631	-0.931082	-6.58602	-5.76111
gene-SPHA_26197	-3.30488	4.54877	-3.02656	4.734	-4.16777	-3.5181
gene-SPHA_48535	-3.68658	4.58545	-8.22588	1.01984	2.42952	2.93906
new_gene2063	-3.93856	-4.25224	3.29223	-2.22147	-1.70051	8.2789
gene-SPHA_79044	-2.89602	-5.52225	-4.86688	-2.94708	-2.32939	4.20841
new_gene303	2.77604	-3.20231	-2.30666	-0.892647	-2.1607	-2.20818
gene-SPHA_22960	-6.91181	-4.80744	-4.60761	1.28038	-1.82778	-5.53739
gene-SPHA_11971	-3.39337	-1.43559	-5.79921	-5.29918	2.81946	2.44236
gene-SPHA_27526	-5.29151	-3.20054	-3.66532	1.23525	2.89214	-5.24354
new_gene1033	3.13845	-15.1938	-4.45786	1.5832	-7.64929	-9.38305
gene-SPHA_46226	-5.09956	3.47605	4.42775	-1.23927	-1.3232	2.61644
new_gene3439	2.15628	-4.9411	2.43492	3.0745	-4.92703	-8.81624
gene-SPHA_33137	4.13226	-2.13067	-3.48123	1.68512	2.29896	2.9218
gene-SPHA_4859	-4.77078	-3.44928	4.92039	-7.14139	-1.32078	-3.55529
gene-SPHA_52167	2.84281	-2.53267	-6.45225	-0.893773	-1.01983	-4.80359
gene-SPHA_49256	-3.2368	-4.41051	-3.06463	-0.965655	2.16389	-5.33987
new_gene2538	3.3892	3.3436	-4.76706	-6.81986	-5.54446	4.05781
gene-SPHA_48747	-3.98128	2.22349	4.12306	-0.969256	-2.09393	3.14483
gene-SPHA_45667	-2.65468	2.83775	-4.14192	2.99915	1.73069	-4.13175
gene-SPHA_61357	-2.78812	-2.2527	1.93514	-1.69476	2.17939	-2.33576
gene-SPHA_46161	-5.10844	-3.09752	-3.05031	-2.45072	-2.29997	-6.79915
gene-SPHA_46225	-3.09062	-2.93659	4.00191	1.35868	2.21603	-2.51165
gene-SPHA_31531	-2.48317	-5.15446	-16.0562	1.4399	-1.29752	2.67423
gene-SPHA_25221	-7.74564	2.03845	-4.02774	-3.1385	-2.58109	2.8746
gene-SPHA_50343	-3.24898	-4.31742	-2.70735	-1.36509	1.918	-3.95933
gene-SPHA_15092	-3.95561	-6.5126	-5.60224	-1.45141	1.9478	2.53486
gene-SPHA_15160	-2.89902	-4.39457	3.99449	-1.43562	2.47492	-6.23911
gene-SPHA_72320	-1.8689	-5.20468	-4.18414	3.86963	-5.91338	-2.4204
new_gene2084	-2.1114	2.38751	-2.54402	-1.84389	-3.63911	5.57549
gene-SPHA_52524	-5.88935	-3.19755	-3.04368	1.23404	2.86451	3.25091
gene-SPHA_40612	-2.9087	3.31095	-9.61092	-1.19143	-1.92862	2.35506
gene-SPHA_62353	-1.21676	-7.89834	-4.77878	-0.827926	2.24571	2.68509
gene-SPHA_58542	-2.11019	2.31469	-4.72878	1.565	-6.52341	4.93136
gene-SPHA_37457	-4.73561	-2.60444	-5.42364	-1.32088	-3.20006	-7.53688
gene-SPHA_26201	-2.08924	-3.13389	-5.29729	-0.634131	2.12883	6.27207
gene-SPHA_7983	-2.77277	-4.77482	-2.66632	-0.84809	1.79305	2.428
gene-SPHA_19679	3.36292	-4.60637	-5.99974	-1.37216	3.05536	-1.78925
gene-SPHA_1310	3.68259	2.98276	-2.65321	3.55696	-1.39168	-2.70305
gene-SPHA_46199	-1.94026	5.00375	2.94652	3.9705	-4.76754	-4.52916
gene-SPHA_47853	-3.49935	-4.32164	-3.67598	-2.89171	2.16153	3.04611
new_gene1570	-4.57049	-4.25285	-3.35466	-1.00658	5.25586	-4.64777
gene-SPHA_4085	3.06812	-1.84461	-4.87242	-1.41658	2.5158	3.3096
gene-SPHA_34255	1.6209	-11.0478	-5.03374	0.97142	1.96198	-3.45999
gene-SPHA_46162	-2.98841	-4.78735	6.66524	-1.1246	6.19573	-6.43236
new_gene1954	-7.63127	-5.46372	2.96389	-1.97576	-5.28708	3.65157
gene-SPHA_2554	-7.15375	4.95911	-5.77813	1.05236	-5.86184	-8.81644
gene-SPHA_18512	-2.62124	3.09828	-5.124	-3.67772	4.21538	-3.11869
gene-SPHA_38348	-2.48845	-5.85271	-4.54931	-1.59472	-3.11335	2.59961
new_gene2997	1.8994	2.81834	-6.04551	-5.64859	2.08026	1.81967
gene-SPHA_46238	2.93529	-4.8792	-2.16265	1.72052	2.85058	-3.48038
gene-SPHA_37830	2.82344	-8.64858	-2.9667	-1.00648	-4.07148	-2.68708
new_gene3189	-6.1886	-3.60735	-2.32599	-1.23479	-8.09625	-3.4279
gene-SPHA_51694	-3.95534	-3.16266	-3.77956	-1.77168	-5.667	-6.17918
gene-SPHA_10520	-4.16608	-4.38446	-2.44595	2.75041	2.71719	-4.41058
new_gene2332	-3.59211	-3.96627	4.15858	-2.22778	1.69474	-3.62419
gene-SPHA_42230	-2.953	-4.23906	-2.47042	1.40884	4.39736	2.77725
gene-SPHA_77447	-5.84461	-4.49229	-5.19484	-1.38712	-2.35614	5.17263
new_gene1067	1.92805	-4.82805	4.00331	-1.77036	8.3015	2.72377
gene-SPHA_30248	-3.52563	-4.24257	-2.35708	-6.69448	-3.2975	5.41837
gene-SPHA_24625	-3.62451	-4.69848	-4.93649	1.49518	3.92154	2.62518
gene-SPHA_33087	-2.85132	-4.09451	-4.96505	-6.81251	-4.31622	5.25438
gene-SPHA_43937	-10.8845	-5.10928	-3.75528	1.95546	-2.76415	-3.90978
gene-SPHA_27543	-5.42358	3.00163	3.39528	-9.49772	-3.30906	-2.60779
gene-SPHA_25214	-7.81574	4.47439	-2.33877	1.29089	3.42728	-3.18077
gene-SPHA_74717	-2.94647	-4.72838	-7.64678	1.64384	2.13549	-3.94085
gene-SPHA_68465	2.69705	4.31804	-2.29054	1.31347	-1.38911	-2.24295
gene-SPHA_41513	-2.38421	-9.38439	5.07327	-1.84672	3.81046	-2.70742
gene-SPHA_52854	-1.98215	3.16354	-8.12494	1.17966	-1.43705	2.04263
new_gene3134	-4.67264	-4.11241	2.84466	2.35133	1.43864	5.2806
gene-SPHA_33063	-2.94431	6.63982	3.21952	-1.63165	-4.74005	-2.23489
gene-SPHA_73360	-6.59676	-3.88015	-6.59365	-1.12056	-1.82351	-1.89215
gene-SPHA_5128	-3.2913	2.42876	-3.11795	2.02118	2.49911	3.0537
gene-SPHA_27525	-3.59925	-3.17585	-2.86375	-1.34992	3.11326	-2.4054
new_gene1704	-3.86426	3.4395	-3.7495	-5.95269	1.89501	-3.68538
new_gene1278	3.03934	-4.5589	-5.1252	1.27948	-4.62916	6.13224
gene-SPHA_19355	-4.31118	-3.0403	-4.03916	-1.47935	-1.0818	2.19719
gene-SPHA_26206	-4.46479	-4.36772	-3.90952	-1.05255	-1.79221	-4.41425
gene-SPHA_60812	-4.60168	-4.69364	4.10432	1.71366	-3.09899	-2.76923
gene-SPHA_52908	-5.50048	4.63489	-4.13767	0.894299	-1.53274	-5.13912
gene-SPHA_37295	-2.03869	-4.65862	2.72271	-3.87108	-2.01652	2.39647
new_gene1580	-3.95547	3.27385	3.62526	-0.911536	2.71822	-4.33574
new_gene633	-2.0497	2.2464	-3.98719	1.21342	2.79616	3.47178
gene-SPHA_108	-4.87344	-2.20476	-3.70616	-2.21071	-2.29698	3.80146
new_gene2173	-5.50897	-3.00862	-5.30449	-2.00843	-1.76855	-2.42599
gene-SPHA_57281	-3.41543	-4.56606	-1.3485	1.39519	2.88962	2.72326
new_gene1529	-4.90815	-4.21227	3.1031	-2.16908	-7.85985	2.45797
new_gene2311	-4.62662	4.17299	2.56256	0.891659	1.70585	-3.33906
new_gene1526	-2.68367	-3.36702	-3.23197	1.9619	1.91061	9.78018
gene-SPHA_50605	-2.29963	4.56575	-10.0631	-1.45939	-4.7151	-6.36953
gene-SPHA_58147	-1.72792	-5.0342	-5.75866	-2.44838	-2.00736	-7.97588
gene-SPHA_72689	-2.27208	2.53583	-4.74455	-4.1719	2.10931	4.73309
gene-SPHA_72902	-7.7852	5.58924	-2.91034	-0.761518	-1.71301	3.15246
gene-SPHA_36339	-2.98177	-3.7816	-8.75106	-1.66762	3.09792	6.70849
gene-SPHA_14493	-2.50296	-5.05119	-1.89841	1.07188	-1.56313	-6.41343
new_gene257	2.54714	-9.81274	-4.76689	-2.00267	6.22769	3.48695
new_gene971	-5.41996	-6.06644	2.5837	-3.43857	2.10096	-2.07044
new_gene2855	2.96446	2.97477	-5.27351	-1.23946	-1.88391	7.33628
gene-SPHA_2317	2.60307	4.98099	-7.01984	-2.68264	2.86575	2.97042
new_gene34	3.04962	2.42973	-3.01407	-6.91823	-7.97172	2.38249
gene-SPHA_47022	-3.70246	-5.11829	-2.32566	-1.34317	-2.07586	2.55338
gene-SPHA_54626	-2.05123	-2.56707	-3.69986	-3.03154	2.61494	4.92403
gene-SPHA_80846	-3.04117	5.06753	-4.83967	1.51276	-1.85755	-6.20688
gene-SPHA_40760	-3.5193	2.60018	3.46068	1.63527	-5.3472	3.02724
new_gene847	3.11211	12.3916	3.55612	-1.09528	-7.94566	2.0271
gene-SPHA_31242	-4.21568	3.54546	-3.10986	-3.24392	2.20383	-3.64106
gene-SPHA_50381	-3.07116	-10.2587	3.11804	1.20264	6.54413	2.8086
gene-SPHA_31285	4.07595	3.82069	-7.44031	-1.04745	1.18156	2.46537
gene-SPHA_70433	-3.75131	1.90645	-4.38469	-2.32283	-5.93276	-6.07808
gene-SPHA_79889	-1.90373	-5.14972	-4.97126	-4.03127	4.16241	6.47042
gene-SPHA_23982	4.13279	-3.05213	4.43142	-1.10699	2.12674	-3.42573
gene-SPHA_27907	-2.5157	5.84186	-2.10722	-0.90608	1.72843	3.50465
gene-SPHA_36051	-2.66688	-1.87108	-5.19197	1.51524	-6.46362	-4.60039
gene-SPHA_46048	-1.83879	-3.03668	-3.92368	-1.08118	-1.44593	-7.29848
gene-SPHA_49115	-9.65661	2.40856	2.45559	4.72272	1.57538	-3.44656
gene-SPHA_48827	-2.70086	-3.03444	-2.25224	2.2201	-1.64648	-3.15201
gene-SPHA_61631	3.95388	-4.19642	-4.16632	-2.54955	5.75892	-1.43953
new_gene1059	-1.82093	-2.10552	-4.57394	1.64211	-3.65483	6.92681
gene-SPHA_11228	-3.09126	-2.95618	-2.57644	-1.7422	-3.36596	-2.40236
gene-SPHA_52175	3.05995	3.25626	-4.9824	3.37976	2.05523	-2.43318
new_gene3405	2.72512	-3.8282	2.54815	-1.36851	2.80252	-4.08252
gene-SPHA_66943	-3.05964	1.50496	-3.96276	-1.30352	-2.13608	-3.649
gene-SPHA_46149	-2.67277	-4.83476	-2.24073	-1.40732	-3.91036	4.14497
new_gene3313	-2.36866	-2.45584	-2.55179	-1.08473	2.20875	2.11387
gene-SPHA_71010	-2.5435	-10.34	-3.64699	1.22883	-2.03942	4.27426
gene-SPHA_44888	-1.6349	2.78277	-3.25878	1.56317	1.71308	-3.2161
gene-SPHA_21721	-3.49078	-9.20926	-3.63232	-1.64971	1.72641	-4.87114
gene-SPHA_47692	-2.20439	-5.99511	3.5499	1.92263	1.55722	2.7376
gene-SPHA_52088	-2.60009	3.10674	1.62629	0.70197	3.54901	1.67979
gene-SPHA_45736	-2.00028	-5.96432	-3.3998	-1.39177	-3.26454	2.55211
gene-SPHA_66879	-6.23271	3.89591	2.3743	-1.64021	2.76358	-7.22898
new_gene3570	-2.19299	-5.92814	2.76489	-1.39628	1.75851	-1.80542
new_gene2761	3.30311	3.73065	4.87612	2.84351	-2.00089	-2.21727
gene-SPHA_50443	-2.3139	-4.82677	2.94024	-0.887658	-2.46354	2.86143
new_gene2595	3.72062	2.87563	-4.15763	-1.0397	-1.46494	4.4305
gene-SPHA_63849	-4.36479	-3.56477	2.17383	-1.48951	-2.19133	-8.49608
new_gene2087	-4.32811	2.26894	4.80224	-2.45173	-1.11343	-1.99753
gene-SPHA_58141	-6.6306	-2.92346	4.59837	-2.04897	4.3246	-7.91541
new_gene3614	2.54432	-9.49249	-4.71729	-1.24839	0.901874	2.33674
gene-SPHA_52519	-3.54017	-1.79211	2.99467	2.21034	2.76931	-3.5912
gene-SPHA_7903	3.22174	-4.44813	-3.04291	-1.457	2.01573	-2.08177
gene-SPHA_43675	-2.66384	-3.97907	2.43869	0.991604	-1.95595	2.88684
new_gene3104	-2.99003	3.44115	-2.39463	-2.28395	1.30544	-2.22074
gene-SPHA_80416	3.30424	5.75238	-2.89269	2.51329	-2.80788	2.97654
gene-SPHA_30744	-8.14113	3.48637	-6.96189	-2.81181	-7.94379	3.40071
gene-SPHA_61567	-8.21642	-2.97281	-2.03189	1.57762	2.04148	2.36775
gene-SPHA_5625	-1.76583	-4.64511	-1.9373	1.04762	1.70963	3.05546
new_gene1639	-6.99961	4.41009	14.1792	-3.50936	-1.53361	3.37515
gene-SPHA_46533	-2.77854	-13.2246	-2.51157	4.59292	1.53257	-4.22171
gene-SPHA_34470	-2.55244	2.76102	-5.82432	-0.971883	-2.06747	3.40359
gene-SPHA_64255	2.72112	4.79502	-3.99464	1.44701	2.84379	2.2001
gene-SPHA_48957	2.97932	-7.73198	-4.24262	1.17061	-3.89938	4.06337
gene-SPHA_47802	-4.03011	4.02446	-5.36027	-2.46965	-3.13232	-6.06649
gene-SPHA_57181	-5.44714	-4.91384	-3.19555	-1.01854	2.03412	4.0332
gene-SPHA_47066	-2.03589	-2.11765	-2.47256	-1.47634	-2.58693	-8.84992
gene-SPHA_48838	-4.18015	3.19318	3.7235	-1.40743	-1.85249	2.63538
new_gene2466	-11.3949	-2.92117	-4.22508	-3.35423	-7.89164	-3.9546
gene-SPHA_769	-2.63674	2.53722	-5.11316	1.01989	2.15332	1.669
gene-SPHA_2784	2.66802	-4.23973	-8.79787	-3.46392	-1.53053	2.80338
gene-SPHA_15831	3.56794	2.64768	-5.75146	-0.71725	-1.61543	2.36064
new_gene460	-6.96931	-3.23343	5.09713	-2.30304	-2.57521	8.93973
gene-SPHA_73321	-5.71376	-3.54114	-7.50162	2.62872	1.59635	-1.53436
gene-SPHA_12859	-1.65782	4.67217	3.41854	-2.19383	-4.61558	2.25341
new_gene2485	-5.6748	-7.81973	-3.63619	-1.00409	4.09283	2.38233
gene-SPHA_72355	2.99599	-3.4679	4.50298	-3.43796	-1.35813	-1.61424
gene-SPHA_58616	-2.89166	4.97971	-3.35039	3.71712	2.43354	3.79207
new_gene2397	1.97543	3.07884	-2.16395	-1.55809	3.19536	2.15652
new_gene3390	2.86659	-3.95473	-2.70977	2.66853	2.45114	-2.63666
gene-SPHA_9559	2.42148	-6.82594	-2.40747	1.04955	2.00794	3.28164
gene-SPHA_64830	-5.05007	3.20516	2.30179	2.45068	2.47131	6.09059
gene-SPHA_37095	2.99855	-4.74967	-3.71588	-1.80262	-1.46353	-3.48814
gene-SPHA_72872	-6.82588	5.01044	3.82902	-2.27357	-5.71077	2.20113
gene-SPHA_12844	2.76367	-10.7451	2.73003	-1.20101	-2.05041	-2.55638
gene-SPHA_3418	-2.07822	-4.9621	-4.40749	-2.99695	1.52308	-2.70466
gene-SPHA_11879	-2.47101	-10.7486	-3.87206	-2.86586	1.21584	-4.1771
gene-SPHA_47636	-2.75922	3.4852	-6.51468	-1.89402	2.6011	-1.93138
gene-SPHA_73476	-2.40182	-5.04456	-10.299	-2.59348	-1.36974	-2.41762
gene-SPHA_34274	-2.46242	-11.1205	-6.93776	-0.831008	-2.40036	-1.98035
gene-SPHA_78455	2.4904	-4.08148	2.31155	-4.58124	-1.87165	2.2202
new_gene3582	3.18272	-4.01654	-1.9821	-1.75905	-6.03168	2.08041
gene-SPHA_15036	-1.91304	4.6111	-3.15591	-1.10311	3.13808	7.31098
gene-SPHA_11861	-2.02238	-4.71982	2.14711	1.5026	-2.62948	-6.98176
gene-SPHA_54686	3.16004	2.66537	-2.26999	2.38599	-1.64124	-2.12074
new_gene211	-3.92006	-1.84274	-3.02703	-1.69699	1.85314	2.09314
gene-SPHA_50854	1.27597	3.62618	-4.45006	-0.845731	-1.87657	-4.86035
gene-SPHA_25030	-6.76503	1.60674	4.32196	-2.41611	-4.04645	-2.74045
new_gene1117	-2.6409	3.95783	3.54979	3.30047	2.79748	-1.92115
gene-SPHA_50386	-3.80888	-2.81593	4.00767	2.77946	-0.946445	-6.6943
gene-SPHA_60485	-6.76164	-3.24266	-2.8823	-1.74385	-1.42618	2.78532
gene-SPHA_39514	-3.57044	-3.68554	3.99201	-1.66356	1.79544	2.21988
gene-SPHA_75941	-1.53989	5.20845	2.39741	1.51743	1.55365	-2.67974
new_gene1513	-2.14929	-1.57768	-2.77476	-2.10857	-1.497	-4.69258
new_gene3090	-3.71002	2.94521	4.15384	0.879705	2.01641	6.21459
gene-SPHA_16959	-6.01768	2.60785	-4.46661	0.970657	3.96614	-2.61467
gene-SPHA_35626	-2.84644	4.30928	-2.01954	-2.48798	2.08551	-3.03637
gene-SPHA_43463	-2.80463	5.40177	5.27175	-0.685702	-0.93015	-3.63924
gene-SPHA_45382	2.40346	-4.03224	-3.74243	-4.24677	-1.57345	-3.02567
gene-SPHA_57278	-6.43288	-3.15203	2.07581	-1.27609	-2.05929	3.18224
gene-SPHA_51065	-10.8678	-9.18752	-3.13688	1.76504	1.85706	5.41646
gene-SPHA_78133	-2.45481	-7.78716	-6.81394	3.68666	-4.45085	-4.94802
gene-SPHA_33122	-1.31524	2.63334	2.31737	-4.7125	1.41599	-1.94149
gene-SPHA_6521	2.35662	-11.9504	4.85969	-1.43916	-2.02062	-3.21443
gene-SPHA_72810	3.00951	3.41495	-3.02523	-2.41492	1.27152	-2.12832
gene-SPHA_81096	4.63532	-3.3661	-3.24573	1.36272	1.28595	-3.30106
gene-SPHA_53981	-2.54822	-3.32601	-2.08195	1.4584	2.04089	-6.12027
gene-SPHA_3044	-2.66041	-2.65854	2.99616	-9.62317	1.85986	2.00649
gene-SPHA_4081	-4.14017	2.28348	-2.55539	2.51687	-1.92523	5.31552
gene-SPHA_60018	-2.30881	2.58674	-1.49109	-2.04168	-2.87903	1.76252
gene-SPHA_1129	-2.63859	3.90104	-7.41833	-1.56312	2.67321	-9.1298
new_gene1329	-7.74966	4.64214	5.13859	-2.08149	-3.06856	3.17793
new_gene1759	2.95598	3.62603	6.64847	1.28969	-1.25666	2.82053
gene-SPHA_64478	-2.3948	4.81905	-3.16311	-2.3874	-3.43887	3.36581
gene-SPHA_59819	-1.70192	-3.09913	2.0635	-1.80094	-2.85835	-4.81379
new_gene2962	-2.78528	2.39103	-1.8282	-1.68087	2.40793	-1.24105
new_gene1241	-2.65117	-2.11227	-4.33083	2.21416	6.32143	2.65114
gene-SPHA_3210	-3.91493	3.0092	-6.49815	-1.58515	2.2078	-3.6458
new_gene1447	-6.37628	-10.5998	3.07163	-1.285	-2.86387	1.77545
gene-SPHA_76504	-4.06947	2.53615	3.01061	2.76352	-1.59877	-5.59396
gene-SPHA_46143	2.57006	-3.06328	-3.64254	-1.42292	2.83275	-4.1531
gene-SPHA_71379	-1.91345	-2.49069	-4.05029	1.82461	2.4336	-2.3835
gene-SPHA_52552	-2.45701	-5.96733	-4.92609	1.21826	-1.61542	2.54238
gene-SPHA_79255	-1.72062	2.98876	-6.92094	-1.91872	2.23012	3.39222
gene-SPHA_41809	-3.38908	-9.22846	-3.23166	-0.941301	-5.14795	6.69324
gene-SPHA_69424	-11.1922	-4.80781	3.32809	-2.23487	1.51224	-3.53358
new_gene72	3.17677	2.0157	4.48415	-1.37306	1.92767	1.53235
gene-SPHA_35392	-5.53811	-3.52135	-1.8011	-0.926525	-1.20514	6.86387
new_gene2096	-2.19152	-8.92385	2.65198	-2.09786	-1.29271	-3.923
gene-SPHA_77209	-3.31881	2.56101	-1.81595	2.57768	-1.60787	1.78485
new_gene1393	-2.49592	-3.62315	7.41101	-1.08264	1.30095	2.95864
gene-SPHA_49631	3.18937	-6.19159	-3.02566	-1.69736	1.58065	8.75584
new_gene639	-2.81875	4.40294	-2.38053	-1.58093	-1.232	-6.72293
new_gene2294	-4.55853	4.70789	-6.55549	-1.26919	-1.04264	2.28709
gene-SPHA_37798	1.58574	4.44574	-1.8695	-1.63912	2.26842	-2.49987
new_gene1846	2.45291	-3.69112	3.35707	1.45405	-3.25242	-3.41115
gene-SPHA_9067	-2.47304	-4.39046	4.21813	1.46988	-3.42739	-2.82669
new_gene2941	1.89298	3.05198	3.21027	2.14327	1.62236	-7.01404
gene-SPHA_80269	-4.92387	-3.13201	-4.07727	-1.10869	-3.85063	5.7629
gene-SPHA_13606	-2.00314	-3.01367	-9.72944	2.68187	-1.34687	2.65724
gene-SPHA_54659	-2.3447	2.87667	-1.85475	1.52654	-2.24122	1.84073
new_gene800	-6.57152	-2.62181	-3.29536	1.40166	-0.801786	2.32251
gene-SPHA_57423	-3.35497	3.29446	-3.97207	-1.23313	3.07633	-2.92749
gene-SPHA_16608	3.48689	4.59435	3.1527	-1.18193	1.14245	2.89624
gene-SPHA_40090	-3.03931	-4.30089	-1.46226	-3.72416	2.58004	-6.98865
gene-SPHA_63277	-4.69819	-4.25411	-2.65685	1.78238	-0.942856	-2.55044
gene-SPHA_63239	2.16951	-3.3975	3.81423	1.18508	-0.982358	2.54805
gene-SPHA_66818	-2.58384	2.65641	4.68459	-0.997189	2.47451	2.15825
gene-SPHA_40735	-1.50054	2.01472	-1.01329	2.21836	-1.90027	-3.18763
gene-SPHA_77234	2.71162	4.49247	4.69497	-1.90624	3.94846	2.22074
gene-SPHA_50664	-2.09394	5.19149	-14.6988	1.25602	-2.75534	1.83628
gene-SPHA_64173	-3.59298	2.07746	-2.11004	3.0451	-6.68606	2.97385
gene-SPHA_35047	2.88207	-2.49304	7.29144	-1.67989	-1.52543	-5.66143
gene-SPHA_25829	-3.55962	3.03065	-5.76459	2.11304	-4.1723	-2.3933
gene-SPHA_62086	-1.93519	-5.96529	-4.72873	-1.91228	-2.48671	2.62225
gene-SPHA_43673	-3.85302	2.44891	-2.11065	-1.10258	-1.07955	4.79062
gene-SPHA_18884	2.78521	-4.31486	-2.25104	-2.20593	-3.53876	1.9398
gene-SPHA_39486	-2.56633	4.17007	-7.1182	-3.088	1.7157	-8.85607
gene-SPHA_61118	-4.37366	2.64966	-4.21575	-3.06364	-1.96822	2.2119
gene-SPHA_56880	-4.40844	-10.9827	-2.18681	-1.04999	-2.72235	2.31304
gene-SPHA_62067	-2.52165	-7.04291	-3.97525	-1.4302	-1.27715	2.33711
new_gene940	2.99195	-1.37257	-1.35536	-2.53931	-1.08548	2.38134
gene-SPHA_80548	-3.79657	-4.62713	-1.85434	-1.8441	-2.4368	3.30621
gene-SPHA_47212	-2.65054	3.35471	-3.74982	1.25072	6.4078	-2.00899
gene-SPHA_50840	-2.24649	3.1161	-5.3485	3.86916	1.5379	3.07478
gene-SPHA_11643	-3.9574	-2.40925	2.43901	2.60977	2.80596	3.03218
new_gene3253	-10.5581	2.72099	-3.5377	1.49226	-7.88383	-2.33186
new_gene3225	-4.57473	-4.49402	4.02291	0.924813	-1.12756	-2.99867
gene-SPHA_45810	-1.88376	1.30049	-3.7922	2.06835	-3.25181	2.47226
new_gene458	3.22318	1.45152	-4.6396	-3.45464	-7.71525	2.68765
gene-SPHA_26940	-3.19954	3.02515	-14.1438	6.22188	-0.980562	4.72151
gene-SPHA_80608	-3.21219	2.62384	-5.01384	-3.14244	1.99727	-6.90902
new_gene3088	-4.85069	-3.37728	-3.43171	-0.802649	-1.45611	3.38713
new_gene128	2.46234	4.16864	4.12504	1.30767	-6.82441	3.60637
gene-SPHA_11666	-8.4159	3.13133	13.0561	1.10458	1.65526	5.52271
new_gene3304	-1.9229	6.63416	-2.47695	-1.63213	1.19302	-3.32908
gene-SPHA_14741	-3.2663	-2.69471	3.43582	1.20651	-4.2439	2.23903
gene-SPHA_77928	-7.24841	-3.1126	-2.87743	1.9351	-1.99921	2.68123
new_gene122	-1.95474	1.92275	-3.08414	-1.00073	-2.10732	-2.86464
gene-SPHA_79003	-1.94363	4.28621	6.18681	3.54695	6.20058	-2.19285
gene-SPHA_34472	-1.20373	-2.66299	-3.79039	-1.91657	1.91319	-4.44339
new_gene2029	-1.93222	-4.35658	-3.71467	-1.97493	2.05358	6.90894
new_gene1630	-4.89351	-3.00948	-3.75358	-1.20067	1.45156	-8.0791
new_gene285	-5.92283	-2.24511	-5.46129	-2.26606	-3.27373	2.28302
gene-SPHA_41989	-1.3813	-2.36626	-2.49004	-1.55828	2.5836	2.80794
gene-SPHA_66927	-2.86937	-4.07358	-4.92231	1.44834	2.18451	-2.24909
gene-SPHA_62477	-4.30001	4.05041	-4.44943	9.3524	3.15199	2.90964
gene-SPHA_28907	-2.14953	4.59377	-2.90258	1.3235	2.37756	-2.98531
gene-SPHA_41397	-2.605	-6.40934	3.11501	1.90166	2.07384	3.02491
gene-SPHA_63848	-2.25145	1.73067	-3.25369	-1.82889	1.77438	2.34549
gene-SPHA_26179	-2.19719	-7.86118	-3.93333	-1.8346	2.32281	-5.24203
gene-SPHA_44670	-7.32109	-3.66552	-2.67112	-0.813825	5.18714	7.01803
gene-SPHA_5626	-2.4364	-2.27176	-3.04956	-1.93471	2.54001	-2.57776
gene-SPHA_37135	2.2331	2.88855	-5.67656	1.72487	-1.17341	2.53461
gene-SPHA_14717	-2.75648	3.03459	-2.50176	1.63563	-2.90916	3.55762
gene-SPHA_28420	3.72966	-3.55088	-6.49149	0.944026	2.19036	2.38118
gene-SPHA_62610	-5.7901	-3.40498	-4.54366	-9.36345	-3.20212	-1.71754
gene-SPHA_26356	2.77759	-9.85353	-5.90086	-1.09209	2.87105	-2.15259
new_gene2316	3.29532	2.751	-3.38307	2.77284	-4.84655	2.7704
gene-SPHA_40977	3.67809	4.75269	3.39452	-1.16493	-1.94583	-2.63188
gene-SPHA_48509	3.53879	-1.88259	-3.93966	-0.973894	-1.17845	-2.09
gene-SPHA_62354	2.52903	-2.73118	5.92838	-0.771996	-1.35487	-1.95979
gene-SPHA_40204	-2.65897	2.25527	-4.81319	-1.30978	3.84763	5.33571
gene-SPHA_63015	-9.14239	4.52897	-4.30472	-0.681025	3.32981	2.56243
gene-SPHA_25381	-5.91723	-3.53289	5.66359	1.7255	6.11209	-1.52633
gene-SPHA_57054	3.25582	-3.91966	-3.40766	-1.74453	-2.00145	2.53247
gene-SPHA_32323	-4.66026	3.84108	-2.31855	1.70723	1.31948	-2.59983
gene-SPHA_60141	-3.51187	-4.31431	-3.90013	1.02631	-2.51219	-1.86313
gene-SPHA_20556	-4.73254	-3.78503	2.05573	-1.81876	-1.50234	-3.58132
new_gene2494	1.85586	4.69892	-4.9559	-1.89445	1.96072	2.5141
gene-SPHA_70886	-2.57339	-3.11831	-9.28645	1.53911	1.79233	2.58504
gene-SPHA_43959	-1.97345	5.00763	-5.47274	-0.791988	1.26439	3.34621
gene-SPHA_20713	2.30778	2.6214	-5.38998	-1.43675	-2.88071	-1.55052
gene-SPHA_4084	-2.68214	-2.61588	3.68066	1.73162	-0.87561	-3.44423
gene-SPHA_79175	-1.41834	3.66403	2.78223	2.16458	1.40245	-6.5851
gene-SPHA_43888	-10.2585	3.38055	2.20364	-3.76086	1.22769	1.90084
gene-SPHA_11850	-5.58659	-3.53285	2.28431	5.5349	-3.91529	-2.18092
new_gene653	-3.09407	-4.44286	-1.2836	4.42776	-3.55789	-4.51635
new_gene275	3.07863	3.18869	-3.3526	-4.83887	-1.09235	2.14863
new_gene2023	3.45755	3.05395	-4.83028	1.39603	-1.91212	2.23639
new_gene717	-4.35932	5.77924	-5.03447	-0.878581	2.29973	-3.81885
gene-SPHA_29938	-2.38616	4.42168	-4.53008	-0.916406	-4.90795	-4.08751
gene-SPHA_57131	-1.60728	2.40837	3.79024	-2.60667	-1.95166	-2.13638
gene-SPHA_29950	-1.27748	-2.6704	-2.94506	-1.76835	-1.66332	1.90653
gene-SPHA_53417	-2.59632	-12.4913	4.10676	-1.13609	-5.10227	2.46963
gene-SPHA_23759	-5.38728	4.52371	2.00075	1.84063	0.986329	2.48798
gene-SPHA_26209	-2.74042	-4.65562	2.89127	-1.03855	-1.77802	2.72952
gene-SPHA_6406	3.67001	3.39895	4.45043	-0.75689	-1.85804	2.6868
gene-SPHA_11407	-4.06978	1.54537	-5.15392	-1.45975	-1.84646	-2.09911
gene-SPHA_10901	-3.34589	2.83368	-3.03654	-1.56564	-4.00695	-2.51945
new_gene2934	-1.72468	-3.87591	-2.13151	2.19472	-1.66991	-1.85309
new_gene638	-3.49016	-2.25327	-2.98735	-1.59339	3.66686	5.89443
gene-SPHA_2959	1.64	-5.31071	-3.36863	-5.3752	2.80572	-2.23575
gene-SPHA_45614	-2.97721	2.89323	-2.84023	-1.35726	1.24026	1.99967
gene-SPHA_39655	-2.03511	-7.03084	3.09014	-3.3941	-3.08883	-2.41631
gene-SPHA_80207	-2.28265	2.80763	1.76975	-2.07198	-3.74732	-2.73143
gene-SPHA_48392	-4.77242	3.9638	3.67121	-2.16073	-2.1597	2.53327
gene-SPHA_19353	-5.72625	-2.42576	-1.89152	-2.53207	-1.21763	-4.45925
gene-SPHA_70885	-7.41447	6.52588	-7.00033	2.20784	1.66265	2.80962
new_gene2818	2.56896	-2.48183	3.01221	-0.816221	1.50505	2.82327
new_gene883	-7.2304	3.04092	-2.65	1.31782	-2.51041	-4.29764
gene-SPHA_19230	-2.98854	2.86572	2.76741	-2.14152	-2.62553	-8.83153
gene-SPHA_37197	-2.52069	-3.1607	-9.56489	-1.30248	-2.06506	3.22946
gene-SPHA_48196	-3.00139	-5.12012	3.70342	1.97648	-1.93386	2.06889
gene-SPHA_62761	3.0883	-0.892214	-7.02362	1.15152	4.70058	-2.1314
gene-SPHA_73015	-5.85614	-2.19216	-4.13672	1.07654	1.35302	-3.84502
new_gene459	-10.3104	2.05514	-5.7165	-1.19167	-1.86224	-1.56677
gene-SPHA_64985	-2.29825	-2.09006	5.81599	-1.16858	-7.22733	2.86681
gene-SPHA_72975	-5.52243	2.40336	2.86777	-2.85201	2.17611	-1.7993
gene-SPHA_33892	-3.3467	3.3642	-4.12853	1.42516	-3.60335	4.1003
gene-SPHA_60769	-5.70548	2.63909	-4.63893	-1.30705	-7.32599	-1.95496
gene-SPHA_4650	-6.92428	2.20393	3.05837	-1.05125	-5.0867	2.28943
gene-SPHA_51607	1.53876	-2.6441	-4.42468	7.77829	-1.12532	-1.50348
gene-SPHA_12522	-4.39491	3.44618	1.88461	-1.46295	-2.36229	-4.35636
gene-SPHA_39670	-3.60144	-2.10801	3.90897	-3.65596	3.76418	2.03274
gene-SPHA_56482	-1.36759	4.68078	3.96863	-1.09354	-2.51095	2.20416
gene-SPHA_19209	5.72354	-7.53131	-5.21229	1.65671	-2.01001	2.29628
gene-SPHA_9250	-3.91763	-1.80207	4.68305	2.34032	1.47768	-5.37987
gene-SPHA_32155	-3.46833	-4.32851	-2.38619	1.94564	-2.66711	2.87041
gene-SPHA_71652	-4.19401	-5.47288	-4.97933	-1.46147	6.19485	-5.24749
gene-SPHA_46380	2.23502	-1.4272	-1.97561	1.20007	-7.33187	-2.31358
gene-SPHA_26233	-3.32034	3.41565	-1.65845	-1.03595	-2.27333	-2.31649
new_gene236	3.53284	-2.77967	-4.12432	2.41208	-1.78968	2.27521
gene-SPHA_19916	-2.8477	2.62494	-3.87793	1.16834	-1.98123	3.41994
gene-SPHA_26649	3.14071	-4.09315	1.74135	-3.37682	-1.68521	3.31085
gene-SPHA_81386	-2.13933	-5.50605	2.60555	-0.869243	2.40824	-5.14038
gene-SPHA_75828	2.21091	5.58213	-5.31493	2.11162	-2.30452	1.9749
new_gene3167	2.7977	-9.28575	-3.20092	-2.50823	-4.3281	3.25341
gene-SPHA_77589	-3.39397	4.29563	-4.24124	2.54847	-2.59789	-2.0845
new_gene824	-5.03771	-2.9031	-2.86369	-1.03667	-3.80236	2.38029
gene-SPHA_73091	-2.34796	-4.65769	-5.72204	0.923697	1.61467	-1.96465
gene-SPHA_15533	1.91597	-2.46171	3.23158	3.01675	6.34332	-2.07783
gene-SPHA_62617	-2.64879	-4.0574	-11.7704	-0.782231	-4.84445	2.76584
gene-SPHA_52736	-3.07789	2.94261	3.0944	1.2737	2.69312	2.99078
gene-SPHA_47848	2.88736	2.30307	-2.95195	-0.928684	-2.06139	4.80326
gene-SPHA_26220	-1.37608	-6.11295	2.61197	-2.62774	3.5454	2.52139
new_gene1195	3.46772	1.63028	-2.24184	-2.4521	1.41852	-3.79494
new_gene3342	3.22436	2.44773	5.26634	-0.897813	-1.55121	-2.37123
gene-SPHA_63082	2.10427	-4.20739	-5.27301	-0.94478	5.86736	1.76615
gene-SPHA_58628	-1.83588	2.37629	-2.88406	-1.21386	1.57017	-2.26769
gene-SPHA_81540	-4.39363	-8.16322	-5.26793	-0.882867	1.28435	2.36098
gene-SPHA_40509	3.15524	3.60415	4.67856	1.10511	-2.5077	2.06115
gene-SPHA_72690	-4.38877	-9.60829	-3.54216	-1.12547	1.13686	-1.094
new_gene3621	3.21319	-3.16174	-2.14192	-2.4065	1.40668	-1.87753
gene-SPHA_80340	-4.02844	-4.13203	-3.2779	0.996518	-2.15709	2.92935
gene-SPHA_48885	-4.67159	2.31874	-3.0317	-1.09523	-3.88984	-3.88765
gene-SPHA_43660	-5.30018	-5.06939	-5.66172	1.40789	1.25284	-2.43513
gene-SPHA_71287	-4.28262	2.18728	-5.91721	3.52182	-1.81891	2.2451
gene-SPHA_58405	-2.55008	-9.25293	-2.92376	-1.75644	1.19963	3.8815
new_gene1504	2.45636	-2.6313	-3.48439	-2.45461	-1.24865	-2.81223
new_gene1392	2.73083	-4.88277	2.73756	-1.18982	2.63898	-2.15422
gene-SPHA_57264	1.59534	-4.77231	-7.61333	-1.11868	2.19446	-3.90137
gene-SPHA_23538	-4.01823	4.93767	3.17175	-0.890767	2.23742	2.11318
gene-SPHA_39877	-3.66634	4.24328	3.66709	-0.708248	-1.96532	-4.17731
gene-SPHA_67560	-6.43806	-1.83278	2.70162	-0.948754	-2.04976	-5.05304
gene-SPHA_42265	-1.79511	1.7514	-1.87776	-1.18788	-2.01872	1.78438
gene-SPHA_10514	2.7656	2.71565	-1.65387	-2.14609	1.49738	3.3436
gene-SPHA_73014	-3.71557	-2.35991	-2.11421	-1.32469	-1.80143	1.90885
new_gene516	2.7335	2.50138	-8.04919	-4.73305	-1.52361	-5.57624
gene-SPHA_16725	-5.76131	-2.88733	3.6089	1.12029	-3.23941	-3.53823
gene-SPHA_654	-2.22231	4.55235	-6.0406	1.62228	2.45346	5.84869
new_gene243	3.10186	2.19178	2.79135	-1.01347	-1.95605	1.86831
gene-SPHA_32042	3.09353	3.08231	-9.31166	-0.925675	-0.879156	-2.04614
gene-SPHA_30983	-3.29829	7.70908	-2.0945	7.59732	-1.80775	4.40967
gene-SPHA_40725	-2.48029	-4.78591	-2.49161	-1.0524	-1.82886	-5.15287
gene-SPHA_37088	-4.28548	-2.4003	3.94791	-0.935415	2.23971	2.30196
new_gene158	-6.45691	2.87635	2.32067	-2.76624	1.40629	4.24777
new_gene1388	-2.15773	3.02594	-7.96122	1.89798	-2.72501	1.90015
gene-SPHA_69500	-1.5831	-4.31723	5.54427	-2.19995	-1.39968	2.5734
gene-SPHA_26210	-3.58482	3.40598	-3.99513	-1.84452	1.47181	2.75484
gene-SPHA_31589	-6.46031	3.01726	4.64914	1.1851	-2.66307	3.23251
gene-SPHA_44671	-5.08667	-2.34858	-13.9225	3.01111	-7.44499	1.63127
gene-SPHA_68096	-4.92498	-8.02179	-9.29144	1.54706	-2.15318	-1.85256
gene-SPHA_15424	-2.43078	2.53549	-1.90527	1.16182	6.27565	2.50698
gene-SPHA_49649	-2.2853	-2.30335	-7.86873	1.70048	2.33277	-5.09789
gene-SPHA_23221	2.32279	-2.11487	-6.83393	-1.83498	2.7565	1.88963
gene-SPHA_12537	-5.44848	-2.7952	4.97027	-0.856423	1.81691	5.9942
new_gene2281	2.84868	-1.61829	-2.66129	5.8609	2.21944	-5.28071
gene-SPHA_3307	-2.81919	2.71716	2.71192	-3.95838	-2.48495	3.59902
gene-SPHA_25543	3.0625	4.19584	-3.46477	-1.2683	-3.32078	-2.82258
gene-SPHA_30671	-5.92415	-5.68315	5.71738	2.04904	1.04228	-3.10188
gene-SPHA_59643	4.2233	-2.04675	-10.7632	1.41921	1.87656	4.46029
new_gene391	-6.38567	-4.95183	-5.24991	-0.986388	-2.05273	-2.93801
new_gene3106	2.54396	-2.99568	2.73334	1.15243	-2.17842	2.7619
gene-SPHA_80235	4.29401	-4.17487	-6.7244	2.42749	-5.85245	-3.91636
gene-SPHA_7675	-1.0998	-2.8943	-7.66801	4.33928	6.55026	-1.997
gene-SPHA_75158	-4.6542	-3.37508	-8.78816	-7.27611	-5.6851	-1.89914
gene-SPHA_68332	-4.41889	-13.4874	5.60422	7.70945	2.15335	-1.80027
gene-SPHA_42250	2.92601	-2.33395	-3.46119	-1.81361	1.68851	4.557
gene-SPHA_66624	-2.12291	-6.33406	2.3654	0.959929	-3.56646	1.47088
gene-SPHA_27041	-2.5359	4.84205	-5.50111	-0.995279	-1.36804	2.38586
gene-SPHA_46557	-1.9523	4.80715	3.02075	2.0534	-1.44193	-1.60314
gene-SPHA_68470	-2.06162	2.23762	3.39225	-0.736394	-1.66974	-1.40873
gene-SPHA_73311	4.62757	-3.75135	-8.80164	-1.05754	1.53169	-1.38306
gene-SPHA_4089	1.02432	3.84506	2.12467	-1.4022	1.94236	2.22194
gene-SPHA_69438	2.05086	2.84217	2.7632	-3.38385	3.60509	-3.05593
gene-SPHA_32622	-1.3934	-4.51468	-1.67955	1.03544	-2.13852	2.77099
new_gene2339	7.0043	3.84199	3.19937	1.72166	2.27914	3.63492
gene-SPHA_72427	-3.63958	4.88423	-3.92903	-0.959144	1.92504	3.72368
new_gene3296	2.74606	1.21297	-2.80439	-2.96409	-1.01961	2.11142
gene-SPHA_47437	-6.4373	-6.08776	-2.87749	2.21948	-1.11052	2.44527
gene-SPHA_34918	-2.07103	4.20138	2.4221	-4.40618	3.10845	2.79678
new_gene330	2.59435	10.6929	-8.35758	-0.99535	-1.00301	2.54203
gene-SPHA_35601	2.88142	3.51476	-6.10879	1.14776	1.23748	-2.0252
gene-SPHA_69029	3.04052	3.4562	-3.57827	-1.5694	-2.23351	-1.79142
new_gene613	3.63819	5.27943	-5.28268	1.26175	-1.92301	4.92063
gene-SPHA_11348	2.8361	-4.47051	-2.4534	-1.51595	-1.25482	-1.46415
gene-SPHA_48877	-3.33845	-5.71334	-5.73002	1.04952	-1.3886	2.53895
gene-SPHA_63751	3.10682	-2.66253	3.06102	-2.57933	-5.97347	-2.8385
gene-SPHA_35445	-3.1536	2.76044	-3.54993	-1.0646	1.98859	-1.96818
gene-SPHA_73771	-3.07143	-4.14415	-6.34334	1.52273	3.18473	1.65413
gene-SPHA_11050	3.56677	-3.46798	-2.09035	2.21238	2.36467	2.3751
gene-SPHA_35580	-2.50526	4.0167	-2.7451	-4.59801	-2.4352	-8.36066
gene-SPHA_49632	2.74966	-4.5712	2.17787	-1.37346	-1.5463	-2.74054
gene-SPHA_52446	-3.31714	-13.5445	-5.76708	-0.861125	-5.30688	-1.4921
gene-SPHA_44816	3.32015	5.04572	2.00063	2.11706	-1.62768	2.51594
new_gene1629	-2.43761	1.9529	-2.62533	-0.794365	2.06961	-2.62226
gene-SPHA_29974	-1.68605	3.05035	-3.52933	-1.22672	2.37031	1.69129
gene-SPHA_14147	3.63568	5.76359	2.41605	-2.96017	-2.27709	2.3452
new_gene529	2.17672	3.79271	-4.55242	1.3418	-1.8776	1.87022
gene-SPHA_64856	2.62292	-5.11809	12.0765	-0.926936	-1.19791	3.32646
new_gene250	3.1587	3.46657	-13.4829	-1.14568	-1.70664	-2.49775
new_gene2244	2.29758	2.25424	2.67252	2.01081	-7.96145	2.29993
new_gene972	3.35977	-3.25388	-5.71597	-1.37289	-1.34851	3.64418
gene-SPHA_3695	-2.19202	-2.60422	3.36165	-1.30057	-2.69071	-2.20159
gene-SPHA_25390	-6.06781	6.07445	1.57181	1.50521	1.17252	-2.00837
gene-SPHA_76145	4.4415	1.87272	3.06507	-1.86902	-1.79502	7.90538
new_gene3357	-3.35402	2.77056	3.54303	2.30886	-2.00064	1.79677
gene-SPHA_79178	-4.84563	-3.59287	-2.92163	-0.95577	-1.60754	-3.49516
new_gene2251	2.15322	3.33637	1.77675	-2.85778	-1.61819	-1.91625
gene-SPHA_60827	2.88127	4.58406	-7.02578	2.26192	1.37842	-4.71465
gene-SPHA_18031	-2.09293	-11.3961	1.69966	1.39292	1.42287	-3.93741
new_gene1837	-3.3985	2.87439	2.86609	0.789448	2.46938	-3.51509
new_gene1605	2.86409	-3.77357	-5.49414	1.46513	2.16231	3.10085
gene-SPHA_52330	-1.99948	4.59428	-1.83216	2.03538	1.54041	4.09506
gene-SPHA_14132	2.31016	3.45794	4.40065	-0.768	1.4402	3.05385
gene-SPHA_30724	-3.7949	3.45748	4.9484	3.39429	-3.77536	5.17314
gene-SPHA_36020	-2.76484	-6.94424	3.26024	-1.03391	6.01808	2.06512
new_gene2243	-2.76732	4.9064	-12.2442	-1.45582	6.18835	2.9987
gene-SPHA_36063	-6.1706	2.88047	-6.09165	-1.60057	-1.34787	3.10044
gene-SPHA_30873	-2.93307	-2.76436	-3.37185	-1.68301	-1.30828	-1.95916
new_gene1826	2.17614	-2.77321	-1.44868	-2.19361	1.81827	4.17162
gene-SPHA_47793	-1.6163	-3.17428	4.70251	-0.82097	-1.77793	-5.27602
new_gene1359	-4.71458	-3.08198	-3.60478	1.97894	1.46932	-2.9613
gene-SPHA_5651	3.88671	3.87383	3.73806	1.73321	1.48011	1.9318
gene-SPHA_6063	-4.75003	6.45043	1.67934	-0.96855	3.61294	-2.27446
gene-SPHA_54606	-1.93864	-3.3572	-4.76671	0.940927	-2.25002	-2.04003
gene-SPHA_17548	-2.51383	-4.24504	-2.18733	1.17671	3.3515	-4.93858
new_gene1366	2.9944	2.16826	-2.50917	1.62243	-2.64799	-2.13731
gene-SPHA_33755	-3.12578	4.89718	-2.65368	-1.56354	1.66712	-2.91987
gene-SPHA_31088	4.16335	-3.31684	-2.90626	0.782859	1.76882	1.7101
gene-SPHA_1318	-2.35381	-1.69503	-4.37051	-1.76152	-2.78121	-6.18488
gene-SPHA_13770	-3.55275	-7.96976	2.73448	1.10294	-1.80994	4.57613
gene-SPHA_50105	-3.63067	-2.45432	-2.48506	1.91081	1.27651	-2.78582
new_gene1226	-2.87399	3.07566	3.98579	3.74098	-5.5941	-1.93429
new_gene1681	-3.78744	2.65934	3.06706	1.64257	2.38027	-2.97755
gene-SPHA_7147	-1.91031	-3.07897	-6.01147	-0.825785	1.8869	-1.97997
gene-SPHA_17995	-2.17385	4.00809	2.99208	-0.85471	1.5635	-2.83391
gene-SPHA_15443	3.75125	5.01443	-4.38575	1.23647	-2.74922	2.40271
new_gene1298	1.623	2.17926	-3.36098	-1.24547	-1.0962	2.28324
gene-SPHA_74866	-2.97449	-4.24545	3.02402	2.03172	-2.10726	2.89343
gene-SPHA_27911	-4.75055	-2.46661	-3.67221	-1.12743	1.93877	-2.58832
gene-SPHA_77726	-3.79329	-3.27174	-5.144	-0.602198	-1.50164	1.43679
gene-SPHA_10614	-3.8814	-4.16666	-4.69846	2.5245	-5.65658	2.50576
gene-SPHA_58633	-2.17657	-1.5164	2.77598	-0.709099	1.58084	2.07809
gene-SPHA_58381	-1.14131	1.95945	7.04193	1.41692	-1.18035	-1.65648
gene-SPHA_40979	-9.49223	4.03483	2.60103	-0.504796	1.07185	-3.5745
gene-SPHA_34047	-3.76417	3.83706	2.61248	1.49183	7.25268	1.431
gene-SPHA_65286	-2.26962	2.75945	-3.31046	-3.13066	-1.52634	-2.81694
gene-SPHA_33600	-2.63689	2.603	-3.79045	-2.05491	-2.75953	1.73698
new_gene2011	-2.20374	2.89932	-2.6063	-2.79456	-3.69126	2.20201
gene-SPHA_60608	-2.87111	4.58908	-8.83063	1.59577	2.41859	-2.07559
gene-SPHA_45621	2.90579	-2.62496	-8.29212	1.0117	-2.12937	2.84226
gene-SPHA_11230	-4.44087	5.6445	1.85103	2.76682	2.31158	7.75816
new_gene3409	-5.35926	3.14598	4.24061	-2.49277	-1.73678	-2.76173
new_gene3516	-3.8428	-3.97106	-4.56191	-0.97421	-2.16776	-1.60331
gene-SPHA_17926	-6.22566	-3.27079	2.26674	-1.06051	-3.04722	-6.19762
gene-SPHA_22439	-2.61583	-3.2184	4.16199	-1.0721	-3.21653	-2.17508
gene-SPHA_49444	1.71335	-1.64502	-4.92918	-1.59089	-4.14568	-4.54393
gene-SPHA_8219	-3.03507	-2.84022	-2.10849	1.02427	2.3182	-1.69816
new_gene1669	2.97625	-9.73192	2.80921	-1.99967	1.50958	5.55422
new_gene878	3.16087	-11.401	2.17914	-1.26894	-0.83411	-2.34188
gene-SPHA_72171	-1.84725	-2.67224	-6.17927	1.07568	1.95749	-1.40638
new_gene1282	3.12419	2.50231	-5.87099	0.976889	3.21978	-2.63635
