# Supplementary material for: Comparative transcriptomic analysis of the different developmental stages of ovary in the cuttlefish Sepia pharaonis
Source: BMC Genomics. 2024 Jan 23;25:94. doi: 10.1186/s12864-024-09981-x (PMC10804787; doi:10.1186/s12864-024-09981-x)
Supplement: Supplementary file 6 — Additional file 6. [file 12864_2024_9981_MOESM6_ESM.xls]

## Sheet: Figure S7. the up-regulated DEG
Gene_ID	Ova I_VS_Ova II	Gene_ID	Ova II_VS_Ova III	Gene_ID	Ova III_VS_Ova IV
gene_68797	1	new_3390	1	gene_31985	1
gene_26187	1	gene_2784	1	gene_37652	1
new_3239	1	new_317	1	gene_17832	1
gene_23355	1	new_2597	1	gene_44148	1
gene_54385	1	gene_71002	1	gene_65288	1
new_3286	1	new_3377	1	gene_73747	1
gene_8402	1	gene_19215	1	gene_80545	1
gene_73660	1	new_2599	1	gene_1243	1
gene_79972	1	new_770	1	gene_34809	1
gene_42157	1	gene_18607	1	new_745	1
gene_19047	1	gene_76672	1	gene_36911	1
gene_52497	1	new_2245	1	gene_12963	1
new_1033	1	new_972	1	gene_30481	1
gene_33137	1	gene_13253	1	gene_79975	1
gene_1310	1	gene_80547	1	gene_47147	1
gene_4085	1	new_3167	1	gene_51213	1
gene_34255	1	new_741	1	gene_80358	1
gene_46238	1	gene_80845	1	gene_37201	1
gene_37830	1	gene_8287	1	gene_78249	1
gene-SPHA_68465	1	gene-SPHA_30822	1	new_gene2466	1
gene-SPHA_2317	1	gene-SPHA_52606	1	new_gene2840	1
new_gene34	1	new_gene2177	1	gene-SPHA_81487	1
gene-SPHA_31285	1	new_gene1196	1	gene-SPHA_43967	1
gene-SPHA_23982	1	gene-SPHA_20713	1	gene-SPHA_34737	1
gene-SPHA_61631	1	gene-SPHA_19597	1	gene-SPHA_47949	1
gene-SPHA_7903	1	gene-SPHA_54385	1	gene-SPHA_9577	1
gene-SPHA_64255	1	gene-SPHA_73997	1	gene-SPHA_55128	1
gene-SPHA_48957	1	gene-SPHA_14392	1	gene-SPHA_68464	1
gene-SPHA_2784	1	gene-SPHA_21449	1	new_gene1083	1
gene-SPHA_15831	1	gene-SPHA_66823	1	gene-SPHA_20433	1
gene-SPHA_72355	1	gene-SPHA_41981	1	gene-SPHA_39884	1
new_gene3390	1	new_gene2256	1	gene-SPHA_27896	1
gene-SPHA_37095	1	gene-SPHA_34307	1	new_gene2572	1
gene-SPHA_12844	1	new_gene1148	1	gene-SPHA_43956	1
gene-SPHA_78455	1	gene-SPHA_81275	1	gene-SPHA_63766	1
gene-SPHA_54686	1	gene-SPHA_28814	1	gene-SPHA_40740	1
gene-SPHA_50854	1	new_gene2475	1	gene-SPHA_22310	1
gene-SPHA_6521	1	gene-SPHA_58394	1	gene-SPHA_13269	1
gene-SPHA_46143	1	new_gene2403	1	gene-SPHA_33087	1
gene-SPHA_37798	1	gene-SPHA_8666	1	gene-SPHA_51085	1
gene-SPHA_16608	1	gene-SPHA_47763	1	gene-SPHA_40445	1
gene-SPHA_63239	1	gene-SPHA_77262	1	gene-SPHA_38822	1
gene-SPHA_77234	1	gene-SPHA_69946	1	gene-SPHA_3013	1
gene-SPHA_18884	1	gene-SPHA_73556	1	new_gene366	1
gene-SPHA_37135	1	new_gene2146	1	gene-SPHA_50448	1
gene-SPHA_28420	1	gene-SPHA_36073	1	gene-SPHA_75314	1
gene-SPHA_26356	1	gene-SPHA_13596	1	gene-SPHA_25828	1
gene-SPHA_40977	1	gene-SPHA_78976	1	gene-SPHA_71280	1
gene-SPHA_48509	1	gene-SPHA_30527	1	gene-SPHA_15769	1
gene-SPHA_20713	1	gene-SPHA_47612	1	gene-SPHA_17842	1
new_gene2023	1	gene-SPHA_42084	1	gene-SPHA_63584	1
gene-SPHA_6406	1	gene-SPHA_31696	1	gene-SPHA_31341	1
gene-SPHA_62761	1	gene-SPHA_23841	1	gene-SPHA_45649	1
gene-SPHA_51607	1	gene-SPHA_30954	1	gene-SPHA_47712	1
gene-SPHA_26649	1	new_gene2325	1	gene-SPHA_77256	1
new_gene3167	1	new_gene34	1	gene-SPHA_50885	1
gene-SPHA_15533	1	gene-SPHA_42665	1	gene-SPHA_57758	1
gene-SPHA_47848	1	new_gene2458	1	new_gene3016	1
new_gene1195	1	new_gene3197	1	gene-SPHA_38882	1
gene-SPHA_63082	1	gene-SPHA_11790	1	gene-SPHA_41565	1
new_gene3621	1	gene-SPHA_57931	1	gene-SPHA_53872	1
gene-SPHA_57264	1	gene-SPHA_66812	1	gene-SPHA_25854	1
gene-SPHA_10514	1	gene-SPHA_37199	1	gene-SPHA_16445	1
gene-SPHA_32042	1	gene-SPHA_20795	1	gene-SPHA_30048	1
gene-SPHA_23221	1	gene-SPHA_50428	1	gene-SPHA_78645	1
gene-SPHA_25543	1	gene-SPHA_62813	1	gene-SPHA_16684	1
gene-SPHA_59643	1	gene-SPHA_271	1	gene-SPHA_37608	1
gene-SPHA_80235	1	gene-SPHA_67599	1	new_gene2790	1
gene-SPHA_73311	1	new_gene3274	1	gene-SPHA_36871	1
gene-SPHA_4089	1	gene-SPHA_81270	1	gene-SPHA_43185	1
gene-SPHA_69438	1	gene-SPHA_19047	1	gene-SPHA_13006	1
new_gene3296	1	new_gene3621	1	gene-SPHA_35407	1
gene-SPHA_35601	1	gene-SPHA_52187	1	new_gene1665	1
gene-SPHA_69029	1	gene-SPHA_16655	1	gene-SPHA_58618	1
new_gene613	1	gene-SPHA_20593	1	gene-SPHA_40932	1
gene-SPHA_11348	1	gene-SPHA_26460	1	gene-SPHA_5339	1
gene-SPHA_11050	1	gene-SPHA_68028	1	gene-SPHA_36032	1
gene-SPHA_49632	1	gene-SPHA_40180	1	gene-SPHA_33063	1
gene-SPHA_44816	1	gene-SPHA_7755	1	new_gene2045	1
gene-SPHA_14147	1	gene-SPHA_36377	1	new_gene632	1
gene-SPHA_64856	1	gene-SPHA_34248	1	gene-SPHA_17840	1
new_gene972	1	gene-SPHA_81297	1	new_gene3079	1
gene-SPHA_76145	1	gene-SPHA_5314	1	gene-SPHA_41622	1
new_gene2251	1	gene-SPHA_8718	1	gene-SPHA_7174	1
gene-SPHA_60827	1	new_gene3039	1	gene-SPHA_17834	1
new_gene1605	1	gene-SPHA_37343	1	gene-SPHA_47065	1
gene-SPHA_14132	1	new_gene613	1	gene-SPHA_65669	1
gene-SPHA_5651	1	gene-SPHA_55030	1	gene-SPHA_32271	1
gene-SPHA_31088	1	gene-SPHA_23571	1	gene-SPHA_46768	1
gene-SPHA_15443	1	gene-SPHA_42924	1	gene-SPHA_19592	1
new_gene1669	1	gene-SPHA_41578	1	gene-SPHA_49752	1
gene-SPHA_15720	1	gene-SPHA_26819	1	gene-SPHA_39923	1
gene-SPHA_37808	1	gene-SPHA_49482	1	gene-SPHA_72774	1
gene-SPHA_28428	1	gene-SPHA_58187	1	gene-SPHA_45751	1
gene-SPHA_56791	1	gene-SPHA_40758	1	gene-SPHA_81156	1
gene-SPHA_18740	1	gene-SPHA_53127	1	gene-SPHA_27134	1
gene-SPHA_80547	1	gene-SPHA_23137	1	gene-SPHA_37265	1
gene-SPHA_38902	1	gene-SPHA_30214	1	gene-SPHA_19816	1
new_gene2302	1	gene-SPHA_62879	1	gene-SPHA_18975	1
gene-SPHA_63411	1	gene-SPHA_23316	1	gene-SPHA_65341	1
gene-SPHA_46317	1	new_gene3286	1	gene-SPHA_46521	1
gene-SPHA_4079	1	gene-SPHA_19626	1	gene-SPHA_71441	1
gene-SPHA_60252	1	gene-SPHA_26208	1	gene-SPHA_15095	1
gene-SPHA_4992	1	gene-SPHA_43184	1	gene-SPHA_18938	1
gene-SPHA_54269	1	gene-SPHA_26649	1	gene-SPHA_51226	1
new_gene2521	1	gene-SPHA_59876	1	gene-SPHA_3039	1
gene-SPHA_17522	1	gene-SPHA_12938	1	gene-SPHA_41707	1
gene-SPHA_32221	1	new_gene3296	1	new_gene158	1
gene-SPHA_45991	1	new_gene2302	1	gene-SPHA_19219	1
gene-SPHA_39870	1	gene-SPHA_16220	1	new_gene308	1
gene-SPHA_60749	1	gene-SPHA_78400	1	gene-SPHA_36235	1
gene-SPHA_38197	1	gene-SPHA_65319	1	gene-SPHA_36293	1
gene-SPHA_47612	1	gene-SPHA_4704	1	gene-SPHA_75321	1
new_gene981	1	new_gene2798	1	gene-SPHA_61350	1
gene-SPHA_64631	1	gene-SPHA_13203	1	new_gene3380	1
gene-SPHA_12774	1	gene-SPHA_29990	1	gene-SPHA_53448	1
gene-SPHA_32619	1	gene-SPHA_50562	1	gene-SPHA_42345	1
new_gene2731	1	gene-SPHA_68428	1	gene-SPHA_72881	1
gene-SPHA_52900	1	new_gene2521	1	gene-SPHA_27849	1
new_gene3505	1	gene-SPHA_13303	1	gene-SPHA_30703	1
gene-SPHA_54097	1	gene-SPHA_38354	1	gene-SPHA_30884	1
gene-SPHA_74001	1	gene-SPHA_46047	1	gene-SPHA_57364	1
gene-SPHA_11144	1	gene-SPHA_18019	1	gene-SPHA_54463	1
gene-SPHA_24787	1	gene-SPHA_34473	1	gene-SPHA_32305	1
gene-SPHA_18824	1	gene-SPHA_7903	1	gene-SPHA_63906	1
gene-SPHA_77733	1	gene-SPHA_17293	1	gene-SPHA_7137	1
gene-SPHA_20534	1	gene-SPHA_65769	1	gene-SPHA_29034	1
gene-SPHA_30822	1	gene-SPHA_77661	1	gene-SPHA_42301	1
gene-SPHA_3042	1	gene-SPHA_66815	1	gene-SPHA_39921	1
gene-SPHA_79907	1	gene-SPHA_37816	1	gene-SPHA_36081	1
gene-SPHA_17541	1	gene-SPHA_44816	1	new_gene1749	1
new_gene3377	1	gene-SPHA_3047	1	gene-SPHA_61392	1
new_gene2177	1	gene-SPHA_4085	1	gene-SPHA_33256	1
gene-SPHA_40836	1	new_gene279	1	gene-SPHA_32618	1
gene-SPHA_73012	1	gene-SPHA_65817	1	gene-SPHA_984	1
gene-SPHA_16655	1	gene-SPHA_36251	1	gene-SPHA_31798	1
gene-SPHA_52396	1	gene-SPHA_46165	1	new_gene1653	1
new_gene2403	1	gene-SPHA_73770	1	gene-SPHA_26240	1
gene-SPHA_46036	1	new_gene2891	1	gene-SPHA_53216	1
gene-SPHA_80418	1	gene-SPHA_70449	1	gene-SPHA_50997	1
gene-SPHA_32361	1	gene-SPHA_11171	1	gene-SPHA_3687	1
gene-SPHA_8523	1	gene-SPHA_69585	1	gene-SPHA_37438	1
gene-SPHA_74170	1	gene-SPHA_54599	1	gene-SPHA_54643	1
gene-SPHA_9264	1	gene-SPHA_36616	1	gene-SPHA_21661	1
gene-SPHA_20589	1	gene-SPHA_68416	1	gene-SPHA_45493	1
gene-SPHA_37343	1	gene-SPHA_27519	1	gene-SPHA_44035	1
gene-SPHA_41381	1	gene-SPHA_73453	1	gene-SPHA_59390	1
gene-SPHA_17837	1	new_gene343	1	gene-SPHA_24866	1
gene-SPHA_23556	1	gene-SPHA_38720	1	new_gene1661	1
gene-SPHA_25236	1	gene-SPHA_4429	1	gene-SPHA_2954	1
gene-SPHA_52187	1	gene-SPHA_47721	1	gene-SPHA_72976	1
gene-SPHA_13337	1	gene-SPHA_40565	1	gene-SPHA_24436	1
new_gene2398	1	gene-SPHA_29017	1	gene-SPHA_43349	1
gene-SPHA_65817	1	new_gene25	1	gene-SPHA_49911	1
gene-SPHA_79096	1	new_gene1669	1	gene-SPHA_43666	1
gene-SPHA_60556	1	gene-SPHA_66548	1	gene-SPHA_24781	1
new_gene3223	1	gene-SPHA_45102	1	gene-SPHA_30212	1
gene-SPHA_76065	1	gene-SPHA_31702	1	gene-SPHA_49179	1
gene-SPHA_42470	1	gene-SPHA_49284	1	gene-SPHA_33754	1
gene-SPHA_38919	1	gene-SPHA_46194	1	gene-SPHA_42601	1
new_gene1518	1	gene-SPHA_62276	1	gene-SPHA_53669	1
gene-SPHA_8777	1	gene-SPHA_50510	1	gene-SPHA_52785	1
gene-SPHA_10394	1	gene-SPHA_72656	1	gene-SPHA_8069	1
gene-SPHA_61082	1	gene-SPHA_73410	1	gene-SPHA_35627	1
gene-SPHA_53979	1	gene-SPHA_30956	1	gene-SPHA_68798	1
gene-SPHA_27142	1	gene-SPHA_79166	1	gene-SPHA_12404	1
gene-SPHA_52973	1	gene-SPHA_7677	1	gene-SPHA_45522	1
gene-SPHA_53282	1	gene-SPHA_39851	1	gene-SPHA_50743	1
gene-SPHA_58126	1	new_gene1605	1	gene-SPHA_80470	1
gene-SPHA_5314	1	gene-SPHA_45991	1	gene-SPHA_40135	1
new_gene1693	1	gene-SPHA_73311	1	gene-SPHA_54759	1
gene-SPHA_45527	1	gene-SPHA_36597	1	gene-SPHA_79723	1
new_gene2923	1	gene-SPHA_57062	1	gene-SPHA_41452	1
gene-SPHA_32391	1	gene-SPHA_42455	1	new_gene1874	1
gene-SPHA_16703	1	gene-SPHA_39469	1	gene-SPHA_3335	1
gene-SPHA_67647	1	new_gene2705	1	gene-SPHA_20004	1
gene-SPHA_33383	1	gene-SPHA_38609	1	gene-SPHA_33652	1
gene-SPHA_55111	1	gene-SPHA_60556	1	gene-SPHA_18738	1
gene-SPHA_40914	1	gene-SPHA_27654	1	gene-SPHA_77915	1
new_gene3494	1	gene-SPHA_40636	1	gene-SPHA_76943	1
gene-SPHA_70657	1	gene-SPHA_79177	1	new_gene2568	1
gene-SPHA_12520	1	gene-SPHA_73660	1	gene-SPHA_80839	1
gene-SPHA_16659	1	gene-SPHA_51829	1	gene-SPHA_42746	1
new_gene2245	1	gene-SPHA_45625	1	gene-SPHA_11200	1
gene-SPHA_71258	1	new_gene1987	1	gene-SPHA_36402	1
gene-SPHA_76265	1	gene-SPHA_8777	1	gene-SPHA_46110	1
gene-SPHA_35527	1	gene-SPHA_54771	1	gene-SPHA_26754	1
gene-SPHA_57822	1	new_gene2067	1	gene-SPHA_61121	1
new_gene3262	1	gene-SPHA_10394	1	gene-SPHA_51984	1
gene-SPHA_34049	1	gene-SPHA_79260	1	gene-SPHA_81271	1
gene-SPHA_69946	1	gene-SPHA_51951	1	gene-SPHA_34337	1
gene-SPHA_49434	1	gene-SPHA_66306	1	gene-SPHA_79333	1
gene-SPHA_568	1	gene-SPHA_43753	1	gene-SPHA_74874	1
gene-SPHA_13256	1	gene-SPHA_60827	1	gene-SPHA_75227	1
gene-SPHA_13147	1	gene-SPHA_47446	1	gene-SPHA_49646	1
gene-SPHA_64165	1	gene-SPHA_25413	1	gene-SPHA_78666	1
gene-SPHA_73994	1	gene-SPHA_59895	1	gene-SPHA_24074	1
gene-SPHA_80088	1	gene-SPHA_21463	1	gene-SPHA_1322	1
new_gene3195	1	gene-SPHA_33059	1	gene-SPHA_22237	1
gene-SPHA_7637	1	gene-SPHA_74001	1	gene-SPHA_24905	1
new_gene3362	1	new_gene1554	1	gene-SPHA_37454	1
gene-SPHA_70857	1	new_gene2319	1	gene-SPHA_44074	1
gene-SPHA_23137	1	gene-SPHA_63685	1	gene-SPHA_52390	1
gene-SPHA_19336	1	gene-SPHA_74634	1	new_gene979	1
gene-SPHA_39348	1	new_gene2492	1	gene-SPHA_14981	1
gene-SPHA_76316	1	gene-SPHA_4079	1	gene-SPHA_73087	1
gene-SPHA_80845	1	gene-SPHA_12774	1	gene-SPHA_48540	1
new_gene399	1	gene-SPHA_38887	1	gene-SPHA_47817	1
gene-SPHA_70449	1	gene-SPHA_976	1	new_gene722	1
gene-SPHA_12382	1	gene-SPHA_26422	1	gene-SPHA_14184	1
gene-SPHA_56666	1	gene-SPHA_13256	1	new_gene1709	1
gene-SPHA_8666	1	new_gene1319	1	gene-SPHA_46648	1
gene-SPHA_34919	1	gene-SPHA_57716	1	gene-SPHA_64668	1
gene-SPHA_2321	1	gene-SPHA_38201	1	gene-SPHA_37215	1
gene-SPHA_77172	1	gene-SPHA_12704	1	gene-SPHA_30875	1
gene-SPHA_46881	1	new_gene3427	1	gene-SPHA_18517	1
gene-SPHA_57912	1	gene-SPHA_56440	1	gene-SPHA_71768	1
gene-SPHA_71630	1	gene-SPHA_11836	1	gene-SPHA_31718	1
gene-SPHA_68431	1	gene-SPHA_20038	1	gene-SPHA_34013	1
gene-SPHA_24165	1	gene-SPHA_70989	1	gene-SPHA_27741	1
gene-SPHA_42993	1	new_gene823	1	gene-SPHA_12558	1
gene-SPHA_72767	1	new_gene500	1	gene-SPHA_26057	1
gene-SPHA_47785	1	gene-SPHA_26854	1	gene-SPHA_65099	1
gene-SPHA_66829	1	gene-SPHA_19896	1	gene-SPHA_16661	1
gene-SPHA_3314	1	gene-SPHA_3042	1	gene-SPHA_14961	1
gene-SPHA_45145	1	gene-SPHA_76295	1	new_gene24	1
gene-SPHA_46608	1	gene-SPHA_64570	1	gene-SPHA_48560	1
gene-SPHA_14959	1	gene-SPHA_37633	1	gene-SPHA_13044	1
new_gene1353	1	gene-SPHA_32042	1	gene-SPHA_53455	1
gene-SPHA_74108	1	gene-SPHA_12609	1	gene-SPHA_78746	1
gene-SPHA_52606	1	gene-SPHA_11048	1	gene-SPHA_76197	1
gene-SPHA_35654	1	gene-SPHA_26356	1	gene-SPHA_67934	1
gene-SPHA_68784	1	gene-SPHA_68468	1	gene-SPHA_58089	1
gene-SPHA_9025	1	gene-SPHA_50107	1	gene-SPHA_5277	1
gene-SPHA_21657	1	gene-SPHA_43988	1	new_gene3054	1
gene-SPHA_27295	1	gene-SPHA_73127	1	gene-SPHA_34252	1
gene-SPHA_50196	1	new_gene513	1	gene-SPHA_48189	1
new_gene1196	1	new_gene1113	1	gene-SPHA_48964	1
gene-SPHA_19948	1	gene-SPHA_58535	1	gene-SPHA_48720	1
gene-SPHA_70328	1	new_gene2023	1	gene-SPHA_47638	1
gene-SPHA_34264	1	gene-SPHA_36640	1	gene-SPHA_72980	1
gene-SPHA_15477	1	gene-SPHA_48957	1	gene-SPHA_58468	1
gene-SPHA_57031	1	gene-SPHA_69491	1	new_gene189	1
new_gene2705	1	gene-SPHA_48262	1	gene-SPHA_30358	1
gene-SPHA_36972	1	gene-SPHA_53694	1	gene-SPHA_48509	1
gene-SPHA_39113	1	gene-SPHA_27035	1	gene-SPHA_21947	1
gene-SPHA_37545	1	gene-SPHA_45527	1	gene-SPHA_42276	1
gene-SPHA_59042	1	gene-SPHA_60409	1	gene-SPHA_26204	1
gene-SPHA_46397	1	gene-SPHA_65311	1	gene-SPHA_29891	1
gene-SPHA_9822	1	new_gene2107	1	gene-SPHA_43187	1
new_gene1784	1	gene-SPHA_18288	1	gene-SPHA_50488	1
gene-SPHA_7810	1	gene-SPHA_65687	1	gene-SPHA_46769	1
new_gene1017	1	gene-SPHA_68471	1	gene-SPHA_56455	1
gene-SPHA_25689	1	gene-SPHA_38347	1	new_gene23	1
gene-SPHA_46094	1	gene-SPHA_58333	1	gene-SPHA_15120	1
gene-SPHA_59971	1	gene-SPHA_69029	1	gene-SPHA_12265	1
gene-SPHA_76027	1	gene-SPHA_25543	1	gene-SPHA_78224	1
gene-SPHA_15781	1	gene-SPHA_34266	1	gene-SPHA_41453	1
gene-SPHA_58462	1	gene-SPHA_52973	1	new_gene362	1
gene-SPHA_37199	1	gene-SPHA_78419	1	gene-SPHA_34807	1
gene-SPHA_81275	1	new_gene721	1	gene-SPHA_46343	1
gene-SPHA_23512	1	gene-SPHA_10543	1	gene-SPHA_40203	1
gene-SPHA_4704	1	gene-SPHA_52497	1	new_gene1010	1
gene-SPHA_47763	1	gene-SPHA_18708	1	gene-SPHA_3045	1
gene-SPHA_12897	1	gene-SPHA_68469	1	gene-SPHA_29099	1
gene-SPHA_17872	1	gene-SPHA_45507	1	gene-SPHA_71767	1
new_gene1554	1	gene-SPHA_68326	1	gene-SPHA_14980	1
gene-SPHA_25826	1	gene-SPHA_51109	1	gene-SPHA_49931	1
gene-SPHA_63810	1	gene-SPHA_30268	1	new_gene2317	1
gene-SPHA_72395	1	gene-SPHA_64521	1	gene-SPHA_17989	1
gene-SPHA_80921	1	gene-SPHA_4646	1	new_gene1660	1
gene-SPHA_18017	1	gene-SPHA_5165	1	gene-SPHA_78413	1
gene-SPHA_34307	1	new_gene2539	1	gene-SPHA_50257	1
new_gene2067	1	gene-SPHA_52372	1	gene-SPHA_18208	1
new_gene725	1	gene-SPHA_78136	1	gene-SPHA_52384	1
gene-SPHA_55262	1	gene-SPHA_12700	1	gene-SPHA_20434	1
gene-SPHA_66435	1	gene-SPHA_68797	1	gene-SPHA_8474	1
gene-SPHA_49356	1	gene-SPHA_78211	1	new_gene1856	1
gene-SPHA_42863	1	gene-SPHA_65650	1	gene-SPHA_33384	1
gene-SPHA_36616	1	gene-SPHA_25538	1	gene-SPHA_39092	1
gene-SPHA_34180	1	gene-SPHA_40197	1	gene-SPHA_51078	1
gene-SPHA_39880	1	gene-SPHA_14067	1	new_gene390	1
gene-SPHA_15289	1	gene-SPHA_46397	1	gene-SPHA_61462	1
new_gene3510	1	gene-SPHA_26367	1	gene-SPHA_50823	1
gene-SPHA_3686	1	gene-SPHA_18884	1	gene-SPHA_19328	1
gene-SPHA_42665	1	new_gene441	1	gene-SPHA_60769	1
gene-SPHA_17048	1	new_gene3094	1	gene-SPHA_74868	1
gene-SPHA_19625	1	gene-SPHA_43016	1	gene-SPHA_39345	1
gene-SPHA_41578	1	gene-SPHA_71934	1	gene-SPHA_46699	1
gene-SPHA_17239	1	gene-SPHA_70266	1	gene-SPHA_36502	1
gene-SPHA_28339	1	new_gene1002	1	gene-SPHA_23378	1
gene-SPHA_692	1	gene-SPHA_75447	1	gene-SPHA_38610	1
new_gene1090	1	gene-SPHA_31544	1	gene-SPHA_44470	1
gene-SPHA_30240	1	gene-SPHA_41990	1	gene-SPHA_28856	1
gene-SPHA_40764	1	gene-SPHA_39872	1	gene-SPHA_10666	1
gene-SPHA_64955	1	gene-SPHA_30211	1	gene-SPHA_30589	1
gene-SPHA_79180	1	gene-SPHA_10953	1	gene-SPHA_73098	1
gene-SPHA_52392	1	gene-SPHA_72866	1	gene-SPHA_34336	1
new_gene1048	1	gene-SPHA_8887	1	gene-SPHA_19218	1
gene-SPHA_21454	1	gene-SPHA_66920	1	gene-SPHA_74702	1
gene-SPHA_11143	1	gene-SPHA_11862	1	gene-SPHA_78998	1
new_gene1650	1	gene-SPHA_12637	1	gene-SPHA_42991	1
gene-SPHA_42727	1	gene-SPHA_52900	1	gene-SPHA_42775	1
new_gene1051	1	gene-SPHA_68465	1	gene-SPHA_7639	1
gene-SPHA_27035	1	new_gene1461	1	gene-SPHA_79910	1
gene-SPHA_2181	1	gene-SPHA_49867	1	gene-SPHA_25142	1
gene-SPHA_18615	1	gene-SPHA_5921	1	gene-SPHA_40039	1
gene-SPHA_4541	1	gene-SPHA_44696	1	gene-SPHA_326	1
gene-SPHA_52374	1	gene-SPHA_42799	1	gene-SPHA_79173	1
gene-SPHA_71191	1	gene-SPHA_12775	1	new_gene705	1
gene-SPHA_11223	1	new_gene1171	1	gene-SPHA_64748	1
gene-SPHA_31719	1	new_gene2287	1	gene-SPHA_35445	1
gene-SPHA_41176	1	gene-SPHA_81001	1	gene-SPHA_65833	1
gene-SPHA_62072	1	gene-SPHA_56453	1	gene-SPHA_78547	1
gene-SPHA_26208	1	new_gene1033	1	gene-SPHA_71101	1
new_gene2146	1	gene-SPHA_11313	1	gene-SPHA_51065	1
gene-SPHA_81166	1	gene-SPHA_72876	1	gene-SPHA_4425	1
gene-SPHA_43019	1	gene-SPHA_49325	1	gene-SPHA_22317	1
new_gene597	1	gene-SPHA_10458	1	gene-SPHA_13000	1
new_gene1865	1	gene-SPHA_46143	1	gene-SPHA_70270	1
gene-SPHA_48338	1	gene-SPHA_45631	1	gene-SPHA_14273	1
new_gene413	1	gene-SPHA_27382	1	gene-SPHA_48576	1
gene-SPHA_45512	1	new_gene2053	1	gene-SPHA_27235	1
gene-SPHA_5133	1	gene-SPHA_42470	1	gene-SPHA_7906	1
gene-SPHA_67561	1	gene-SPHA_23840	1	gene-SPHA_79970	1
gene-SPHA_457	1	gene-SPHA_33851	1	gene-SPHA_71278	1
gene-SPHA_13771	1	new_gene1518	1	gene-SPHA_42259	1
gene-SPHA_918	1	gene-SPHA_33137	1	gene-SPHA_75055	1
gene-SPHA_7166	1	gene-SPHA_692	1	gene-SPHA_16657	1
gene-SPHA_31702	1	gene-SPHA_70697	1	gene-SPHA_11689	1
gene-SPHA_80241	1	gene-SPHA_52420	1	new_gene229	1
gene-SPHA_11840	1	gene-SPHA_44083	1	gene-SPHA_14492	1
gene-SPHA_4340	1	gene-SPHA_11149	1	gene-SPHA_21597	1
gene-SPHA_37113	1	gene-SPHA_23945	1	new_gene1436	1
gene-SPHA_44074	1	gene-SPHA_74936	1	gene-SPHA_1363	1
gene-SPHA_35444	1	gene-SPHA_50691	1	gene-SPHA_22961	1
gene-SPHA_55030	1	new_gene2353	1	gene-SPHA_59542	1
gene-SPHA_16408	1	gene-SPHA_17696	1	gene-SPHA_46166	1
gene-SPHA_19597	1	gene-SPHA_30975	1	gene-SPHA_21459	1
gene-SPHA_20537	1	gene-SPHA_37798	1	gene-SPHA_33898	1
gene-SPHA_21553	1	gene-SPHA_49158	1	gene-SPHA_11226	1
gene-SPHA_25241	1	gene-SPHA_44889	1	gene-SPHA_5320	1
gene-SPHA_53436	1	gene-SPHA_64166	1	gene-SPHA_992	1
new_gene2439	1	gene-SPHA_62196	1	gene-SPHA_31807	1
gene-SPHA_38191	1	gene-SPHA_34259	1	new_gene2926	1
gene-SPHA_79246	1	new_gene1638	1	gene-SPHA_5892	1
gene-SPHA_65650	1	gene-SPHA_26204	1	gene-SPHA_45489	1
gene-SPHA_67903	1	gene-SPHA_28842	1	gene-SPHA_81665	1
gene-SPHA_66434	1	gene-SPHA_55434	1	gene-SPHA_34474	1
new_gene2729	1	gene-SPHA_68474	1	gene-SPHA_38891	1
gene-SPHA_57931	1	gene-SPHA_36528	1	gene-SPHA_11724	1
gene-SPHA_17049	1	gene-SPHA_26405	1	gene-SPHA_47910	1
gene-SPHA_39541	1	gene-SPHA_18615	1	gene-SPHA_17751	1
gene-SPHA_67638	1	gene-SPHA_3696	1	gene-SPHA_53926	1
gene-SPHA_45699	1	gene-SPHA_2941	1	gene-SPHA_14689	1
gene-SPHA_7755	1	gene-SPHA_53221	1	gene-SPHA_50922	1
gene-SPHA_53965	1	gene-SPHA_27034	1	gene-SPHA_68190	1
new_gene2798	1	gene-SPHA_81166	1	new_gene3070	1
gene-SPHA_74634	1	gene-SPHA_28339	1	gene-SPHA_34798	1
gene-SPHA_21663	1	gene-SPHA_64114	1	new_gene706	1
gene-SPHA_41457	1	gene-SPHA_50912	1	gene-SPHA_21990	1
gene-SPHA_313	1	gene-SPHA_4177	1	new_gene35	1
gene-SPHA_19896	1	gene-SPHA_29834	1	gene-SPHA_56812	1
gene-SPHA_11594	1	new_gene931	1	gene-SPHA_65285	1
gene-SPHA_52381	1	gene-SPHA_64588	1	gene-SPHA_63342	1
gene-SPHA_49286	1	gene-SPHA_19120	1	gene-SPHA_49908	1
gene-SPHA_3382	1	gene-SPHA_37806	1	gene-SPHA_37089	1
gene-SPHA_56940	1	gene-SPHA_11988	1	gene-SPHA_1772	1
new_gene2597	1	gene-SPHA_63353	1	gene-SPHA_73736	1
new_gene3562	1	gene-SPHA_35133	1	gene-SPHA_11411	1
new_gene3094	1	gene-SPHA_79376	1	gene-SPHA_29586	1
gene-SPHA_55112	1	new_gene1017	1	gene-SPHA_31514	1
gene-SPHA_68471	1	gene-SPHA_37117	1	new_gene3267	1
new_gene931	1	gene-SPHA_23351	1	gene-SPHA_42179	1
gene-SPHA_44696	1	gene-SPHA_66542	1	gene-SPHA_72408	1
gene-SPHA_81270	1	gene-SPHA_13726	1	gene-SPHA_67560	1
gene-SPHA_53448	1	gene-SPHA_68029	1	gene-SPHA_57750	1
gene-SPHA_45643	1	new_gene2662	1	gene-SPHA_33005	1
gene-SPHA_269	1	gene-SPHA_12844	1	new_gene3498	1
gene-SPHA_77663	1	gene-SPHA_26112	1	gene-SPHA_23551	1
gene-SPHA_25413	1	gene-SPHA_26272	1	gene-SPHA_69040	1
gene-SPHA_58802	1	gene-SPHA_17861	1	gene-SPHA_10512	1
gene-SPHA_51843	1	gene-SPHA_35654	1	new_gene3386	1
gene-SPHA_49626	1	new_gene1862	1	gene-SPHA_15781	1
gene-SPHA_50623	1	gene-SPHA_16697	1	gene-SPHA_17498	1
gene-SPHA_57260	1	gene-SPHA_73728	1	gene-SPHA_11285	1
gene-SPHA_52849	1	gene-SPHA_12268	1	gene-SPHA_64676	1
gene-SPHA_1728	1	gene-SPHA_45620	1	new_gene391	1
gene-SPHA_26423	1	new_gene596	1	gene-SPHA_69305	1
new_gene1276	1	gene-SPHA_15762	1	gene-SPHA_59552	1
gene-SPHA_54390	1	gene-SPHA_62770	1	new_gene1951	1
gene-SPHA_29017	1	gene-SPHA_43867	1	gene-SPHA_49219	1
gene-SPHA_73896	1	gene-SPHA_46662	1	new_gene1697	1
gene-SPHA_1250	1	gene-SPHA_59995	1	gene-SPHA_66820	1
gene-SPHA_63685	1	gene-SPHA_10517	1	gene-SPHA_50745	1
gene-SPHA_76266	1	gene-SPHA_45509	1	new_gene2825	1
gene-SPHA_50510	1	new_gene3558	1	gene-SPHA_71277	1
gene-SPHA_81338	1	gene-SPHA_19902	1	gene-SPHA_77354	1
gene-SPHA_13051	1	gene-SPHA_30456	1	gene-SPHA_37319	1
gene-SPHA_52221	1	new_gene1897	1	gene-SPHA_66639	1
new_gene3044	1	gene-SPHA_40907	1	gene-SPHA_37789	1
new_gene863	1	gene-SPHA_48393	1	gene-SPHA_55113	1
gene-SPHA_64679	1	gene-SPHA_58142	1	gene-SPHA_40202	1
gene-SPHA_50299	1	gene-SPHA_37213	1	gene-SPHA_43018	1
gene-SPHA_34248	1	new_gene3251	1	gene-SPHA_47802	1
gene-SPHA_29857	1	gene-SPHA_33480	1	gene-SPHA_29588	1
gene-SPHA_26362	1	gene-SPHA_64457	1	gene-SPHA_68668	1
gene-SPHA_1304	1	gene-SPHA_79828	1	gene-SPHA_68286	1
gene-SPHA_17858	1	gene-SPHA_27847	1	gene-SPHA_36529	1
gene-SPHA_64114	1	gene-SPHA_78955	1	gene-SPHA_71391	1
gene-SPHA_36377	1	new_gene2923	1	new_gene3335	1
gene-SPHA_26112	1	gene-SPHA_3438	1	gene-SPHA_67575	1
gene-SPHA_36623	1	gene-SPHA_25468	1	gene-SPHA_65807	1
gene-SPHA_65315	1	gene-SPHA_51532	1	gene-SPHA_34275	1
gene-SPHA_16852	1	gene-SPHA_14423	1	gene-SPHA_62482	1
gene-SPHA_73253	1	gene-SPHA_46612	1	new_gene91	1
gene-SPHA_30727	1	gene-SPHA_73612	1	gene-SPHA_35297	1
gene-SPHA_35453	1	gene-SPHA_63676	1	gene-SPHA_7162	1
gene-SPHA_976	1	gene-SPHA_72895	1	gene-SPHA_12451	1
gene-SPHA_30730	1	gene-SPHA_20534	1	gene-SPHA_17833	1
gene-SPHA_42799	1	gene-SPHA_79886	1	gene-SPHA_80370	1
gene-SPHA_65323	1	gene-SPHA_3191	1	gene-SPHA_24273	1
gene-SPHA_12775	1	gene-SPHA_3813	1	new_gene3521	1
gene-SPHA_39661	1	gene-SPHA_7971	1	gene-SPHA_69027	1
gene-SPHA_45874	1	gene-SPHA_11002	1	gene-SPHA_55259	1
gene-SPHA_5203	1	gene-SPHA_27366	1	gene-SPHA_36023	1
gene-SPHA_10458	1	new_gene2826	1	gene-SPHA_7673	1
gene-SPHA_3684	1	gene-SPHA_28057	1	gene-SPHA_16438	1
gene-SPHA_33480	1	gene-SPHA_49861	1	gene-SPHA_81145	1
gene-SPHA_54690	1	gene-SPHA_50335	1	gene-SPHA_10515	1
gene-SPHA_3047	1	gene-SPHA_26459	1	gene-SPHA_8397	1
new_gene3191	1	gene-SPHA_38830	1	gene-SPHA_54766	1
gene-SPHA_20795	1	gene-SPHA_61631	1	gene-SPHA_55228	1
gene-SPHA_4082	1	gene-SPHA_11348	1	gene-SPHA_53161	1
gene-SPHA_72424	1	gene-SPHA_17061	1	gene-SPHA_11430	1
gene-SPHA_62139	1	gene-SPHA_20621	1	gene-SPHA_79915	1
gene-SPHA_1425	1	gene-SPHA_29030	1	gene-SPHA_48332	1
gene-SPHA_37264	1	gene-SPHA_47848	1	gene-SPHA_48962	1
gene-SPHA_27407	1	new_gene1410	1	gene-SPHA_5862	1
gene-SPHA_13596	1	gene-SPHA_34262	1	gene-SPHA_36898	1
gene-SPHA_30975	1	new_gene1651	1	gene-SPHA_43972	1
gene-SPHA_71204	1	gene-SPHA_71395	1	gene-SPHA_36912	1
gene-SPHA_42580	1	gene-SPHA_77769	1	gene-SPHA_81339	1
gene-SPHA_35598	1	gene-SPHA_918	1	gene-SPHA_35278	1
gene-SPHA_23351	1	gene-SPHA_9552	1	gene-SPHA_33072	1
gene-SPHA_63593	1	new_gene3510	1	gene-SPHA_62174	1
gene-SPHA_30537	1	gene-SPHA_17858	1	new_gene1404	1
gene-SPHA_42084	1	gene-SPHA_41176	1	new_gene1836	1
gene-SPHA_45625	1	gene-SPHA_42915	1	gene-SPHA_39132	1
gene-SPHA_58464	1	new_gene2853	1	gene-SPHA_5613	1
gene-SPHA_16339	1	gene-SPHA_71737	1	gene-SPHA_10640	1
gene-SPHA_15119	1	gene-SPHA_76485	1	new_gene1116	1
gene-SPHA_32207	1	new_gene310	1	gene-SPHA_46669	1
gene-SPHA_19626	1	gene-SPHA_38780	1	gene-SPHA_48965	1
new_gene1126	1	gene-SPHA_33377	1	gene-SPHA_78643	1
new_gene853	1	new_gene1949	1	gene-SPHA_69583	1
gene-SPHA_23356	1	gene-SPHA_36869	1	gene-SPHA_41048	1
gene-SPHA_33748	1	gene-SPHA_36905	1	gene-SPHA_28253	1
gene-SPHA_11885	1	gene-SPHA_63855	1	gene-SPHA_25826	1
gene-SPHA_4995	1	gene-SPHA_45295	1	gene-SPHA_24909	1
gene-SPHA_14456	1	gene-SPHA_49436	1	gene-SPHA_19216	1
gene-SPHA_74092	1	gene-SPHA_35434	1	new_gene782	1
gene-SPHA_77006	1	gene-SPHA_35453	1	gene-SPHA_75273	1
new_gene317	1	gene-SPHA_24717	1	new_gene3250	1
gene-SPHA_72876	1	gene-SPHA_10781	1	gene-SPHA_25418	1
gene-SPHA_57522	1	gene-SPHA_14802	1	gene-SPHA_14693	1
gene-SPHA_42649	1	gene-SPHA_8523	1	gene-SPHA_32847	1
gene-SPHA_7638	1	gene-SPHA_75305	1	new_gene945	1
gene-SPHA_79264	1	gene-SPHA_44617	1	gene-SPHA_40501	1
gene-SPHA_18654	1	gene-SPHA_61492	1	new_gene2728	1
gene-SPHA_62813	1	gene-SPHA_30681	1	gene-SPHA_39686	1
gene-SPHA_73013	1	gene-SPHA_42264	1	gene-SPHA_43406	1
gene-SPHA_80541	1	gene-SPHA_79101	1	gene-SPHA_76056	1
gene-SPHA_51882	1	gene-SPHA_45874	1	new_gene2749	1
gene-SPHA_15445	1	gene-SPHA_69696	1	new_gene1045	1
gene-SPHA_5866	1	gene-SPHA_24782	1	gene-SPHA_16317	1
gene-SPHA_60821	1	gene-SPHA_40977	1	gene-SPHA_27337	1
gene-SPHA_19529	1	gene-SPHA_39538	1	gene-SPHA_78671	1
gene-SPHA_33405	1	gene-SPHA_24256	1	gene-SPHA_71107	1
gene-SPHA_13963	1	gene-SPHA_13861	1	new_gene3584	1
gene-SPHA_40759	1	gene-SPHA_51467	1	gene-SPHA_63081	1
gene-SPHA_12821	1	gene-SPHA_42089	1	gene-SPHA_48943	1
gene-SPHA_24220	1	gene-SPHA_47704	1	gene-SPHA_57164	1
gene-SPHA_71397	1	gene-SPHA_59042	1	gene-SPHA_53797	1
gene-SPHA_12064	1	gene-SPHA_44715	1	gene-SPHA_32061	1
gene-SPHA_24703	1	new_gene698	1	gene-SPHA_74862	1
gene-SPHA_14071	1	gene-SPHA_36596	1	gene-SPHA_29967	1
gene-SPHA_57312	1	gene-SPHA_75641	1	gene-SPHA_13039	1
gene-SPHA_69687	1	new_gene860	1	gene-SPHA_42904	1
gene-SPHA_36251	1	gene-SPHA_78288	1	new_gene1782	1
new_gene2458	1	gene-SPHA_4082	1	new_gene2185	1
gene-SPHA_66149	1	new_gene1690	1	gene-SPHA_64678	1
new_gene1438	1	gene-SPHA_76145	1	gene-SPHA_79197	1
gene-SPHA_37320	1	gene-SPHA_23982	1	gene-SPHA_15098	1
gene-SPHA_50617	1	gene-SPHA_45146	1	gene-SPHA_72832	1
gene-SPHA_32404	1	gene-SPHA_18786	1	gene-SPHA_45422	1
new_gene3162	1	gene-SPHA_60412	1	gene-SPHA_64837	1
gene-SPHA_18785	1	gene-SPHA_46881	1	gene-SPHA_45979	1
gene-SPHA_56534	1	gene-SPHA_49155	1	gene-SPHA_45619	1
new_gene823	1	gene-SPHA_32934	1	gene-SPHA_14162	1
gene-SPHA_18786	1	gene-SPHA_15831	1	gene-SPHA_51782	1
gene-SPHA_73746	1	gene-SPHA_2161	1	new_gene43	1
gene-SPHA_60239	1	gene-SPHA_29958	1	new_gene1210	1
new_gene240	1	gene-SPHA_40150	1	new_gene171	1
gene-SPHA_28063	1	gene-SPHA_66505	1	gene-SPHA_36608	1
gene-SPHA_67600	1	gene-SPHA_71650	1	gene-SPHA_81069	1
gene-SPHA_57218	1	gene-SPHA_55245	1	gene-SPHA_23500	1
gene-SPHA_17499	1	gene-SPHA_63513	1	gene-SPHA_74711	1
gene-SPHA_79474	1	gene-SPHA_15445	1	gene-SPHA_14809	1
gene-SPHA_79055	1	gene-SPHA_40730	1	gene-SPHA_80611	1
gene-SPHA_36905	1	gene-SPHA_58144	1	gene-SPHA_45785	1
gene-SPHA_74114	1	gene-SPHA_44232	1	gene-SPHA_47808	1
gene-SPHA_71430	1	gene-SPHA_55450	1	gene-SPHA_66851	1
gene-SPHA_40680	1	gene-SPHA_41381	1	gene-SPHA_18504	1
gene-SPHA_20593	1	gene-SPHA_13667	1	gene-SPHA_30858	1
gene-SPHA_52170	1	gene-SPHA_45869	1	gene-SPHA_12770	1
gene-SPHA_54469	1	gene-SPHA_72982	1	gene-SPHA_75307	1
gene-SPHA_6153	1	gene-SPHA_54097	1	new_gene1500	1
new_gene3257	1	gene-SPHA_70422	1	gene-SPHA_2755	1
gene-SPHA_42353	1	gene-SPHA_72791	1	gene-SPHA_50753	1
gene-SPHA_10211	1	gene-SPHA_56406	1	gene-SPHA_49329	1
gene-SPHA_57048	1	gene-SPHA_77917	1	gene-SPHA_52152	1
gene-SPHA_38830	1	new_gene3262	1	gene-SPHA_44227	1
gene-SPHA_30527	1	gene-SPHA_80921	1	gene-SPHA_33109	1
gene-SPHA_26459	1	gene-SPHA_37808	1	new_gene1735	1
gene-SPHA_48874	1	gene-SPHA_66149	1	gene-SPHA_67936	1
gene-SPHA_68668	1	gene-SPHA_23326	1	gene-SPHA_79972	1
gene-SPHA_79774	1	gene-SPHA_58796	1	gene-SPHA_25220	1
gene-SPHA_49436	1	new_gene1743	1	gene-SPHA_30218	1
gene-SPHA_69585	1	gene-SPHA_7637	1	gene-SPHA_58128	1
gene-SPHA_34262	1	new_gene1126	1	gene-SPHA_21657	1
gene-SPHA_66932	1	gene-SPHA_53691	1	gene-SPHA_77927	1
gene-SPHA_37118	1	gene-SPHA_39311	1	gene-SPHA_40011	1
gene-SPHA_31426	1	gene-SPHA_30674	1	gene-SPHA_34475	1
gene-SPHA_70861	1	gene-SPHA_19529	1	gene-SPHA_16703	1
gene-SPHA_43311	1	gene-SPHA_19332	1	gene-SPHA_35456	1
gene-SPHA_29012	1	gene-SPHA_34469	1	gene-SPHA_63315	1
gene-SPHA_73567	1	gene-SPHA_12862	1	gene-SPHA_10641	1
gene-SPHA_11836	1	gene-SPHA_65826	1	gene-SPHA_568	1
gene-SPHA_34184	1	gene-SPHA_12821	1	gene-SPHA_16659	1
gene-SPHA_45495	1	gene-SPHA_33658	1	gene-SPHA_54731	1
gene-SPHA_30976	1	gene-SPHA_60561	1	gene-SPHA_18018	1
gene-SPHA_41990	1	gene-SPHA_71859	1	gene-SPHA_51087	1
gene-SPHA_45857	1	gene-SPHA_49469	1	gene-SPHA_52298	1
gene-SPHA_8498	1	gene-SPHA_23947	1	gene-SPHA_48753	1
gene-SPHA_45102	1	gene-SPHA_32397	1	gene-SPHA_32388	1
gene-SPHA_49861	1	gene-SPHA_19952	1	gene-SPHA_28495	1
gene-SPHA_62136	1	gene-SPHA_71102	1	gene-SPHA_716	1
gene-SPHA_25538	1	gene-SPHA_34887	1	gene-SPHA_50785	1
gene-SPHA_59995	1	gene-SPHA_79169	1	new_gene2792	1
gene-SPHA_71102	1	gene-SPHA_46340	1	gene-SPHA_34904	1
gene-SPHA_44715	1	new_gene852	1	gene-SPHA_28861	1
gene-SPHA_26819	1	gene-SPHA_28827	1	gene-SPHA_24435	1
gene-SPHA_40408	1	gene-SPHA_69687	1	gene-SPHA_10005	1
gene-SPHA_13101	1	gene-SPHA_63082	1	gene-SPHA_49207	1
gene-SPHA_37806	1	gene-SPHA_15443	1	gene-SPHA_68043	1
gene-SPHA_70836	1	gene-SPHA_36375	1	gene-SPHA_7142	1
gene-SPHA_42350	1	gene-SPHA_59009	1	gene-SPHA_11175	1
gene-SPHA_53993	1	new_gene3574	1	new_gene191	1
gene-SPHA_36528	1	gene-SPHA_31710	1	gene-SPHA_6590	1
gene-SPHA_31234	1	gene-SPHA_36004	1	gene-SPHA_68960	1
gene-SPHA_48262	1	gene-SPHA_15581	1	gene-SPHA_74065	1
gene-SPHA_33664	1	new_gene1440	1	gene-SPHA_40034	1
gene-SPHA_48298	1	gene-SPHA_70208	1	gene-SPHA_59102	1
gene-SPHA_54381	1	gene-SPHA_16489	1	gene-SPHA_47952	1
gene-SPHA_62306	1	gene-SPHA_70852	1	gene-SPHA_15849	1
gene-SPHA_6394	1	gene-SPHA_2698	1	gene-SPHA_54452	1
gene-SPHA_13206	1	gene-SPHA_79015	1	gene-SPHA_13994	1
new_gene1295	1	gene-SPHA_41994	1	gene-SPHA_1374	1
gene-SPHA_61120	1	gene-SPHA_80344	1	gene-SPHA_62788	1
gene-SPHA_46105	1	gene-SPHA_66394	1	gene-SPHA_72793	1
gene-SPHA_25830	1	gene-SPHA_2024	1	new_gene638	1
gene-SPHA_62933	1	gene-SPHA_69695	1	gene-SPHA_50592	1
gene-SPHA_79253	1	gene-SPHA_24267	1	gene-SPHA_37927	1
gene-SPHA_60409	1	gene-SPHA_27718	1	gene-SPHA_21724	1
gene-SPHA_78211	1	gene-SPHA_41420	1	gene-SPHA_73564	1
gene-SPHA_7676	1	new_gene1159	1	gene-SPHA_41296	1
new_gene3312	1	gene-SPHA_531	1	new_gene2526	1
gene-SPHA_62918	1	gene-SPHA_28015	1	gene-SPHA_29323	1
gene-SPHA_34955	1	gene-SPHA_22792	1	gene-SPHA_57707	1
gene-SPHA_11910	1	new_gene1353	1	gene-SPHA_15164	1
gene-SPHA_40198	1	gene-SPHA_35882	1	gene-SPHA_18273	1
gene-SPHA_32415	1	gene-SPHA_46598	1	new_gene2900	1
gene-SPHA_38887	1	gene-SPHA_44182	1	gene-SPHA_51953	1
gene-SPHA_48192	1	gene-SPHA_78674	1	gene-SPHA_73562	1
gene-SPHA_15829	1	gene-SPHA_26362	1	gene-SPHA_30873	1
gene-SPHA_27187	1	new_gene399	1	gene-SPHA_38419	1
gene-SPHA_81149	1	gene-SPHA_11688	1	gene-SPHA_53609	1
new_gene547	1	new_gene1195	1	gene-SPHA_42302	1
gene-SPHA_13763	1	gene-SPHA_56791	1	gene-SPHA_39486	1
gene-SPHA_45631	1	gene-SPHA_53205	1	gene-SPHA_24986	1
gene-SPHA_62196	1	new_gene1084	1	new_gene987	1
gene-SPHA_13253	1	new_gene2731	1	gene-SPHA_8771	1
new_gene185	1	new_gene423	1	gene-SPHA_64842	1
gene-SPHA_67599	1	gene-SPHA_51607	1	gene-SPHA_64975	1
gene-SPHA_39663	1	gene-SPHA_67640	1	gene-SPHA_56632	1
gene-SPHA_14423	1	gene-SPHA_42354	1	gene-SPHA_16137	1
gene-SPHA_79163	1	new_gene879	1	gene-SPHA_57711	1
gene-SPHA_56492	1	gene-SPHA_23999	1	gene-SPHA_48959	1
gene-SPHA_77661	1	gene-SPHA_33382	1	gene-SPHA_5675	1
gene-SPHA_36640	1	gene-SPHA_40490	1	new_gene295	1
gene-SPHA_64548	1	gene-SPHA_28839	1	gene-SPHA_8042	1
gene-SPHA_19950	1	gene-SPHA_54390	1	gene-SPHA_67638	1
gene-SPHA_61446	1	gene-SPHA_55111	1	new_gene2439	1
gene-SPHA_73958	1	new_gene2335	1	gene-SPHA_15125	1
gene-SPHA_79890	1	gene-SPHA_59107	1	gene-SPHA_60560	1
gene-SPHA_56947	1	new_gene3362	1	gene-SPHA_12319	1
gene-SPHA_18050	1	gene-SPHA_50299	1	gene-SPHA_11793	1
gene-SPHA_58989	1	gene-SPHA_3439	1	gene-SPHA_63889	1
gene-SPHA_33377	1	gene-SPHA_47653	1	gene-SPHA_57929	1
gene-SPHA_446	1	gene-SPHA_19528	1	gene-SPHA_55239	1
gene-SPHA_29990	1	gene-SPHA_65814	1	gene-SPHA_3183	1
gene-SPHA_35457	1	gene-SPHA_41478	1	gene-SPHA_11225	1
gene-SPHA_11048	1	gene-SPHA_72783	1	gene-SPHA_41451	1
gene-SPHA_52327	1	gene-SPHA_68282	1	gene-SPHA_65324	1
gene-SPHA_31469	1	gene-SPHA_50321	1	new_gene2314	1
gene-SPHA_57062	1	gene-SPHA_23190	1	gene-SPHA_42015	1
gene-SPHA_69695	1	gene-SPHA_61835	1	gene-SPHA_53927	1
gene-SPHA_47942	1	gene-SPHA_38197	1	gene-SPHA_46112	1
gene-SPHA_46165	1	new_gene951	1	new_gene550	1
gene-SPHA_8562	1	gene-SPHA_42178	1	gene-SPHA_13161	1
gene-SPHA_67729	1	gene-SPHA_33589	1	gene-SPHA_19222	1
gene-SPHA_77769	1	gene-SPHA_37264	1	gene-SPHA_47720	1
gene-SPHA_12700	1	gene-SPHA_51882	1	gene-SPHA_14810	1
gene-SPHA_67887	1	gene-SPHA_26676	1	gene-SPHA_65674	1
gene-SPHA_31248	1	gene-SPHA_60821	1	gene-SPHA_80097	1
gene-SPHA_56406	1	gene-SPHA_39278	1	gene-SPHA_79017	1
gene-SPHA_59882	1	gene-SPHA_49632	1	gene-SPHA_57285	1
gene-SPHA_71393	1	gene-SPHA_74157	1	gene-SPHA_62610	1
gene-SPHA_59107	1	gene-SPHA_15626	1	gene-SPHA_24590	1
gene-SPHA_42686	1	new_gene2186	1	new_gene21	1
gene-SPHA_18885	1	new_gene3264	1	gene-SPHA_79766	1
new_gene2967	1	new_gene1156	1	gene-SPHA_26267	1
gene-SPHA_58796	1	gene-SPHA_38213	1	gene-SPHA_18684	1
gene-SPHA_76485	1	gene-SPHA_24904	1	gene-SPHA_59098	1
gene-SPHA_44027	1	gene-SPHA_41315	1	new_gene84	1
gene-SPHA_41357	1	gene-SPHA_20137	1	new_gene2382	1
gene-SPHA_9492	1	new_gene1276	1	gene-SPHA_23350	1
gene-SPHA_64150	1	gene-SPHA_11681	1	new_gene1221	1
gene-SPHA_42926	1	gene-SPHA_68723	1	gene-SPHA_46293	1
gene-SPHA_60421	1	gene-SPHA_34589	1	gene-SPHA_975	1
gene-SPHA_20671	1	new_gene175	1	gene-SPHA_64529	1
gene-SPHA_78419	1	new_gene3006	1	gene-SPHA_69494	1
gene-SPHA_5846	1	new_gene2251	1	gene-SPHA_41583	1
gene-SPHA_58736	1	gene-SPHA_79834	1	gene-SPHA_23185	1
gene-SPHA_59895	1	gene-SPHA_49259	1	new_gene1693	1
gene-SPHA_58027	1	gene-SPHA_78907	1	gene-SPHA_60808	1
new_gene1706	1	gene-SPHA_4998	1	new_gene517	1
gene-SPHA_6918	1	gene-SPHA_5897	1	new_gene2104	1
gene-SPHA_57217	1	gene-SPHA_42542	1	gene-SPHA_8812	1
new_gene3274	1	gene-SPHA_11885	1	gene-SPHA_32327	1
gene-SPHA_45509	1	gene-SPHA_25418	1	gene-SPHA_36644	1
gene-SPHA_7971	1	gene-SPHA_51830	1	gene-SPHA_62815	1
gene-SPHA_78136	1	gene-SPHA_33848	1	gene-SPHA_983	1
gene-SPHA_14692	1	gene-SPHA_1304	1	gene-SPHA_41093	1
gene-SPHA_36920	1	gene-SPHA_62776	1	gene-SPHA_899	1
gene-SPHA_54452	1	new_gene3014	1	gene-SPHA_73702	1
gene-SPHA_35084	1	gene-SPHA_12382	1	gene-SPHA_78971	1
gene-SPHA_42315	1	gene-SPHA_4660	1	gene-SPHA_46318	1
gene-SPHA_16220	1	gene-SPHA_24265	1	gene-SPHA_52544	1
gene-SPHA_41175	1	new_gene3277	1	gene-SPHA_6593	1
gene-SPHA_46649	1	gene-SPHA_22336	1	gene-SPHA_5041	1
gene-SPHA_5869	1	gene-SPHA_28918	1	new_gene3053	1
gene-SPHA_12292	1	gene-SPHA_57522	1	new_gene1522	1
gene-SPHA_32934	1	gene-SPHA_42313	1	gene-SPHA_42729	1
gene-SPHA_5872	1	gene-SPHA_6119	1	gene-SPHA_20615	1
gene-SPHA_70989	1	gene-SPHA_50240	1	gene-SPHA_23296	1
gene-SPHA_38995	1	gene-SPHA_15285	1	new_gene893	1
gene-SPHA_39098	1	gene-SPHA_52373	1	gene-SPHA_34255	1
gene-SPHA_40197	1	gene-SPHA_49364	1	gene-SPHA_69492	1
gene-SPHA_43016	1	gene-SPHA_49531	1	gene-SPHA_59574	1
gene-SPHA_38400	1	gene-SPHA_17048	1	gene-SPHA_32942	1
gene-SPHA_60873	1	gene-SPHA_2181	1	gene-SPHA_6506	1
gene-SPHA_53983	1	gene-SPHA_52327	1	gene-SPHA_64356	1
gene-SPHA_21857	1	gene-SPHA_19336	1	gene-SPHA_60641	1
gene-SPHA_60567	1	gene-SPHA_73313	1	gene-SPHA_5792	1
gene-SPHA_73453	1	gene-SPHA_28420	1	gene-SPHA_19883	1
gene-SPHA_15581	1	gene-SPHA_39660	1	gene-SPHA_37926	1
gene-SPHA_36084	1	gene-SPHA_59971	1	gene-SPHA_87	1
gene-SPHA_46605	1	gene-SPHA_66932	1	gene-SPHA_38396	1
gene-SPHA_42455	1	gene-SPHA_24713	1	new_gene650	1
new_gene697	1	gene-SPHA_4340	1	gene-SPHA_15477	1
gene-SPHA_5867	1	gene-SPHA_73429	1	gene-SPHA_4645	1
gene-SPHA_49325	1	gene-SPHA_21971	1	gene-SPHA_61045	1
gene-SPHA_36897	1	gene-SPHA_72424	1	gene-SPHA_57050	1
new_gene807	1	gene-SPHA_56938	1	gene-SPHA_45878	1
gene-SPHA_28945	1	gene-SPHA_75913	1	gene-SPHA_57174	1
gene-SPHA_20590	1	gene-SPHA_41448	1	gene-SPHA_37200	1
gene-SPHA_27145	1	gene-SPHA_35852	1	gene-SPHA_43445	1
gene-SPHA_59876	1	gene-SPHA_79909	1	gene-SPHA_66926	1
gene-SPHA_27897	1	gene-SPHA_76061	1	gene-SPHA_46074	1
new_gene2526	1	gene-SPHA_28068	1	gene-SPHA_49623	1
gene-SPHA_28259	1	gene-SPHA_73566	1	gene-SPHA_56880	1
gene-SPHA_40150	1	gene-SPHA_42010	1	gene-SPHA_4390	1
gene-SPHA_46340	1	gene-SPHA_76932	1	gene-SPHA_63271	1
gene-SPHA_43753	1	gene-SPHA_30986	1	gene-SPHA_37213	1
new_gene1440	1	gene-SPHA_703	1	gene-SPHA_71878	1
gene-SPHA_74936	1	new_gene2238	1	gene-SPHA_11443	1
gene-SPHA_5168	1	gene-SPHA_5846	1	gene-SPHA_10977	1
gene-SPHA_29029	1	gene-SPHA_36872	1	gene-SPHA_78446	1
gene-SPHA_50646	1	new_gene3520	1	gene-SPHA_25114	1
gene-SPHA_73429	1	new_gene3219	1	gene-SPHA_57264	1
gene-SPHA_24119	1	gene-SPHA_27736	1	gene-SPHA_13598	1
gene-SPHA_25412	1	gene-SPHA_38063	1	gene-SPHA_74777	1
gene-SPHA_34353	1	gene-SPHA_27295	1	gene-SPHA_41651	1
gene-SPHA_18267	1	gene-SPHA_19947	1	gene-SPHA_40649	1
gene-SPHA_68282	1	gene-SPHA_19949	1	gene-SPHA_197	1
gene-SPHA_36071	1	gene-SPHA_58791	1	gene-SPHA_47510	1
gene-SPHA_60997	1	gene-SPHA_52318	1	gene-SPHA_21954	1
gene-SPHA_47446	1	new_gene3239	1	new_gene1109	1
gene-SPHA_32148	1	gene-SPHA_19555	1	gene-SPHA_13214	1
gene-SPHA_69967	1	gene-SPHA_64679	1	gene-SPHA_33658	1
gene-SPHA_67849	1	gene-SPHA_24098	1	gene-SPHA_80418	1
gene-SPHA_40177	1	gene-SPHA_19091	1	gene-SPHA_74716	1
gene-SPHA_26042	1	gene-SPHA_5133	1	gene-SPHA_22882	1
gene-SPHA_23873	1	gene-SPHA_52154	1	new_gene176	1
gene-SPHA_13378	1	gene-SPHA_76945	1	gene-SPHA_44624	1
gene-SPHA_55055	1	gene-SPHA_3382	1	gene-SPHA_34955	1
gene-SPHA_36257	1	gene-SPHA_78252	1	gene-SPHA_50104	1
gene-SPHA_81001	1	gene-SPHA_25546	1	gene-SPHA_43912	1
gene-SPHA_40209	1	new_gene1426	1	new_gene1976	1
gene-SPHA_46244	1	gene-SPHA_42180	1	gene-SPHA_27347	1
gene-SPHA_78623	1	new_gene589	1	gene-SPHA_22121	1
gene-SPHA_37659	1	gene-SPHA_8074	1	gene-SPHA_17235	1
gene-SPHA_79989	1	gene-SPHA_13659	1	gene-SPHA_41982	1
gene-SPHA_23861	1	gene-SPHA_30720	1	gene-SPHA_50544	1
gene-SPHA_2648	1	gene-SPHA_57100	1	gene-SPHA_57754	1
gene-SPHA_36597	1	new_gene31	1	gene-SPHA_32834	1
gene-SPHA_33130	1	gene-SPHA_44265	1	gene-SPHA_63883	1
gene-SPHA_73728	1	new_gene66	1	gene-SPHA_11912	1
gene-SPHA_71080	1	new_gene3494	1	gene-SPHA_39303	1
gene-SPHA_38720	1	gene-SPHA_63675	1	gene-SPHA_57278	1
gene-SPHA_16452	1	gene-SPHA_74337	1	gene-SPHA_51601	1
gene-SPHA_11995	1	gene-SPHA_50592	1	gene-SPHA_9755	1
gene-SPHA_15285	1	gene-SPHA_77234	1	gene-SPHA_35622	1
gene-SPHA_19902	1	gene-SPHA_17295	1	gene-SPHA_60751	1
gene-SPHA_30954	1	new_gene2350	1	gene-SPHA_19965	1
gene-SPHA_30214	1	gene-SPHA_20039	1	new_gene3357	1
gene-SPHA_21545	1	gene-SPHA_18017	1	gene-SPHA_35719	1
gene-SPHA_50107	1	gene-SPHA_23188	1	new_gene2800	1
new_gene1461	1	gene-SPHA_49341	1	gene-SPHA_30729	1
gene-SPHA_38865	1	gene-SPHA_36015	1	gene-SPHA_68325	1
gene-SPHA_29608	1	new_gene26	1	gene-SPHA_53444	1
gene-SPHA_32394	1	gene-SPHA_73129	1	gene-SPHA_15586	1
gene-SPHA_58725	1	gene-SPHA_42993	1	gene-SPHA_62811	1
gene-SPHA_44415	1	gene-SPHA_27145	1	gene-SPHA_33778	1
gene-SPHA_51292	1	gene-SPHA_70264	1	gene-SPHA_457	1
gene-SPHA_40180	1	gene-SPHA_10661	1	new_gene3055	1
new_gene2290	1	gene-SPHA_21091	1	gene-SPHA_45784	1
new_gene500	1	gene-SPHA_24845	1	gene-SPHA_36837	1
gene-SPHA_18837	1	new_gene2986	1	gene-SPHA_24611	1
gene-SPHA_70612	1	gene-SPHA_3314	1	gene-SPHA_35599	1
gene-SPHA_78400	1	gene-SPHA_46649	1	gene-SPHA_39887	1
gene-SPHA_59997	1	new_gene3085	1	new_gene2726	1
gene-SPHA_50582	1	gene-SPHA_46608	1	gene-SPHA_27142	1
gene-SPHA_25989	1	gene-SPHA_8477	1	gene-SPHA_34476	1
gene-SPHA_51657	1	gene-SPHA_49183	1	new_gene633	1
gene-SPHA_66815	1	gene-SPHA_25826	1	gene-SPHA_14238	1
gene-SPHA_68628	1	gene-SPHA_57937	1	gene-SPHA_46211	1
gene-SPHA_12609	1	new_gene3195	1	gene-SPHA_63281	1
new_gene2312	1	gene-SPHA_22681	1	new_gene2311	1
new_gene1949	1	gene-SPHA_51286	1	gene-SPHA_4110	1
gene-SPHA_14113	1	gene-SPHA_36595	1	gene-SPHA_216	1
gene-SPHA_64531	1	gene-SPHA_62275	1	new_gene1305	1
gene-SPHA_24908	1	new_gene2504	1	gene-SPHA_1629	1
gene-SPHA_12923	1	gene-SPHA_44027	1	gene-SPHA_38611	1
new_gene1394	1	gene-SPHA_12131	1	gene-SPHA_43932	1
gene-SPHA_22882	1	gene-SPHA_14456	1	gene-SPHA_45876	1
gene-SPHA_61124	1	gene-SPHA_54398	1	gene-SPHA_41428	1
gene-SPHA_18708	1	gene-SPHA_47676	1	gene-SPHA_13771	1
gene-SPHA_53772	1	gene-SPHA_24972	1	gene-SPHA_49852	1
new_gene343	1	gene-SPHA_37932	1	gene-SPHA_51347	1
gene-SPHA_23594	1	gene-SPHA_36875	1	gene-SPHA_45154	1
gene-SPHA_26367	1	gene-SPHA_54376	1	gene-SPHA_23281	1
gene-SPHA_35852	1	new_gene2286	1	gene-SPHA_43141	1
gene-SPHA_11343	1	new_gene863	1	gene-SPHA_55225	1
gene-SPHA_44078	1	gene-SPHA_14602	1	gene-SPHA_29963	1
new_gene3243	1	gene-SPHA_60570	1	gene-SPHA_30692	1
gene-SPHA_13726	1	gene-SPHA_46596	1	gene-SPHA_35865	1
gene-SPHA_80217	1	gene-SPHA_42475	1	gene-SPHA_35845	1
gene-SPHA_8812	1	new_gene981	1	gene-SPHA_20269	1
gene-SPHA_23999	1	gene-SPHA_11143	1	gene-SPHA_63415	1
gene-SPHA_19810	1	gene-SPHA_48947	1	gene-SPHA_36899	1
gene-SPHA_23286	1	gene-SPHA_986	1	gene-SPHA_63544	1
new_gene25	1	gene-SPHA_47917	1	gene-SPHA_19557	1
gene-SPHA_20442	1	gene-SPHA_73097	1	gene-SPHA_18268	1
new_gene1983	1	gene-SPHA_46393	1	new_gene270	1
gene-SPHA_70441	1	gene-SPHA_29299	1	gene-SPHA_44095	1
new_gene2891	1	gene-SPHA_21545	1	gene-SPHA_68096	1
gene-SPHA_59066	1	gene-SPHA_5651	1	gene-SPHA_68543	1
gene-SPHA_33658	1	new_gene405	1	gene-SPHA_33629	1
gene-SPHA_61247	1	gene-SPHA_72658	1	gene-SPHA_74308	1
gene-SPHA_66197	1	gene-SPHA_40962	1	new_gene524	1
gene-SPHA_45044	1	gene-SPHA_16408	1	gene-SPHA_33379	1
gene-SPHA_49867	1	gene-SPHA_74774	1	gene-SPHA_13053	1
gene-SPHA_32957	1	gene-SPHA_15299	1	gene-SPHA_66814	1
gene-SPHA_79376	1	gene-SPHA_5168	1	gene-SPHA_27718	1
gene-SPHA_67618	1	gene-SPHA_1632	1	gene-SPHA_50495	1
gene-SPHA_9827	1	gene-SPHA_42686	1	gene-SPHA_42477	1
gene-SPHA_57100	1	gene-SPHA_38734	1	gene-SPHA_61120	1
gene-SPHA_10898	1	gene-SPHA_58736	1	gene-SPHA_18163	1
new_gene2160	1	gene-SPHA_39348	1	gene-SPHA_3056	1
gene-SPHA_12862	1	gene-SPHA_48741	1	gene-SPHA_32572	1
gene-SPHA_5037	1	gene-SPHA_15013	1	gene-SPHA_53686	1
gene-SPHA_21954	1	gene-SPHA_44113	1	gene-SPHA_43158	1
gene-SPHA_74297	1	gene-SPHA_23594	1	gene-SPHA_62858	1
gene-SPHA_39977	1	gene-SPHA_37109	1	gene-SPHA_32207	1
gene-SPHA_32625	1	gene-SPHA_31285	1	gene-SPHA_15377	1
gene-SPHA_4177	1	gene-SPHA_20785	1	new_gene156	1
gene-SPHA_41416	1	gene-SPHA_24706	1	gene-SPHA_446	1
gene-SPHA_44876	1	new_gene3312	1	gene-SPHA_28322	1
gene-SPHA_47476	1	gene-SPHA_28681	1	gene-SPHA_41809	1
gene-SPHA_13433	1	new_gene1308	1	gene-SPHA_19813	1
gene-SPHA_63415	1	gene-SPHA_64955	1	gene-SPHA_59097	1
gene-SPHA_48575	1	gene-SPHA_55353	1	gene-SPHA_81264	1
gene-SPHA_31416	1	gene-SPHA_11910	1	gene-SPHA_17867	1
gene-SPHA_18565	1	gene-SPHA_64427	1	gene-SPHA_80550	1
new_gene1637	1	gene-SPHA_35488	1	gene-SPHA_35580	1
gene-SPHA_40899	1	gene-SPHA_31551	1	gene-SPHA_27559	1
gene-SPHA_37900	1	gene-SPHA_64255	1	gene-SPHA_25851	1
gene-SPHA_13962	1	gene-SPHA_17865	1	new_gene1835	1
gene-SPHA_63353	1	gene-SPHA_67337	1	gene-SPHA_51899	1
gene-SPHA_51532	1	new_gene1454	1	gene-SPHA_41271	1
gene-SPHA_35133	1	gene-SPHA_13769	1	gene-SPHA_2281	1
gene-SPHA_1268	1	gene-SPHA_42727	1	gene-SPHA_37134	1
gene-SPHA_52427	1	gene-SPHA_24911	1	gene-SPHA_5869	1
new_gene1021	1	new_gene725	1	gene-SPHA_72988	1
gene-SPHA_53224	1	gene-SPHA_63485	1	new_gene2470	1
gene-SPHA_23369	1	gene-SPHA_37900	1	gene-SPHA_5318	1
gene-SPHA_59094	1	gene-SPHA_3440	1	gene-SPHA_26893	1
gene-SPHA_23840	1	new_gene2720	1	gene-SPHA_20274	1
gene-SPHA_52089	1	gene-SPHA_1017	1	gene-SPHA_1378	1
gene-SPHA_50478	1	gene-SPHA_24233	1	gene-SPHA_58783	1
gene-SPHA_16613	1	gene-SPHA_17522	1	gene-SPHA_24622	1
gene-SPHA_31588	1	gene-SPHA_50478	1	gene-SPHA_16655	1
gene-SPHA_23316	1	gene-SPHA_3216	1	gene-SPHA_12561	1
gene-SPHA_31544	1	new_gene2503	1	gene-SPHA_45512	1
gene-SPHA_50474	1	gene-SPHA_33687	1	gene-SPHA_67155	1
gene-SPHA_70266	1	gene-SPHA_31713	1	gene-SPHA_50618	1
new_gene1932	1	gene-SPHA_50486	1	gene-SPHA_30862	1
gene-SPHA_40409	1	gene-SPHA_26041	1	new_gene1736	1
new_gene1897	1	gene-SPHA_48837	1	gene-SPHA_19949	1
gene-SPHA_35487	1	gene-SPHA_42012	1	gene-SPHA_28121	1
gene-SPHA_21047	1	gene-SPHA_10979	1	gene-SPHA_45805	1
gene-SPHA_47917	1	gene-SPHA_46399	1	new_gene2233	1
gene-SPHA_72656	1	gene-SPHA_62139	1	new_gene2312	1
gene-SPHA_15834	1	gene-SPHA_41038	1	gene-SPHA_36840	1
gene-SPHA_18904	1	gene-SPHA_72767	1	gene-SPHA_66927	1
gene-SPHA_18027	1	gene-SPHA_46507	1	new_gene3592	1
gene-SPHA_76938	1	gene-SPHA_75837	1	new_gene2459	1
gene-SPHA_72866	1	gene-SPHA_53657	1	gene-SPHA_11349	1
new_gene2361	1	gene-SPHA_66875	1	gene-SPHA_79178	1
new_gene762	1	gene-SPHA_27143	1	gene-SPHA_9243	1
gene-SPHA_4025	1	gene-SPHA_63593	1	new_gene1900	1
gene-SPHA_41174	1	gene-SPHA_71630	1	gene-SPHA_51676	1
gene-SPHA_72982	1	new_gene461	1	gene-SPHA_34486	1
gene-SPHA_20785	1	gene-SPHA_58732	1	gene-SPHA_33946	1
gene-SPHA_25231	1	gene-SPHA_30718	1	gene-SPHA_57362	1
gene-SPHA_43867	1	gene-SPHA_24843	1	gene-SPHA_10642	1
gene-SPHA_11862	1	gene-SPHA_72829	1	gene-SPHA_80450	1
gene-SPHA_24972	1	gene-SPHA_11714	1	gene-SPHA_53772	1
gene-SPHA_70208	1	gene-SPHA_71279	1	gene-SPHA_22107	1
gene-SPHA_31244	1	gene-SPHA_57974	1	gene-SPHA_41174	1
gene-SPHA_42991	1	gene-SPHA_35444	1	gene-SPHA_74278	1
gene-SPHA_64166	1	gene-SPHA_19950	1	gene-SPHA_50837	1
gene-SPHA_26417	1	gene-SPHA_23837	1	gene-SPHA_35598	1
gene-SPHA_19333	1	gene-SPHA_34200	1	new_gene394	1
new_gene698	1	gene-SPHA_66386	1	gene-SPHA_48961	1
gene-SPHA_54555	1	gene-SPHA_25991	1	gene-SPHA_53215	1
new_gene335	1	gene-SPHA_7573	1	gene-SPHA_16653	1
new_gene2931	1	gene-SPHA_57031	1	gene-SPHA_80200	1
gene-SPHA_40765	1	gene-SPHA_68982	1	new_gene13	1
gene-SPHA_36015	1	gene-SPHA_46423	1	gene-SPHA_38885	1
gene-SPHA_28831	1	gene-SPHA_71440	1	gene-SPHA_81447	1
gene-SPHA_28068	1	gene-SPHA_81320	1	gene-SPHA_18266	1
gene-SPHA_531	1	gene-SPHA_21220	1	gene-SPHA_52397	1
gene-SPHA_55269	1	gene-SPHA_74816	1	gene-SPHA_2263	1
gene-SPHA_21463	1	new_gene3548	1	gene-SPHA_36329	1
gene-SPHA_5199	1	gene-SPHA_53224	1	gene-SPHA_70468	1
gene-SPHA_30207	1	gene-SPHA_32404	1	gene-SPHA_62049	1
gene-SPHA_10543	1	gene-SPHA_81226	1	gene-SPHA_66153	1
gene-SPHA_42915	1	gene-SPHA_9073	1	gene-SPHA_60818	1
gene-SPHA_685	1	gene-SPHA_6405	1	gene-SPHA_34285	1
gene-SPHA_33618	1	gene-SPHA_79887	1	gene-SPHA_9062	1
gene-SPHA_27034	1	gene-SPHA_29662	1	gene-SPHA_60749	1
gene-SPHA_79020	1	gene-SPHA_70263	1	gene-SPHA_43157	1
gene-SPHA_69583	1	gene-SPHA_55258	1	gene-SPHA_8310	1
gene-SPHA_64427	1	new_gene269	1	gene-SPHA_52787	1
gene-SPHA_25630	1	new_gene3476	1	gene-SPHA_10511	1
gene-SPHA_51291	1	gene-SPHA_1268	1	gene-SPHA_6952	1
gene-SPHA_16110	1	gene-SPHA_74092	1	new_gene1860	1
gene-SPHA_70697	1	new_gene2843	1	gene-SPHA_7527	1
gene-SPHA_45507	1	gene-SPHA_80206	1	gene-SPHA_6954	1
gene-SPHA_16018	1	gene-SPHA_51099	1	new_gene2070	1
gene-SPHA_26921	1	new_gene2451	1	gene-SPHA_49475	1
gene-SPHA_10661	1	gene-SPHA_60930	1	gene-SPHA_79065	1
gene-SPHA_32061	1	new_gene2483	1	gene-SPHA_80317	1
gene-SPHA_68780	1	gene-SPHA_11222	1	new_gene1818	1
gene-SPHA_55450	1	gene-SPHA_78664	1	gene-SPHA_7716	1
gene-SPHA_46687	1	gene-SPHA_7904	1	new_gene1443	1
gene-SPHA_60570	1	gene-SPHA_64831	1	gene-SPHA_12117	1
gene-SPHA_35719	1	gene-SPHA_71195	1	gene-SPHA_62761	1
gene-SPHA_39660	1	gene-SPHA_66637	1	gene-SPHA_18115	1
gene-SPHA_29889	1	gene-SPHA_73993	1	gene-SPHA_24080	1
new_gene2503	1	new_gene208	1	gene-SPHA_39581	1
gene-SPHA_33085	1	gene-SPHA_57822	1	gene-SPHA_16225	1
gene-SPHA_35596	1	gene-SPHA_32415	1	gene-SPHA_25397	1
gene-SPHA_50982	1	new_gene2966	1	gene-SPHA_71718	1
gene-SPHA_42924	1	gene-SPHA_21092	1	new_gene244	1
gene-SPHA_26792	1	gene-SPHA_79972	1	gene-SPHA_55070	1
gene-SPHA_46047	1	gene-SPHA_16654	1	gene-SPHA_61036	1
gene-SPHA_81226	1	gene-SPHA_56603	1	gene-SPHA_11407	1
gene-SPHA_68469	1	gene-SPHA_60239	1	gene-SPHA_12441	1
new_gene1297	1	new_gene602	1	gene-SPHA_45614	1
gene-SPHA_70447	1	gene-SPHA_10786	1	gene-SPHA_41340	1
gene-SPHA_46598	1	gene-SPHA_33749	1	gene-SPHA_18491	1
gene-SPHA_39104	1	gene-SPHA_80024	1	gene-SPHA_72431	1
gene-SPHA_54376	1	gene-SPHA_38815	1	gene-SPHA_66856	1
new_gene1835	1	gene-SPHA_26790	1	new_gene2190	1
gene-SPHA_56892	1	gene-SPHA_7963	1	gene-SPHA_46787	1
gene-SPHA_19887	1	gene-SPHA_26642	1	gene-SPHA_33091	1
gene-SPHA_30956	1	gene-SPHA_58076	1	gene-SPHA_14958	1
gene-SPHA_16330	1	gene-SPHA_80092	1	gene-SPHA_40899	1
gene-SPHA_30205	1	new_gene1706	1	gene-SPHA_23512	1
gene-SPHA_12771	1	gene-SPHA_59811	1	gene-SPHA_51889	1
gene-SPHA_42010	1	gene-SPHA_73018	1	new_gene2443	1
gene-SPHA_54110	1	gene-SPHA_18614	1	gene-SPHA_7392	1
gene-SPHA_33628	1	gene-SPHA_56530	1	gene-SPHA_70697	1
gene-SPHA_18106	1	gene-SPHA_4571	1	gene-SPHA_11211	1
gene-SPHA_1132	1	gene-SPHA_23562	1	gene-SPHA_41164	1
gene-SPHA_31336	1	gene-SPHA_66891	1	gene-SPHA_22353	1
gene-SPHA_17061	1	new_gene1110	1	new_gene1510	1
gene-SPHA_12117	1	gene-SPHA_80241	1	gene-SPHA_27526	1
new_gene310	1	gene-SPHA_3686	1	gene-SPHA_46116	1
gene-SPHA_47956	1	gene-SPHA_30351	1	gene-SPHA_35526	1
new_gene3039	1	gene-SPHA_11795	1	gene-SPHA_66614	1
gene-SPHA_75447	1	gene-SPHA_14491	1	new_gene2487	1
gene-SPHA_21193	1	gene-SPHA_5607	1	gene-SPHA_11151	1
gene-SPHA_68723	1	gene-SPHA_73320	1	gene-SPHA_8224	1
gene-SPHA_31696	1	gene-SPHA_37118	1	gene-SPHA_81263	1
gene-SPHA_43988	1	gene-SPHA_36837	1	gene-SPHA_34515	1
gene-SPHA_39296	1	gene-SPHA_62136	1	gene-SPHA_43311	1
gene-SPHA_9441	1	gene-SPHA_35485	1	gene-SPHA_11646	1
gene-SPHA_27737	1	gene-SPHA_25231	1	gene-SPHA_24703	1
gene-SPHA_31328	1	gene-SPHA_55328	1	gene-SPHA_29026	1
gene-SPHA_49468	1	gene-SPHA_60818	1	gene-SPHA_42084	1
gene-SPHA_16342	1	gene-SPHA_24119	1	gene-SPHA_35594	1
gene-SPHA_24717	1	gene-SPHA_18837	1	gene-SPHA_33600	1
gene-SPHA_28681	1	new_gene3145	1	gene-SPHA_54110	1
gene-SPHA_3187	1	gene-SPHA_38360	1	gene-SPHA_42350	1
gene-SPHA_35992	1	gene-SPHA_64268	1	gene-SPHA_56940	1
gene-SPHA_26854	1	gene-SPHA_15775	1	gene-SPHA_44152	1
gene-SPHA_30679	1	gene-SPHA_23887	1	gene-SPHA_47705	1
gene-SPHA_13662	1	gene-SPHA_32619	1	gene-SPHA_18973	1
new_gene2966	1	gene-SPHA_30874	1	gene-SPHA_40926	1
gene-SPHA_40639	1	gene-SPHA_5872	1	new_gene1928	1
gene-SPHA_66875	1	gene-SPHA_72404	1	gene-SPHA_80846	1
gene-SPHA_677	1	gene-SPHA_30976	1	gene-SPHA_8304	1
gene-SPHA_8887	1	gene-SPHA_16110	1	new_gene2474	1
gene-SPHA_37908	1	gene-SPHA_73413	1	gene-SPHA_63090	1
new_gene1319	1	gene-SPHA_8202	1	gene-SPHA_70604	1
gene-SPHA_79093	1	gene-SPHA_54290	1	gene-SPHA_39105	1
gene-SPHA_66190	1	new_gene2912	1	gene-SPHA_13034	1
gene-SPHA_28410	1	gene-SPHA_30363	1	gene-SPHA_40152	1
gene-SPHA_64594	1	gene-SPHA_23990	1	gene-SPHA_54007	1
gene-SPHA_73089	1	gene-SPHA_74114	1	gene-SPHA_12313	1
gene-SPHA_50322	1	new_gene598	1	gene-SPHA_44864	1
gene-SPHA_37402	1	gene-SPHA_35601	1	gene-SPHA_32324	1
gene-SPHA_71395	1	gene-SPHA_12044	1	gene-SPHA_77928	1
gene-SPHA_24158	1	gene-SPHA_41837	1	new_gene1277	1
gene-SPHA_40730	1	gene-SPHA_2338	1	gene-SPHA_66223	1
gene-SPHA_51200	1	gene-SPHA_21218	1	new_gene3240	1
gene-SPHA_74084	1	gene-SPHA_39296	1	gene-SPHA_46225	1
gene-SPHA_45422	1	gene-SPHA_50389	1	gene-SPHA_74212	1
gene-SPHA_70763	1	gene-SPHA_2794	1	gene-SPHA_39663	1
gene-SPHA_59549	1	gene-SPHA_13216	1	gene-SPHA_77342	1
gene-SPHA_80636	1	gene-SPHA_24589	1	gene-SPHA_73771	1
gene-SPHA_45104	1	gene-SPHA_9989	1	new_gene921	1
gene-SPHA_10953	1	gene-SPHA_73925	1	gene-SPHA_80843	1
gene-SPHA_40134	1	gene-SPHA_9243	1	gene-SPHA_35457	1
new_gene2730	1	gene-SPHA_21698	1	new_gene3225	1
gene-SPHA_24672	1	gene-SPHA_14694	1	gene-SPHA_34344	1
gene-SPHA_55125	1	gene-SPHA_34582	1	gene-SPHA_52217	1
gene-SPHA_42975	1	gene-SPHA_52374	1	gene-SPHA_71809	1
gene-SPHA_32618	1	gene-SPHA_20624	1	gene-SPHA_77349	1
new_gene3483	1	new_gene762	1	gene-SPHA_80301	1
gene-SPHA_36568	1	gene-SPHA_30249	1	gene-SPHA_77663	1
gene-SPHA_71278	1	gene-SPHA_22786	1	gene-SPHA_50444	1
gene-SPHA_36903	1	gene-SPHA_81407	1	gene-SPHA_16686	1
gene-SPHA_24704	1	gene-SPHA_10639	1	gene-SPHA_24643	1
gene-SPHA_20039	1	gene-SPHA_40680	1	gene-SPHA_68788	1
gene-SPHA_75358	1	gene-SPHA_64558	1	gene-SPHA_31422	1
gene-SPHA_5953	1	gene-SPHA_78646	1	gene-SPHA_17523	1
gene-SPHA_51542	1	gene-SPHA_69380	1	gene-SPHA_64740	1
gene-SPHA_21232	1	gene-SPHA_4027	1	gene-SPHA_29767	1
gene-SPHA_17524	1	gene-SPHA_57174	1	gene-SPHA_19352	1
gene-SPHA_56938	1	gene-SPHA_51794	1	new_gene3139	1
gene-SPHA_30215	1	gene-SPHA_46034	1	gene-SPHA_28031	1
gene-SPHA_42914	1	gene-SPHA_1425	1	gene-SPHA_59692	1
gene-SPHA_70115	1	gene-SPHA_59824	1	gene-SPHA_42719	1
new_gene2010	1	gene-SPHA_45044	1	gene-SPHA_71715	1
gene-SPHA_65814	1	gene-SPHA_59997	1	gene-SPHA_45722	1
gene-SPHA_4714	1	gene-SPHA_65697	1	gene-SPHA_24869	1
gene-SPHA_70804	1	gene-SPHA_69438	1	new_gene185	1
gene-SPHA_2941	1	gene-SPHA_7638	1	new_gene3361	1
gene-SPHA_3851	1	gene-SPHA_29029	1	gene-SPHA_15296	1
gene-SPHA_11646	1	gene-SPHA_36903	1	gene-SPHA_51161	1
gene-SPHA_27627	1	gene-SPHA_11188	1	gene-SPHA_26072	1
gene-SPHA_9243	1	gene-SPHA_26230	1	gene-SPHA_46503	1
gene-SPHA_23219	1	gene-SPHA_43466	1	gene-SPHA_70775	1
gene-SPHA_42346	1	gene-SPHA_30679	1	gene-SPHA_76265	1
gene-SPHA_28317	1	new_gene1295	1	gene-SPHA_40753	1
gene-SPHA_79882	1	gene-SPHA_4541	1	gene-SPHA_36454	1
gene-SPHA_58076	1	gene-SPHA_13963	1	gene-SPHA_10520	1
gene-SPHA_46071	1	gene-SPHA_49434	1	gene-SPHA_55050	1
gene-SPHA_2161	1	gene-SPHA_66912	1	gene-SPHA_71180	1
gene-SPHA_37319	1	gene-SPHA_58623	1	gene-SPHA_80340	1
gene-SPHA_61866	1	new_gene2157	1	gene-SPHA_41352	1
gene-SPHA_40196	1	new_gene765	1	gene-SPHA_51168	1
gene-SPHA_11796	1	gene-SPHA_57269	1	gene-SPHA_54816	1
gene-SPHA_36375	1	new_gene3368	1	gene-SPHA_63079	1
gene-SPHA_60005	1	new_gene3483	1	gene-SPHA_15417	1
gene-SPHA_35971	1	gene-SPHA_30488	1	gene-SPHA_27031	1
gene-SPHA_60818	1	new_gene2075	1	gene-SPHA_27644	1
gene-SPHA_36596	1	gene-SPHA_46687	1	gene-SPHA_1729	1
gene-SPHA_74522	1	gene-SPHA_15289	1	new_gene867	1
gene-SPHA_25546	1	new_gene1579	1	gene-SPHA_77664	1
gene-SPHA_18602	1	gene-SPHA_38902	1	gene-SPHA_24602	1
gene-SPHA_36595	1	gene-SPHA_68625	1	gene-SPHA_74170	1
gene-SPHA_46034	1	gene-SPHA_19887	1	gene-SPHA_5886	1
gene-SPHA_27519	1	gene-SPHA_79759	1	gene-SPHA_31246	1
gene-SPHA_64961	1	gene-SPHA_62934	1	gene-SPHA_40873	1
gene-SPHA_11349	1	gene-SPHA_26423	1	gene-SPHA_995	1
gene-SPHA_34854	1	gene-SPHA_28826	1	gene-SPHA_3185	1
gene-SPHA_6402	1	gene-SPHA_79198	1	gene-SPHA_26683	1
gene-SPHA_46958	1	gene-SPHA_55168	1	gene-SPHA_68780	1
gene-SPHA_49284	1	gene-SPHA_19824	1	gene-SPHA_41462	1
gene-SPHA_62612	1	gene-SPHA_45643	1	gene-SPHA_77348	1
gene-SPHA_10519	1	gene-SPHA_48207	1	gene-SPHA_37320	1
gene-SPHA_39657	1	gene-SPHA_31244	1	gene-SPHA_56539	1
gene-SPHA_40766	1	gene-SPHA_49742	1	gene-SPHA_8285	1
gene-SPHA_44949	1	gene-SPHA_45104	1	gene-SPHA_29853	1
gene-SPHA_63048	1	gene-SPHA_78393	1	gene-SPHA_60812	1
gene-SPHA_3440	1	gene-SPHA_31336	1	gene-SPHA_30354	1
new_gene279	1	gene-SPHA_80347	1	gene-SPHA_49283	1
gene-SPHA_11665	1	gene-SPHA_48874	1	new_gene2864	1
gene-SPHA_38780	1	gene-SPHA_67647	1	gene-SPHA_21560	1
gene-SPHA_49689	1	gene-SPHA_5920	1	gene-SPHA_67938	1
gene-SPHA_55116	1	gene-SPHA_42350	1	gene-SPHA_40180	1
gene-SPHA_37412	1	new_gene1286	1	new_gene1364	1
gene-SPHA_26642	1	gene-SPHA_47842	1	gene-SPHA_72973	1
gene-SPHA_46293	1	gene-SPHA_79163	1	gene-SPHA_76959	1
gene-SPHA_66542	1	gene-SPHA_60011	1	new_gene2089	1
new_gene1159	1	gene-SPHA_34184	1	gene-SPHA_42312	1
gene-SPHA_35298	1	gene-SPHA_63239	1	gene-SPHA_53879	1
gene-SPHA_47704	1	gene-SPHA_71282	1	gene-SPHA_64985	1
gene-SPHA_31551	1	gene-SPHA_46308	1	gene-SPHA_24739	1
gene-SPHA_73556	1	new_gene1865	1	gene-SPHA_81268	1
gene-SPHA_50099	1	gene-SPHA_39657	1	gene-SPHA_77172	1
gene-SPHA_19952	1	gene-SPHA_23737	1	gene-SPHA_18852	1
gene-SPHA_51685	1	gene-SPHA_58725	1	gene-SPHA_50741	1
gene-SPHA_2754	1	gene-SPHA_33693	1	gene-SPHA_27367	1
gene-SPHA_36650	1	gene-SPHA_53228	1	gene-SPHA_48742	1
gene-SPHA_1317	1	gene-SPHA_51105	1	new_gene1820	1
gene-SPHA_15377	1	gene-SPHA_49640	1	gene-SPHA_14418	1
gene-SPHA_30359	1	gene-SPHA_64961	1	gene-SPHA_27407	1
gene-SPHA_33005	1	gene-SPHA_19551	1	gene-SPHA_52375	1
gene-SPHA_48837	1	new_gene597	1
gene-SPHA_44265	1	gene-SPHA_28259	1
gene-SPHA_78976	1	gene-SPHA_11712	1
gene-SPHA_13861	1	gene-SPHA_34583	1
gene-SPHA_63918	1	gene-SPHA_15119	1
gene-SPHA_23188	1	new_gene2117	1
gene-SPHA_70852	1	gene-SPHA_81483	1
gene-SPHA_43151	1	gene-SPHA_9599	1
gene-SPHA_68416	1	gene-SPHA_11711	1
gene-SPHA_49642	1	gene-SPHA_34180	1
gene-SPHA_33749	1	gene-SPHA_67568	1
gene-SPHA_18607	1	gene-SPHA_33405	1
gene-SPHA_64831	1	gene-SPHA_77663	1
new_gene2853	1	gene-SPHA_74189	1
gene-SPHA_51241	1	gene-SPHA_14191	1
gene-SPHA_80543	1	gene-SPHA_50003	1
gene-SPHA_79101	1	gene-SPHA_64844	1
new_gene596	1	gene-SPHA_39113	1
gene-SPHA_49531	1	new_gene1612	1
gene-SPHA_74060	1	gene-SPHA_40764	1
gene-SPHA_60011	1	gene-SPHA_57099	1
gene-SPHA_9073	1	gene-SPHA_60928	1
gene-SPHA_40519	1	gene-SPHA_2648	1
gene-SPHA_81141	1	gene-SPHA_7810	1
gene-SPHA_19993	1	gene-SPHA_5867	1
gene-SPHA_41451	1	gene-SPHA_1250	1
gene-SPHA_37912	1	gene-SPHA_9245	1
gene-SPHA_24412	1	gene-SPHA_19948	1
gene-SPHA_52530	1	gene-SPHA_20535	1
gene-SPHA_48947	1	gene-SPHA_15742	1
gene-SPHA_45869	1	gene-SPHA_44947	1
gene-SPHA_58379	1	gene-SPHA_24672	1
gene-SPHA_72791	1	gene-SPHA_46504	1
gene-SPHA_47063	1	gene-SPHA_20538	1
gene-SPHA_42012	1	gene-SPHA_55262	1
gene-SPHA_52856	1	new_gene1051	1
gene-SPHA_50240	1	gene-SPHA_62612	1
gene-SPHA_73419	1	gene-SPHA_50586	1
gene-SPHA_78955	1	gene-SPHA_47162	1
new_gene1106	1	gene-SPHA_68810	1
gene-SPHA_59009	1	gene-SPHA_42999	1
gene-SPHA_73129	1	new_gene1030	1
gene-SPHA_52514	1	new_gene1297	1
gene-SPHA_50606	1	gene-SPHA_40194	1
gene-SPHA_24706	1	gene-SPHA_5321	1
gene-SPHA_79834	1	gene-SPHA_41984	1
gene-SPHA_50614	1	new_gene1349	1
gene-SPHA_64591	1	gene-SPHA_8402	1
gene-SPHA_79017	1	gene-SPHA_14147	1
gene-SPHA_34266	1	gene-SPHA_39557	1
gene-SPHA_29326	1	gene-SPHA_8812	1
gene-SPHA_22786	1	gene-SPHA_37635	1
gene-SPHA_5873	1	gene-SPHA_15097	1
gene-SPHA_72658	1	gene-SPHA_51291	1
gene-SPHA_53228	1	new_gene656	1
gene-SPHA_34887	1	gene-SPHA_23873	1
gene-SPHA_28057	1	gene-SPHA_13763	1
gene-SPHA_71378	1	gene-SPHA_66169	1
gene-SPHA_47397	1	gene-SPHA_39105	1
gene-SPHA_55258	1	gene-SPHA_666	1
gene-SPHA_73317	1	gene-SPHA_26921	1
gene-SPHA_80024	1	gene-SPHA_46505	1
gene-SPHA_26072	1	gene-SPHA_13367	1
gene-SPHA_23737	1	gene-SPHA_31328	1
gene-SPHA_42009	1	gene-SPHA_39276	1
gene-SPHA_21092	1	gene-SPHA_21857	1
gene-SPHA_13203	1	gene-SPHA_51685	1
gene-SPHA_30601	1	gene-SPHA_51903	1
gene-SPHA_58187	1	gene-SPHA_36920	1
gene-SPHA_988	1	gene-SPHA_47816	1
gene-SPHA_30523	1	gene-SPHA_34264	1
gene-SPHA_33848	1	gene-SPHA_46071	1
gene-SPHA_66306	1	gene-SPHA_74941	1
gene-SPHA_42542	1	gene-SPHA_43034	1
gene-SPHA_44083	1	new_gene2436	1
gene-SPHA_56603	1	gene-SPHA_11142	1
new_gene3237	1	gene-SPHA_28063	1
gene-SPHA_31343	1	gene-SPHA_36579	1
gene-SPHA_10640	1	gene-SPHA_43958	1
gene-SPHA_72895	1	gene-SPHA_39541	1
gene-SPHA_5648	1	new_gene2428	1
gene-SPHA_71279	1	gene-SPHA_67600	1
gene-SPHA_69731	1	gene-SPHA_26788	1
gene-SPHA_39276	1	gene-SPHA_80543	1
gene-SPHA_40956	1	gene-SPHA_38765	1
gene-SPHA_34799	1	gene-SPHA_42101	1
gene-SPHA_35849	1	gene-SPHA_42992	1
gene-SPHA_68291	1	gene-SPHA_36783	1
gene-SPHA_34200	1	gene-SPHA_72898	1
gene-SPHA_64975	1	gene-SPHA_59066	1
gene-SPHA_55328	1	gene-SPHA_61082	1
gene-SPHA_49158	1	gene-SPHA_52170	1
gene-SPHA_20618	1	gene-SPHA_49626	1
gene-SPHA_24265	1	gene-SPHA_14418	1
gene-SPHA_30718	1	gene-SPHA_12771	1
new_gene1409	1	gene-SPHA_60259	1
gene-SPHA_40428	1	gene-SPHA_63856	1
gene-SPHA_47938	1	new_gene3505	1
gene-SPHA_24900	1	gene-SPHA_50388	1
gene-SPHA_38488	1	gene-SPHA_37320	1
gene-SPHA_65317	1	gene-SPHA_8837	1
gene-SPHA_38882	1	gene-SPHA_67561	1
gene-SPHA_42354	1	gene-SPHA_26570	1
gene-SPHA_12614	1	gene-SPHA_23355	1
gene-SPHA_50389	1	gene-SPHA_26215	1
gene-SPHA_30070	1	new_gene1475	1
gene-SPHA_42089	1	gene-SPHA_48298	1
gene-SPHA_27367	1	gene-SPHA_15834	1
gene-SPHA_5714	1	gene-SPHA_49121	1
gene-SPHA_1217	1	gene-SPHA_18744	1
new_gene2778	1	gene-SPHA_56910	1
gene-SPHA_69026	1	gene-SPHA_5037	1
gene-SPHA_57785	1	gene-SPHA_23983	1
gene-SPHA_27299	1	gene-SPHA_68431	1
gene-SPHA_57032	1	gene-SPHA_42649	1
gene-SPHA_64365	1	gene-SPHA_51161	1
gene-SPHA_26272	1	gene-SPHA_42863	1
gene-SPHA_51830	1	gene-SPHA_264	1
gene-SPHA_77262	1	gene-SPHA_19646	1
gene-SPHA_37296	1	gene-SPHA_57714	1
gene-SPHA_71934	1	gene-SPHA_51667	1
gene-SPHA_25823	1	gene-SPHA_74327	1
gene-SPHA_44438	1	new_gene1072	1
gene-SPHA_71737	1	gene-SPHA_4562	1
new_gene2483	1	gene-SPHA_59549	1
gene-SPHA_11973	1	gene-SPHA_28030	1
new_gene2826	1	gene-SPHA_18824	1
gene-SPHA_55180	1	gene-SPHA_26064	1
gene-SPHA_18229	1	gene-SPHA_57668	1
new_gene1084	1	gene-SPHA_53681	1
gene-SPHA_30533	1	gene-SPHA_68784	1
gene-SPHA_65833	1	gene-SPHA_43896	1
gene-SPHA_45084	1	gene-SPHA_36078	1
gene-SPHA_8477	1	gene-SPHA_27296	1
gene-SPHA_1632	1	gene-SPHA_40409	1
gene-SPHA_58791	1	gene-SPHA_23147	1
gene-SPHA_7512	1	gene-SPHA_64150	1
gene-SPHA_76942	1	gene-SPHA_39483	1
gene-SPHA_66823	1	gene-SPHA_3836	1
gene-SPHA_3836	1	new_gene3292	1
gene-SPHA_46612	1	gene-SPHA_79253	1
gene-SPHA_36622	1	new_gene1964	1
gene-SPHA_4346	1	gene-SPHA_45484	1
gene-SPHA_50486	1	new_gene278	1
gene-SPHA_41628	1	gene-SPHA_7676	1
gene-SPHA_24267	1	gene-SPHA_71192	1
gene-SPHA_30986	1	gene-SPHA_33136	1
gene-SPHA_73724	1	gene-SPHA_47105	1
gene-SPHA_66169	1	gene-SPHA_5333	1
gene-SPHA_6472	1	gene-SPHA_18490	1
gene-SPHA_38734	1	gene-SPHA_40408	1
gene-SPHA_30609	1	gene-SPHA_69731	1
gene-SPHA_24713	1	gene-SPHA_54269	1
gene-SPHA_11175	1	gene-SPHA_76282	1
gene-SPHA_24160	1	gene-SPHA_37113	1
gene-SPHA_57099	1	gene-SPHA_18682	1
gene-SPHA_43896	1	new_gene2290	1
gene-SPHA_35524	1	gene-SPHA_325	1
gene-SPHA_49259	1	gene-SPHA_25849	1
gene-SPHA_11222	1	new_gene2361	1
gene-SPHA_19799	1	gene-SPHA_73836	1
gene-SPHA_51546	1	gene-SPHA_23532	1
gene-SPHA_38213	1	gene-SPHA_4024	1
gene-SPHA_19555	1	gene-SPHA_79976	1
gene-SPHA_42100	1	gene-SPHA_32405	1
gene-SPHA_63676	1	gene-SPHA_53283	1
gene-SPHA_9989	1	gene-SPHA_106	1
gene-SPHA_36875	1	gene-SPHA_3187	1
gene-SPHA_27776	1	new_gene3191	1
gene-SPHA_64588	1	gene-SPHA_20572	1
gene-SPHA_40194	1	new_gene2463	1
gene-SPHA_6622	1	gene-SPHA_61911	1
gene-SPHA_41478	1	gene-SPHA_60997	1
gene-SPHA_37213	1	gene-SPHA_58989	1
gene-SPHA_21596	1	gene-SPHA_81447	1
gene-SPHA_21027	1	gene-SPHA_14115	1
gene-SPHA_76672	1	gene-SPHA_57912	1
gene-SPHA_17599	1	gene-SPHA_47203	1
gene-SPHA_47809	1	gene-SPHA_28424	1
new_gene1308	1	gene-SPHA_42711	1
gene-SPHA_79976	1	gene-SPHA_47837	1
gene-SPHA_19332	1	gene-SPHA_15456	1
gene-SPHA_44624	1	gene-SPHA_65691	1
new_gene1426	1	new_gene3237	1
gene-SPHA_11142	1	gene-SPHA_6918	1
gene-SPHA_80843	1	gene-SPHA_2951	1
gene-SPHA_25468	1	gene-SPHA_12923	1
gene-SPHA_33039	1	gene-SPHA_11195	1
gene-SPHA_64741	1	gene-SPHA_15814	1
gene-SPHA_52496	1	gene-SPHA_36216	1
gene-SPHA_42105	1	gene-SPHA_12064	1
new_gene66	1	gene-SPHA_16608	1
gene-SPHA_73127	1	gene-SPHA_2317	1
gene-SPHA_65953	1	gene-SPHA_28868	1
new_gene563	1	gene-SPHA_63428	1
gene-SPHA_71002	1	gene-SPHA_56539	1
gene-SPHA_47508	1	gene-SPHA_27627	1
gene-SPHA_23555	1	gene-SPHA_30205	1
gene-SPHA_68428	1	gene-SPHA_41614	1
gene-SPHA_81320	1	gene-SPHA_57938	1
gene-SPHA_10781	1	gene-SPHA_13051	1
new_gene418	1	gene-SPHA_35451	1
new_gene1148	1	gene-SPHA_28945	1
gene-SPHA_39668	1	gene-SPHA_4564	1
gene-SPHA_47719	1	new_gene1903	1
new_gene423	1	gene-SPHA_6521	1
gene-SPHA_61492	1	gene-SPHA_66614	1
gene-SPHA_11002	1	gene-SPHA_25236	1
gene-SPHA_80911	1	gene-SPHA_47062	1
gene-SPHA_27562	1	gene-SPHA_59546	1
gene-SPHA_61075	1	gene-SPHA_33039	1
gene-SPHA_17874	1	gene-SPHA_16684	1
gene-SPHA_8301	1	gene-SPHA_54069	1
gene-SPHA_38360	1	gene-SPHA_70441	1
gene-SPHA_11188	1	gene-SPHA_20569	1
gene-SPHA_46131	1	gene-SPHA_77346	1
gene-SPHA_30857	1	gene-SPHA_61075	1
gene-SPHA_52420	1	gene-SPHA_22366	1
gene-SPHA_9244	1	gene-SPHA_64112	1
gene-SPHA_27133	1	gene-SPHA_3939	1
gene-SPHA_27382	1	gene-SPHA_29979	1
gene-SPHA_79164	1	gene-SPHA_5317	1
gene-SPHA_22317	1	gene-SPHA_57132	1
gene-SPHA_50592	1	gene-SPHA_40428	1
gene-SPHA_23841	1	gene-SPHA_42889	1
gene-SPHA_29030	1	gene-SPHA_60005	1
gene-SPHA_68029	1	gene-SPHA_52396	1
gene-SPHA_1729	1	gene-SPHA_11973	1
gene-SPHA_11300	1	gene-SPHA_74288	1
gene-SPHA_39345	1	gene-SPHA_25989	1
gene-SPHA_4561	1	gene-SPHA_53979	1
gene-SPHA_26230	1	gene-SPHA_77006	1
gene-SPHA_79830	1	gene-SPHA_48887	1
gene-SPHA_44152	1	gene-SPHA_29889	1
gene-SPHA_34582	1	gene-SPHA_11995	1
gene-SPHA_79828	1	new_gene686	1
gene-SPHA_28640	1	gene-SPHA_20590	1
new_gene647	1	gene-SPHA_33194	1
gene-SPHA_24622	1	new_gene2560	1
gene-SPHA_208	1	gene-SPHA_61476	1
gene-SPHA_63228	1	new_gene3162	1
gene-SPHA_2122	1	gene-SPHA_25830	1
gene-SPHA_42711	1	new_gene1409	1
gene-SPHA_10392	1	gene-SPHA_11644	1
gene-SPHA_58150	1	gene-SPHA_12614	1
new_gene2256	1	gene-SPHA_56534	1
gene-SPHA_14131	1	gene-SPHA_64594	1
gene-SPHA_53970	1	gene-SPHA_47719	1
gene-SPHA_63851	1	gene-SPHA_59555	1
gene-SPHA_51667	1	gene-SPHA_27297	1
gene-SPHA_66920	1	gene-SPHA_24523	1
gene-SPHA_9908	1	gene-SPHA_19910	1
gene-SPHA_9245	1	gene-SPHA_5648	1
gene-SPHA_47676	1	gene-SPHA_43462	1
gene-SPHA_24782	1	gene-SPHA_5242	1
gene-SPHA_43588	1	gene-SPHA_81338	1
gene-SPHA_21971	1	new_gene547	1
new_gene2708	1	gene-SPHA_81149	1
new_gene2436	1	gene-SPHA_42773	1
gene-SPHA_53976	1	gene-SPHA_52856	1
new_gene3574	1	gene-SPHA_47938	1
gene-SPHA_11313	1	gene-SPHA_20275	1
gene-SPHA_41315	1	gene-SPHA_18670	1
gene-SPHA_23352	1	gene-SPHA_40956	1
gene-SPHA_26116	1	gene-SPHA_40639	1
gene-SPHA_53449	1	gene-SPHA_40619	1
gene-SPHA_36406	1	new_gene707	1
gene-SPHA_58733	1	gene-SPHA_57824	1
gene-SPHA_52154	1	gene-SPHA_38400	1
gene-SPHA_3379	1	gene-SPHA_41175	1
gene-SPHA_26270	1	gene-SPHA_20089	1
gene-SPHA_33382	1	new_gene2730	1
gene-SPHA_10979	1	gene-SPHA_24165	1
gene-SPHA_48887	1	gene-SPHA_81146	1
gene-SPHA_60238	1	gene-SPHA_50813	1
gene-SPHA_43194	1	gene-SPHA_40759	1
gene-SPHA_18049	1	gene-SPHA_66886	1
gene-SPHA_57367	1	gene-SPHA_32221	1
gene-SPHA_41038	1	new_gene1474	1
gene-SPHA_53205	1	gene-SPHA_76266	1
gene-SPHA_36040	1	gene-SPHA_22977	1
gene-SPHA_4441	1	gene-SPHA_27527	1
gene-SPHA_70730	1	gene-SPHA_1132	1
gene-SPHA_60259	1	gene-SPHA_4999	1
gene-SPHA_65311	1	gene-SPHA_80922	1
gene-SPHA_40490	1	gene-SPHA_81304	1
gene-SPHA_10512	1	gene-SPHA_10704	1
gene-SPHA_11714	1	gene-SPHA_32242	1
gene-SPHA_50912	1	gene-SPHA_12860	1
gene-SPHA_20535	1	gene-SPHA_28422	1
gene-SPHA_75240	1	gene-SPHA_42651	1
gene-SPHA_14191	1	gene-SPHA_3781	1
gene-SPHA_63428	1	gene-SPHA_18602	1
gene-SPHA_49469	1	gene-SPHA_42903	1
gene-SPHA_44093	1	gene-SPHA_62475	1
new_gene125	1	gene-SPHA_10670	1
gene-SPHA_18484	1	gene-SPHA_62306	1
gene-SPHA_35519	1	new_gene3280	1
gene-SPHA_54398	1	gene-SPHA_67433	1
gene-SPHA_63405	1	gene-SPHA_46605	1
gene-SPHA_30211	1	gene-SPHA_11840	1
new_gene602	1	gene-SPHA_3313	1
gene-SPHA_14238	1	gene-SPHA_80616	1
gene-SPHA_71859	1	gene-SPHA_27033	1
gene-SPHA_55245	1	gene-SPHA_28636	1
gene-SPHA_9502	1	gene-SPHA_30070	1
new_gene376	1	new_gene1793	1
new_gene589	1	gene-SPHA_24788	1
gene-SPHA_25780	1	gene-SPHA_47502	1
gene-SPHA_11793	1	gene-SPHA_22958	1
gene-SPHA_30720	1	new_gene3562	1
new_gene1745	1	gene-SPHA_79474	1
gene-SPHA_79821	1	new_gene3257	1
gene-SPHA_78907	1	gene-SPHA_11050	1
gene-SPHA_19032	1	gene-SPHA_13337	1
new_gene3292	1	gene-SPHA_53983	1
gene-SPHA_54402	1	gene-SPHA_46223	1
gene-SPHA_68028	1	gene-SPHA_29857	1
gene-SPHA_17833	1	gene-SPHA_41174	1
gene-SPHA_67945	1	gene-SPHA_72401	1
new_gene3014	1	gene-SPHA_19907	1
gene-SPHA_24786	1	gene-SPHA_33028	1
gene-SPHA_58395	1	gene-SPHA_21497	1
gene-SPHA_55034	1	gene-SPHA_685	1
gene-SPHA_18727	1	gene-SPHA_63501	1
gene-SPHA_1219	1	new_gene240	1
gene-SPHA_29958	1	gene-SPHA_55112	1
gene-SPHA_73461	1	gene-SPHA_28867	1
gene-SPHA_20217	1	gene-SPHA_52089	1
gene-SPHA_58388	1	new_gene1090	1
gene-SPHA_24843	1	gene-SPHA_51843	1
gene-SPHA_17293	1	gene-SPHA_49468	1
gene-SPHA_7527	1	gene-SPHA_73737	1
gene-SPHA_28814	1	gene-SPHA_34942	1
gene-SPHA_80616	1	gene-SPHA_13771	1
gene-SPHA_73410	1	gene-SPHA_44876	1
new_gene269	1	gene-SPHA_59797	1
gene-SPHA_49742	1	gene-SPHA_37903	1
gene-SPHA_19904	1	gene-SPHA_36050	1
new_gene2662	1	gene-SPHA_1620	1
gene-SPHA_2940	1	gene-SPHA_80636	1
gene-SPHA_71200	1	gene-SPHA_69026	1
new_gene741	1	new_gene1693	1
new_gene1176	1	gene-SPHA_79096	1
gene-SPHA_17295	1	gene-SPHA_61124	1
gene-SPHA_27132	1	gene-SPHA_3029	1
gene-SPHA_34193	1	gene-SPHA_8293	1
gene-SPHA_75360	1	new_gene335	1
gene-SPHA_11711	1	gene-SPHA_5580	1
gene-SPHA_30249	1	new_gene160	1
gene-SPHA_68795	1	gene-SPHA_33237	1
gene-SPHA_42724	1	gene-SPHA_79890	1
gene-SPHA_4429	1	gene-SPHA_6613	1
new_gene964	1	gene-SPHA_54167	1
gene-SPHA_35451	1	gene-SPHA_52669	1
gene-SPHA_23983	1	gene-SPHA_34799	1
gene-SPHA_76295	1	gene-SPHA_30766	1
gene-SPHA_81330	1	gene-SPHA_2940	1
gene-SPHA_24589	1	gene-SPHA_62300	1
new_gene1410	1	gene-SPHA_70960	1
gene-SPHA_81146	1	gene-SPHA_60753	1
new_gene1987	1	gene-SPHA_19799	1
gene-SPHA_77927	1	gene-SPHA_43194	1
gene-SPHA_81263	1	gene-SPHA_62918	1
gene-SPHA_2323	1	gene-SPHA_17857	1
gene-SPHA_64570	1	gene-SPHA_53970	1
gene-SPHA_41837	1	gene-SPHA_17494	1
gene-SPHA_73090	1	gene-SPHA_37555	1
gene-SPHA_47051	1	gene-SPHA_30631	1
gene-SPHA_64112	1	gene-SPHA_19792	1
gene-SPHA_7963	1	gene-SPHA_67887	1
new_gene1251	1	gene-SPHA_64176	1
gene-SPHA_33408	1	new_gene2889	1
gene-SPHA_50885	1	gene-SPHA_64856	1
gene-SPHA_43184	1	gene-SPHA_17171	1
gene-SPHA_36795	1	gene-SPHA_4346	1
gene-SPHA_6960	1	gene-SPHA_46317	1
gene-SPHA_58535	1	gene-SPHA_11300	1
gene-SPHA_7677	1	gene-SPHA_80235	1
gene-SPHA_80344	1	gene-SPHA_43588	1
new_gene2516	1	gene-SPHA_10519	1
gene-SPHA_17056	1	gene-SPHA_57369	1
gene-SPHA_33693	1	gene-SPHA_32935	1
gene-SPHA_56539	1	gene-SPHA_32847	1
gene-SPHA_54463	1	gene-SPHA_39313	1
gene-SPHA_35282	1	gene-SPHA_7719	1
gene-SPHA_39137	1	gene-SPHA_47063	1
gene-SPHA_10517	1	gene-SPHA_46684	1
gene-SPHA_986	1	gene-SPHA_64348	1
gene-SPHA_64765	1	gene-SPHA_26042	1
gene-SPHA_49640	1	gene-SPHA_67903	1
new_gene686	1	gene-SPHA_11978	1
gene-SPHA_28868	1	gene-SPHA_29937	1
gene-SPHA_28918	1	new_gene2203	1
gene-SPHA_53211	1	gene-SPHA_34293	1
gene-SPHA_19081	1	gene-SPHA_48412	1
gene-SPHA_58732	1	gene-SPHA_46958	1
gene-SPHA_197	1	gene-SPHA_79767	1
gene-SPHA_64176	1	gene-SPHA_57032	1
gene-SPHA_45965	1	gene-SPHA_50808	1
gene-SPHA_39686	1	gene-SPHA_74060	1
gene-SPHA_15586	1	gene-SPHA_29326	1
gene-SPHA_19910	1	gene-SPHA_21658	1
gene-SPHA_48741	1	gene-SPHA_62005	1
gene-SPHA_10703	1	gene-SPHA_50981	1
gene-SPHA_35399	1	gene-SPHA_32361	1
gene-SPHA_41614	1	gene-SPHA_52857	1
gene-SPHA_38998	1	gene-SPHA_20132	1
gene-SPHA_35523	1	gene-SPHA_42100	1
gene-SPHA_17060	1	gene-SPHA_8690	1
gene-SPHA_50808	1	gene-SPHA_32063	1
gene-SPHA_76041	1	gene-SPHA_49544	1
gene-SPHA_20569	1	gene-SPHA_71382	1
gene-SPHA_57471	1	gene-SPHA_11594	1
gene-SPHA_71195	1	gene-SPHA_53772	1
gene-SPHA_62207	1	new_gene3044	1
new_gene1427	1	gene-SPHA_80999	1
gene-SPHA_63513	1	gene-SPHA_70861	1
gene-SPHA_19824	1	gene-SPHA_61348	1
gene-SPHA_21723	1	gene-SPHA_8561	1
gene-SPHA_28636	1	gene-SPHA_5627	1
gene-SPHA_66812	1	gene-SPHA_47713	1
gene-SPHA_19915	1	gene-SPHA_58733	1
gene-SPHA_47713	1	gene-SPHA_53560	1
gene-SPHA_46223	1	gene-SPHA_19333	1
gene-SPHA_35704	1	gene-SPHA_49355	1
gene-SPHA_51670	1	gene-SPHA_76060	1
gene-SPHA_47502	1	new_gene1036	1
gene-SPHA_79887	1	new_gene2008	1
new_gene2539	1	gene-SPHA_1130	1
gene-SPHA_28415	1	gene-SPHA_17737	1
new_gene2912	1	gene-SPHA_988	1
new_gene2889	1	gene-SPHA_58395	1
gene-SPHA_25692	1	gene-SPHA_42975	1
gene-SPHA_41296	1	gene-SPHA_73419	1
gene-SPHA_76932	1	gene-SPHA_70804	1
gene-SPHA_58152	1	gene-SPHA_42090	1
gene-SPHA_2930	1	new_gene190	1
gene-SPHA_69491	1	gene-SPHA_72727	1
gene-SPHA_28161	1	gene-SPHA_38488	1
gene-SPHA_17861	1	gene-SPHA_47397	1
gene-SPHA_35251	1	gene-SPHA_23172	1
gene-SPHA_54771	1	gene-SPHA_55125	1
new_gene1475	1	gene-SPHA_43957	1
gene-SPHA_6972	1	gene-SPHA_6394	1
gene-SPHA_46684	1	gene-SPHA_23223	1
gene-SPHA_42671	1	gene-SPHA_38998	1
gene-SPHA_42741	1	gene-SPHA_67618	1
gene-SPHA_22107	1	gene-SPHA_50953	1
gene-SPHA_14115	1	gene-SPHA_59202	1
new_gene1113	1	new_gene1650	1
gene-SPHA_1727	1	gene-SPHA_20921	1
gene-SPHA_19732	1	gene-SPHA_36040	1
gene-SPHA_36787	1	gene-SPHA_59805	1
gene-SPHA_32397	1	gene-SPHA_80561	1
gene-SPHA_24588	1	new_gene1021	1
gene-SPHA_29299	1	gene-SPHA_53679	1
gene-SPHA_44182	1	gene-SPHA_48832	1
gene-SPHA_10942	1	gene-SPHA_17239	1
gene-SPHA_64558	1	gene-SPHA_32148	1
gene-SPHA_58144	1	gene-SPHA_4567	1
gene-SPHA_67640	1	gene-SPHA_71430	1
gene-SPHA_61835	1	gene-SPHA_33789	1
gene-SPHA_53694	1	gene-SPHA_45857	1
gene-SPHA_47837	1	gene-SPHA_208	1
gene-SPHA_22977	1	gene-SPHA_12401	1
gene-SPHA_7392	1	gene-SPHA_43564	1
gene-SPHA_3814	1	gene-SPHA_8656	1
gene-SPHA_24264	1	gene-SPHA_4575	1
gene-SPHA_69201	1	new_gene3063	1
gene-SPHA_5607	1	gene-SPHA_47508	1
gene-SPHA_15094	1	gene-SPHA_48541	1
gene-SPHA_57716	1	gene-SPHA_42580	1
gene-SPHA_60249	1	gene-SPHA_66829	1
gene-SPHA_78664	1	gene-SPHA_13206	1
gene-SPHA_63485	1	new_gene767	1
gene-SPHA_35595	1	gene-SPHA_47845	1
gene-SPHA_30072	1	gene-SPHA_32394	1
gene-SPHA_29834	1	gene-SPHA_66399	1
gene-SPHA_77346	1	gene-SPHA_79363	1
gene-SPHA_12401	1	new_gene563	1
gene-SPHA_66820	1	gene-SPHA_13101	1
gene-SPHA_72401	1	gene-SPHA_24900	1
gene-SPHA_36783	1	gene-SPHA_18687	1
gene-SPHA_64014	1	gene-SPHA_47430	1
gene-SPHA_264	1	gene-SPHA_72298	1
new_gene3368	1	gene-SPHA_34588	1
gene-SPHA_29662	1	gene-SPHA_51292	1
gene-SPHA_30874	1	gene-SPHA_35519	1
new_gene2075	1	gene-SPHA_29960	1
gene-SPHA_40429	1	gene-SPHA_72395	1
gene-SPHA_78674	1	gene-SPHA_37412	1
gene-SPHA_80347	1	gene-SPHA_24220	1
new_gene1579	1	gene-SPHA_30523	1
gene-SPHA_19721	1	gene-SPHA_26941	1
gene-SPHA_10786	1	gene-SPHA_13967	1
gene-SPHA_71527	1	gene-SPHA_8527	1
gene-SPHA_64107	1	gene-SPHA_33085	1
gene-SPHA_23357	1	gene-SPHA_33005	1
gene-SPHA_30363	1	gene-SPHA_19625	1
gene-SPHA_30681	1	gene-SPHA_8664	1
gene-SPHA_77664	1	gene-SPHA_51501	1
gene-SPHA_42999	1	gene-SPHA_25823	1
gene-SPHA_32630	1	gene-SPHA_60568	1
gene-SPHA_23532	1	gene-SPHA_14992	1
gene-SPHA_46662	1	gene-SPHA_43730	1
gene-SPHA_73737	1	gene-SPHA_30490	1
gene-SPHA_41462	1	gene-SPHA_58080	1
gene-SPHA_34469	1	new_gene672	1
gene-SPHA_14622	1	gene-SPHA_36146	1
new_gene1514	1	gene-SPHA_22955	1
new_gene1743	1	gene-SPHA_37545	1
gene-SPHA_11195	1	gene-SPHA_40196	1
gene-SPHA_42742	1	gene-SPHA_45547	1
gene-SPHA_14803	1	gene-SPHA_42741	1
gene-SPHA_64298	1	gene-SPHA_48547	1
gene-SPHA_65319	1	gene-SPHA_23356	1
new_gene2599	1	gene-SPHA_55180	1
gene-SPHA_69696	1	gene-SPHA_14071	1
gene-SPHA_76945	1	gene-SPHA_70612	1
gene-SPHA_79015	1	new_gene486	1
new_gene2117	1	gene-SPHA_77665	1
gene-SPHA_42475	1	gene-SPHA_42157	1
gene-SPHA_35488	1	gene-SPHA_37833	1
gene-SPHA_74876	1	new_gene2022	1
gene-SPHA_80092	1	gene-SPHA_62305	1
gene-SPHA_71192	1	gene-SPHA_69967	1
gene-SPHA_74941	1	gene-SPHA_79907	1
gene-SPHA_24845	1	gene-SPHA_81123	1
gene-SPHA_48190	1	new_gene125	1
gene-SPHA_57974	1	gene-SPHA_39978	1
gene-SPHA_12637	1	gene-SPHA_67849	1
gene-SPHA_26676	1	gene-SPHA_31206	1
gene-SPHA_18682	1	gene-SPHA_52849	1
gene-SPHA_8837	1	gene-SPHA_5203	1
gene-SPHA_38354	1	gene-SPHA_47675	1
gene-SPHA_17058	1	gene-SPHA_31234	1
gene-SPHA_36216	1	gene-SPHA_30448	1
gene-SPHA_68468	1	gene-SPHA_63228	1
gene-SPHA_2814	1	gene-SPHA_76938	1
gene-SPHA_24256	1	gene-SPHA_64562	1
gene-SPHA_45542	1	gene-SPHA_11343	1
new_gene765	1	gene-SPHA_79020	1
gene-SPHA_78617	1	gene-SPHA_57785	1
new_gene1612	1	gene-SPHA_39484	1
gene-SPHA_64356	1	gene-SPHA_39104	1
gene-SPHA_29937	1	gene-SPHA_73554	1
gene-SPHA_14067	1	new_gene2708	1
gene-SPHA_53441	1	gene-SPHA_48817	1
gene-SPHA_50953	1	gene-SPHA_54125	1
gene-SPHA_74711	1	gene-SPHA_78697	1
gene-SPHA_46504	1	gene-SPHA_76819	1
gene-SPHA_47125	1	gene-SPHA_17936	1
gene-SPHA_66505	1	gene-SPHA_28640	1
gene-SPHA_11421	1	gene-SPHA_52988	1
gene-SPHA_79198	1	gene-SPHA_42353	1
gene-SPHA_9556	1	gene-SPHA_27545	1
gene-SPHA_32847	1	gene-SPHA_43012	1
new_gene3042	1	gene-SPHA_70857	1
gene-SPHA_28867	1	gene-SPHA_17872	1
gene-SPHA_62361	1	gene-SPHA_54006	1
new_gene745	1	gene-SPHA_30485	1
new_gene31	1	gene-SPHA_10211	1
gene-SPHA_52218	1	gene-SPHA_52530	1
gene-SPHA_52540	1	gene-SPHA_56492	1
gene-SPHA_20538	1	gene-SPHA_50474	1
gene-SPHA_40152	1	gene-SPHA_9025	1
gene-SPHA_41448	1	gene-SPHA_33383	1
gene-SPHA_30631	1	gene-SPHA_51787	1
gene-SPHA_37547	1	gene-SPHA_11223	1
gene-SPHA_33237	1	gene-SPHA_43150	1
gene-SPHA_33622	1	gene-SPHA_24158	1
gene-SPHA_20137	1	gene-SPHA_79830	1
gene-SPHA_76282	1	gene-SPHA_46142	1
gene-SPHA_13367	1	gene-SPHA_49644	1
gene-SPHA_28837	1	gene-SPHA_59892	1
gene-SPHA_1469	1	new_gene1438	1
gene-SPHA_50586	1	gene-SPHA_54476	1
gene-SPHA_67568	1	gene-SPHA_36406	1
gene-SPHA_57265	1	gene-SPHA_64631	1
gene-SPHA_42687	1	gene-SPHA_21596	1
new_gene3139	1	new_gene2010	1
gene-SPHA_73008	1	gene-SPHA_54469	1
gene-SPHA_5627	1	new_gene1715	1
gene-SPHA_34249	1	gene-SPHA_70836	1
gene-SPHA_63889	1	gene-SPHA_19192	1
gene-SPHA_74349	1	new_gene867	1
gene-SPHA_45651	1	gene-SPHA_34353	1
gene-SPHA_43963	1	gene-SPHA_73746	1
gene-SPHA_16653	1	gene-SPHA_18049	1
gene-SPHA_51684	1	gene-SPHA_72883	1
gene-SPHA_47691	1	gene-SPHA_18270	1
gene-SPHA_15573	1	gene-SPHA_313	1
gene-SPHA_56665	1	gene-SPHA_25692	1
gene-SPHA_11712	1	gene-SPHA_81300	1
gene-SPHA_36078	1	gene-SPHA_11665	1
new_gene2492	1	new_gene1354	1
gene-SPHA_2953	1	gene-SPHA_51200	1
gene-SPHA_73320	1	gene-SPHA_33390	1
new_gene1589	1	gene-SPHA_13386	1
gene-SPHA_30758	1	gene-SPHA_33060	1
gene-SPHA_30031	1	gene-SPHA_80990	1
gene-SPHA_28858	1	gene-SPHA_57715	1
new_gene2181	1	gene-SPHA_49286	1
gene-SPHA_18037	1	gene-SPHA_21695	1
new_gene889	1	gene-SPHA_13165	1
gene-SPHA_70422	1	gene-SPHA_60002	1
gene-SPHA_22681	1	gene-SPHA_34350	1
gene-SPHA_15742	1	new_gene3097	1
gene-SPHA_31842	1	gene-SPHA_1219	1
gene-SPHA_50321	1	gene-SPHA_17541	1
gene-SPHA_11200	1	gene-SPHA_20539	1
gene-SPHA_60993	1	gene-SPHA_269	1
gene-SPHA_36869	1	new_gene152	1
gene-SPHA_30138	1	gene-SPHA_51163	1
gene-SPHA_63278	1	new_gene113	1
gene-SPHA_22366	1	gene-SPHA_35084	1
gene-SPHA_17696	1	gene-SPHA_50614	1
gene-SPHA_13384	1	gene-SPHA_81501	1
gene-SPHA_74308	1	gene-SPHA_52514	1
gene-SPHA_11038	1	gene-SPHA_16452	1
gene-SPHA_51782	1	gene-SPHA_15455	1
gene-SPHA_64627	1	gene-SPHA_61446	1
gene-SPHA_42903	1	gene-SPHA_37791	1
gene-SPHA_43661	1	gene-SPHA_10643	1
gene-SPHA_39872	1	new_gene346	1
gene-SPHA_9552	1	gene-SPHA_18788	1
gene-SPHA_59846	1	gene-SPHA_28161	1
gene-SPHA_46308	1	gene-SPHA_17874	1
gene-SPHA_80598	1	gene-SPHA_58027	1
gene-SPHA_42249	1	gene-SPHA_26187	1
gene-SPHA_66386	1	gene-SPHA_31469	1
gene-SPHA_38609	1	gene-SPHA_46688	1
gene-SPHA_33028	1	gene-SPHA_40767	1
gene-SPHA_4571	1	gene-SPHA_46061	1
gene-SPHA_32265	1	gene-SPHA_25670	1
gene-SPHA_51604	1	new_gene3026	1
new_gene1119	1	gene-SPHA_47637	1
gene-SPHA_49366	1	gene-SPHA_21076	1
new_gene598	1	gene-SPHA_68034	1
gene-SPHA_73925	1	gene-SPHA_37830	1
gene-SPHA_35309	1	new_gene871	1
gene-SPHA_26818	1	gene-SPHA_59846	1
gene-SPHA_5647	1	gene-SPHA_21047	1
new_gene2720	1	gene-SPHA_8662	1
gene-SPHA_20132	1	gene-SPHA_24787	1
new_gene3197	1	gene-SPHA_78417	1
gene-SPHA_32624	1	gene-SPHA_22106	1
gene-SPHA_37555	1	gene-SPHA_16487	1
gene-SPHA_33059	1	gene-SPHA_15307	1
gene-SPHA_3813	1	gene-SPHA_71014	1
gene-SPHA_6954	1	gene-SPHA_68614	1
gene-SPHA_19215	1	gene-SPHA_79055	1
gene-SPHA_47062	1	new_gene740	1
gene-SPHA_66882	1	gene-SPHA_46315	1
gene-SPHA_36525	1	gene-SPHA_40519	1
gene-SPHA_11346	1	gene-SPHA_59837	1
gene-SPHA_73836	1	new_gene1157	1
gene-SPHA_23220	1	gene-SPHA_55313	1
gene-SPHA_30881	1	new_gene2778	1
new_gene160	1	gene-SPHA_36331	1
gene-SPHA_51161	1	gene-SPHA_1015	1
gene-SPHA_51109	1	new_gene2714	1
gene-SPHA_2951	1	gene-SPHA_39485	1
gene-SPHA_49364	1	gene-SPHA_18954	1
gene-SPHA_81544	1	gene-SPHA_29761	1
gene-SPHA_52372	1	gene-SPHA_70879	1
gene-SPHA_22792	1	gene-SPHA_50582	1
gene-SPHA_65826	1	gene-SPHA_73461	1
gene-SPHA_24788	1	gene-SPHA_55132	1
new_gene2350	1	new_gene3486	1
gene-SPHA_54640	1	gene-SPHA_7166	1
gene-SPHA_45377	1	gene-SPHA_65809	1
gene-SPHA_15125	1	gene-SPHA_67856	1
gene-SPHA_40151	1	gene-SPHA_53282	1
gene-SPHA_10639	1	gene-SPHA_43152	1
gene-SPHA_26973	1	gene-SPHA_67729	1
gene-SPHA_8074	1	gene-SPHA_57367	1
gene-SPHA_5165	1	gene-SPHA_14695	1
gene-SPHA_28367	1	new_gene3293	1
gene-SPHA_77349	1	gene-SPHA_71378	1
new_gene2335	1	gene-SPHA_20623	1
gene-SPHA_44121	1	gene-SPHA_58464	1
gene-SPHA_4107	1	gene-SPHA_57051	1
gene-SPHA_47816	1	gene-SPHA_44415	1
gene-SPHA_28015	1	gene-SPHA_23861	1
new_gene3219	1	gene-SPHA_37908	1
new_gene3548	1	gene-SPHA_57315	1
gene-SPHA_12704	1	gene-SPHA_30730	1
gene-SPHA_11925	1	new_gene1512	1
gene-SPHA_23988	1	gene-SPHA_1728	1
gene-SPHA_46507	1	gene-SPHA_57217	1
gene-SPHA_45648	1	gene-SPHA_6472	1
gene-SPHA_30485	1	new_gene2734	1
gene-SPHA_73566	1	gene-SPHA_45377	1
gene-SPHA_45330	1	gene-SPHA_10392	1
gene-SPHA_76819	1	gene-SPHA_59399	1
new_gene461	1	gene-SPHA_13662	1
new_gene2560	1	gene-SPHA_54375	1
gene-SPHA_44232	1	gene-SPHA_36785	1
gene-SPHA_65691	1	gene-SPHA_30029	1
gene-SPHA_17171	1	gene-SPHA_37912	1
gene-SPHA_40636	1	gene-SPHA_35293	1
gene-SPHA_67447	1	gene-SPHA_42009	1
gene-SPHA_51829	1	gene-SPHA_52386	1
gene-SPHA_68804	1	gene-SPHA_65315	1
gene-SPHA_25851	1	gene-SPHA_39093	1
gene-SPHA_58623	1	gene-SPHA_5866	1
gene-SPHA_31205	1	gene-SPHA_17938	1
gene-SPHA_80561	1	gene-SPHA_10942	1
gene-SPHA_53651	1	gene-SPHA_19904	1
gene-SPHA_39538	1	new_gene2670	1
gene-SPHA_34259	1	new_gene3223	1
gene-SPHA_24233	1	new_gene1378	1
gene-SPHA_32626	1	new_gene3504	1
gene-SPHA_55110	1	gene-SPHA_80551	1
gene-SPHA_32935	1	gene-SPHA_46960	1
gene-SPHA_61348	1	gene-SPHA_48192	1
gene-SPHA_73018	1	new_gene1911	1
gene-SPHA_33629	1	new_gene2406	1
gene-SPHA_33078	1	gene-SPHA_52427	1
gene-SPHA_40758	1	gene-SPHA_36646	1
gene-SPHA_40907	1	gene-SPHA_35992	1
gene-SPHA_46201	1	gene-SPHA_26683	1
new_gene1522	1	new_gene2802	1
new_gene1013	1	new_gene807	1
gene-SPHA_15814	1	gene-SPHA_23219	1
gene-SPHA_45157	1	gene-SPHA_38361	1
gene-SPHA_50318	1	gene-SPHA_21702	1
gene-SPHA_37109	1	gene-SPHA_24659	1
new_gene2917	1	gene-SPHA_15284	1
gene-SPHA_10396	1	gene-SPHA_2939	1
gene-SPHA_61911	1	gene-SPHA_52381	1
gene-SPHA_46061	1	new_gene2516	1
gene-SPHA_75049	1	gene-SPHA_33748	1
new_gene483	1	gene-SPHA_11649	1
gene-SPHA_81569	1	gene-SPHA_64298	1
new_gene1454	1	gene-SPHA_50646	1
gene-SPHA_45036	1	gene-SPHA_66434	1
gene-SPHA_66394	1	gene-SPHA_64531	1
new_gene1002	1	new_gene647	1
gene-SPHA_42190	1	gene-SPHA_60137	1
gene-SPHA_62879	1	gene-SPHA_11667	1
gene-SPHA_57608	1	gene-SPHA_51604	1
gene-SPHA_73005	1	gene-SPHA_37547	1
new_gene1474	1	gene-SPHA_55055	1
gene-SPHA_59399	1	gene-SPHA_22963	1
gene-SPHA_11171	1	gene-SPHA_3684	1
gene-SPHA_15548	1	gene-SPHA_52392	1
gene-SPHA_24968	1	gene-SPHA_80427	1
gene-SPHA_54714	1	gene-SPHA_54555	1
gene-SPHA_67940	1	gene-SPHA_47785	1
gene-SPHA_35310	1	gene-SPHA_5794	1
new_gene3427	1	gene-SPHA_46131	1
gene-SPHA_44113	1	gene-SPHA_70890	1
gene-SPHA_58394	1	gene-SPHA_13254	1
gene-SPHA_37791	1	gene-SPHA_9824	1
gene-SPHA_28949	1	gene-SPHA_45085	1
gene-SPHA_46392	1	gene-SPHA_2321	1
gene-SPHA_50335	1	new_gene483	1
gene-SPHA_21091	1	gene-SPHA_66190	1
gene-SPHA_63675	1	gene-SPHA_79833	1
gene-SPHA_67433	1	gene-SPHA_23602	1
new_gene1638	1	gene-SPHA_56561	1
gene-SPHA_6405	1	gene-SPHA_47454	1
gene-SPHA_71212	1	gene-SPHA_45084	1
gene-SPHA_26357	1	gene-SPHA_44655	1
gene-SPHA_38201	1	new_gene2729	1
gene-SPHA_17234	1	gene-SPHA_49642	1
gene-SPHA_271	1	gene-SPHA_41296	1
gene-SPHA_39105	1	gene-SPHA_32630	1
gene-SPHA_12114	1	gene-SPHA_42249	1
gene-SPHA_41519	1	gene-SPHA_65649	1
gene-SPHA_76374	1	gene-SPHA_50099	1
gene-SPHA_60753	1	gene-SPHA_35502	1
gene-SPHA_51074	1	gene-SPHA_13268	1
gene-SPHA_13216	1	gene-SPHA_32265	1
gene-SPHA_55526	1	gene-SPHA_16342	1
gene-SPHA_1323	1	gene-SPHA_50980	1
gene-SPHA_47675	1	gene-SPHA_69474	1
gene-SPHA_49034	1	gene-SPHA_21657	1
new_gene644	1	gene-SPHA_13962	1
new_gene1156	1	gene-SPHA_23660	1
gene-SPHA_14069	1	gene-SPHA_46036	1
gene-SPHA_6359	1	new_gene1427	1
gene-SPHA_49355	1	gene-SPHA_74084	1
gene-SPHA_35882	1	gene-SPHA_77116	1
gene-SPHA_24970	1	gene-SPHA_45651	1
gene-SPHA_37932	1	gene-SPHA_53371	1
gene-SPHA_50485	1	gene-SPHA_53683	1
gene-SPHA_79363	1	gene-SPHA_27897	1
gene-SPHA_67337	1	gene-SPHA_73994	1
gene-SPHA_31710	1	gene-SPHA_24867	1
new_gene1354	1	gene-SPHA_45859	1
gene-SPHA_14901	1	gene-SPHA_79989	1
gene-SPHA_46393	1	gene-SPHA_54402	1
gene-SPHA_44723	1	gene-SPHA_25212	1
new_gene1441	1	gene-SPHA_58153	1
gene-SPHA_57174	1	gene-SPHA_49366	1
gene-SPHA_80427	1	gene-SPHA_53920	1
gene-SPHA_66933	1	gene-SPHA_22335	1
gene-SPHA_4024	1	gene-SPHA_80598	1
gene-SPHA_44044	1	gene-SPHA_319	1
gene-SPHA_78232	1	gene-SPHA_14498	1
gene-SPHA_52324	1	gene-SPHA_1433	1
gene-SPHA_7719	1	gene-SPHA_32304	1
gene-SPHA_20542	1	gene-SPHA_81307	1
gene-SPHA_62934	1	gene-SPHA_43530	1
gene-SPHA_18687	1	new_gene2398	1
gene-SPHA_15762	1	gene-SPHA_54714	1
gene-SPHA_6613	1	gene-SPHA_9441	1
gene-SPHA_11373	1	gene-SPHA_9827	1
gene-SPHA_18019	1	gene-SPHA_9264	1
gene-SPHA_21524	1	gene-SPHA_40177	1
gene-SPHA_24911	1	new_gene1958	1
new_gene3063	1	gene-SPHA_60960	1
gene-SPHA_46505	1	gene-SPHA_21027	1
gene-SPHA_1433	1	gene-SPHA_66435	1
gene-SPHA_319	1	gene-SPHA_24969	1
gene-SPHA_51105	1	gene-SPHA_5934	1
gene-SPHA_49183	1	gene-SPHA_7135	1
new_gene1171	1	gene-SPHA_36084	1
gene-SPHA_35631	1	new_gene673	1
gene-SPHA_3300	1	gene-SPHA_37317	1
gene-SPHA_14418	1	gene-SPHA_18904	1
gene-SPHA_72393	1	gene-SPHA_2327	1
gene-SPHA_36146	1	gene-SPHA_59094	1
gene-SPHA_3939	1	gene-SPHA_80469	1
gene-SPHA_1130	1	gene-SPHA_9244	1
gene-SPHA_80622	1	gene-SPHA_19993	1
gene-SPHA_52969	1	gene-SPHA_16330	1
gene-SPHA_22962	1	gene-SPHA_6954	1
gene-SPHA_38347	1	gene-SPHA_48705	1
gene-SPHA_29960	1	gene-SPHA_13384	1
gene-SPHA_32872	1	gene-SPHA_39537	1
gene-SPHA_47203	1	gene-SPHA_8302	1
gene-SPHA_19048	1	gene-SPHA_50583	1
gene-SPHA_54476	1	gene-SPHA_79774	1
gene-SPHA_21658	1	gene-SPHA_47511	1
gene-SPHA_76284	1	gene-SPHA_54690	1
gene-SPHA_79064	1	gene-SPHA_41580	1
gene-SPHA_57786	1	gene-SPHA_59823	1
gene-SPHA_35293	1	gene-SPHA_16226	1
gene-SPHA_62275	1	gene-SPHA_35971	1
gene-SPHA_62921	1	new_gene644	1
gene-SPHA_45293	1	gene-SPHA_54686	1
gene-SPHA_11667	1	gene-SPHA_74108	1
gene-SPHA_73313	1	gene-SPHA_64266	1
gene-SPHA_50618	1	gene-SPHA_35849	1
gene-SPHA_30755	1	gene-SPHA_40429	1
gene-SPHA_983	1	gene-SPHA_3379	1
gene-SPHA_8293	1	gene-SPHA_53436	1
gene-SPHA_62980	1	gene-SPHA_64739	1
gene-SPHA_39557	1	new_gene3336	1
gene-SPHA_54069	1	gene-SPHA_37266	1
gene-SPHA_53371	1	gene-SPHA_30215	1
gene-SPHA_68982	1	gene-SPHA_34193	1
gene-SPHA_54470	1	gene-SPHA_6960	1
new_gene2406	1	gene-SPHA_5647	1
gene-SPHA_41981	1	gene-SPHA_36617	1
gene-SPHA_53294	1	gene-SPHA_21193	1
new_gene26	1	new_gene1176	1
gene-SPHA_23945	1	gene-SPHA_18172	1
new_gene2072	1	gene-SPHA_73005	1
gene-SPHA_52669	1	gene-SPHA_65291	1
gene-SPHA_9062	1	gene-SPHA_50590	1
gene-SPHA_24116	1	gene-SPHA_45965	1
gene-SPHA_72432	1	new_gene2967	1
gene-SPHA_15433	1	gene-SPHA_67945	1
new_gene2451	1	gene-SPHA_15298	1
gene-SPHA_19554	1	gene-SPHA_12954	1
gene-SPHA_33851	1	gene-SPHA_11975	1
gene-SPHA_60251	1	gene-SPHA_67564	1
gene-SPHA_48412	1	gene-SPHA_48338	1
gene-SPHA_19640	1	gene-SPHA_50436	1
gene-SPHA_59852	1	gene-SPHA_34049	1
new_gene2325	1	gene-SPHA_48498	1
gene-SPHA_48393	1	gene-SPHA_62980	1
gene-SPHA_72727	1	gene-SPHA_54470	1
gene-SPHA_42791	1	gene-SPHA_69032	1
gene-SPHA_47952	1	new_gene2288	1
gene-SPHA_22364	1	gene-SPHA_58632	1
gene-SPHA_80611	1	gene-SPHA_24588	1
gene-SPHA_31206	1	gene-SPHA_71204	1
gene-SPHA_29099	1	gene-SPHA_76065	1
gene-SPHA_60015	1	gene-SPHA_31426	1
gene-SPHA_45646	1	gene-SPHA_59882	1
gene-SPHA_16654	1	gene-SPHA_1469	1
gene-SPHA_14602	1	gene-SPHA_12126	1
gene-SPHA_59874	1	gene-SPHA_79164	1
gene-SPHA_21076	1	gene-SPHA_6517	1
gene-SPHA_71745	1	gene-SPHA_66197	1
gene-SPHA_30280	1	new_gene1784	1
new_gene278	1	gene-SPHA_58196	1
gene-SPHA_39311	1	gene-SPHA_71199	1
gene-SPHA_30969	1	gene-SPHA_38191	1
gene-SPHA_4575	1	gene-SPHA_63354	1
gene-SPHA_8664	1	gene-SPHA_42190	1
new_gene1928	1	gene-SPHA_35596	1
gene-SPHA_19947	1	gene-SPHA_58149	1
new_gene707	1	gene-SPHA_43068	1
gene-SPHA_68625	1	gene-SPHA_31088	1
new_gene775	1	gene-SPHA_50318	1
gene-SPHA_50003	1	gene-SPHA_37659	1
gene-SPHA_25418	1	gene-SPHA_2930	1
new_gene672	1	gene-SPHA_68795	1
new_gene2986	1	gene-SPHA_26116	1
new_gene3006	1	gene-SPHA_2119	1
gene-SPHA_67565	1	gene-SPHA_26606	1
gene-SPHA_71649	1	gene-SPHA_70730	1
gene-SPHA_48207	1	gene-SPHA_15310	1
gene-SPHA_17494	1	gene-SPHA_68628	1
new_gene2022	1	gene-SPHA_26973	1
gene-SPHA_13967	1	gene-SPHA_77744	1
new_gene3070	1	gene-SPHA_50854	1
gene-SPHA_77917	1	gene-SPHA_23700	1
new_gene2186	1	gene-SPHA_18741	1
gene-SPHA_45484	1	gene-SPHA_9492	1
gene-SPHA_35503	1	new_gene964	1
gene-SPHA_54167	1	gene-SPHA_73089	1
gene-SPHA_32399	1	gene-SPHA_65317	1
new_gene3600	1	gene-SPHA_25630	1
gene-SPHA_73770	1	gene-SPHA_38516	1
gene-SPHA_39101	1	gene-SPHA_36897	1
gene-SPHA_65697	1	gene-SPHA_51684	1
gene-SPHA_60939	1	gene-SPHA_11318	1
gene-SPHA_78288	1	new_gene521	1
gene-SPHA_26204	1	gene-SPHA_60252	1
gene-SPHA_15775	1	gene-SPHA_27323	1
gene-SPHA_8656	1	gene-SPHA_59201	1
new_gene2319	1	gene-SPHA_23738	1
gene-SPHA_19792	1	new_gene772	1
[truncated: 469 more rows]
