# Supplementary material for: Comparative transcriptomic analysis of the different developmental stages of ovary in the cuttlefish Sepia pharaonis
Source: BMC Genomics. 2024 Jan 23;25:94. doi: 10.1186/s12864-024-09981-x (PMC10804787; doi:10.1186/s12864-024-09981-x)
Supplement: Supplementary file 7 — Additional file 7. [file 12864_2024_9981_MOESM7_ESM.xls]

## Sheet:  Ova I_VS_Ova II
gene_id	baseMean	log2FoldChange	lfcSE	stat	pvalue	padj	gene_name	Nr	Swiss-Prot	KEGG	gene_ontology_blast	eggNOG	Pfam	CAZy	Signal	tmhmm
gene-SPHA_32308	2513.17	-4.58566	0.116768	-39.2717	0	0	SPHA_32308	XP_014779621.1^PREDICTED: bicaudal D-related protein 1-like isoform X2^50.93%	Q6DIX6.1^RecName: Full=BICD family-like cargo adapter 2; AltName: Full=Bicaudal D-related protein 2; Short=BICD-related protein 2; Short=BICDR-2; AltName: Full=Coiled-coil domain-containing protein 64B^41.03%	K16756|CCDC64|http://www.genome.jp/dbget-bin/www_bget?ko:K16756	GO:0017137^Rab GTPase binding^molecular_function;GO:0055107^Golgi to secretory granule transport^biological_process;GO:0047496^vesicle transport along microtubule^biological_process;GO:0005737^cytoplasm^cellular_component	--	PF04849.12^HAP1 N-terminal conserved region	--	--	i68-90o100-122i134-156o176-198i205-227o237-259i266-288o298-320i332-354o364-386i391-413o433-455i475-497o
gene-SPHA_13056	30765.4	-11.1736	0.204291	-54.6943	0	0	SPHA_13056	XP_014790765.1^PREDICTED: ecdysteroid-regulated 16 kDa protein-like^44.97%	--	K13443|NPC2|http://www.genome.jp/dbget-bin/www_bget?ko:K13443	--	KOG4063^ML^S	PF02221.14^ML domain	--	--	--
gene-SPHA_77916	417314	-4.88066	0.12661	-38.5487	0	0	SPHA_77916	AYP74777.1^elongation factor 1 alpha^93.86%	Q05639.1^RecName: Full=Elongation factor 1-alpha 2; Short=EF-1-alpha-2; AltName: Full=Eukaryotic elongation factor 1 A-2; Short=eEF1A-2; AltName: Full=Statin-S1 >Q71V39.1 RecName: Full=Elongation factor 1-alpha 2; Short=EF-1-alpha-2; AltName: Full=Eukaryotic elongation factor 1 A-2; Short=eEF1A-2; AltName: Full=Statin-S1 >Q32PH8.1 RecName: Full=Elongation factor 1-alpha 2; Short=EF-1-alpha-2; Alt…	K03231|EEF1A|http://www.genome.jp/dbget-bin/www_bget?ko:K03231	GO:0005525^GTP binding^molecular_function;GO:0003924^GTPase activity^molecular_function;GO:0019901^protein kinase binding^molecular_function;GO:0003746^translation elongation factor activity^molecular_function;GO:0008135^translation factor activity, RNA binding^molecular_function;GO:0043065^positive regulation of apoptotic process^biological_process;GO:0090218^positive regulation of lipid kinase …	COG5256|KOG0052^This protein promotes the GTP-dependent binding of aminoacyl-tRNA to the A-site of ribosomes during protein biosynthesis (By similarity)^J	PF00009.26^Elongation factor Tu GTP binding domain	--	--	--
gene-SPHA_20708	105477	-5.85049	0.144525	-40.4809	0	0	SPHA_20708	XP_014777944.1^PREDICTED: 60S ribosomal protein L12-like^91.52%	Q6QMZ7.1^RecName: Full=60S ribosomal protein L12^74.39%	K02870|RP-L12e, RPL12|http://www.genome.jp/dbget-bin/www_bget?ko:K02870	GO:0003723^RNA binding^molecular_function;GO:0003735^structural constituent of ribosome^molecular_function;GO:0006412^translation^biological_process;GO:0005840^ribosome^cellular_component	COG0080|KOG0886^RL11^J	PF03946.13^Ribosomal protein L11, N-terminal domain	--	--	--
gene-SPHA_9958	4610.92	-5.63246	0.105354	-53.4624	0	0	SPHA_9958	XP_014789591.1^PREDICTED: cholesterol 7-desaturase-like, partial^81.75%	Q17938.2^RecName: Full=Cholesterol 7-desaturase; AltName: Full=Cholesterol desaturase daf-36^48.36%	K14938|NVD, DAF36|http://www.genome.jp/dbget-bin/www_bget?ko:K14938	GO:0051537^2 iron, 2 sulfur cluster binding^molecular_function;GO:0046872^metal ion binding^molecular_function;GO:0016491^oxidoreductase activity^molecular_function;GO:0008203^cholesterol metabolic process^biological_process;GO:0005737^cytoplasm^cellular_component;GO:0016021^integral component of membrane^cellular_component	COG4638^Rieske [2Fe-2S] domain^P	PF00355.25^Rieske [2Fe-2S] domain	--	SignalP-TM	i5-27o32-54i67-89o99-121i128-147o151-173i509-531o535-557i559-581o586-608i610-632o636-658i665-687o692-714i716-738o742-764i769-791o795-817i
gene-SPHA_42648	16345.8	-3.39973	0.0874508	-38.8759	0	0	SPHA_42648	XP_023930881.1^eukaryotic translation initiation factor 3 subunit L-like^77.84%	Q9Y262.1^RecName: Full=Eukaryotic translation initiation factor 3 subunit L; Short=eIF3l; AltName: Full=Eukaryotic translation initiation factor 3 subunit 6-interacting protein; AltName: Full=Eukaryotic translation initiation factor 3 subunit E-interacting protein^66.9%	K15029|EIF3L|http://www.genome.jp/dbget-bin/www_bget?ko:K15029	GO:0003723^RNA binding^molecular_function;GO:0003743^translation initiation factor activity^molecular_function;GO:0001732^formation of cytoplasmic translation initiation complex^biological_process;GO:0006413^translational initiation^biological_process;GO:0075525^viral translational termination-reinitiation^biological_process;GO:0005829^cytosol^cellular_component;GO:0016282^eukaryotic 43S preiniti…	KOG3677^Component of the eukaryotic translation initiation factor 3 (eIF-3) complex, which is required for several steps in the initiation of protein synthesis. The eIF-3 complex associates with the 40S ribosome and facilitates the recruitment of eIF-1, eIF-1A, eIF-2 GTP methionyl-tRNAi and eIF-5 to form the 43S preinitiation complex (43S PIC). The eIF-3 complex stimulates mRNA recruitment to the…	PF10255.8^RNA polymerase I-associated factor PAF67	--	--	--
gene-SPHA_8571	68889.7	-4.05515	0.107683	-37.6582	0	0	SPHA_8571	XP_020068450.1^translationally controlled tumor-associated, partial^51.79%	Q95VY2.1^RecName: Full=Translationally-controlled tumor protein homolog; Short=TCTP^43.79%	--	GO:0005737^cytoplasm^cellular_component	KOG1727^Involved in protein synthesis. Involved in microtubule stabilization^DZ	PF00838.16^Translationally controlled tumour protein	--	--	--
gene-SPHA_62485	6789.66	-10.2913	0.173524	-59.3075	0	0	SPHA_62485	XP_014768855.1^PREDICTED: organic cation transporter protein-like isoform X2^45.58%	O75751.1^RecName: Full=Solute carrier family 22 member 3; AltName: Full=Extraneuronal monoamine transporter; Short=EMT; AltName: Full=Organic cation transporter 3^33.6%	K08202|SLC22A4_5, OCTN|http://www.genome.jp/dbget-bin/www_bget?ko:K08202	GO:0005330^dopamine:sodium symporter activity^molecular_function;GO:0015101^organic cation transmembrane transporter activity^molecular_function;GO:0015651^quaternary ammonium group transmembrane transporter activity^molecular_function;GO:0019534^toxin transmembrane transporter activity^molecular_function;GO:0006855^drug transmembrane transport^biological_process;GO:0051615^histamine uptake^biolo…	--	PF00083.23^Sugar (and other) transporter	--	SignalP-TM	i16-35o40-62i74-96o101-123i184-203o213-235i242-264o270-292i305-327o342-359i
gene-SPHA_33006	181787	-10.2065	0.246123	-41.469	0	0	SPHA_33006	--	--	--	--	--	PF15481.5^Chondroitin proteoglycan 4	--	--	i77-99o104-126i133-155o170-192i204-226o241-260i267-289o293-315i322-344o
gene-SPHA_34261	54430.8	-10.8428	0.112228	-96.6141	0	0	SPHA_34261	ANY26942.1^chymotrypsin-like serine protease, partial^64.44%	Q27081.1^RecName: Full=Clotting factor B; AltName: Full=Coagulation factor B; Contains: RecName: Full=Clotting factor B light chain; Contains: RecName: Full=Clotting factor B heavy chain; Flags: Precursor^27.99%	--	GO:0004175^endopeptidase activity^molecular_function;GO:0004252^serine-type endopeptidase activity^molecular_function;GO:0042381^hemolymph coagulation^biological_process;GO:0016485^protein processing^biological_process;GO:0005576^extracellular region^cellular_component	COG5640|KOG3627^Domain of unknown function (DUF1986)^E	PF00089.25^Trypsin	--	--	i80-102o
gene-SPHA_32921	25711.9	-8.11169	0.118937	-68.2013	0	0	SPHA_32921	XP_014769779.1^PREDICTED: MAM and LDL-receptor class A domain-containing protein 2-like^42.17%	B3EWZ6.1^RecName: Full=MAM and LDL-receptor class A domain-containing protein 2; AltName: Full=Skeletal organic matrix MAM and LDL-receptor 2; Short=SOM MAM and LDL-receptor 2^38.75%	--	GO:0005576^extracellular region^cellular_component;GO:0016020^membrane^cellular_component	--	PF00629.22^MAM domain, meprin/A5/mu	--	--	--
new_gene1040	5.51836e+07	-10.9306	0.118299	-92.3981	0	0	--	AYP74903.1^VTG2^50.76%	--	--	--	--	PF04146.14^YT521-B-like domain	--	--	--
new_gene3254	5.03145e+07	-10.7196	0.0927656	-115.556	0	0	--	AYP74902.1^VTG1^48.02%	--	--	--	KOG4338^Precursor of the egg-yolk proteins that are sources of nutrients during embryonic development (Potential)^I	PF01347.21^Lipoprotein amino terminal region	--	SignalP-TM	i36-58o
new_gene953	40859	-10.7434	0.192071	-55.9346	0	0	--	XP_009049647.1^hypothetical protein LOTGIDRAFT_238761^38.84%	--	--	--	--	PF00086.17^Thyroglobulin type-1 repeat	--	--	o4-21i
new_gene71	13818.9	-4.9267	0.120763	-40.7966	0	0	--	XP_014787869.1^PREDICTED: ATP synthase subunit g, mitochondrial-like^68.87%	Q6PDU7.2^RecName: Full=ATP synthase subunit g, mitochondrial; Short=ATPase subunit g; AltName: Full=ATP synthase membrane subunit g^45.63%	K02140|ATPeFG, ATP5L, ATP20|http://www.genome.jp/dbget-bin/www_bget?ko:K02140	GO:0015078^proton transmembrane transporter activity^molecular_function;GO:0099132^ATP hydrolysis coupled cation transmembrane transport^biological_process;GO:0046034^ATP metabolic process^biological_process;GO:0015986^ATP synthesis coupled proton transport^biological_process;GO:0005753^mitochondrial proton-transporting ATP synthase complex^cellular_component;GO:0000276^mitochondrial proton-trans…	KOG4103^ATP synthase^C	PF04718.14^Mitochondrial ATP synthase g subunit	--	--	--
new_gene1844	2501.95	-9.84633	0.224365	-43.8853	0	0	--	XP_014770678.1^PREDICTED: uncharacterized protein LOC106869443 isoform X1^47.93%	--	--	--	--	PF17204.2^Sid-5 family	--	--	i90-112o
new_gene3272	1.18721e+06	-11.0272	0.149656	-73.6836	0	0	--	--	--	--	--	--	--	--	--	--
gene-SPHA_69489	16784.3	-4.01777	0.107714	-37.3003	1.62567e-304	1.27507e-301	SPHA_69489	KOF69871.1^hypothetical protein OCBIM_22003967mg^81.94%	Q8VH51.2^RecName: Full=RNA-binding protein 39; AltName: Full=Coactivator of activating protein 1 and estrogen receptors; Short=Coactivator of AP-1 and ERs; AltName: Full=RNA-binding motif protein 39; AltName: Full=RNA-binding region-containing protein 2; AltName: Full=Transcription coactivator CAPER^63.79%	K13091|RBM39, RNPC2|http://www.genome.jp/dbget-bin/www_bget?ko:K13091	GO:0003723^RNA binding^molecular_function;GO:0003713^transcription coactivator activity^molecular_function;GO:0006397^mRNA processing^biological_process;GO:0008380^RNA splicing^biological_process;GO:0006351^transcription, DNA-templated^biological_process;GO:0015630^microtubule cytoskeleton^cellular_component;GO:0005815^microtubule organizing center^cellular_component;GO:0016607^nuclear speck^cell…	KOG0147^Transcriptional coactivator for steroid nuclear receptors ESR1 ER-alpha and ESR2 ER-beta, and JUN AP-1 (By similarity). May be involved in pre-mRNA splicing process^K	PF00076.21^RNA recognition motif. (a.k.a. RRM, RBD, or RNP domain)	--	--	--
gene-SPHA_22957	373315	-6.19113	0.167919	-36.8699	1.40616e-297	1.04485e-294	SPHA_22957	XP_014781862.1^PREDICTED: 60S acidic ribosomal protein P0-like^85.04%	P47826.1^RecName: Full=60S acidic ribosomal protein P0; AltName: Full=60S ribosomal protein L10E^71.84%	K02941|RP-LP0, RPLP0|http://www.genome.jp/dbget-bin/www_bget?ko:K02941	GO:0070180^large ribosomal subunit rRNA binding^molecular_function;GO:0003735^structural constituent of ribosome^molecular_function;GO:0071353^cellular response to interleukin-4^biological_process;GO:0002181^cytoplasmic translation^biological_process;GO:0000027^ribosomal large subunit assembly^biological_process;GO:0036464^cytoplasmic ribonucleoprotein granule^cellular_component;GO:0022625^cytoso…	COG0244|KOG0815^ribosomal protein P0^J	PF00466.19^Ribosomal protein L10	--	--	i344-366o376-398i405-427o442-464i469-491o506-528i541-563o578-600i607-629o644-666i679-701o711-733i746-768o
new_gene3268	4156.97	-8.23242	0.227285	-36.2207	2.87576e-287	2.03e-284	--	--	--	--	--	--	PF05493.12^ATP synthase subunit H	--	SignalP-TM	i13-44o59-81i88-107o
gene-SPHA_60819	6572.85	-4.76077	0.133824	-35.575	3.41277e-277	2.29435e-274	SPHA_60819	XP_014780196.1^PREDICTED: sialin-like^59.13%	Q8BN82.2^RecName: Full=Sialin; AltName: Full=H(+)/nitrate cotransporter; AltName: Full=H(+)/sialic acid cotransporter; Short=AST; AltName: Full=Solute carrier family 17 member 5; AltName: Full=Vesicular H(+)/Aspartate-glutamate cotransporter^49.02%	K12301|SLC17A5|http://www.genome.jp/dbget-bin/www_bget?ko:K12301	GO:0015136^sialic acid transmembrane transporter activity^molecular_function;GO:0015293^symporter activity^molecular_function;GO:0006865^amino acid transport^biological_process;GO:0009617^response to bacterium^biological_process;GO:0015739^sialic acid transport^biological_process;GO:0030054^cell junction^cellular_component;GO:0031410^cytoplasmic vesicle^cellular_component;GO:0005829^cytosol^cellu…	KOG2532^solute carrier family 17 (anion sugar transporter), member 5^P	PF07690.15^Major Facilitator Superfamily	--	--	o4-26i62-84o104-126i133-155o160-179i186-208o223-245i252-274o474-496i503-525o560-582i628-650o660-682i718-740o745-767i806-828o856-878i908-930o945-967i980-1002o
new_gene3269	21124.7	-10.9969	0.310786	-35.3843	2.97863e-274	1.91147e-271	--	XP_014203446.1^uncharacterized protein LOC106635811^47.37%	P80003.2^RecName: Full=Acidic phospholipase A2 PA4; Short=PLA2; AltName: Full=Phosphatidylcholine 2-acylhydrolase; Contains: RecName: Full=Acidic phospholipase A2 PA2^43.52%	K01047|PLA2G, SPLA2|http://www.genome.jp/dbget-bin/www_bget?ko:K01047	GO:0046872^metal ion binding^molecular_function;GO:0004623^phospholipase A2 activity^molecular_function;GO:0102567^phospholipase A2 activity (consuming 1,2-dipalmitoylphosphatidylcholine)^molecular_function;GO:0102568^phospholipase A2 activity consuming 1,2-dioleoylphosphatidylethanolamine)^molecular_function;GO:0050482^arachidonic acid secretion^biological_process;GO:0016042^lipid catabolic proc…	--	PF05826.11^Phospholipase A2	--	--	--
gene-SPHA_37829	8211.95	-4.34937	0.124959	-34.8064	1.94522e-265	1.19403e-262	SPHA_37829	XP_014788961.1^PREDICTED: protein sel-1 homolog 1-like isoform X1^84.47%	Q9ESM7.1^RecName: Full=Protein sel-1 homolog 1; AltName: Full=Suppressor of lin-12-like protein 1; Short=Sel-1L; Flags: Precursor^62.03%	K14026|SEL1, SEL1L|http://www.genome.jp/dbget-bin/www_bget?ko:K14026	GO:0036503^ERAD pathway^biological_process;GO:0007219^Notch signaling pathway^biological_process;GO:0009306^protein secretion^biological_process;GO:0006641^triglyceride metabolic process^biological_process;GO:0005783^endoplasmic reticulum^cellular_component;GO:0000839^Hrd1p ubiquitin ligase ERAD-L complex^cellular_component;GO:0016021^integral component of membrane^cellular_component	COG0790|KOG1550^Sel-1 suppressor of lin-12-like (C. elegans)^MOT	PF08238.11^Sel1 repeat	--	SignalP-TM	o778-800i
gene-SPHA_8899	409819	-10.7733	0.310749	-34.6689	2.32123e-263	1.36546e-260	SPHA_8899	XP_014767931.1^PREDICTED: soma ferritin-like^37.5%	P42577.2^RecName: Full=Soma ferritin^26.34%	K00522|FTH1|http://www.genome.jp/dbget-bin/www_bget?ko:K00522	GO:0008199^ferric iron binding^molecular_function;GO:0004322^ferroxidase activity^molecular_function;GO:0006879^cellular iron ion homeostasis^biological_process;GO:0006826^iron ion transport^biological_process;GO:0005737^cytoplasm^cellular_component	COG1528|KOG2332^Stores iron in a soluble, non-toxic, readily available form. Important for iron homeostasis (By similarity)^P	PF00210.23^Ferritin-like domain	--	--	i2-19o132-154i255-277o
gene-SPHA_67368	4778.26	-6.08452	0.175649	-34.6401	6.29043e-263	3.55233e-260	SPHA_67368	XP_014768518.1^PREDICTED: N-acetylated-alpha-linked acidic dipeptidase 2-like^66.61%	P70627.1^RecName: Full=Glutamate carboxypeptidase 2; AltName: Full=Folate hydrolase 1; AltName: Full=Folylpoly-gamma-glutamate carboxypeptidase; Short=FGCP; AltName: Full=Glutamate carboxypeptidase II; Short=GCPII; AltName: Full=Membrane glutamate carboxypeptidase; Short=mGCP; AltName: Full=N-acetylated-alpha-linked acidic dipeptidase I; Short=NAALADase I; AltName: Full=Prostate-specific membrane…	K01301|NAALAD|http://www.genome.jp/dbget-bin/www_bget?ko:K01301	GO:0004180^carboxypeptidase activity^molecular_function;GO:0016805^dipeptidase activity^molecular_function;GO:0046872^metal ion binding^molecular_function;GO:0008237^metallopeptidase activity^molecular_function;GO:0043065^positive regulation of apoptotic process^biological_process;GO:0006508^proteolysis^biological_process;GO:0016021^integral component of membrane^cellular_component;GO:0005886^pla…	COG2234|KOG2195^N-acetylated alpha-linked acidic dipeptidase 2^OP	PF04253.14^Transferrin receptor-like dimerisation domain	--	SignalP-TM	i5-27o42-64i69-91o101-123i151-173o178-200i213-235o250-272i277-299o303-325i332-354o369-391i396-418o
gene-SPHA_46419	136238	-4.2176	0.121973	-34.5782	5.36735e-262	2.91447e-259	SPHA_46419	XP_014777774.1^PREDICTED: 60S ribosomal protein L5-like^84.46%	Q9W5R8.2^RecName: Full=60S ribosomal protein L5^70.13%	K02932|RP-L5e, RPL5|http://www.genome.jp/dbget-bin/www_bget?ko:K02932	GO:0008097^5S rRNA binding^molecular_function;GO:0003723^RNA binding^molecular_function;GO:0003735^structural constituent of ribosome^molecular_function;GO:0002181^cytoplasmic translation^biological_process;GO:0000027^ribosomal large subunit assembly^biological_process;GO:0022625^cytosolic large ribosomal subunit^cellular_component;GO:0022626^cytosolic ribosome^cellular_component;GO:0005634^nucle…	COG0256|KOG0875^ribosomal protein L5^J	PF17144.3^Ribosomal large subunit proteins 60S L5, and 50S L18	--	--	--
gene-SPHA_52095	6874.77	-3.11731	0.0902758	-34.531	2.75149e-261	1.43872e-258	SPHA_52095	XP_021374686.1^RING finger protein 10-like^39.87%	Q08E13.1^RecName: Full=RING finger protein 10^37.08%	--	GO:0046872^metal ion binding^molecular_function;GO:0004842^ubiquitin-protein transferase activity^molecular_function;GO:0045893^positive regulation of transcription, DNA-templated^biological_process;GO:0051865^protein autoubiquitination^biological_process;GO:0005737^cytoplasm^cellular_component;GO:0005634^nucleus^cellular_component	KOG2164^Ring finger protein 10^O	PF13920.5^Zinc finger, C3HC4 type (RING finger)	--	--	--
new_gene2737	8562.18	-3.80172	0.110579	-34.3802	4.99053e-259	2.5163e-256	--	KOF92714.1^hypothetical protein OCBIM_22006066mg^88.77%	P70618.3^RecName: Full=Mitogen-activated protein kinase 14; Short=MAP kinase 14; Short=MAPK 14; AltName: Full=CRK1; AltName: Full=Mitogen-activated protein kinase p38 alpha; Short=MAP kinase p38 alpha^72.19%	K04441|P38|http://www.genome.jp/dbget-bin/www_bget?ko:K04441	GO:0005524^ATP binding^molecular_function;GO:0004707^MAP kinase activity^molecular_function;GO:0008022^protein C-terminus binding^molecular_function;GO:0006915^apoptotic process^biological_process;GO:0071310^cellular response to organic substance^biological_process;GO:0035556^intracellular signal transduction^biological_process;GO:0038066^p38MAPK cascade^biological_process;GO:0045663^positive reg…	KOG0660^Protein tyrosine kinase^T	PF00069.24^Protein kinase domain	--	--	--
gene-SPHA_41648	41421.7	-6.86938	0.201107	-34.1578	1.02373e-255	4.98382e-253	SPHA_41648	RTG85859.1^uncharacterized protein DC041_0012774^45.87%	O61463.1^RecName: Full=60S acidic ribosomal protein P2^58.18%	--	GO:0003735^structural constituent of ribosome^molecular_function;GO:0006414^translational elongation^biological_process;GO:0005840^ribosome^cellular_component	COG2801|KOG0017^multicellular organismal development^A	PF00428.18^60s Acidic ribosomal protein	--	SignalP-TM	o289-311i316-338o342-364i371-393o408-430i437-459o474-496i516-538o569-591i598-620o
new_gene297	129744	-5.1088	0.150642	-33.9136	4.19757e-252	1.97538e-249	--	XP_014788181.1^PREDICTED: nucleoside diphosphate kinase-like^62.42%	B0C4I0.1^RecName: Full=Nucleoside diphosphate kinase; Short=NDK; Short=NDP kinase; AltName: Full=Nucleoside-2-P kinase^59.06%	K00940|ndk, NME|http://www.genome.jp/dbget-bin/www_bget?ko:K00940	GO:0005524^ATP binding^molecular_function;GO:0046872^metal ion binding^molecular_function;GO:0004550^nucleoside diphosphate kinase activity^molecular_function;GO:0006241^CTP biosynthetic process^biological_process;GO:0006183^GTP biosynthetic process^biological_process;GO:0006228^UTP biosynthetic process^biological_process;GO:0005737^cytoplasm^cellular_component	COG0105|KOG0888^NME NM23 nucleoside diphosphate kinase 1^F	PF00334.18^Nucleoside diphosphate kinase	--	--	--
new_gene2259	215880	-5.81543	0.171498	-33.9095	4.82025e-252	2.19523e-249	--	XP_014790358.1^PREDICTED: 60S acidic ribosomal protein P1-like^81.82%	P91913.2^RecName: Full=60S acidic ribosomal protein P1; AltName: Full=Ribosomal protein large subunit P1^69.23%	K02942|RP-LP1, RPLP1|http://www.genome.jp/dbget-bin/www_bget?ko:K02942	GO:0030295^protein kinase activator activity^molecular_function;GO:0043021^ribonucleoprotein complex binding^molecular_function;GO:0003735^structural constituent of ribosome^molecular_function;GO:0002181^cytoplasmic translation^biological_process;GO:0006414^translational elongation^biological_process;GO:0022625^cytosolic large ribosomal subunit^cellular_component	COG2058|KOG1762^ribosomal protein^J	PF00428.18^60s Acidic ribosomal protein	--	--	--
gene-SPHA_80610	3998.12	-2.2462	0.0664973	-33.7788	4.04081e-250	1.78276e-247	SPHA_80610	XP_014778124.1^PREDICTED: proteasomal ubiquitin receptor ADRM1-like^83.76%	Q6NZ09.1^RecName: Full=Proteasomal ubiquitin receptor ADRM1^59.44%	--	GO:0061133^endopeptidase activator activity^molecular_function;GO:0070628^proteasome binding^molecular_function;GO:0043130^ubiquitin binding^molecular_function;GO:0043248^proteasome assembly^biological_process;GO:0006511^ubiquitin-dependent protein catabolic process^biological_process;GO:0005737^cytoplasm^cellular_component;GO:0005634^nucleus^cellular_component;GO:0000502^proteasome complex^cellu…	KOG3037^adhesion regulating molecule 1^O	PF16550.4^UCH-binding domain	--	--	--
gene-SPHA_50334	145986	-5.34567	0.158498	-33.7271	2.31714e-249	9.91316e-247	SPHA_50334	XP_014773455.1^PREDICTED: 60S ribosomal protein L23a-like^85.0%	P62752.1^RecName: Full=60S ribosomal protein L23a >P62750.1 RecName: Full=60S ribosomal protein L23a; AltName: Full=Large ribosomal subunit protein uL23 >P62751.1 RecName: Full=60S ribosomal protein L23a >Q24JY1.1 RecName: Full=60S ribosomal protein L23a^69.4%	K02893|RP-L23Ae, RPL23A|http://www.genome.jp/dbget-bin/www_bget?ko:K02893	GO:0070180^large ribosomal subunit rRNA binding^molecular_function;GO:0003735^structural constituent of ribosome^molecular_function;GO:1904841^TORC2 complex binding^molecular_function;GO:0008283^cell population proliferation^biological_process;GO:0000027^ribosomal large subunit assembly^biological_process;GO:0006412^translation^biological_process;GO:0022625^cytosolic large ribosomal subunit^cellu…	COG0089|KOG1751^ribosomal protein^J	PF03939.12^Ribosomal protein L23, N-terminal domain	--	--	--
new_gene3188	92408	-4.93952	0.147354	-33.5214	2.35303e-246	9.7706e-244	--	XP_014786476.1^PREDICTED: 60S ribosomal protein L17-like^93.55%	P24049.3^RecName: Full=60S ribosomal protein L17; AltName: Full=Amino acid starvation-induced protein; Short=ASI; AltName: Full=L23 >Q3T025.3 RecName: Full=60S ribosomal protein L17^73.66%	K02880|RP-L17e, RPL17|http://www.genome.jp/dbget-bin/www_bget?ko:K02880	GO:0070180^large ribosomal subunit rRNA binding^molecular_function;GO:0003735^structural constituent of ribosome^molecular_function;GO:0034198^cellular response to amino acid starvation^biological_process;GO:0002181^cytoplasmic translation^biological_process;GO:1900087^positive regulation of G1/S transition of mitotic cell cycle^biological_process;GO:1990928^response to amino acid starvation^biol…	COG0091|KOG3353^60s ribosomal protein^J	PF00237.18^Ribosomal protein L22p/L17e	--	--	--
gene-SPHA_36100	6470.26	-5.95383	0.17766	-33.5126	3.16273e-246	1.27575e-243	SPHA_36100	AYA22354.1^gamma-interferon inducible lysosomal thiol reductase^84.98%	Q5XJN2.1^RecName: Full=Gamma-interferon-inducible lysosomal thiol reductase; AltName: Full=Gamma-interferon-inducible protein IP-30; Flags: Precursor^39.53%	K08059|IFI30, GILT|http://www.genome.jp/dbget-bin/www_bget?ko:K08059	GO:0047134^protein-disulfide reductase activity^molecular_function;GO:0002376^immune system process^biological_process;GO:0005576^extracellular region^cellular_component;GO:0005764^lysosome^cellular_component	KOG3160^Interferon, gamma-inducible protein 30^O	PF03227.15^Gamma interferon inducible lysosomal thiol reductase (GILT)	--	--	--
new_gene769	10575.5	-8.8086	0.266889	-33.0047	6.94914e-239	2.72522e-236	--	XP_014770628.1^PREDICTED: cathepsin L1-like^50.91%	O70370.2^RecName: Full=Cathepsin S; Flags: Precursor^46.77%	K01365|CTSL|http://www.genome.jp/dbget-bin/www_bget?ko:K01365	GO:0005518^collagen binding^molecular_function;GO:0004197^cysteine-type endopeptidase activity^molecular_function;GO:0008234^cysteine-type peptidase activity^molecular_function;GO:0001968^fibronectin binding^molecular_function;GO:0043236^laminin binding^molecular_function;GO:0008233^peptidase activity^molecular_function;GO:0043394^proteoglycan binding^molecular_function;GO:0048002^antigen process…	COG4870|KOG1543^cathepsin^O	PF00112.22^Papain family cysteine protease	--	--	o4-26i
gene-SPHA_54658	16772.4	-4.81834	0.146641	-32.8581	8.71898e-237	3.32688e-234	SPHA_54658	XP_014789695.1^PREDICTED: trifunctional enzyme subunit beta, mitochondrial-like^81.62%	Q99JY0.1^RecName: Full=Trifunctional enzyme subunit beta, mitochondrial; AltName: Full=TP-beta; Includes: RecName: Full=3-ketoacyl-CoA thiolase; AltName: Full=Acetyl-CoA acyltransferase; AltName: Full=Beta-ketothiolase; Flags: Precursor^72.19%	K07509|HADHB|http://www.genome.jp/dbget-bin/www_bget?ko:K07509	GO:0003857^3-hydroxyacyl-CoA dehydrogenase activity^molecular_function;GO:0003988^acetyl-CoA C-acyltransferase activity^molecular_function;GO:0004300^enoyl-CoA hydratase activity^molecular_function;GO:0000062^fatty-acyl-CoA binding^molecular_function;GO:0016509^long-chain-3-hydroxyacyl-CoA dehydrogenase activity^molecular_function;GO:0016508^long-chain-enoyl-CoA hydratase activity^molecular_funct…	COG0183|KOG1392^hydroxyacyl-CoA dehydrogenase 3-ketoacyl-CoA thiolase enoyl-CoA hydratase (trifunctional protein), beta subunit^I	PF00108.22^Thiolase, N-terminal domain	--	--	--
gene-SPHA_551	174189	-5.01198	0.152915	-32.7761	1.28819e-235	4.78598e-233	SPHA_551	XP_014781072.1^PREDICTED: 60S ribosomal protein L18-like^81.38%	P35980.3^RecName: Full=60S ribosomal protein L18^73.94%	K02883|RP-L18e, RPL18|http://www.genome.jp/dbget-bin/www_bget?ko:K02883	GO:0003735^structural constituent of ribosome^molecular_function;GO:0002181^cytoplasmic translation^biological_process;GO:0005829^cytosol^cellular_component;GO:0022625^cytosolic large ribosomal subunit^cellular_component;GO:0005783^endoplasmic reticulum^cellular_component;GO:0005730^nucleolus^cellular_component;GO:0042788^polysomal ribosome^cellular_component;GO:0005791^rough endoplasmic reticulu…	COG1727|KOG1714^60S ribosomal protein L18^J	PF17135.3^Ribosomal protein 60S L18 and 50S L18e	--	--	--
gene-SPHA_42721	43438.2	-5.81156	0.177635	-32.7164	9.13096e-235	3.30541e-232	SPHA_42721	XP_014774977.1^PREDICTED: denticleless protein homolog^38.89%	Q4V837.1^RecName: Full=Denticleless protein homolog A^37.33%	K11790|DTL, CDT2, DCAF2|http://www.genome.jp/dbget-bin/www_bget?ko:K11790	GO:0006974^cellular response to DNA damage stimulus^biological_process;GO:0006260^DNA replication^biological_process;GO:0006513^protein monoubiquitination^biological_process;GO:0000209^protein polyubiquitination^biological_process;GO:0051726^regulation of cell cycle^biological_process;GO:0009411^response to UV^biological_process;GO:0048511^rhythmic process^biological_process;GO:0072425^signal tra…	KOG0321^denticleless E3 ubiquitin protein ligase homolog (Drosophila)^S	PF00400.31^WD domain, G-beta repeat	--	--	--
gene-SPHA_75258	24006.2	-9.44421	0.289697	-32.6002	4.06977e-233	1.43643e-230	SPHA_75258	XP_014771274.1^PREDICTED: angiotensin-converting enzyme-like isoform X1^56.75%	Q50JE5.1^RecName: Full=Angiotensin-converting enzyme; Short=ACE; AltName: Full=Dipeptidyl carboxypeptidase I; AltName: Full=Kininase II; AltName: CD_antigen=CD143; Contains: RecName: Full=Angiotensin-converting enzyme, soluble form; Flags: Precursor^50.11%	K01283|ACE|http://www.genome.jp/dbget-bin/www_bget?ko:K01283	GO:0004180^carboxypeptidase activity^molecular_function;GO:0046872^metal ion binding^molecular_function;GO:0008237^metallopeptidase activity^molecular_function;GO:0008241^peptidyl-dipeptidase activity^molecular_function;GO:0005737^cytoplasm^cellular_component;GO:0005576^extracellular region^cellular_component;GO:0016021^integral component of membrane^cellular_component;GO:0005886^plasma membrane^…	KOG3690^angiotensin I converting enzyme (peptidyl-dipeptidase A) 1^E	PF01401.17^Angiotensin-converting enzyme	--	--	--
gene-SPHA_36909	71581.8	-5.035	0.154719	-32.5429	2.63891e-232	9.08685e-230	SPHA_36909	XP_014778923.1^PREDICTED: 40S ribosomal protein S7-like^92.76%	P62084.1^RecName: Full=40S ribosomal protein S7^74.51%	K02993|RP-S7e, RPS7|http://www.genome.jp/dbget-bin/www_bget?ko:K02993	GO:0003735^structural constituent of ribosome^molecular_function;GO:0043009^chordate embryonic development^biological_process;GO:0030097^hemopoiesis^biological_process;GO:0051726^regulation of cell cycle^biological_process;GO:0042274^ribosomal small subunit biogenesis^biological_process;GO:0006364^rRNA processing^biological_process;GO:0006412^translation^biological_process;GO:0022627^cytosolic sm…	KOG3320^ribosomal protein^J	PF01251.17^Ribosomal protein S7e	--	--	--
gene-SPHA_28283	90646.6	-5.48263	0.168782	-32.4836	1.8176e-231	6.10973e-229	SPHA_28283	XP_014770560.1^PREDICTED: 60S ribosomal protein L14-like isoform X1^59.48%	A1XQU3.1^RecName: Full=60S ribosomal protein L14^59.65%	K02875|RP-L14e, RPL14|http://www.genome.jp/dbget-bin/www_bget?ko:K02875	GO:0003723^RNA binding^molecular_function;GO:0003735^structural constituent of ribosome^molecular_function;GO:0042273^ribosomal large subunit biogenesis^biological_process;GO:0006412^translation^biological_process;GO:0098556^cytoplasmic side of rough endoplasmic reticulum membrane^cellular_component;GO:0022625^cytosolic large ribosomal subunit^cellular_component;GO:0015934^large ribosomal subunit…	COG2163|KOG3421^ribosomal protein L14^J	PF01929.16^Ribosomal protein L14	--	--	--
gene-SPHA_43379	7265.2	-8.8823	0.274818	-32.3207	3.58669e-229	1.1776e-226	SPHA_43379	XP_014790623.1^PREDICTED: transmembrane channel-like protein 7^56.95%	Q5YCC5.1^RecName: Full=Transmembrane channel-like protein 7^28.9%	--	GO:0005216^ion channel activity^molecular_function;GO:0008381^mechanosensitive ion channel activity^molecular_function;GO:0005887^integral component of plasma membrane^cellular_component	--	PF07810.12^TMC domain	--	--	i114-136o209-228i306-328o354-376i389-411o499-521i546-568o602-624i
gene-SPHA_37093	1107.71	-3.65146	0.112985	-32.3182	3.88274e-229	1.24583e-226	SPHA_37093	XP_014778010.1^PREDICTED: RWD domain-containing protein 4-like^69.14%	Q569B7.1^RecName: Full=RWD domain-containing protein 4^41.25%	--	--	KOG4018^RWD domain containing 4^S	PF05773.21^RWD domain	--	SignalP-TM	o10-32i155-177o182-204i209-231o241-263i265-287o292-314i321-343o348-370i377-399o414-436i443-465o470-492i552-574o584-606i608-630o645-667i672-694o699-721i728-750o
gene-SPHA_9981	2750.63	-3.57376	0.110866	-32.2349	5.73186e-228	1.79827e-225	SPHA_9981	KOF70048.1^hypothetical protein OCBIM_22003615mg^29.48%	Q91X43.2^RecName: Full=SH3 domain-containing protein 19; AltName: Full=Kryn^28.21%	--	GO:0070064^proline-rich region binding^molecular_function;GO:0007010^cytoskeleton organization^biological_process;GO:0051044^positive regulation of membrane protein ectodomain proteolysis^biological_process;GO:0022604^regulation of cell morphogenesis^biological_process;GO:0005829^cytosol^cellular_component;GO:0005654^nucleoplasm^cellular_component;GO:0005886^plasma membrane^cellular_component	--	PF00018.27^SH3 domain	--	--	--
gene-SPHA_21210	42098.5	-8.92102	0.277716	-32.1228	2.12149e-226	6.51114e-224	SPHA_21210	EKC30994.1^Lysosomal alpha-mannosidase^40.42%	Q29451.4^RecName: Full=Lysosomal alpha-mannosidase; Short=Laman; AltName: Full=Lysosomal acid alpha-mannosidase; AltName: Full=Mannosidase alpha class 2B member 1; AltName: Full=Mannosidase alpha-B; Contains: RecName: Full=Lysosomal alpha-mannosidase A peptide; Contains: RecName: Full=Lysosomal alpha-mannosidase B peptide; Contains: RecName: Full=Lysosomal alpha-mannosidase C peptide; Contains: R…	K12311|MAN2B1, LAMAN|http://www.genome.jp/dbget-bin/www_bget?ko:K12311	GO:0004559^alpha-mannosidase activity^molecular_function;GO:0030246^carbohydrate binding^molecular_function;GO:0046872^metal ion binding^molecular_function;GO:0006013^mannose metabolic process^biological_process;GO:0006517^protein deglycosylation^biological_process;GO:0005764^lysosome^cellular_component;GO:0005774^vacuolar membrane^cellular_component	KOG1959^Mannosidase alpha class^G	PF07748.12^Glycosyl hydrolases family 38 C-terminal domain	--	--	--
new_gene601	4252.57	-2.94822	0.0930662	-31.6787	3.05418e-220	9.17424e-218	--	XP_025094803.1^LOW QUALITY PROTEIN: methylmalonic aciduria and homocystinuria type D protein, mitochondrial-like^43.96%	Q6DV04.1^RecName: Full=Methylmalonic aciduria and homocystinuria type D homolog, mitochondrial; Flags: Precursor^43.17%	--	--	KOG3994^methylmalonic aciduria (cobalamin deficiency) cblD type, with homocystinuria^S	PF10229.8^Methylmalonic aciduria and homocystinuria type D protein	--	--	--
new_gene166	698.03	-4.03562	0.127646	-31.6158	2.23779e-219	6.5819e-217	--	XP_014775791.1^PREDICTED: jerky protein-like^44.63%	O75564.3^RecName: Full=Jerky protein homolog^45.9%	--	GO:0003677^DNA binding^molecular_function;GO:0003729^mRNA binding^molecular_function;GO:0090263^positive regulation of canonical Wnt signaling pathway^biological_process;GO:0005737^cytoplasm^cellular_component;GO:0005634^nucleus^cellular_component;GO:1990904^ribonucleoprotein complex^cellular_component	KOG3105^jerky homolog (mouse)^BD	PF03221.15^Tc5 transposase DNA-binding domain	--	--	--
new_gene1664	39640.1	-4.89891	0.156599	-31.2831	7.9253e-215	2.25134e-212	--	XP_014772628.1^PREDICTED: 60S ribosomal protein L19-like^98.31%	P84100.1^RecName: Full=60S ribosomal protein L19 >P84098.1 RecName: Full=60S ribosomal protein L19; AltName: Full=Large ribosomal subunit protein eL19 >P84099.1 RecName: Full=60S ribosomal protein L19 >Q8HXN9.2 RecName: Full=60S ribosomal protein L19 >Q5RB99.1 RecName: Full=60S ribosomal protein L19 >Q3T0W9.1 RecName: Full=60S ribosomal protein L19 >D0VWQ5.1 RecName: Full=60S ribosomal protein L1…	K02885|RP-L19e, RPL19|http://www.genome.jp/dbget-bin/www_bget?ko:K02885	GO:1990932^5.8S rRNA binding^molecular_function;GO:0070180^large ribosomal subunit rRNA binding^molecular_function;GO:0003735^structural constituent of ribosome^molecular_function;GO:0097421^liver regeneration^biological_process;GO:0006412^translation^biological_process;GO:0022625^cytosolic large ribosomal subunit^cellular_component;GO:0045202^synapse^cellular_component	COG2147|KOG1696^ribosomal protein L19^J	PF01280.19^Ribosomal protein L19e	--	--	--
new_gene3354	913.946	-7.47535	0.23896	-31.2829	7.97331e-215	2.25134e-212	--	XP_014772646.1^PREDICTED: heparan sulfate glucosamine 3-O-sulfotransferase 1-like^53.45%	Q8BSL4.1^RecName: Full=Heparan sulfate glucosamine 3-O-sulfotransferase 5; AltName: Full=Heparan sulfate D-glucosaminyl 3-O-sulfotransferase 5; Short=Heparan sulfate 3-O-sulfotransferase 5^46.67%	K08104|HS3ST5|http://www.genome.jp/dbget-bin/www_bget?ko:K08104	GO:0008467^[heparan sulfate]-glucosamine 3-sulfotransferase 1 activity^molecular_function;GO:0034483^heparan sulfate sulfotransferase activity^molecular_function;GO:0015012^heparan sulfate proteoglycan biosynthetic process^biological_process;GO:0015015^heparan sulfate proteoglycan biosynthetic process, enzymatic modification^biological_process;GO:0050819^negative regulation of coagulation^biologi…	KOG3704^heparan sulfate (glucosamine) 3-O-sulfotransferase 5^O	PF00685.26^Sulfotransferase domain	--	SignalP-TM	i20-42o
gene-SPHA_61904	30062.7	-6.52447	0.208842	-31.2412	2.93583e-214	8.12708e-212	SPHA_61904	XP_014780946.1^PREDICTED: serine/threonine-protein kinase PINK1, mitochondrial-like^33.53%	Q99MQ3.2^RecName: Full=Serine/threonine-protein kinase PINK1, mitochondrial; AltName: Full=BRPK; AltName: Full=PTEN-induced putative kinase protein 1; Flags: Precursor^37.01%	K05688|PINK1|http://www.genome.jp/dbget-bin/www_bget?ko:K05688	GO:0005524^ATP binding^molecular_function;GO:0055131^C3HC4-type RING finger domain binding^molecular_function;GO:0010857^calcium-dependent protein kinase activity^molecular_function;GO:0016301^kinase activity^molecular_function;GO:0000422^autophagy of mitochondrion^biological_process;GO:1904881^cellular response to hydrogen sulfide^biological_process;GO:0071456^cellular response to hypoxia^biolog…	KOG4158^serine threonine-protein kinase PINK1^T	PF00069.24^Protein kinase domain	--	--	--
gene-SPHA_65293	39171.8	-5.14988	0.165375	-31.1406	6.79093e-213	1.84374e-210	SPHA_65293	XP_014780122.1^PREDICTED: 40S ribosomal protein S21-like^89.16%	Q9CQR2.1^RecName: Full=40S ribosomal protein S21^71.08%	K02971|RP-S21e, RPS21|http://www.genome.jp/dbget-bin/www_bget?ko:K02971	GO:0047485^protein N-terminus binding^molecular_function;GO:0043022^ribosome binding^molecular_function;GO:0003735^structural constituent of ribosome^molecular_function;GO:0002181^cytoplasmic translation^biological_process;GO:0000447^endonucleolytic cleavage in ITS1 to separate SSU-rRNA from 5.8S rRNA and LSU-rRNA from tricistronic rRNA transcript (SSU-rRNA, 5.8S rRNA, LSU-rRNA)^biological_proces…	KOG3486^ribosomal protein S21^J	PF01249.17^Ribosomal protein S21e	--	--	--
gene-SPHA_20787	131095	-4.66135	0.149751	-31.1274	1.02501e-212	2.73039e-210	SPHA_20787	XP_014783693.1^PREDICTED: elongation factor 1-gamma-like^74.94%	P29694.3^RecName: Full=Elongation factor 1-gamma; Short=EF-1-gamma; AltName: Full=eEF-1B gamma^60.82%	K03233|EEF1G|http://www.genome.jp/dbget-bin/www_bget?ko:K03233	GO:0003746^translation elongation factor activity^molecular_function	COG0625|KOG0867|KOG1627^eukaryotic translation elongation factor 1 gamma^J	PF00647.18^Elongation factor 1 gamma, conserved domain	--	--	--
gene-SPHA_34335	58882.4	-5.55913	0.179059	-31.0464	1.27739e-211	3.33967e-209	SPHA_34335	XP_014779584.1^PREDICTED: 60S ribosomal protein L35a-like^80.3%	P18077.2^RecName: Full=60S ribosomal protein L35a; AltName: Full=Cell growth-inhibiting gene 33 protein; AltName: Full=Large ribosomal subunit protein eL33 >P61272.1 RecName: Full=60S ribosomal protein L35a >Q5R8K6.1 RecName: Full=60S ribosomal protein L35a^75.23%	K02917|RP-L35Ae, RPL35A|http://www.genome.jp/dbget-bin/www_bget?ko:K02917	GO:0003723^RNA binding^molecular_function;GO:0003735^structural constituent of ribosome^molecular_function;GO:0000049^tRNA binding^molecular_function;GO:0002181^cytoplasmic translation^biological_process;GO:0000184^nuclear-transcribed mRNA catabolic process, nonsense-mediated decay^biological_process;GO:0042273^ribosomal large subunit biogenesis^biological_process;GO:0006364^rRNA processing^biolo…	COG2451|KOG0887^ribosomal protein L35a^J	PF01247.17^Ribosomal protein L35Ae	--	SignalP-TM	o28-50i71-90o94-116i123-142o157-179i
new_gene3015	4308.69	-10.2787	0.332778	-30.8875	1.7598e-209	4.51725e-207	--	KOF84716.1^hypothetical protein OCBIM_22021534mg^60.75%	Q27594.3^RecName: Full=Cytochrome P450 6a9; AltName: Full=CYPVIA9^43.82%	--	GO:0020037^heme binding^molecular_function;GO:0005506^iron ion binding^molecular_function;GO:0004497^monooxygenase activity^molecular_function;GO:0016705^oxidoreductase activity, acting on paired donors, with incorporation or reduction of molecular oxygen^molecular_function;GO:0005789^endoplasmic reticulum membrane^cellular_component	COG2124|KOG0158^cytochrome P450^Q	PF00067.21^Cytochrome P450	--	--	--
gene-SPHA_45647	1461.45	-3.34578	0.108388	-30.8685	3.16795e-209	7.98663e-207	SPHA_45647	XP_014787318.1^PREDICTED: uncharacterized protein LOC106881444^51.05%	--	--	--	--	--	--	--	i75-97o
gene-SPHA_38762	853.576	-6.66145	0.216802	-30.7259	2.56425e-207	6.35124e-205	SPHA_38762	XP_014788703.1^PREDICTED: cytochrome P450 27C1-like^53.36%	A8WGA0.2^RecName: Full=Cytochrome P450 27C1; AltName: Full=All-trans retinol 3,4-desaturase^24.36%	--	GO:0020037^heme binding^molecular_function;GO:0005506^iron ion binding^molecular_function;GO:0004497^monooxygenase activity^molecular_function;GO:0016705^oxidoreductase activity, acting on paired donors, with incorporation or reduction of molecular oxygen^molecular_function;GO:0016020^membrane^cellular_component	COG2124|KOG0159^cytochrome P450^Q	PF00067.21^Cytochrome P450	--	SignalP-TM	i20-42o
gene-SPHA_55039	87559.2	-5.12806	0.167134	-30.6824	9.77698e-207	2.37985e-204	SPHA_55039	KOF89897.1^hypothetical protein OCBIM_22012392mg^84.38%	P46778.2^RecName: Full=60S ribosomal protein L21; AltName: Full=Large ribosomal subunit protein eL21 >P49666.3 RecName: Full=60S ribosomal protein L21^63.75%	K02889|RP-L21e, RPL21|http://www.genome.jp/dbget-bin/www_bget?ko:K02889	GO:0003723^RNA binding^molecular_function;GO:0003735^structural constituent of ribosome^molecular_function;GO:0000184^nuclear-transcribed mRNA catabolic process, nonsense-mediated decay^biological_process;GO:0006614^SRP-dependent cotranslational protein targeting to membrane^biological_process;GO:0006412^translation^biological_process;GO:0006413^translational initiation^biological_process;GO:0019…	COG2139|KOG1732^Ribosomal protein L21e^J	PF01157.17^Ribosomal protein L21e	--	--	--
gene-SPHA_63092	7369.2	-4.85476	0.15854	-30.6217	6.29608e-206	1.50658e-203	SPHA_63092	KOF98732.1^hypothetical protein OCBIM_22023296mg, partial^95.08%	O14776.2^RecName: Full=Transcription elongation regulator 1; AltName: Full=TATA box-binding protein-associated factor 2S; AltName: Full=Transcription factor CA150^59.02%	K12824|TCERG1, CA150|http://www.genome.jp/dbget-bin/www_bget?ko:K12824	GO:0042802^identical protein binding^molecular_function;GO:0003723^RNA binding^molecular_function;GO:0001103^RNA polymerase II repressing transcription factor binding^molecular_function;GO:0003713^transcription coactivator activity^molecular_function;GO:0003714^transcription corepressor activity^molecular_function;GO:0000122^negative regulation of transcription by RNA polymerase II^biological_pro…	KOG0155^FF domain^K	PF01846.18^FF domain	--	--	--
gene-SPHA_28296	2884.53	-2.79923	0.0916937	-30.528	1.10741e-204	2.60574e-202	SPHA_28296	KOF89436.1^hypothetical protein OCBIM_22013078mg, partial^87.08%	O08700.1^RecName: Full=Vacuolar protein sorting-associated protein 45; Short=rVps45^75.91%	K12479|VPS45|http://www.genome.jp/dbget-bin/www_bget?ko:K12479	GO:0015031^protein transport^biological_process;GO:0006904^vesicle docking involved in exocytosis^biological_process;GO:0010008^endosome membrane^cellular_component;GO:0005794^Golgi apparatus^cellular_component;GO:0000139^Golgi membrane^cellular_component;GO:0016021^integral component of membrane^cellular_component;GO:0008021^synaptic vesicle^cellular_component	COG5158|KOG1299^vacuolar protein sorting 45 homolog (S. cerevisiae)^U	PF00995.22^Sec1 family	--	--	--
new_gene253	2896.06	-4.26395	0.139929	-30.4721	6.10141e-204	1.41213e-201	--	XP_014782340.1^PREDICTED: leukocyte elastase inhibitor-like^47.95%	P48594.2^RecName: Full=Serpin B4; AltName: Full=Leupin; AltName: Full=Peptidase inhibitor 11; Short=PI-11; AltName: Full=Squamous cell carcinoma antigen 2; Short=SCCA-2^34.68%	K13963|SERPINB|http://www.genome.jp/dbget-bin/www_bget?ko:K13963	GO:0019899^enzyme binding^molecular_function;GO:0002020^protease binding^molecular_function;GO:0004867^serine-type endopeptidase inhibitor activity^molecular_function;GO:0010951^negative regulation of endopeptidase activity^biological_process;GO:0010466^negative regulation of peptidase activity^biological_process;GO:0042270^protection from natural killer cell mediated cytotoxicity^biological_proc…	COG4826|KOG2392^Serpin peptidase inhibitor, clade B (Ovalbumin), member^V	PF00079.19^Serpin (serine protease inhibitor)	--	--	--
gene-SPHA_50259	7275.51	-2.01864	0.0666758	-30.2754	2.4183e-201	5.50671e-199	SPHA_50259	XP_014773898.1^PREDICTED: T-complex protein 1 subunit beta-like^86.96%	Q3ZBH0.3^RecName: Full=T-complex protein 1 subunit beta; Short=TCP-1-beta; AltName: Full=CCT-beta^75.86%	K09494|CCT2|http://www.genome.jp/dbget-bin/www_bget?ko:K09494	GO:0005524^ATP binding^molecular_function;GO:0044183^protein folding chaperone^molecular_function;GO:0031625^ubiquitin protein ligase binding^molecular_function;GO:0051082^unfolded protein binding^molecular_function;GO:0007339^binding of sperm to zona pellucida^biological_process;GO:0051086^chaperone mediated protein folding independent of cofactor^biological_process;GO:0051131^chaperone-mediated…	COG0459|KOG0363^Chaperonin containing TCP1, subunit 2 (Beta)^O	PF00118.23^TCP-1/cpn60 chaperonin family	--	--	--
new_gene559	640.919	-7.64179	0.253273	-30.1721	5.49558e-200	1.23153e-197	--	--	--	--	--	--	--	--	--	--
gene-SPHA_39445	4810.47	-5.44385	0.180566	-30.1489	1.11014e-199	2.4489e-197	SPHA_39445	XP_014776485.1^PREDICTED: propionyl-CoA carboxylase beta chain, mitochondrial-like^89.87%	P79384.1^RecName: Full=Propionyl-CoA carboxylase beta chain, mitochondrial; Short=PCCase subunit beta; AltName: Full=Propanoyl-CoA:carbon dioxide ligase subunit beta; Flags: Precursor^79.8%	K01966|PCCB, pccB|http://www.genome.jp/dbget-bin/www_bget?ko:K01966	GO:0005524^ATP binding^molecular_function;GO:0004658^propionyl-CoA carboxylase activity^molecular_function;GO:0005759^mitochondrial matrix^cellular_component	COG4799|KOG0540^propionyl CoA carboxylase, beta polypeptide^C	PF01039.21^Carboxyl transferase domain	--	--	--
gene-SPHA_35976	7603.19	-4.11303	0.136473	-30.1381	1.53449e-199	3.3329e-197	SPHA_35976	XP_021352977.1^TBC1 domain family member 9-like^40.22%	Q6ZT07.2^RecName: Full=TBC1 domain family member 9; AltName: Full=TBC1 domain family member 9A^45.26%	K19951|TBC1D9, GYP2, MDR1|http://www.genome.jp/dbget-bin/www_bget?ko:K19951	GO:0005509^calcium ion binding^molecular_function;GO:0005096^GTPase activator activity^molecular_function;GO:0017137^Rab GTPase binding^molecular_function;GO:0090630^activation of GTPase activity^biological_process;GO:0006886^intracellular protein transport^biological_process;GO:0005623^cell^cellular_component	COG5210|KOG4347^TBC1 domain family member^S	PF00566.17^Rab-GTPase-TBC domain	--	--	o634-656i762-784o789-811i816-838o848-870i877-896o911-933i938-960o965-987i994-1016o1026-1048i1053-1075o1085-1107i1114-1136o1146-1168i1170-1192o1207-1229i1242-1264o1269-1291i1296-1318o
gene-SPHA_42083	1128.14	-5.97507	0.198665	-30.0761	9.96137e-199	2.13083e-196	SPHA_42083	KOF62595.1^hypothetical protein OCBIM_22022712mg^96.5%	Q9ULT8.3^RecName: Full=E3 ubiquitin-protein ligase HECTD1; AltName: Full=E3 ligase for inhibin receptor; AltName: Full=EULIR; AltName: Full=HECT domain-containing protein 1; AltName: Full=HECT-type E3 ubiquitin transferase HECTD1^71.14%	K12231|HECTD1|http://www.genome.jp/dbget-bin/www_bget?ko:K12231	GO:0046872^metal ion binding^molecular_function;GO:0004842^ubiquitin-protein transferase activity^molecular_function;GO:0035904^aorta development^biological_process;GO:0003170^heart valve development^biological_process;GO:0070534^protein K63-linked ubiquitination^biological_process;GO:0003281^ventricular septum development^biological_process	COG5021|KOG4276^HECT domain containing E3 ubiquitin protein ligase 1^O	PF00632.24^HECT-domain (ubiquitin-transferase)	--	--	--
new_gene1868	11949.8	-5.19518	0.173596	-29.9268	8.81516e-197	1.8575e-194	--	--	--	--	--	--	PF06495.10^Fruit fly transformer protein	--	--	--
gene-SPHA_18657	3872.85	-2.97364	0.101009	-29.4393	1.72685e-190	3.58525e-188	SPHA_18657	XP_014772891.1^PREDICTED: endoplasmic reticulum lectin 1-like isoform X1^75.69%	Q28IT1.1^RecName: Full=Endoplasmic reticulum lectin 1; AltName: Full=ER lectin; Short=Erlectin; Flags: Precursor^37.99%	K14008|ERLEC1, XTP3B|http://www.genome.jp/dbget-bin/www_bget?ko:K14008	GO:0030970^retrograde protein transport, ER to cytosol^biological_process;GO:0030433^ubiquitin-dependent ERAD pathway^biological_process;GO:0005788^endoplasmic reticulum lumen^cellular_component	KOG3394^Glucosidase II beta subunit-like protein^O	PF07915.12^Glucosidase II beta subunit-like protein	--	--	--
gene-SPHA_54688	944.6	-10.6958	0.366214	-29.2063	1.61249e-187	3.2993e-185	SPHA_54688	ALT32097.1^putative soma ferritin^34.97%	Q948P5.2^RecName: Full=Ferritin-4, chloroplastic; AltName: Full=SFerH-4; Flags: Precursor^27.15%	K00522|FTH1|http://www.genome.jp/dbget-bin/www_bget?ko:K00522	GO:0008199^ferric iron binding^molecular_function;GO:0008198^ferrous iron binding^molecular_function;GO:0004322^ferroxidase activity^molecular_function;GO:0042802^identical protein binding^molecular_function;GO:0005506^iron ion binding^molecular_function;GO:0009908^flower development^biological_process;GO:0006880^intracellular sequestering of iron ion^biological_process;GO:0006826^iron ion transp…	COG1528|KOG2332^Stores iron in a soluble, non-toxic, readily available form. Important for iron homeostasis (By similarity)^P	PF00210.23^Ferritin-like domain	--	--	--
new_gene2876	81405.7	-5.15912	0.177062	-29.1373	1.21021e-186	2.44082e-184	--	--	--	--	--	--	--	--	--	--
new_gene1641	17359.2	-11.1418	0.38301	-29.0902	4.78167e-186	9.50811e-184	--	BAB15843.1^vitelline coat protein 41^30.04%	--	--	--	--	PF08120.10^Tamulustoxin family	--	--	--
new_gene690	1267.26	-9.15552	0.315349	-29.0329	2.52758e-185	4.95616e-183	--	--	--	--	--	--	--	--	--	--
gene-SPHA_45805	1464.36	-2.68235	0.0925691	-28.9768	1.29132e-184	2.49738e-182	SPHA_45805	XP_014786126.1^PREDICTED: 3-hydroxy-3-methylglutaryl-coenzyme A reductase-like isoform X1^60.39%	Q01237.3^RecName: Full=3-hydroxy-3-methylglutaryl-coenzyme A reductase; Short=HMG-CoA reductase^54.88%	K00021|HMGCR|http://www.genome.jp/dbget-bin/www_bget?ko:K00021	GO:0050662^coenzyme binding^molecular_function;GO:0004420^hydroxymethylglutaryl-CoA reductase (NADPH) activity^molecular_function;GO:0042282^hydroxymethylglutaryl-CoA reductase activity^molecular_function;GO:0070402^NADPH binding^molecular_function;GO:0042803^protein homodimerization activity^molecular_function;GO:0051721^protein phosphatase 2A binding^molecular_function;GO:0007568^aging^biologic…	COG1257|KOG2480^3-hydroxy-3-methylglutaryl-CoA reductase^I	PF00368.17^Hydroxymethylglutaryl-coenzyme A reductase	--	SignalP-TM	i58-80o131-153i160-182o
new_gene3602	5847.23	-9.88514	0.341343	-28.9595	2.1277e-184	4.05931e-182	--	XP_014774495.1^PREDICTED: uncharacterized protein LOC106872137^45.07%	--	--	--	--	PF14880.5^Cytochrome oxidase c assembly	--	SignalP-TM	i29-51o71-93i
gene-SPHA_1633	59099.2	-5.16797	0.178636	-28.9301	4.99295e-184	9.39873e-182	SPHA_1633	XP_014791264.1^PREDICTED: 40S ribosomal protein S18 isoform X1^96.05%	Q8ISP0.1^RecName: Full=40S ribosomal protein S18^85.53%	K02964|RP-S18e, RPS18|http://www.genome.jp/dbget-bin/www_bget?ko:K02964	GO:0019843^rRNA binding^molecular_function;GO:0003735^structural constituent of ribosome^molecular_function;GO:0006412^translation^biological_process;GO:0005840^ribosome^cellular_component	COG0099|KOG3311^Ribosomal protein S18^J	PF00416.21^Ribosomal protein S13/S18	--	--	--
gene-SPHA_67372	533.702	-5.67559	0.197533	-28.7324	1.50497e-181	2.79568e-179	SPHA_67372	XP_014768518.1^PREDICTED: N-acetylated-alpha-linked acidic dipeptidase 2-like^43.09%	--	K01301|NAALAD|http://www.genome.jp/dbget-bin/www_bget?ko:K01301	--	COG2234|KOG2195^folate hydrolase (prostate-specific membrane antigen) 1^OP	--	--	SignalP-TM	i12-31o
gene-SPHA_54126	93369.8	-4.97116	0.173136	-28.7125	2.66556e-181	4.88731e-179	SPHA_54126	XP_014791025.1^PREDICTED: 60S ribosomal protein L11-like^96.05%	Q90YV7.3^RecName: Full=60S ribosomal protein L11^79.89%	K02868|RP-L11e, RPL11|http://www.genome.jp/dbget-bin/www_bget?ko:K02868	GO:0019843^rRNA binding^molecular_function;GO:0003735^structural constituent of ribosome^molecular_function;GO:0034504^protein localization to nucleus^biological_process;GO:0006412^translation^biological_process;GO:0005737^cytoplasm^cellular_component;GO:0005730^nucleolus^cellular_component;GO:0005840^ribosome^cellular_component	COG0094|KOG0397^ribosomal protein^J	PF00673.20^ribosomal L5P family C-terminus	--	--	--
gene-SPHA_3217	103856	-5.15982	0.180083	-28.6524	1.49581e-180	2.70742e-178	SPHA_3217	XP_014783101.1^PREDICTED: 40S ribosomal protein S15a-like^83.47%	P33095.3^RecName: Full=40S ribosomal protein S15a; AltName: Full=Ribosomal protein S24^77.69%	K02957|RP-S15Ae, RPS15A|http://www.genome.jp/dbget-bin/www_bget?ko:K02957	GO:0003735^structural constituent of ribosome^molecular_function;GO:0006412^translation^biological_process;GO:0022627^cytosolic small ribosomal subunit^cellular_component	COG0096|KOG1754^ribosomal protein^J	PF00410.18^Ribosomal protein S8	--	--	--
gene-SPHA_52069	87074.7	-5.32282	0.186346	-28.5642	1.87063e-179	3.34298e-177	SPHA_52069	XP_013794387.1^elongation factor 1-beta-like^65.63%	P34826.2^RecName: Full=Elongation factor 1-beta; Short=EF-1-beta^61.95%	K01890|FARSB, pheT|http://www.genome.jp/dbget-bin/www_bget?ko:K01890	GO:0003746^translation elongation factor activity^molecular_function;GO:0005853^eukaryotic translation elongation factor 1 complex^cellular_component	COG2092|KOG1668^eukaryotic translation elongation factor 1 beta 2^K	PF00736.18^EF-1 guanine nucleotide exchange domain	--	--	--
new_gene2081	57000.8	-5.29976	0.186034	-28.4882	1.64135e-178	2.89658e-176	--	XP_011451810.1^PREDICTED: 60S ribosomal protein L22-like^68.79%	Q90YU6.3^RecName: Full=60S ribosomal protein L22^71.9%	K02891|RP-L22e, RPL22|http://www.genome.jp/dbget-bin/www_bget?ko:K02891	GO:0003735^structural constituent of ribosome^molecular_function;GO:0006412^translation^biological_process;GO:0005840^ribosome^cellular_component	KOG3434^ribosomal protein L22^J	PF01776.16^Ribosomal L22e protein family	--	--	--
gene-SPHA_60235	3179.96	-2.19308	0.0771689	-28.4192	1.16981e-177	2.03894e-175	SPHA_60235	XP_014779431.1^PREDICTED: UDP-N-acetylglucosamine--peptide N-acetylglucosaminyltransferase 110 kDa subunit-like isoform X1^92.92%	P56558.1^RecName: Full=UDP-N-acetylglucosamine--peptide N-acetylglucosaminyltransferase 110 kDa subunit; AltName: Full=O-GlcNAc transferase subunit p110; AltName: Full=O-linked N-acetylglucosamine transferase 110 kDa subunit; Short=OGT^80.68%	K09667|OGT|http://www.genome.jp/dbget-bin/www_bget?ko:K09667	GO:0048029^monosaccharide binding^molecular_function;GO:0042277^peptide binding^molecular_function;GO:0005547^phosphatidylinositol-3,4,5-trisphosphate binding^molecular_function;GO:0019904^protein domain specific binding^molecular_function;GO:0016262^protein N-acetylglucosaminyltransferase activity^molecular_function;GO:0097363^protein O-GlcNAc transferase activity^molecular_function;GO:0008134^t…	COG3914|KOG4626^Tetratricopeptide repeat^GOT	PF13844.5^Glycosyl transferase family 41	GT41	--	--
gene-SPHA_68797	4745.13	2.06983	0.073116	28.3089	2.6861e-176	4.62467e-174	SPHA_68797	XP_014783487.1^PREDICTED: dynein assembly factor 5, axonemal-like^53.98%	B9EJR8.1^RecName: Full=Dynein assembly factor 5, axonemal; AltName: Full=HEAT repeat-containing protein 2^37.95%	K19759|DNAAF5|http://www.genome.jp/dbget-bin/www_bget?ko:K19759	GO:0045505^dynein intermediate chain binding^molecular_function;GO:0003341^cilium movement^biological_process;GO:0036159^inner dynein arm assembly^biological_process;GO:0036158^outer dynein arm assembly^biological_process;GO:0005737^cytoplasm^cellular_component	--	PF02985.21^HEAT repeat	--	--	--
gene-SPHA_80094	16298.3	-3.04822	0.108252	-28.1584	1.88956e-174	3.21407e-172	SPHA_80094	XP_014773438.1^PREDICTED: 14-3-3 protein epsilon-like^83.46%	P92177.2^RecName: Full=14-3-3 protein epsilon; AltName: Full=Suppressor of Ras1 3-9^77.31%	K06630|YWHAE|http://www.genome.jp/dbget-bin/www_bget?ko:K06630	GO:0050815^phosphoserine residue binding^molecular_function;GO:0019904^protein domain specific binding^molecular_function;GO:0046982^protein heterodimerization activity^molecular_function;GO:0008134^transcription factor binding^molecular_function;GO:0007411^axon guidance^biological_process;GO:0007623^circadian rhythm^biological_process;GO:0042994^cytoplasmic sequestering of transcription factor^b…	COG5040|KOG0841^14-3-3 protein^D	PF00244.19^14-3-3 protein	--	--	--
gene-SPHA_3057	40388.6	-4.47378	0.159394	-28.0674	2.44903e-173	4.11611e-171	SPHA_3057	XP_014790682.1^PREDICTED: nascent polypeptide-associated complex subunit alpha-like^93.95%	Q6QN10.1^RecName: Full=Nascent polypeptide-associated complex subunit alpha; Short=NAC-alpha; AltName: Full=Alpha-NAC^69.02%	K03626|EGD2, NACA|http://www.genome.jp/dbget-bin/www_bget?ko:K03626	GO:0003677^DNA binding^molecular_function;GO:0015031^protein transport^biological_process;GO:0005854^nascent polypeptide-associated complex^cellular_component;GO:0005634^nucleus^cellular_component	COG1308|KOG2239^nascent polypeptide-associated complex subunit^K	PF01849.17^NAC domain	--	--	--
gene-SPHA_46512	3609.81	-9.44013	0.336715	-28.036	5.91654e-173	9.82703e-171	SPHA_46512	XP_025096311.1^large neutral amino acids transporter small subunit 1-like^36.96%	P63116.1^RecName: Full=Asc-type amino acid transporter 1; Short=Asc-1; AltName: Full=D-serine transporter; AltName: Full=Solute carrier family 7 member 10 >P63115.1 RecName: Full=Asc-type amino acid transporter 1; Short=Asc-1; AltName: Full=D-serine transporter; AltName: Full=Solute carrier family 7 member 10^33.15%	K13869|SLC7A11|http://www.genome.jp/dbget-bin/www_bget?ko:K13869	GO:0015179^L-amino acid transmembrane transporter activity^molecular_function;GO:0015175^neutral amino acid transmembrane transporter activity^molecular_function;GO:0042941^D-alanine transport^biological_process;GO:0042942^D-serine transport^biological_process;GO:0015804^neutral amino acid transport^biological_process;GO:0097440^apical dendrite^cellular_component;GO:0016021^integral component of …	COG0531|KOG1287^solute carrier family 7 (neutral amino acid transporter light chain, asc system), member 10^E	PF13520.5^Amino acid permease	--	SignalP-TM	o10-32i53-75o113-135i147-169o179-201i206-228o233-255i267-300o310-329i359-376o381-403i415-437o442-461i
gene-SPHA_67617	150231	-5.45149	0.195343	-27.9072	2.18076e-171	3.57999e-169	SPHA_67617	XP_014786762.1^PREDICTED: 40S ribosomal protein S3-B-like^97.61%	P62909.1^RecName: Full=40S ribosomal protein S3 >P62908.1 RecName: Full=40S ribosomal protein S3 >E2RH47.1 RecName: Full=40S ribosomal protein S3^90.34%	K02985|RP-S3e, RPS3|http://www.genome.jp/dbget-bin/www_bget?ko:K02985	GO:0140078^class I DNA-(apurinic or apyrimidinic site) endonuclease activity^molecular_function;GO:0003684^damaged DNA binding^molecular_function;GO:0003906^DNA-(apurinic or apyrimidinic site) endonuclease activity^molecular_function;GO:0019900^kinase binding^molecular_function;GO:0032357^oxidized purine DNA binding^molecular_function;GO:0008534^oxidized purine nucleobase lesion DNA N-glycosylase…	COG0092|KOG3181^Ribosomal protein S3^J	PF00189.19^Ribosomal protein S3, C-terminal domain	--	--	--
gene-SPHA_59850	4066.43	-8.09046	0.29035	-27.8645	7.19752e-171	1.16798e-168	SPHA_59850	XP_009047015.1^hypothetical protein LOTGIDRAFT_172187^33.73%	--	K13899|CST3|http://www.genome.jp/dbget-bin/www_bget?ko:K13899	--	--	PF00031.20^Cystatin domain	--	--	--
gene-SPHA_17937	83946.1	-5.6707	0.203748	-27.8319	1.78244e-170	2.8596e-168	SPHA_17937	XP_014774514.1^PREDICTED: 40S ribosomal protein S19-like^88.44%	Q8ITC3.1^RecName: Full=40S ribosomal protein S19^74.83%	K02966|RP-S19e, RPS19|http://www.genome.jp/dbget-bin/www_bget?ko:K02966	GO:0003735^structural constituent of ribosome^molecular_function;GO:0006412^translation^biological_process;GO:0005840^ribosome^cellular_component	COG2238|KOG3411^Ribosomal protein S19e^J	PF01090.18^Ribosomal protein S19e	--	SignalP-TM	i13-35o40-62i
gene-SPHA_14161	107778	-5.08579	0.182861	-27.8123	3.07789e-170	4.88243e-168	SPHA_14161	XP_014779460.1^PREDICTED: 40S ribosomal protein S8-like^93.27%	P62247.2^RecName: Full=40S ribosomal protein S8^71.63%	K02995|RP-S8e, RPS8|http://www.genome.jp/dbget-bin/www_bget?ko:K02995	GO:0003735^structural constituent of ribosome^molecular_function;GO:0043009^chordate embryonic development^biological_process;GO:0000462^maturation of SSU-rRNA from tricistronic rRNA transcript (SSU-rRNA, 5.8S rRNA, LSU-rRNA)^biological_process;GO:0051726^regulation of cell cycle^biological_process;GO:0006412^translation^biological_process;GO:0022627^cytosolic small ribosomal subunit^cellular_com…	COG2007|KOG3283^40S ribosomal protein S8^J	PF01201.21^Ribosomal protein S8e	--	--	--
gene-SPHA_81139	1754.38	-2.92038	0.105312	-27.7309	2.96595e-169	4.65258e-167	SPHA_81139	XP_014783783.1^PREDICTED: phosphatidylinositide phosphatase SAC1-like^79.63%	Q9EP69.1^RecName: Full=Phosphatidylinositide phosphatase SAC1; AltName: Full=Suppressor of actin mutations 1-like protein^58.08%	--	GO:0016791^phosphatase activity^molecular_function;GO:0034593^phosphatidylinositol bisphosphate phosphatase activity^molecular_function;GO:0004438^phosphatidylinositol-3-phosphatase activity^molecular_function;GO:0043812^phosphatidylinositol-4-phosphate phosphatase activity^molecular_function;GO:0046856^phosphatidylinositol dephosphorylation^biological_process;GO:0032281^AMPA glutamate receptor c…	COG5329|KOG1889^SAC1 suppressor of actin mutations 1-like (yeast)^I	PF02383.17^SacI homology domain	--	--	o520-542i554-576o
gene-SPHA_26187	3839.38	3.10222	0.112215	27.6452	3.18412e-168	4.93993e-166	SPHA_26187	XP_014785577.1^PREDICTED: uncharacterized protein C1orf112 homolog^48.29%	Q9DGD3.1^RecName: Full=Cyclin-dependent kinase 1; Short=CDK1; AltName: Full=Cell division control protein 2 homolog; AltName: Full=Cell division protein kinase 1; AltName: Full=p34 protein kinase^70.14%	--	GO:0005524^ATP binding^molecular_function;GO:0004693^cyclin-dependent protein serine/threonine kinase activity^molecular_function;GO:0008353^RNA polymerase II CTD heptapeptide repeat kinase activity^molecular_function;GO:0051301^cell division^biological_process;GO:0044772^mitotic cell cycle phase transition^biological_process;GO:0006468^protein phosphorylation^biological_process;GO:0009794^regula…	--	PF14868.5^Domain of unknown function (DUF4487)	--	--	--
gene-SPHA_69704	87313.7	-4.94779	0.180962	-27.3415	1.36195e-164	2.09e-162	SPHA_69704	XP_014789879.1^PREDICTED: 60S ribosomal protein L15-like^94.12%	P61314.2^RecName: Full=60S ribosomal protein L15 >P61313.2 RecName: Full=60S ribosomal protein L15; AltName: Full=Large ribosomal subunit protein eL15 >Q9CZM2.4 RecName: Full=60S ribosomal protein L15 >Q5NVE0.3 RecName: Full=60S ribosomal protein L15 >Q5EAD6.3 RecName: Full=60S ribosomal protein L15 >Q4R5B2.1 RecName: Full=60S ribosomal protein L15 >E2QXF3.1 RecName: Full=60S ribosomal protein L1…	K02877|RP-L15e, RPL15|http://www.genome.jp/dbget-bin/www_bget?ko:K02877	GO:0003723^RNA binding^molecular_function;GO:0003735^structural constituent of ribosome^molecular_function;GO:0002181^cytoplasmic translation^biological_process;GO:0045471^response to ethanol^biological_process;GO:0031672^A band^cellular_component;GO:0022625^cytosolic large ribosomal subunit^cellular_component;GO:0016020^membrane^cellular_component	COG1632|KOG1678^Ribosomal protein L15^J	PF00827.16^Ribosomal L15	--	--	--
gene-SPHA_42731	35257.8	-5.20932	0.1914	-27.2169	4.10252e-163	6.22789e-161	SPHA_42731	XP_014785489.1^PREDICTED: uncharacterized protein LOC106880164 isoform X1^77.78%	P62866.1^RecName: Full=40S ribosomal protein S30 >P62867.1 RecName: Full=40S ribosomal protein S30 >P62863.1 RecName: Full=40S ribosomal protein S30 >P62864.1 RecName: Full=40S ribosomal protein S30 >P62860.1 RecName: Full=40S ribosomal protein S30 >P62861.1 RecName: Full=40S ribosomal protein S30; AltName: Full=Small ribosomal subunit protein eS30 >P62862.1 RecName: Full=40S ribosomal protein S3…	K02983|RP-S30e, RPS30|http://www.genome.jp/dbget-bin/www_bget?ko:K02983	GO:0003735^structural constituent of ribosome^molecular_function;GO:0006412^translation^biological_process;GO:0022627^cytosolic small ribosomal subunit^cellular_component	KOG0001|KOG0009^Finkel-Biskis-Reilly murine sarcoma virus (FBR-MuSV) ubiquitously expressed^J	PF04758.13^Ribosomal protein S30	--	SignalP-TM	--
gene-SPHA_13372	1282.6	-5.54836	0.204285	-27.1599	1.93635e-162	2.90823e-160	SPHA_13372	XP_021350778.1^protein FAM134C-like isoform X2^29.57%	Q86VR2.1^RecName: Full=Reticulophagy regulator 3^35.75%	--	GO:0010976^positive regulation of neuron projection development^biological_process;GO:0016021^integral component of membrane^cellular_component;GO:0032991^protein-containing complex^cellular_component	--	PF02453.16^Reticulon	--	SignalP-TM	i36-53o58-80i136-153o157-179i191-213o
new_gene469	94683.5	-5.47064	0.201959	-27.0879	1.36725e-161	2.03188e-159	--	XP_014768497.1^PREDICTED: 60S ribosomal protein L32-like^92.48%	P04359.3^RecName: Full=60S ribosomal protein L32; AltName: Full=Ribosomal protein 49 >P61127.1 RecName: Full=60S ribosomal protein L32; AltName: Full=Ribosomal protein 49 >P61128.1 RecName: Full=60S ribosomal protein L32; AltName: Full=Ribosomal protein 49^81.68%	K02912|RP-L32e, RPL32|http://www.genome.jp/dbget-bin/www_bget?ko:K02912	GO:0003735^structural constituent of ribosome^molecular_function;GO:0002181^cytoplasmic translation^biological_process;GO:0005737^cytoplasm^cellular_component;GO:0022625^cytosolic large ribosomal subunit^cellular_component;GO:0005730^nucleolus^cellular_component	COG1717|KOG0878^ribosomal protein L32^J	PF01655.17^Ribosomal protein L32	--	--	--
gene-SPHA_76400	4351.11	-3.72396	0.137946	-26.9958	1.65782e-160	2.43803e-158	SPHA_76400	XP_014775467.1^PREDICTED: uncharacterized protein LOC106872845^58.72%	--	--	--	--	PF07386.10^Protein of unknown function (DUF1499)	--	SignalP-TM	i33-55o
gene-SPHA_7800	68606.4	-5.67242	0.210442	-26.9547	5.02139e-160	7.30845e-158	SPHA_7800	XP_014773166.1^PREDICTED: translocon-associated protein subunit alpha-like^80.92%	Q9CY50.1^RecName: Full=Translocon-associated protein subunit alpha; Short=TRAP-alpha; AltName: Full=Signal sequence receptor subunit alpha; Short=SSR-alpha; Flags: Precursor^53.64%	K13249|SSR1|http://www.genome.jp/dbget-bin/www_bget?ko:K13249	GO:0005783^endoplasmic reticulum^cellular_component;GO:0005789^endoplasmic reticulum membrane^cellular_component;GO:0016021^integral component of membrane^cellular_component	COG5291|KOG0858|KOG1631^Translocon-associated protein (TRAP), alpha subunit^U	PF03896.15^Translocon-associated protein (TRAP), alpha subunit	--	--	o198-220i
gene-SPHA_26895	200177	-5.38539	0.199961	-26.9322	9.21195e-160	1.32708e-157	SPHA_26895	AAU11097.1^ribosomal protein L7, partial^94.34%	O57592.3^RecName: Full=60S ribosomal protein L7a; AltName: Full=Surfeit locus protein 3^74.81%	K02936|RP-L7Ae, RPL7A|http://www.genome.jp/dbget-bin/www_bget?ko:K02936	GO:0042254^ribosome biogenesis^biological_process;GO:0005840^ribosome^cellular_component	COG1358|KOG3166^Ribosomal protein L7A^J	PF01248.25^Ribosomal protein L7Ae/L30e/S12e/Gadd45 family	--	--	--
gene-SPHA_28321	318870	-4.93195	0.183531	-26.8726	4.59802e-159	6.55705e-157	SPHA_28321	XP_014786921.1^PREDICTED: neurofilament heavy polypeptide-like^83.33%	Q9BMX5.1^RecName: Full=40S ribosomal protein S6^75.93%	K02991|RP-S6e, RPS6|http://www.genome.jp/dbget-bin/www_bget?ko:K02991	GO:0003735^structural constituent of ribosome^molecular_function;GO:0006412^translation^biological_process;GO:0005840^ribosome^cellular_component	COG2125|KOG1646^40S ribosomal protein S6^J	PF01092.18^Ribosomal protein S6e	--	--	--
gene-SPHA_27514	6680.79	-7.18617	0.267634	-26.8508	8.25535e-159	1.16549e-156	SPHA_27514	XP_014781606.1^PREDICTED: LOW QUALITY PROTEIN: patched domain-containing protein 3-like, partial^42.62%	Q0EEE2.1^RecName: Full=Patched domain-containing protein 3; AltName: Full=RND-type protein RNDEu-3^24.86%	--	GO:0016021^integral component of membrane^cellular_component;GO:0097225^sperm midpiece^cellular_component	KOG1934^patched domain containing^T	PF02460.17^Patched family	--	--	o166-188i195-217o227-249i270-292o302-324i681-703o707-729i736-758o778-800i807-829o
gene-SPHA_47765	3126.43	-4.13531	0.154207	-26.8166	2.07111e-158	2.89504e-156	SPHA_47765	XP_014786121.1^PREDICTED: UPF0469 protein KIAA0907 homolog isoform X1^71.76%	--	--	--	--	--	--	--	--
new_gene3239	2393.92	3.3435	0.125144	26.7172	2.97414e-157	4.11656e-155	--	XP_014781115.1^PREDICTED: uncharacterized protein LOC106876877 isoform X2^39.94%	Q9NX45.2^RecName: Full=Spermatogenesis- and oogenesis-specific basic helix-loop-helix-containing protein 2^52.73%	--	GO:0003677^DNA binding^molecular_function;GO:0001228^DNA-binding transcription activator activity, RNA polymerase II-specific^molecular_function;GO:0000981^DNA-binding transcription factor activity, RNA polymerase II-specific^molecular_function;GO:0046982^protein heterodimerization activity^molecular_function;GO:0042803^protein homodimerization activity^molecular_function;GO:0030154^cell differen…	--	PF00010.25^Helix-loop-helix DNA-binding domain	--	--	--
gene-SPHA_9587	72994.3	-5.19748	0.194595	-26.7093	3.67453e-157	5.0366e-155	SPHA_9587	XP_014768271.1^PREDICTED: 60S ribosomal protein L13-like^72.12%	P41125.2^RecName: Full=60S ribosomal protein L13; AltName: Full=Breast basic conserved protein 1^58.79%	K02873|RP-L13e, RPL13|http://www.genome.jp/dbget-bin/www_bget?ko:K02873	GO:0003735^structural constituent of ribosome^molecular_function;GO:0006412^translation^biological_process;GO:0022625^cytosolic large ribosomal subunit^cellular_component;GO:0005783^endoplasmic reticulum^cellular_component;GO:0005730^nucleolus^cellular_component	COG4352|KOG3295^ribosomal protein L13^J	PF01294.17^Ribosomal protein L13e	--	--	--
gene-SPHA_10938	15719.8	-5.93353	0.223901	-26.5007	9.51765e-155	1.29202e-152	SPHA_10938	XP_014782105.1^PREDICTED: uncharacterized protein LOC106877670^67.24%	Q9BUJ2.2^RecName: Full=Heterogeneous nuclear ribonucleoprotein U-like protein 1; AltName: Full=Adenovirus early region 1B-associated protein 5; AltName: Full=E1B-55 kDa-associated protein 5; Short=E1B-AP5^48.75%	K15047|HNRNPUL1, E1BAP5|http://www.genome.jp/dbget-bin/www_bget?ko:K15047	GO:0019899^enzyme binding^molecular_function;GO:0003723^RNA binding^molecular_function;GO:0000398^mRNA splicing, via spliceosome^biological_process;GO:0009615^response to virus^biological_process;GO:0006396^RNA processing^biological_process;GO:0005654^nucleoplasm^cellular_component;GO:0005634^nucleus^cellular_component	KOG2242^heterogeneous nuclear ribonucleoprotein U-like 1^A	PF00128.23^Alpha amylase, catalytic domain	GH13_17	--	i81-103o
gene-SPHA_28843	3295.39	-4.32264	0.163145	-26.4957	1.08683e-154	1.46132e-152	SPHA_28843	XP_014786186.1^PREDICTED: fumarate hydratase, mitochondrial-like isoform X1^78.83%	O17214.1^RecName: Full=Probable fumarate hydratase, mitochondrial; Short=Fumarase; Flags: Precursor^77.22%	K01679|E4.2.1.2B, fumC|http://www.genome.jp/dbget-bin/www_bget?ko:K01679	GO:0004333^fumarate hydratase activity^molecular_function;GO:0006106^fumarate metabolic process^biological_process;GO:0006108^malate metabolic process^biological_process;GO:0006099^tricarboxylic acid cycle^biological_process;GO:0005739^mitochondrion^cellular_component;GO:0045239^tricarboxylic acid cycle enzyme complex^cellular_component	COG0114|KOG1317^Fumarase C C-terminus^C	PF00206.19^Lyase	--	--	--
gene-SPHA_57372	2587.62	-10.9553	0.414952	-26.4013	1.32483e-153	1.76452e-151	SPHA_57372	XP_021380085.1^organic cation transporter protein-like isoform X1^37.64%	Q9VCA2.1^RecName: Full=Organic cation transporter protein^32.09%	K08202|SLC22A4_5, OCTN|http://www.genome.jp/dbget-bin/www_bget?ko:K08202	GO:0022857^transmembrane transporter activity^molecular_function;GO:0006915^apoptotic process^biological_process;GO:0006811^ion transport^biological_process;GO:0016021^integral component of membrane^cellular_component	--	PF00083.23^Sugar (and other) transporter	--	SignalP-TM	i57-74o84-101i247-269o273-291i298-320o335-354i438-460o470-492i499-521o531-553i565-587o597-617i
new_gene1168	95777.1	-4.80898	0.182289	-26.3811	2.25744e-153	2.97856e-151	--	XP_014789158.1^PREDICTED: 40S ribosomal protein S16^93.24%	Q9W237.1^RecName: Full=40S ribosomal protein S16^86.43%	K02960|RP-S16e, RPS16|http://www.genome.jp/dbget-bin/www_bget?ko:K02960	GO:0003723^RNA binding^molecular_function;GO:0003735^structural constituent of ribosome^molecular_function;GO:0002181^cytoplasmic translation^biological_process;GO:0000462^maturation of SSU-rRNA from tricistronic rRNA transcript (SSU-rRNA, 5.8S rRNA, LSU-rRNA)^biological_process;GO:0022626^cytosolic ribosome^cellular_component;GO:0022627^cytosolic small ribosomal subunit^cellular_component	COG0103|KOG1753^Ribosomal protein S16^J	PF00380.18^Ribosomal protein S9/S16	--	--	--
gene-SPHA_48539	8032.83	-2.5674	0.0974594	-26.3432	6.13568e-153	8.0207e-151	SPHA_48539	XP_014778330.1^PREDICTED: NADH dehydrogenase^88.79%	P25708.2^RecName: Full=NADH dehydrogenase^80.54%	K03942|NDUFV1|http://www.genome.jp/dbget-bin/www_bget?ko:K03942	GO:0051539^4 iron, 4 sulfur cluster binding^molecular_function;GO:0010181^FMN binding^molecular_function;GO:0046872^metal ion binding^molecular_function;GO:0051287^NAD binding^molecular_function;GO:0008137^NADH dehydrogenase (ubiquinone) activity^molecular_function;GO:0045333^cellular respiration^biological_process;GO:0006120^mitochondrial electron transport, NADH to ubiquinone^biological_process…	COG1894|KOG2658^NADH-ubiquinone oxidoreductase-F iron-sulfur binding region^C	PF01512.16^Respiratory-chain NADH dehydrogenase 51 Kd subunit	--	--	--
gene-SPHA_54386	131651	-5.1812	0.196863	-26.3188	1.16803e-152	1.51287e-150	SPHA_54386	XP_014784406.1^PREDICTED: 40S ribosomal protein S4-like^91.63%	Q95V34.1^RecName: Full=40S ribosomal protein S4^77.82%	K02987|RP-S4e, RPS4|http://www.genome.jp/dbget-bin/www_bget?ko:K02987	GO:0019843^rRNA binding^molecular_function;GO:0003735^structural constituent of ribosome^molecular_function;GO:0006412^translation^biological_process;GO:0005840^ribosome^cellular_component	COG1471|KOG0378^ribosomal protein S4X pseudogene 21^J	PF00900.19^Ribosomal family S4e	--	--	--
new_gene1668	63801.3	-5.2229	0.19859	-26.2999	1.92504e-152	2.4707e-150	--	XP_014770564.1^PREDICTED: 60S ribosomal protein L23^98.57%	P48159.2^RecName: Full=60S ribosomal protein L23; AltName: Full=L17A^95.0%	K02894|RP-L23e, RPL23|http://www.genome.jp/dbget-bin/www_bget?ko:K02894	GO:0070180^large ribosomal subunit rRNA binding^molecular_function;GO:0017022^myosin binding^molecular_function;GO:0003735^structural constituent of ribosome^molecular_function;GO:0002181^cytoplasmic translation^biological_process;GO:0022625^cytosolic large ribosomal subunit^cellular_component	COG0093|KOG0901^Ribosomal protein L14p/L23e^J	PF00238.18^Ribosomal protein L14p/L23e	--	--	--
gene-SPHA_19897	2039.44	-2.08269	0.0802839	-25.9416	2.26328e-148	2.87865e-146	SPHA_19897	XP_013404233.1^electron transfer flavoprotein subunit beta^79.33%	Q5RFK0.3^RecName: Full=Electron transfer flavoprotein subunit beta; Short=Beta-ETF^69.83%	K03521|fixA, etfB|http://www.genome.jp/dbget-bin/www_bget?ko:K03521	GO:0009055^electron transfer activity^molecular_function;GO:0000166^nucleotide binding^molecular_function;GO:0033539^fatty acid beta-oxidation using acyl-CoA dehydrogenase^biological_process;GO:0005759^mitochondrial matrix^cellular_component	COG2086|KOG3180^Electron transfer flavoprotein^C	PF01012.20^Electron transfer flavoprotein domain	--	--	--
gene-SPHA_217	20428.1	-3.51369	0.135504	-25.9305	3.01631e-148	3.80217e-146	SPHA_217	XP_014767472.1^PREDICTED: elongation factor 1-delta-like^50.34%	P12262.3^RecName: Full=Elongation factor 1-beta; Short=EF-1-beta^72.55%	K15410|EEF1D|http://www.genome.jp/dbget-bin/www_bget?ko:K15410	GO:0003746^translation elongation factor activity^molecular_function;GO:0005853^eukaryotic translation elongation factor 1 complex^cellular_component	COG2092|KOG1668^Eukaryotic translation elongation factor 1 beta 2^K	PF00736.18^EF-1 guanine nucleotide exchange domain	--	--	--
new_gene518	1235.55	-10.9335	0.422078	-25.904	5.99842e-148	7.49431e-146	--	XP_013085384.1^PREDICTED: uncharacterized protein LOC106070099 isoform X1^42.75%	--	--	--	--	PF13520.5^Amino acid permease	--	SignalP-TM	i20-42o87-109i147-164o174-196i209-231o
gene-SPHA_52515	99026.1	-5.29272	0.204458	-25.8866	9.42495e-148	1.16721e-145	SPHA_52515	XP_014778144.1^PREDICTED: 40S ribosomal protein S15-like^97.37%	Q945U1.1^RecName: Full=40S ribosomal protein S15^78.95%	K02958|RP-S15e, RPS15|http://www.genome.jp/dbget-bin/www_bget?ko:K02958	GO:0003723^RNA binding^molecular_function;GO:0003735^structural constituent of ribosome^molecular_function;GO:0006412^translation^biological_process;GO:0015935^small ribosomal subunit^cellular_component	COG0185|KOG0898^ribosomal protein^J	PF00203.20^Ribosomal protein S19	--	--	--
new_gene532	57139.9	-4.85463	0.187815	-25.8479	2.56912e-147	3.15398e-145	--	XP_014785502.1^PREDICTED: uncharacterized protein LOC106880171^50.67%	--	--	--	--	--	--	--	--
gene-SPHA_45729	5817.67	-6.54451	0.253536	-25.8129	6.35592e-147	7.7356e-145	SPHA_45729	XP_014776489.1^PREDICTED: LOW QUALITY PROTEIN: alpha-1,2-mannosyltransferase ALG9-like^70.66%	Q8VDI9.1^RecName: Full=Alpha-1,2-mannosyltransferase ALG9; AltName: Full=Dol-P-Man:Man(6)GlcNAc(2)-PP-Dol alpha-1,2-mannosyltransferase; AltName: Full=Dol-P-Man:Man(8)GlcNAc(2)-PP-Dol alpha-1,2-mannosyltransferase^52.35%	K03846|ALG9|http://www.genome.jp/dbget-bin/www_bget?ko:K03846	GO:0052926^dol-P-Man:Man(6)GlcNAc(2)-PP-Dol alpha-1,2-mannosyltransferase activity^molecular_function;GO:0052918^dol-P-Man:Man(8)GlcNAc(2)-PP-Dol alpha-1,2-mannosyltransferase activity^molecular_function;GO:0000030^mannosyltransferase activity^molecular_function;GO:0006486^protein glycosylation^biological_process;GO:0005783^endoplasmic reticulum^cellular_component;GO:0005789^endoplasmic reticulum…	KOG2515^asparagine-linked glycosylation 9, alpha-1,2-mannosyltransferase homolog (S. cerevisiae)^G	PF03901.16^Alg9-like mannosyltransferase family	GT22	SignalP-TM	o45-67i87-109o124-146i159-178o217-239i251-268o283-305i318-340o
gene-SPHA_81308	68699.4	-5.19787	0.201409	-25.8076	7.28361e-147	8.78889e-145	SPHA_81308	XP_014773785.1^PREDICTED: 60S ribosomal protein L6-like^65.37%	P21533.5^RecName: Full=60S ribosomal protein L6; AltName: Full=Neoplasm-related protein C140^59.0%	K02934|RP-L6e, RPL6|http://www.genome.jp/dbget-bin/www_bget?ko:K02934	GO:1990932^5.8S rRNA binding^molecular_function;GO:0003729^mRNA binding^molecular_function;GO:0003723^RNA binding^molecular_function;GO:0003735^structural constituent of ribosome^molecular_function;GO:0000049^tRNA binding^molecular_function;GO:0002181^cytoplasmic translation^biological_process;GO:0000027^ribosomal large subunit assembly^biological_process;GO:0031672^A band^cellular_component;GO:0…	COG2163|KOG1694^ribosomal protein L6^J	PF01159.18^Ribosomal protein L6e	--	--	--
gene-SPHA_56675	86386.7	-5.06078	0.19623	-25.7901	1.14463e-146	1.36948e-144	SPHA_56675	XP_014780414.1^PREDICTED: 40S ribosomal protein S3a-like^88.82%	Q4R4Z6.3^RecName: Full=40S ribosomal protein S3a^76.32%	K02984|RP-S3Ae, RPS3A|http://www.genome.jp/dbget-bin/www_bget?ko:K02984	GO:0003735^structural constituent of ribosome^molecular_function;GO:0030154^cell differentiation^biological_process;GO:0006412^translation^biological_process;GO:0022627^cytosolic small ribosomal subunit^cellular_component;GO:0005634^nucleus^cellular_component;GO:1990904^ribonucleoprotein complex^cellular_component	COG1890|KOG1628^Ribosomal protein S3a^J	PF01015.17^Ribosomal S3Ae family	--	--	--
gene-SPHA_8820	2077.52	-2.41027	0.0936754	-25.73	5.39103e-146	6.39585e-144	SPHA_8820	XP_014784881.1^PREDICTED: FAS-associated factor 2-like^73.57%	Q6GQ69.1^RecName: Full=FAS-associated factor 2-B; AltName: Full=UBX domain-containing protein 8-B^50.9%	K18726|FAF2, UBXD8|http://www.genome.jp/dbget-bin/www_bget?ko:K18726	GO:0005783^endoplasmic reticulum^cellular_component;GO:0005811^lipid droplet^cellular_component	KOG1363^Fas associated factor family member 2^T	PF14555.5^UBA-like domain	--	--	--
gene-SPHA_20432	2041.43	-3.79864	0.147834	-25.6953	1.3202e-145	1.55322e-143	SPHA_20432	XP_014788210.1^PREDICTED: protein lifeguard 4-like^72.08%	Q9HC24.3^RecName: Full=Protein lifeguard 4; AltName: Full=Golgi anti-apoptotic protein; AltName: Full=Protein S1R; AltName: Full=Transmembrane BAX inhibitor motif-containing protein 4; AltName: Full=Z-protein^50.22%	K06890|K06890|http://www.genome.jp/dbget-bin/www_bget?ko:K06890	GO:0006915^apoptotic process^biological_process;GO:0043066^negative regulation of apoptotic process^biological_process;GO:0050848^regulation of calcium-mediated signaling^biological_process;GO:0000139^Golgi membrane^cellular_component;GO:0005795^Golgi stack^cellular_component;GO:0016021^integral component of membrane^cellular_component	COG0670|KOG2322^Transmembrane BAX inhibitor motif containing 4^T	PF01027.19^Inhibitor of apoptosis-promoting Bax1	--	SignalP-TM	i46-68o78-97i104-126o160-182i189-208o218-240i
gene-SPHA_68717	1162.9	-8.95519	0.349591	-25.6162	1.0072e-144	1.17518e-142	SPHA_68717	AAK07487.1^gag-pol polyprotein^36.33%	--	--	--	--	PF00906.19^Hepatitis core antigen	--	--	--
new_gene1267	40163.8	-5.34027	0.208883	-25.5659	3.6532e-144	4.22754e-142	--	ELU10173.1^hypothetical protein CAPTEDRAFT_149132^73.98%	P17078.3^RecName: Full=60S ribosomal protein L35 >Q6ZWV7.1 RecName: Full=60S ribosomal protein L35^73.98%	K02918|RP-L35e, RPL35|http://www.genome.jp/dbget-bin/www_bget?ko:K02918	GO:0003729^mRNA binding^molecular_function;GO:0043021^ribonucleoprotein complex binding^molecular_function;GO:0003735^structural constituent of ribosome^molecular_function;GO:0071493^cellular response to UV-B^biological_process;GO:0000463^maturation of LSU-rRNA from tricistronic rRNA transcript (SSU-rRNA, 5.8S rRNA, LSU-rRNA)^biological_process;GO:0006412^translation^biological_process;GO:0022625…	COG0255|KOG3436^ribosomal protein L35^J	PF00831.22^Ribosomal L29 protein	--	--	--
gene-SPHA_36031	4696.54	-4.02368	0.157449	-25.5555	4.77461e-144	5.48032e-142	SPHA_36031	KOF91025.1^hypothetical protein OCBIM_22009873mg^50.0%	--	K03956|NDUFA11|http://www.genome.jp/dbget-bin/www_bget?ko:K03956	--	--	PF02466.18^Tim17/Tim22/Tim23/Pmp24 family	--	SignalP-TM	o31-48i61-83o117-134i
gene-SPHA_21459	3649.58	-2.55455	0.101165	-25.2512	1.09784e-140	1.24994e-138	SPHA_21459	XP_014785277.1^PREDICTED: isoleucine--tRNA ligase, cytoplasmic-like^75.65%	P41252.2^RecName: Full=Isoleucine--tRNA ligase, cytoplasmic; AltName: Full=Isoleucyl-tRNA synthetase; Short=IRS; Short=IleRS^55.69%	K01870|IARS, ileS|http://www.genome.jp/dbget-bin/www_bget?ko:K01870	GO:0002161^aminoacyl-tRNA editing activity^molecular_function;GO:0005524^ATP binding^molecular_function;GO:0051020^GTPase binding^molecular_function;GO:0004822^isoleucine-tRNA ligase activity^molecular_function;GO:0000049^tRNA binding^molecular_function;GO:0006428^isoleucyl-tRNA aminoacylation^biological_process;GO:0001649^osteoblast differentiation^biological_process;GO:0006418^tRNA aminoacylati…	COG0060|KOG0434^Isoleucyl-tRNA synthetase^J	PF00133.21^tRNA synthetases class I (I, L, M and V)	--	--	--
gene-SPHA_104	95312	-5.7866	0.229282	-25.2379	1.53682e-140	1.73575e-138	SPHA_104	KOF88672.1^hypothetical protein OCBIM_22014503mg, partial^53.81%	P54315.1^RecName: Full=Inactive pancreatic lipase-related protein 1; Short=PL-RP1; Flags: Precursor^39.43%	--	GO:0005509^calcium ion binding^molecular_function;GO:0004806^triglyceride lipase activity^molecular_function;GO:0006629^lipid metabolic process^biological_process;GO:0005576^extracellular region^cellular_component	--	PF00151.18^Lipase	CE1	--	--
gene-SPHA_79773	113258	-4.97815	0.197404	-25.218	2.54038e-140	2.84644e-138	SPHA_79773	XP_014777980.1^PREDICTED: 60S ribosomal protein L13a-like^79.31%	Q3SZ90.3^RecName: Full=60S ribosomal protein L13a^61.31%	K02872|RP-L13Ae, RPL13A|http://www.genome.jp/dbget-bin/www_bget?ko:K02872	GO:0003729^mRNA binding^molecular_function;GO:0003735^structural constituent of ribosome^molecular_function;GO:1901194^negative regulation of formation of translation preinitiation complex^biological_process;GO:0017148^negative regulation of translation^biological_process;GO:0006412^translation^biological_process;GO:0022625^cytosolic large ribosomal subunit^cellular_component;GO:0097452^GAIT comp…	COG0102|KOG3204^ribosomal protein^J	PF00572.17^Ribosomal protein L13	--	--	--
gene-SPHA_37111	4397.53	-3.54056	0.140576	-25.1862	5.67768e-140	6.31161e-138	SPHA_37111	XP_021376185.1^endophilin-B1-like isoform X5^75.63%	Q5ZIR1.1^RecName: Full=Endophilin-B1; AltName: Full=SH3 domain-containing GRB2-like protein B1^66.38%	K11248|SH3GLB|http://www.genome.jp/dbget-bin/www_bget?ko:K11248	GO:0008289^lipid binding^molecular_function;GO:0006915^apoptotic process^biological_process;GO:0000139^Golgi membrane^cellular_component;GO:0005741^mitochondrial outer membrane^cellular_component	KOG3725^SH3-domain GRB2-like endophilin B1^T	PF03114.17^BAR domain	--	--	--
gene-SPHA_73649	94361.2	-5.43092	0.215959	-25.1479	1.49115e-139	1.6447e-137	SPHA_73649	XP_014783926.1^PREDICTED: 60S ribosomal protein L10a-2-like^86.7%	Q963B6.1^RecName: Full=60S ribosomal protein L10a^74.47%	K02865|RP-L10Ae, RPL10A|http://www.genome.jp/dbget-bin/www_bget?ko:K02865	GO:0003723^RNA binding^molecular_function;GO:0003735^structural constituent of ribosome^molecular_function;GO:0006412^translation^biological_process;GO:0015934^large ribosomal subunit^cellular_component	COG0081|KOG1570^ribosomal protein^J	PF00687.20^Ribosomal protein L1p/L10e family	--	--	i200-217o222-244i251-273o283-305i314-333o338-360i367-384o
gene-SPHA_33945	2629.14	-3.09352	0.123196	-25.1106	3.80778e-139	4.1673e-137	SPHA_33945	RUS86092.1^hypothetical protein EGW08_006112^56.18%	Q08DP2.1^RecName: Full=BLOC-1-related complex subunit 5^47.37%	--	GO:0032418^lysosome localization^biological_process;GO:0072384^organelle transport along microtubule^biological_process;GO:0099078^BORC complex^cellular_component;GO:0098574^cytoplasmic side of lysosomal membrane^cellular_component;GO:0031224^intrinsic component of membrane^cellular_component	KOG4515^Loss of heterozygosity, 12, chromosomal region 1^S	PF10158.8^Tumour suppressor protein	--	SignalP-TM	--
gene-SPHA_34258	13168.6	-9.39304	0.374199	-25.1017	4.76446e-139	5.17421e-137	SPHA_34258	ANY26942.1^chymotrypsin-like serine protease, partial^90.41%	Q402U7.1^RecName: Full=Serine protease 44; AltName: Full=Testis serine protease 4; Short=TESSP-4; AltName: Full=Testis-specific serine protease 4; Flags: Precursor^32.26%	--	GO:0004252^serine-type endopeptidase activity^molecular_function;GO:0007281^germ cell development^biological_process;GO:0006508^proteolysis^biological_process;GO:0007283^spermatogenesis^biological_process;GO:0005737^cytoplasm^cellular_component;GO:0005615^extracellular space^cellular_component;GO:0016021^integral component of membrane^cellular_component	COG5640|KOG3627^Regulatory CLIP domain of proteinases^E	PF00089.25^Trypsin	--	--	i106-128o
gene-SPHA_21061	1202.27	-2.4157	0.0962757	-25.0915	6.1627e-139	6.6416e-137	SPHA_21061	XP_014775529.1^PREDICTED: BTB/POZ domain-containing adapter for CUL3-mediated RhoA degradation protein 3-like^81.98%	Q922M3.1^RecName: Full=BTB/POZ domain-containing adapter for CUL3-mediated RhoA degradation protein 3; Short=mBACURD3; AltName: Full=BTB/POZ domain-containing protein KCTD10^62.88%	K15074|BACURD|http://www.genome.jp/dbget-bin/www_bget?ko:K15074	GO:0005112^Notch binding^molecular_function;GO:0001525^angiogenesis^biological_process;GO:0007507^heart development^biological_process;GO:0045746^negative regulation of Notch signaling pathway^biological_process;GO:0043161^proteasome-mediated ubiquitin-dependent protein catabolic process^biological_process;GO:0051260^protein homooligomerization^biological_process;GO:0016567^protein ubiquitination…	KOG2716^Pfam:K_tetra^P	PF02214.21^BTB/POZ domain	--	SignalP-TM	o15-37i50-67o71-90i97-116o120-142i149-168o172-194i199-218o529-551i
gene-SPHA_7518	61434.9	-6.52377	0.260837	-25.0109	4.65411e-138	4.97779e-136	SPHA_7518	XP_014784243.1^PREDICTED: translocon-associated protein subunit gamma-like^81.4%	Q3SZ87.1^RecName: Full=Translocon-associated protein subunit gamma; Short=TRAP-gamma; AltName: Full=Signal sequence receptor subunit gamma; Short=SSR-gamma^69.43%	K13251|SSR3|http://www.genome.jp/dbget-bin/www_bget?ko:K13251	GO:0006614^SRP-dependent cotranslational protein targeting to membrane^biological_process;GO:0005789^endoplasmic reticulum membrane^cellular_component;GO:0016021^integral component of membrane^cellular_component	KOG4490^Translocon-associated protein^U	PF07074.11^Translocon-associated protein, gamma subunit (TRAP-gamma)	--	SignalP-TM	o34-53i60-82o138-160i
gene-SPHA_57701	67013	-4.92309	0.197896	-24.8772	1.31507e-136	1.39596e-134	SPHA_57701	XP_011455219.1^PREDICTED: 60S ribosomal protein L27^83.19%	P61356.2^RecName: Full=60S ribosomal protein L27 >P61357.2 RecName: Full=60S ribosomal protein L27 >P61358.2 RecName: Full=60S ribosomal protein L27 >P61354.2 RecName: Full=60S ribosomal protein L27 >P61353.2 RecName: Full=60S ribosomal protein L27; AltName: Full=Large ribosomal subunit protein eL27 >P61355.2 RecName: Full=60S ribosomal protein L27 >Q4R8Z4.1 RecName: Full=60S ribosomal protein L2…	K02901|RP-L27e, RPL27|http://www.genome.jp/dbget-bin/www_bget?ko:K02901	GO:0003735^structural constituent of ribosome^molecular_function;GO:0006364^rRNA processing^biological_process;GO:0006412^translation^biological_process;GO:0098556^cytoplasmic side of rough endoplasmic reticulum membrane^cellular_component;GO:0022625^cytosolic large ribosomal subunit^cellular_component;GO:0015934^large ribosomal subunit^cellular_component	COG2163|KOG3418^ribosomal protein L27^J	PF01777.17^Ribosomal L27e protein family	--	SignalP-TM	--
new_gene76	61174.6	-5.70376	0.229977	-24.8014	8.66316e-136	9.12735e-134	--	XP_014790355.1^PREDICTED: 60S ribosomal protein L30-like^91.15%	P58375.1^RecName: Full=60S ribosomal protein L30^80.18%	K02908|RP-L30e, RPL30|http://www.genome.jp/dbget-bin/www_bget?ko:K02908	GO:0003723^RNA binding^molecular_function;GO:0003735^structural constituent of ribosome^molecular_function;GO:0006412^translation^biological_process;GO:0005840^ribosome^cellular_component	COG1911|KOG2988^Ribosomal protein L7Ae/L30e/S12e/Gadd45 family^J	PF01248.25^Ribosomal protein L7Ae/L30e/S12e/Gadd45 family	--	--	--
gene-SPHA_24252	1125.74	-4.17896	0.168558	-24.7925	1.08018e-135	1.12963e-133	SPHA_24252	XP_014777481.1^PREDICTED: T-cell immunomodulatory protein-like^61.54%	Q8TB96.1^RecName: Full=T-cell immunomodulatory protein; Short=Protein TIP; AltName: Full=Integrin-alpha FG-GAP repeat-containing protein 1; AltName: Full=Linkin; Flags: Precursor^43.23%	K17257|ITFG1|http://www.genome.jp/dbget-bin/www_bget?ko:K17257	GO:0070062^extracellular exosome^cellular_component;GO:0016021^integral component of membrane^cellular_component	KOG4550^integrin alpha FG-GAP repeat containing 1^S	PF13517.5^Repeat domain in Vibrio, Colwellia, Bradyrhizobium and Shewanella	--	--	o396-418i
gene-SPHA_45882	124289	-4.77492	0.192709	-24.7779	1.55212e-135	1.61124e-133	SPHA_45882	XP_014767601.1^PREDICTED: 60S ribosomal protein L4-A-like^80.28%	Q9D8E6.3^RecName: Full=60S ribosomal protein L4^69.3%	K02930|RP-L4e, RPL4|http://www.genome.jp/dbget-bin/www_bget?ko:K02930	GO:0008097^5S rRNA binding^molecular_function;GO:0003735^structural constituent of ribosome^molecular_function;GO:0045773^positive regulation of axon extension^biological_process;GO:0050772^positive regulation of axonogenesis^biological_process;GO:0006412^translation^biological_process;GO:0031672^A band^cellular_component;GO:0022625^cytosolic large ribosomal subunit^cellular_component;GO:0015934^…	COG0088|KOG1475^Ribosomal protein L4^J	PF00573.21^Ribosomal protein L4/L1 family	--	--	--
gene-SPHA_50320	2491.81	-2.03357	0.0821843	-24.744	3.59969e-135	3.70952e-133	SPHA_50320	KOF69926.1^hypothetical protein OCBIM_22003856mg, partial^50.34%	Q17RB8.2^RecName: Full=LON peptidase N-terminal domain and RING finger protein 1; AltName: Full=RING finger protein 191^33.05%	--	GO:0046872^metal ion binding^molecular_function;GO:0000209^protein polyubiquitination^biological_process;GO:0005829^cytosol^cellular_component	COG2802|KOG1124|KOG4159^LON peptidase N-terminal domain and ring finger 3^O	PF13923.5^Zinc finger, C3HC4 type (RING finger)	GT41	--	--
gene-SPHA_37141	135047	-4.39288	0.179004	-24.5407	5.43346e-133	5.55867e-131	SPHA_37141	AAF22119.1^guanine nucleotide-binding protein, partial^96.13%	P63245.3^RecName: Full=Receptor of activated protein C kinase 1; AltName: Full=Guanine nucleotide-binding protein subunit beta-2-like 1; AltName: Full=Receptor for activated C kinase; AltName: Full=Receptor of activated protein kinase C 1; Contains: RecName: Full=Receptor of activated protein C kinase 1, N-terminally processed >P63246.3 RecName: Full=Receptor of activated protein C kinase 1; AltN…	K14753|RACK1|http://www.genome.jp/dbget-bin/www_bget?ko:K14753	GO:0019899^enzyme binding^molecular_function;GO:0005080^protein kinase C binding^molecular_function;GO:0030292^protein tyrosine kinase inhibitor activity^molecular_function;GO:0030971^receptor tyrosine kinase binding^molecular_function;GO:0043022^ribosome binding^molecular_function;GO:0042169^SH2 domain binding^molecular_function;GO:0006915^apoptotic process^biological_process;GO:0007049^cell cyc…	KOG0279^Guanine nucleotide binding protein (G protein), beta polypeptide 2-like 1^T	PF00400.31^WD domain, G-beta repeat	--	--	--
new_gene2193	54438	-4.63076	0.18891	-24.5131	1.07214e-132	1.08895e-130	--	--	--	--	--	--	--	--	SignalP-TM	--
gene-SPHA_26976	4282.41	-4.25393	0.173806	-24.4751	2.71916e-132	2.74208e-130	SPHA_26976	XP_014784636.1^PREDICTED: LOW QUALITY PROTEIN: BCL2/adenovirus E1B 19 kDa protein-interacting protein 3-like, partial^75.64%	Q32KN2.1^RecName: Full=BCL2/adenovirus E1B 19 kDa protein-interacting protein 3^38.04%	K15464|BNIP3|http://www.genome.jp/dbget-bin/www_bget?ko:K15464	GO:0097345^mitochondrial outer membrane permeabilization^biological_process;GO:0035694^mitochondrial protein catabolic process^biological_process;GO:0043065^positive regulation of apoptotic process^biological_process;GO:0043068^positive regulation of programmed cell death^biological_process;GO:0005783^endoplasmic reticulum^cellular_component;GO:0016021^integral component of membrane^cellular_comp…	--	PF06553.11^BNIP3	--	--	o137-159i
gene-SPHA_11994	3114.23	-3.18599	0.130455	-24.4221	9.96519e-132	9.97791e-130	SPHA_11994	XP_014782188.1^PREDICTED: proteasome maturation protein-like^62.94%	Q9CQT5.1^RecName: Full=Proteasome maturation protein; AltName: Full=Proteassemblin; AltName: Full=Protein UMP1 homolog; Short=mUMP1^49.17%	K11599|POMP, UMP1|http://www.genome.jp/dbget-bin/www_bget?ko:K11599	GO:0043248^proteasome assembly^biological_process;GO:0005737^cytoplasm^cellular_component;GO:0005829^cytosol^cellular_component;GO:0005783^endoplasmic reticulum^cellular_component;GO:0016607^nuclear speck^cellular_component;GO:0005634^nucleus^cellular_component;GO:0031090^organelle membrane^cellular_component	KOG3061^Proteasome maturation protein^O	PF05348.10^Proteasome maturation factor UMP1	--	--	--
gene-SPHA_41394	4339.61	-2.6259	0.10769	-24.3838	2.5432e-131	2.52851e-129	SPHA_41394	XP_014789676.1^PREDICTED: actin-related protein 2/3 complex subunit 4^97.93%	Q641G7.1^RecName: Full=Actin-related protein 2/3 complex subunit 4^81.44%	K05755|ARPC4|http://www.genome.jp/dbget-bin/www_bget?ko:K05755	GO:0003779^actin binding^molecular_function;GO:0030041^actin filament polymerization^biological_process;GO:0034314^Arp2/3 complex-mediated actin nucleation^biological_process;GO:0005885^Arp2/3 protein complex^cellular_component;GO:0042995^cell projection^cellular_component;GO:0005737^cytoplasm^cellular_component;GO:0005634^nucleus^cellular_component;GO:0035861^site of double-strand break^cellular…	KOG1876^protein 2 3 complex, subunit^Z	PF05856.11^ARP2/3 complex 20 kDa subunit (ARPC4)	--	--	--
gene-SPHA_40734	8778.11	-2.17971	0.089674	-24.3071	1.65053e-130	1.62952e-128	SPHA_40734	XP_014784136.1^PREDICTED: small glutamine-rich tetratricopeptide repeat-containing protein beta-like isoform X1^71.47%	O43765.1^RecName: Full=Small glutamine-rich tetratricopeptide repeat-containing protein alpha; AltName: Full=Alpha-SGT; AltName: Full=Vpu-binding protein; Short=UBP^51.84%	K16365|SGTA|http://www.genome.jp/dbget-bin/www_bget?ko:K16365	GO:1904288^BAT3 complex binding^molecular_function;GO:0042802^identical protein binding^molecular_function;GO:0043621^protein self-association^molecular_function;GO:0032947^molecular adaptor activity^molecular_function;GO:0061077^chaperone-mediated protein folding^biological_process;GO:1903070^negative regulation of ER-associated ubiquitin-dependent protein catabolic process^biological_process;GO…	COG0457|KOG0553^Small glutamine-rich tetratricopeptide^S	PF00515.27^Tetratricopeptide repeat	GT41	--	--
gene-SPHA_60771	128514	-5.00322	0.206145	-24.2704	4.02903e-130	3.95013e-128	SPHA_60771	AWD75462.1^60S ribosomal protein L29, partial^61.8%	P25886.3^RecName: Full=60S ribosomal protein L29; AltName: Full=P23^48.45%	K02905|RP-L29e, RPL29|http://www.genome.jp/dbget-bin/www_bget?ko:K02905	GO:0003735^structural constituent of ribosome^molecular_function;GO:0007568^aging^biological_process;GO:0002181^cytoplasmic translation^biological_process;GO:0022625^cytosolic large ribosomal subunit^cellular_component;GO:0005840^ribosome^cellular_component	KOG3504^ribosomal protein^J	PF01779.16^Ribosomal L29e protein family	--	--	o441-463i
new_gene2263	110656	-5.66567	0.234259	-24.1855	3.15865e-129	3.07544e-127	--	ACN10040.1^60S ribosomal protein L27a^66.67%	P48160.1^RecName: Full=60S ribosomal protein L27a^55.86%	K02900|RP-L27Ae, RPL27A|http://www.genome.jp/dbget-bin/www_bget?ko:K02900	GO:0003735^structural constituent of ribosome^molecular_function;GO:0006412^translation^biological_process;GO:0022625^cytosolic large ribosomal subunit^cellular_component;GO:0031012^extracellular matrix^cellular_component;GO:0005840^ribosome^cellular_component	COG0200|KOG1742^ribosomal protein L27A^J	PF00828.18^Ribosomal proteins 50S-L15, 50S-L18e, 60S-L27A	--	--	--
gene-SPHA_34357	15054.5	-2.08827	0.0863464	-24.1848	3.21753e-129	3.1113e-127	SPHA_34357	AHJ09887.1^copper zinc superoxide dismutase^85.53%	P80566.3^RecName: Full=Superoxide dismutase^69.74%	K04565|SOD1|http://www.genome.jp/dbget-bin/www_bget?ko:K04565	GO:0005507^copper ion binding^molecular_function;GO:0004784^superoxide dismutase activity^molecular_function;GO:0019430^removal of superoxide radicals^biological_process;GO:0005623^cell^cellular_component;GO:0005829^cytosol^cellular_component;GO:0005739^mitochondrion^cellular_component;GO:0005634^nucleus^cellular_component	COG2032|KOG0441^Destroys radicals which are normally produced within the cells and which are toxic to biological systems^P	PF00080.19^Copper/zinc superoxide dismutase (SODC)	--	--	--
new_gene3580	89902.2	-4.8706	0.201607	-24.1589	6.02232e-129	5.78388e-127	--	XP_014781216.1^PREDICTED: 60S ribosomal protein L10-like^91.67%	O61231.1^RecName: Full=60S ribosomal protein L10; AltName: Full=QM protein homolog; AltName: Full=dQM^76.96%	K02866|RP-L10e, RPL10|http://www.genome.jp/dbget-bin/www_bget?ko:K02866	GO:0003735^structural constituent of ribosome^molecular_function;GO:0002181^cytoplasmic translation^biological_process;GO:0000027^ribosomal large subunit assembly^biological_process;GO:0005737^cytoplasm^cellular_component;GO:0022625^cytosolic large ribosomal subunit^cellular_component;GO:0022626^cytosolic ribosome^cellular_component;GO:0043025^neuronal cell body^cellular_component	COG0197|KOG0857^Ribosomal protein L10^J	PF00252.17^Ribosomal protein L16p/L10e	--	--	--
new_gene612	3058.18	-2.28895	0.0951077	-24.0669	5.5574e-128	5.30131e-126	--	--	--	--	--	--	PF15320.5^mRNA cap methylation, RNMT-activating mini protein	--	--	--
gene-SPHA_63859	96597.3	-5.25647	0.218623	-24.0435	9.75819e-128	9.24604e-126	SPHA_63859	XP_014786773.1^PREDICTED: 40S ribosomal protein S5^78.43%	P46782.4^RecName: Full=40S ribosomal protein S5; AltName: Full=Small ribosomal subunit protein uS7; Contains: RecName: Full=40S ribosomal protein S5, N-terminally processed >Q5E988.3 RecName: Full=40S ribosomal protein S5; Contains: RecName: Full=40S ribosomal protein S5, N-terminally processed^71.08%	K02989|RP-S5e, RPS5|http://www.genome.jp/dbget-bin/www_bget?ko:K02989	GO:0003729^mRNA binding^molecular_function;GO:0003723^RNA binding^molecular_function;GO:0019843^rRNA binding^molecular_function;GO:0003735^structural constituent of ribosome^molecular_function;GO:0000184^nuclear-transcribed mRNA catabolic process, nonsense-mediated decay^biological_process;GO:0006450^regulation of translational fidelity^biological_process;GO:0000028^ribosomal small subunit assemb…	COG0049|KOG3291^Ribosomal protein S5^J	PF00177.20^Ribosomal protein S7p/S5e	--	--	--
new_gene1991	1318.31	-3.45186	0.143679	-24.0248	1.53138e-127	1.44134e-125	--	XP_014789665.1^PREDICTED: uncharacterized protein LOC106883246^25.05%	P80944.1^RecName: Full=Zinc finger X-chromosomal protein >Q29419.1 RecName: Full=Zinc finger Y-chromosomal protein^38.98%	K09228|KRAB|http://www.genome.jp/dbget-bin/www_bget?ko:K09228	GO:0003677^DNA binding^molecular_function;GO:0046872^metal ion binding^molecular_function;GO:0005634^nucleus^cellular_component	KOG3623^zinc finger E-box binding homeobox^S	PF13465.5^Zinc-finger double domain	--	--	--
gene-SPHA_52068	2783.19	-3.26809	0.136395	-23.9605	7.181e-127	6.714e-125	SPHA_52068	XP_014770963.1^PREDICTED: NADH-ubiquinone oxidoreductase 75 kDa subunit, mitochondrial-like^85.02%	Q94511.3^RecName: Full=NADH-ubiquinone oxidoreductase 75 kDa subunit, mitochondrial; AltName: Full=Complex I-75kD; Short=CI-75kD; Flags: Precursor^71.93%	K03934|NDUFS1|http://www.genome.jp/dbget-bin/www_bget?ko:K03934	GO:0051537^2 iron, 2 sulfur cluster binding^molecular_function;GO:0051539^4 iron, 4 sulfur cluster binding^molecular_function;GO:0009055^electron transfer activity^molecular_function;GO:0046872^metal ion binding^molecular_function;GO:0008137^NADH dehydrogenase (ubiquinone) activity^molecular_function;GO:0003954^NADH dehydrogenase activity^molecular_function;GO:0042773^ATP synthesis coupled electr…	COG1034|KOG2282^NADH dehydrogenase (ubiquinone) Fe-S protein 1, 75kDa (NADH-coenzyme Q reductase)^C	PF13510.5^2Fe-2S iron-sulfur cluster binding domain	--	--	--
gene-SPHA_35720	24672.9	-4.31802	0.180223	-23.9593	7.38462e-127	6.85895e-125	SPHA_35720	XP_014778561.1^PREDICTED: splicing factor 3B subunit 1-like isoform X1^95.63%	O57683.1^RecName: Full=Splicing factor 3B subunit 1; AltName: Full=146 kDa nuclear protein; AltName: Full=Pre-mRNA-splicing factor SF3b 155 kDa subunit; Short=SF3b155; AltName: Full=Spliceosome-associated protein 155; Short=SAP 155^75.09%	K12828|SF3B1, SAP155|http://www.genome.jp/dbget-bin/www_bget?ko:K12828	GO:0003729^mRNA binding^molecular_function;GO:0000245^spliceosomal complex assembly^biological_process;GO:0005681^spliceosomal complex^cellular_component	COG5181|KOG0213^splicing factor 3B subunit 1-like^A	PF08920.9^Splicing factor 3B subunit 1	--	SignalP-TM	i12-34o
gene-SPHA_72423	9870.19	-2.37977	0.0996756	-23.8752	5.54732e-126	5.11876e-124	SPHA_72423	XP_014786134.1^PREDICTED: probable ATP-dependent RNA helicase DDX5 isoform X2^93.54%	P17844.1^RecName: Full=Probable ATP-dependent RNA helicase DDX5; AltName: Full=DEAD box protein 5; AltName: Full=RNA helicase p68^70.33%	K12823|DDX5, DBP2|http://www.genome.jp/dbget-bin/www_bget?ko:K12823	GO:0050681^androgen receptor binding^molecular_function;GO:0005524^ATP binding^molecular_function;GO:0004004^ATP-dependent RNA helicase activity^molecular_function;GO:0048306^calcium-dependent protein binding^molecular_function;GO:0005516^calmodulin binding^molecular_function;GO:0019899^enzyme binding^molecular_function;GO:0035500^MH2 domain binding^molecular_function;GO:0003730^mRNA 3'-UTR bindi…	COG0513|KOG0331^DEAD (Asp-Glu-Ala-Asp) box helicase^A	PF00270.28^DEAD/DEAH box helicase	--	--	--
new_gene2821	3916.46	-4.01067	0.168323	-23.8272	1.74546e-125	1.60016e-123	--	XP_014780632.1^PREDICTED: calmodulin-like isoform X1^83.45%	Q41420.1^PUTATIVE PSEUDOGENE: RecName: Full=Putative calmodulin-3; Short=CaM-3^52.94%	K02183|CALM|http://www.genome.jp/dbget-bin/www_bget?ko:K02183	GO:0005509^calcium ion binding^molecular_function	COG5126|KOG0027^Calcium binding protein^T	PF00036.31^EF hand	--	--	--
new_gene2618	3854.52	-2.88875	0.12144	-23.7875	4.49779e-125	4.09676e-123	--	XP_014782526.1^PREDICTED: prefoldin subunit 2-like^82.14%	B0BN18.1^RecName: Full=Prefoldin subunit 2^55.64%	K09549|PFDN2|http://www.genome.jp/dbget-bin/www_bget?ko:K09549	GO:0044183^protein folding chaperone^molecular_function;GO:0051082^unfolded protein binding^molecular_function;GO:0051495^positive regulation of cytoskeleton organization^biological_process;GO:0006457^protein folding^biological_process;GO:0005737^cytoplasm^cellular_component;GO:0005829^cytosol^cellular_component;GO:0005739^mitochondrion^cellular_component;GO:0005634^nucleus^cellular_component;GO:…	KOG4098^Prefoldin subunit 2^O	PF01920.19^Prefoldin subunit	--	--	--
new_gene2514	2057.07	-1.67222	0.0703097	-23.7836	4.933e-125	4.46436e-123	--	XP_021370223.1^elongin-B-like^73.33%	P62870.1^RecName: Full=Elongin-B; Short=EloB; AltName: Full=Elongin 18 kDa subunit; AltName: Full=RNA polymerase II transcription factor SIII subunit B; AltName: Full=SIII p18; AltName: Full=Transcription elongation factor B polypeptide 2 >P62869.1 RecName: Full=Elongin-B; Short=EloB; AltName: Full=Elongin 18 kDa subunit; AltName: Full=RNA polymerase II transcription factor SIII subunit B; AltNam…	K03873|TCEB2|http://www.genome.jp/dbget-bin/www_bget?ko:K03873	GO:0044877^protein-containing complex binding^molecular_function;GO:0003713^transcription coactivator activity^molecular_function;GO:0045944^positive regulation of transcription by RNA polymerase II^biological_process;GO:0016567^protein ubiquitination^biological_process;GO:0006368^transcription elongation from RNA polymerase II promoter^biological_process;GO:0070449^elongin complex^cellular_compo…	KOG4495^Transcription elongation factor B (SIII), polypeptide 2 (18kDa, elongin B)^K	PF00240.22^Ubiquitin family	--	--	--
gene-SPHA_38177	3223.94	-3.13101	0.131878	-23.7418	1.33683e-124	1.20212e-122	SPHA_38177	XP_014768266.1^PREDICTED: sorting nexin-5-like^62.47%	Q9D8U8.1^RecName: Full=Sorting nexin-5^24.61%	K17920|SNX5_6_32|http://www.genome.jp/dbget-bin/www_bget?ko:K17920	GO:0031748^D1 dopamine receptor binding^molecular_function;GO:0034452^dynactin binding^molecular_function;GO:0035091^phosphatidylinositol binding^molecular_function;GO:0080025^phosphatidylinositol-3,5-bisphosphate binding^molecular_function;GO:0070273^phosphatidylinositol-4-phosphate binding^molecular_function;GO:0010314^phosphatidylinositol-5-phosphate binding^molecular_function;GO:0007174^epide…	KOG1660^PX domain^V	PF00787.23^PX domain	--	--	i379-401o
gene-SPHA_74699	1386.84	-3.0492	0.128637	-23.7039	3.28314e-124	2.93363e-122	SPHA_74699	XP_014771613.1^PREDICTED: DDB1- and CUL4-associated factor 12-like^77.02%	Q3MHH0.2^RecName: Full=DDB1- and CUL4-associated factor 12; AltName: Full=WD repeat-containing protein 40A^43.1%	K11803|WDR40A|http://www.genome.jp/dbget-bin/www_bget?ko:K11803	GO:0005813^centrosome^cellular_component;GO:0080008^Cul4-RING E3 ubiquitin ligase complex^cellular_component;GO:0005737^cytoplasm^cellular_component	--	PF17005.4^WD40-like domain	--	--	--
gene-SPHA_54616	43507.6	-4.70674	0.199222	-23.6256	2.10319e-123	1.86747e-121	SPHA_54616	XP_014790490.1^PREDICTED: 40S ribosomal protein S11-like^96.82%	P61270.3^RecName: Full=40S ribosomal protein S11 >P62280.3 RecName: Full=40S ribosomal protein S11; AltName: Full=Small ribosomal subunit protein uS17 >P62282.3 RecName: Full=40S ribosomal protein S11 >P62281.3 RecName: Full=40S ribosomal protein S11 >Q3T0V4.3 RecName: Full=40S ribosomal protein S11^75.32%	K02949|RP-S11e, RPS11|http://www.genome.jp/dbget-bin/www_bget?ko:K02949	GO:0019843^rRNA binding^molecular_function;GO:0003735^structural constituent of ribosome^molecular_function;GO:0006412^translation^biological_process;GO:0022627^cytosolic small ribosomal subunit^cellular_component	COG0186|KOG1728^Ribosomal protein S17^J	PF16205.4^Ribosomal_S17 N-terminal	--	--	--
gene-SPHA_3046	2919.57	-2.85776	0.121158	-23.587	5.24057e-123	4.62414e-121	SPHA_3046	XP_014784964.1^PREDICTED: biotin--protein ligase-like^49.69%	P50747.1^RecName: Full=Biotin--protein ligase; AltName: Full=Biotin apo-protein ligase; Includes: RecName: Full=Biotin--^36.32%	K01942|HLCS|http://www.genome.jp/dbget-bin/www_bget?ko:K01942	GO:0005524^ATP binding^molecular_function;GO:0009374^biotin binding^molecular_function;GO:0004077^biotin-[acetyl-CoA-carboxylase] ligase activity^molecular_function;GO:0004078^biotin-[methylcrotonoyl-CoA-carboxylase] ligase activity^molecular_function;GO:0004079^biotin-[methylmalonyl-CoA-carboxytransferase] ligase activity^molecular_function;GO:0004080^biotin-[propionyl-CoA-carboxylase (ATP-hydro…	COG0340|KOG1536^holocarboxylase synthetase (biotin-(proprionyl-CoA-carboxylase (ATP-hydrolysing)) ligase)^H	PF03099.18^Biotin/lipoate A/B protein ligase family	--	--	--
gene-SPHA_34250	555.977	-4.39212	0.186248	-23.5822	5.87465e-123	5.15145e-121	SPHA_34250	KOF74982.1^hypothetical protein OCBIM_22035390mg^61.75%	Q9H5I5.2^RecName: Full=Piezo-type mechanosensitive ion channel component 2; AltName: Full=Protein FAM38B^42.01%	--	GO:0005261^cation channel activity^molecular_function;GO:0008381^mechanosensitive ion channel activity^molecular_function;GO:0006812^cation transport^biological_process;GO:0071260^cellular response to mechanical stimulus^biological_process;GO:0050982^detection of mechanical stimulus^biological_process;GO:0050974^detection of mechanical stimulus involved in sensory perception^biological_process;GO…	KOG1893^Protein of unknown function (DUF3595)^S	PF12166.7^Piezo non-specific cation channel, R-Ras-binding domain	--	SignalP-TM	i5-27o31-48i50-72o82-104i109-131o136-158i165-187o192-214i221-243o258-280i292-314o324-346i353-375o390-412i419-441o451-473i486-508o523-545i552-574o580-602i609-631o636-655i785-807o
new_gene1610	2464.35	-2.04382	0.0868323	-23.5375	1.68493e-122	1.46839e-120	--	XP_014788949.1^PREDICTED: RING-box protein 1^93.22%	Q9W5E1.1^RecName: Full=RING-box protein 1A; AltName: Full=Regulator of cullins 1a; AltName: Full=dRbx1^85.96%	K03868|RBX1, ROC1|http://www.genome.jp/dbget-bin/www_bget?ko:K03868	GO:0097602^cullin family protein binding^molecular_function;GO:0019788^NEDD8 transferase activity^molecular_function;GO:0061630^ubiquitin protein ligase activity^molecular_function;GO:0008270^zinc ion binding^molecular_function;GO:0008283^cell population proliferation^biological_process;GO:0019915^lipid storage^biological_process;GO:0090090^negative regulation of canonical Wnt signaling pathway^b…	COG5194|KOG2930^RING^O	PF12678.6^RING-H2 zinc finger domain	--	--	--
gene-SPHA_73373	6932.81	-6.50689	0.27705	-23.4863	5.62714e-122	4.87386e-120	SPHA_73373	KOG00305.1^hypothetical protein OCBIM_22005269mg^87.53%	Q7M758.1^RecName: Full=N-acetylated-alpha-linked acidic dipeptidase-like protein; Short=NAALADase L^35.57%	K01301|NAALAD|http://www.genome.jp/dbget-bin/www_bget?ko:K01301	GO:0004180^carboxypeptidase activity^molecular_function;GO:0016805^dipeptidase activity^molecular_function;GO:0046872^metal ion binding^molecular_function;GO:0008237^metallopeptidase activity^molecular_function;GO:0016324^apical plasma membrane^cellular_component;GO:0016021^integral component of membrane^cellular_component	COG2234|KOG2195^N-acetylated alpha-linked acidic dipeptidase 2^OP	PF04389.16^Peptidase family M28	--	--	--
nbis-gene-32086	718.52	-4.84666	0.207112	-23.4011	4.16321e-121	3.58391e-119	--	--	--	--	--	--	--	--	--	--
gene-SPHA_39011	1176.52	-6.97221	0.298559	-23.3529	1.2878e-120	1.10189e-118	SPHA_39011	XP_014773069.1^PREDICTED: uncharacterized protein LOC106871232^65.85%	--	K10314|FBXO39|http://www.genome.jp/dbget-bin/www_bget?ko:K10314	--	--	PF12799.6^Leucine Rich repeats (2 copies)	--	--	--
gene-SPHA_19550	12722.9	-3.25088	0.139875	-23.2412	1.74428e-119	1.48348e-117	SPHA_19550	KOF80783.1^hypothetical protein OCBIM_22027417mg^85.36%	A5A6I3.1^RecName: Full=Eukaryotic translation initiation factor 3 subunit F; Short=eIF3f; AltName: Full=Deubiquitinating enzyme eIF3f; AltName: Full=Eukaryotic translation initiation factor 3 subunit 5; AltName: Full=eIF-3-epsilon; AltName: Full=eIF3 p47^62.69%	K03249|EIF3F|http://www.genome.jp/dbget-bin/www_bget?ko:K03249	GO:0036459^thiol-dependent ubiquitinyl hydrolase activity^molecular_function;GO:0003743^translation initiation factor activity^molecular_function;GO:0031369^translation initiation factor binding^molecular_function;GO:0001732^formation of cytoplasmic translation initiation complex^biological_process;GO:0006413^translational initiation^biological_process;GO:0016282^eukaryotic 43S preinitiation comp…	COG1310|KOG2975^Component of the eukaryotic translation initiation factor 3 (eIF-3) complex, which is required for several steps in the initiation of protein synthesis. The eIF-3 complex associates with the 40S ribosome and facilitates the recruitment of eIF-1, eIF-1A, eIF-2 GTP methionyl-tRNAi and eIF-5 to form the 43S preinitiation complex (43S PIC). The eIF-3 complex stimulates mRNA recruitmen…	PF01398.20^JAB1/Mov34/MPN/PAD-1 ubiquitin protease	--	--	--
gene-SPHA_23355	1371.21	3.58998	0.154734	23.2011	4.44309e-119	3.75614e-117	SPHA_23355	KOF76403.1^hypothetical protein OCBIM_22033411mg^65.06%	B2RX12.1^RecName: Full=Canalicular multispecific organic anion transporter 2; AltName: Full=ATP-binding cassette sub-family C member 3; AltName: Full=Multidrug resistance-associated protein 3^48.48%	--	GO:0005524^ATP binding^molecular_function;GO:0042626^ATPase-coupled transmembrane transporter activity^molecular_function;GO:0015722^canalicular bile acid transport^biological_process;GO:0006855^drug transmembrane transport^biological_process;GO:0015893^drug transport^biological_process;GO:0055085^transmembrane transport^biological_process;GO:0016323^basolateral plasma membrane^cellular_component…	COG1132|KOG0054^ATP-binding cassette, sub-family C (CFTR MRP), member^Q	PF00664.22^ABC transporter transmembrane region	--	SignalP-TM	i13-33o37-59i122-144o159-181i527-549o588-610i667-684o688-707i759-781o1064-1086i1093-1112o1122-1144i1151-1173o1188-1210i1217-1239o1259-1281i1288-1310o1325-1347i1354-1376o1391-1413i1420-1442o1477-1499i1506-1528o
new_gene204	2288.23	-3.5066	0.151164	-23.1974	4.84128e-119	4.0684e-117	--	ACB05686.1^retinal-binding protein, partial^65.59%	P49193.2^RecName: Full=Retinal-binding protein; Short=RALBP^65.16%	--	GO:0050896^response to stimulus^biological_process;GO:0007601^visual perception^biological_process	KOG1471^S. cerevisiae^I	PF00650.19^CRAL/TRIO domain	--	--	--
gene-SPHA_721	2349.67	-3.85837	0.166334	-23.1965	4.94134e-119	4.12792e-117	SPHA_721	XP_014789687.1^PREDICTED: protein YIPF1-like isoform X2^88.34%	Q91VU1.1^RecName: Full=Protein YIPF1; AltName: Full=YIP1 family member 1^46.56%	--	GO:0017137^Rab GTPase binding^molecular_function;GO:0016192^vesicle-mediated transport^biological_process;GO:0005794^Golgi apparatus^cellular_component;GO:0005797^Golgi medial cisterna^cellular_component;GO:0000138^Golgi trans cisterna^cellular_component;GO:0016021^integral component of membrane^cellular_component;GO:0031902^late endosome membrane^cellular_component;GO:0005802^trans-Golgi network…	--	PF04893.16^Yip1 domain	--	--	i126-148o168-190i202-224o229-251i258-280o
new_gene400	66759.3	-4.34534	0.187725	-23.1474	1.54589e-118	1.28381e-116	--	XP_014778287.1^PREDICTED: 60S ribosomal protein L9-like^81.82%	Q3SYR7.1^RecName: Full=60S ribosomal protein L9^66.67%	K02940|RP-L9e, RPL9|http://www.genome.jp/dbget-bin/www_bget?ko:K02940	GO:0019843^rRNA binding^molecular_function;GO:0003735^structural constituent of ribosome^molecular_function;GO:0002181^cytoplasmic translation^biological_process;GO:0022625^cytosolic large ribosomal subunit^cellular_component	COG0097|KOG3255^Ribosomal protein L9^J	PF00347.22^Ribosomal protein L6	--	--	--
gene-SPHA_16940	2058.83	-6.27329	0.271374	-23.1167	3.14323e-118	2.5951e-116	SPHA_16940	XP_014776502.1^PREDICTED: CD9 antigen-like^75.33%	P27701.1^RecName: Full=CD82 antigen; AltName: Full=C33 antigen; AltName: Full=IA4; AltName: Full=Inducible membrane protein R2; AltName: Full=Metastasis suppressor Kangai-1; AltName: Full=Suppressor of tumorigenicity 6 protein; AltName: Full=Tetraspanin-27; Short=Tspan-27; AltName: CD_antigen=CD82^31.53%	K17353|TSPAN18|http://www.genome.jp/dbget-bin/www_bget?ko:K17353	GO:0007166^cell surface receptor signaling pathway^biological_process;GO:0070062^extracellular exosome^cellular_component;GO:0005887^integral component of plasma membrane^cellular_component;GO:0005886^plasma membrane^cellular_component	KOG3882^Cd82 molecule^S	PF00335.19^Tetraspanin family	--	SignalP-TM	o26-48i55-77o194-216i
gene-SPHA_41625	3149.47	-1.74786	0.0757557	-23.0724	8.77019e-118	7.1987e-116	SPHA_41625	XP_014783401.1^PREDICTED: NADH-quinone oxidoreductase subunit B 2-like^84.28%	P0CB83.1^RecName: Full=NADH dehydrogenase^78.29%	K03940|NDUFS7|http://www.genome.jp/dbget-bin/www_bget?ko:K03940	GO:0051539^4 iron, 4 sulfur cluster binding^molecular_function;GO:0046872^metal ion binding^molecular_function;GO:0008137^NADH dehydrogenase (ubiquinone) activity^molecular_function;GO:0048038^quinone binding^molecular_function;GO:0032981^mitochondrial respiratory chain complex I assembly^biological_process;GO:0005747^mitochondrial respiratory chain complex I^cellular_component	COG0377|KOG1687^NADH-ubiquinone oxidoreductase Fe-S protein 7^C	PF01058.21^NADH ubiquinone oxidoreductase, 20 Kd subunit	--	--	--
new_gene2077	4258.27	-2.80205	0.121748	-23.0152	3.28419e-117	2.68013e-115	--	XP_014790579.1^PREDICTED: cytoplasmic dynein 1 heavy chain 1-like isoform X2^81.94%	P37276.2^RecName: Full=Dynein heavy chain, cytoplasmic; AltName: Full=Dynein heavy chain, cytosolic; Short=DYHC^62.73%	K10413|DYNC1H|http://www.genome.jp/dbget-bin/www_bget?ko:K10413	GO:0005524^ATP binding^molecular_function;GO:0008569^ATP-dependent microtubule motor activity, minus-end-directed^molecular_function;GO:0042623^ATPase activity, coupled^molecular_function;GO:0045505^dynein intermediate chain binding^molecular_function;GO:0045503^dynein light chain binding^molecular_function;GO:0051959^dynein light intermediate chain binding^molecular_function;GO:0003777^microtubu…	COG5245|KOG3595^Dynein heavy chain, N-terminal region 2^Z	PF03028.14^Dynein heavy chain and region D6 of dynein motor	--	--	--
new_gene3174	1631.72	-4.9278	0.214417	-22.9823	7.00124e-117	5.68066e-115	--	XP_022318171.1^helicase with zinc finger domain 2-like isoform X1^21.96%	--	--	--	COG0557|COG1112|KOG1804|KOG2102^Helicase with zinc finger^A	PF13086.5^AAA domain	--	--	--
new_gene1959	1994.52	-2.70883	0.118263	-22.9051	4.1319e-116	3.33338e-114	--	XP_014769819.1^PREDICTED: 28S ribosomal protein S12, mitochondrial-like^72.11%	P10735.1^RecName: Full=40S ribosomal protein S12, mitochondrial; Short=MRP-S12; Short=S12mt; AltName: Full=MT-RPS12; AltName: Full=Protein technical knockout locus; Flags: Precursor^64.52%	K02950|RP-S12, MRPS12, rpsL|http://www.genome.jp/dbget-bin/www_bget?ko:K02950	GO:0003735^structural constituent of ribosome^molecular_function;GO:0007619^courtship behavior^biological_process;GO:0008049^male courtship behavior^biological_process;GO:0007638^mechanosensory behavior^biological_process;GO:0032543^mitochondrial translation^biological_process;GO:0001666^response to hypoxia^biological_process;GO:0009612^response to mechanical stimulus^biological_process;GO:000760…	COG0048|KOG1750^mitochondrial ribosomal protein S12^J	PF00164.24^Ribosomal protein S12/S23	--	--	--
gene-SPHA_72882	2596.5	-3.59116	0.1568	-22.9028	4.36123e-116	3.4984e-114	SPHA_72882	XP_014776265.1^PREDICTED: peroxisomal membrane protein PEX14-like^59.62%	O75381.1^RecName: Full=Peroxisomal membrane protein PEX14; AltName: Full=PTS1 receptor-docking protein; AltName: Full=Peroxin-14; AltName: Full=Peroxisomal membrane anchor protein PEX14^31.89%	K13343|PEX14|http://www.genome.jp/dbget-bin/www_bget?ko:K13343	GO:0048487^beta-tubulin binding^molecular_function;GO:0008017^microtubule binding^molecular_function;GO:0047485^protein N-terminus binding^molecular_function;GO:0005102^signaling receptor binding^molecular_function;GO:0003714^transcription corepressor activity^molecular_function;GO:0034453^microtubule anchoring^biological_process;GO:0043433^negative regulation of DNA-binding transcription factor …	KOG2629^Peroxisomal membrane anchor protein (Pex14p) conserved region^U	PF04695.12^Peroxisomal membrane anchor protein (Pex14p) conserved region	--	--	--
gene-SPHA_40911	1066.08	-2.65979	0.116264	-22.8771	7.84886e-116	6.26046e-114	SPHA_40911	XP_014779583.1^PREDICTED: E3 ubiquitin-protein ligase TM129-like^62.57%	Q0IJ33.1^RecName: Full=E3 ubiquitin-protein ligase TM129; AltName: Full=RING-type E3 ubiquitin transferase TM129^49.71%	--	GO:0046872^metal ion binding^molecular_function;GO:0061630^ubiquitin protein ligase activity^molecular_function;GO:0006986^response to unfolded protein^biological_process;GO:0005783^endoplasmic reticulum^cellular_component;GO:0005789^endoplasmic reticulum membrane^cellular_component;GO:0016021^integral component of membrane^cellular_component	KOG3899^Transmembrane protein 129^S	PF10272.8^Putative transmembrane protein precursor	--	--	o10-32i62-79o99-121i
gene-SPHA_15419	50274.8	-4.97471	0.217561	-22.8658	1.01741e-115	8.06958e-114	SPHA_15419	XP_014778026.1^PREDICTED: 40S ribosomal protein S12-like^88.97%	P46405.2^RecName: Full=40S ribosomal protein S12 >Q76I81.1 RecName: Full=40S ribosomal protein S12 >P25398.3 RecName: Full=40S ribosomal protein S12; AltName: Full=Small ribosomal subunit protein eS12^70.54%	K02951|RP-S12e, RPS12|http://www.genome.jp/dbget-bin/www_bget?ko:K02951	GO:0003735^structural constituent of ribosome^molecular_function;GO:0006412^translation^biological_process;GO:0022627^cytosolic small ribosomal subunit^cellular_component	COG1358|KOG3406^ribosomal protein S12^J	PF01248.25^Ribosomal protein L7Ae/L30e/S12e/Gadd45 family	--	--	--
gene-SPHA_41354	2737	-3.76236	0.164575	-22.861	1.13517e-115	8.95324e-114	SPHA_41354	XP_014770318.1^PREDICTED: F-box only protein 15-like^70.76%	Q9GKV7.1^RecName: Full=F-box only protein 15^31.21%	K10298|FBXO15|http://www.genome.jp/dbget-bin/www_bget?ko:K10298	--	--	PF12937.6^F-box-like	--	--	--
gene-SPHA_35978	63075.7	-5.19792	0.227389	-22.8592	1.18491e-115	9.29361e-114	SPHA_35978	XP_014779425.1^PREDICTED: 40S ribosomal protein S10-like^87.58%	Q962R9.1^RecName: Full=40S ribosomal protein S10^64.38%	K02947|RP-S10e, RPS10|http://www.genome.jp/dbget-bin/www_bget?ko:K02947	GO:0005840^ribosome^cellular_component	COG5045|KOG3344^Ribosomal protein S10^J	PF03501.14^Plectin/S10 domain	--	SignalP-TM	i13-31o41-63i68-90o95-117i
gene-SPHA_72826	9931.9	-3.08348	0.135008	-22.8392	1.87171e-115	1.45993e-113	SPHA_72826	XP_014788793.1^PREDICTED: ribosome biogenesis protein NSA2 homolog isoform X1^93.08%	Q9CR47.1^RecName: Full=Ribosome biogenesis protein NSA2 homolog; AltName: Full=L-name-related protein 42; Short=LNR42; AltName: Full=TGF-beta-inducible nuclear protein 1^80.38%	K14842|NSA2|http://www.genome.jp/dbget-bin/www_bget?ko:K14842	GO:0006364^rRNA processing^biological_process;GO:0005730^nucleolus^cellular_component;GO:0030687^preribosome, large subunit precursor^cellular_component	COG2007|KOG3163^NSA2 ribosome biogenesis homolog (S. cerevisiae)^J	PF01201.21^Ribosomal protein S8e	--	--	--
new_gene1794	45712.9	-3.82773	0.167709	-22.8236	2.67496e-115	2.07501e-113	--	--	--	--	--	--	PF13124.5^Protein of unknown function (DUF3963)	--	--	--
gene-SPHA_27255	268238	-4.10565	0.180218	-22.7816	6.98166e-115	5.38618e-113	SPHA_27255	XP_014786297.1^PREDICTED: translation elongation factor 2-like^85.65%	P29691.4^RecName: Full=Elongation factor 2; Short=EF-2^75.03%	K03234|EEF2|http://www.genome.jp/dbget-bin/www_bget?ko:K03234	GO:0005525^GTP binding^molecular_function;GO:0003924^GTPase activity^molecular_function;GO:0043022^ribosome binding^molecular_function;GO:0003746^translation elongation factor activity^molecular_function;GO:0050829^defense response to Gram-negative bacterium^biological_process;GO:0010629^negative regulation of gene expression^biological_process;GO:0006414^translational elongation^biological_proce…	COG0480|KOG0469^Eukaryotic translation elongation factor 2^J	PF00009.26^Elongation factor Tu GTP binding domain	--	--	--
gene-SPHA_76043	4088.48	-2.82565	0.124198	-22.7511	1.39955e-114	1.07385e-112	SPHA_76043	XP_014771005.1^PREDICTED: calcium uptake protein 1, mitochondrial-like isoform X4^82.1%	A2VEI2.1^RecName: Full=Calcium uptake protein 1 homolog, mitochondrial; Flags: Precursor^64.36%	--	GO:0005509^calcium ion binding^molecular_function;GO:0007615^anesthesia-resistant memory^biological_process;GO:0036444^calcium import into the mitochondrion^biological_process;GO:0072375^medium-term memory^biological_process;GO:0051561^positive regulation of mitochondrial calcium ion concentration^biological_process;GO:0005758^mitochondrial intermembrane space^cellular_component;GO:1990246^uniple…	KOG2643^EFh^P	PF00036.31^EF hand	--	--	i70-92o
gene-SPHA_54385	1238.81	3.12839	0.137518	22.7489	1.47154e-114	1.12298e-112	SPHA_54385	XP_025107898.1^E3 SUMO-protein ligase RanBP2-like isoform X1^32.42%	Q9ERU9.2^RecName: Full=E3 SUMO-protein ligase RanBP2; AltName: Full=Ran-binding protein 2; Short=RanBP2^23.26%	K12172|RANBP2, NUP358|http://www.genome.jp/dbget-bin/www_bget?ko:K12172	GO:0046872^metal ion binding^molecular_function;GO:0003755^peptidyl-prolyl cis-trans isomerase activity^molecular_function;GO:0044877^protein-containing complex binding^molecular_function;GO:0008536^Ran GTPase binding^molecular_function;GO:0003723^RNA binding^molecular_function;GO:0019789^SUMO transferase activity^molecular_function;GO:0051642^centrosome localization^biological_process;GO:0051028…	COG5171|KOG0864^Ran-binding protein^U	PF00638.17^RanBP1 domain	GT41	--	--
gene-SPHA_13163	133608	-5.32565	0.234501	-22.7106	3.52006e-114	2.67184e-112	SPHA_13163	AFR36903.1^ferritin^97.08%	P42577.2^RecName: Full=Soma ferritin^68.42%	K00522|FTH1|http://www.genome.jp/dbget-bin/www_bget?ko:K00522	GO:0008199^ferric iron binding^molecular_function;GO:0004322^ferroxidase activity^molecular_function;GO:0006879^cellular iron ion homeostasis^biological_process;GO:0006826^iron ion transport^biological_process;GO:0005737^cytoplasm^cellular_component	COG1528|KOG2332^Stores iron in a soluble, non-toxic, readily available form. Important for iron homeostasis (By similarity)^P	PF00210.23^Ferritin-like domain	--	--	--
gene-SPHA_48671	46522.7	-4.95198	0.218166	-22.6982	4.66653e-114	3.52311e-112	SPHA_48671	XP_014787008.1^PREDICTED: ubiquitin-40S ribosomal protein S27a^99.36%	P79781.3^RecName: Full=Ubiquitin-40S ribosomal protein S27a; AltName: Full=Ubiquitin carboxyl extension protein 80; Contains: RecName: Full=Ubiquitin; Contains: RecName: Full=40S ribosomal protein S27a; Flags: Precursor^94.87%	K02977|RP-S27Ae, RPS27A|http://www.genome.jp/dbget-bin/www_bget?ko:K02977	GO:0046872^metal ion binding^molecular_function;GO:0031386^protein tag^molecular_function;GO:0003735^structural constituent of ribosome^molecular_function;GO:0031625^ubiquitin protein ligase binding^molecular_function;GO:0006281^DNA repair^biological_process;GO:0019941^modification-dependent protein catabolic process^biological_process;GO:0016567^protein ubiquitination^biological_process;GO:00064…	COG5272|KOG0004^Ribosomal protein S27a^K	PF00240.22^Ubiquitin family	--	--	--
gene-SPHA_21067	1667.09	-2.37128	0.104876	-22.6103	3.42831e-113	2.57452e-111	SPHA_21067	XP_014769568.1^PREDICTED: BTB/POZ domain-containing adapter for CUL3-mediated RhoA degradation protein 3-like^77.08%	Q9H3F6.1^RecName: Full=BTB/POZ domain-containing adapter for CUL3-mediated RhoA degradation protein 3; Short=hBACURD3; AltName: Full=BTB/POZ domain-containing protein KCTD10; AltName: Full=Potassium channel tetramerization domain-containing protein 10^63.27%	K15074|BACURD|http://www.genome.jp/dbget-bin/www_bget?ko:K15074	GO:0005112^Notch binding^molecular_function;GO:0043161^proteasome-mediated ubiquitin-dependent protein catabolic process^biological_process;GO:0051260^protein homooligomerization^biological_process;GO:0016567^protein ubiquitination^biological_process;GO:0006511^ubiquitin-dependent protein catabolic process^biological_process;GO:0031463^Cul3-RING ubiquitin ligase complex^cellular_component;GO:0005…	KOG2716^BTB POZ domain-containing adapter for CUL3-mediated RhoA degradation protein^P	PF02214.21^BTB/POZ domain	--	--	--
gene-SPHA_68720	1260.37	-7.19182	0.318382	-22.5886	5.60362e-113	4.18582e-111	SPHA_68720	--	--	--	--	--	PF13516.5^Leucine Rich repeat	--	SignalP-TM	i28-50o
gene-SPHA_51706	2976.18	-2.56052	0.113584	-22.5429	1.57472e-112	1.1701e-110	SPHA_51706	XP_014777796.1^PREDICTED: ras-related protein Rab-18A-like isoform X2^91.71%	Q05976.1^RecName: Full=Ras-related protein Rab-18A^81.46%	K07910|RAB18|http://www.genome.jp/dbget-bin/www_bget?ko:K07910	GO:0005525^GTP binding^molecular_function;GO:0003924^GTPase activity^molecular_function;GO:0015031^protein transport^biological_process;GO:0005886^plasma membrane^cellular_component	KOG0080^RAB18, member RAS oncogene family^U	PF00071.21^Ras family	--	--	--
gene-SPHA_17502	9652.22	-2.38627	0.106669	-22.3708	7.57444e-111	5.59874e-109	SPHA_17502	XP_014778097.1^PREDICTED: serine--tRNA ligase, cytoplasmic-like^83.84%	P26636.2^RecName: Full=Serine--tRNA ligase, cytoplasmic; AltName: Full=Seryl-tRNA synthetase; Short=SerRS; AltName: Full=Seryl-tRNA(Ser/Sec) synthetase^70.04%	K01875|SARS, serS|http://www.genome.jp/dbget-bin/www_bget?ko:K01875	GO:0005524^ATP binding^molecular_function;GO:0000978^RNA polymerase II proximal promoter sequence-specific DNA binding^molecular_function;GO:0004828^serine-tRNA ligase activity^molecular_function;GO:0016525^negative regulation of angiogenesis^biological_process;GO:0000122^negative regulation of transcription by RNA polymerase II^biological_process;GO:1904046^negative regulation of vascular endoth…	COG0172|KOG2509^seryl-tRNA synthetase^J	PF00587.24^tRNA synthetase class II core domain (G, H, P, S and T)	--	--	--
gene-SPHA_46437	96920.8	-5.81284	0.259962	-22.3604	9.57392e-111	7.03982e-109	SPHA_46437	XP_014788828.1^PREDICTED: translocon-associated protein subunit delta-like^78.62%	Q62186.1^RecName: Full=Translocon-associated protein subunit delta; Short=TRAP-delta; AltName: Full=Signal sequence receptor subunit delta; Short=SSR-delta; Flags: Precursor^45.83%	K04571|SSR4|http://www.genome.jp/dbget-bin/www_bget?ko:K04571	GO:0016021^integral component of membrane^cellular_component;GO:0005784^Sec61 translocon complex^cellular_component	KOG4088^Signal sequence receptor, delta^U	PF05404.11^Translocon-associated protein, delta subunit precursor (TRAP-delta)	--	SignalP-TM	i13-35o
gene-SPHA_72537	1797.03	-4.5966	0.205888	-22.3257	2.07787e-110	1.51997e-108	SPHA_72537	XP_014776999.1^PREDICTED: transmembrane 9 superfamily member 1-like^96.52%	Q9DBU0.2^RecName: Full=Transmembrane 9 superfamily member 1; Flags: Precursor^68.06%	K17085|TM9SF1|http://www.genome.jp/dbget-bin/www_bget?ko:K17085	GO:0006914^autophagy^biological_process;GO:0072657^protein localization to membrane^biological_process;GO:0000421^autophagosome membrane^cellular_component;GO:0031410^cytoplasmic vesicle^cellular_component;GO:0016021^integral component of membrane^cellular_component;GO:0005765^lysosomal membrane^cellular_component;GO:0016020^membrane^cellular_component	KOG1277^Transmembrane 9 superfamily member 1^U	PF02990.15^Endomembrane protein 70	--	--	o67-89i96-118o133-155i168-190o221-243i256-278o288-310i
gene-SPHA_42670	6990.81	-7.30894	0.327611	-22.3099	2.96441e-110	2.1573e-108	SPHA_42670	RUS81148.1^hypothetical protein EGW08_011089^34.86%	--	--	--	--	PF04832.11^SOUL heme-binding protein	--	--	i7-25o
gene-SPHA_58534	2209.47	-7.52895	0.338508	-22.2416	1.36119e-109	9.85504e-108	SPHA_58534	--	--	--	--	--	PF11669.7^WW domain-binding protein 1	--	SignalP-TM	i7-29o39-61i73-95o105-127i134-156o171-193i220-242o
gene-SPHA_54112	2058.67	-2.6858	0.121771	-22.0561	8.34638e-108	6.01195e-106	SPHA_54112	XP_014774553.1^PREDICTED: actin-interacting protein 1-like^56.48%	Q9VU68.1^RecName: Full=Actin-interacting protein 1; Short=AIP1; AltName: Full=Protein flare^46.97%	--	GO:0003779^actin binding^molecular_function;GO:0051015^actin filament binding^molecular_function;GO:0030042^actin filament depolymerization^biological_process;GO:0007298^border follicle cell migration^biological_process;GO:0001736^establishment of planar polarity^biological_process;GO:0035317^imaginal disc-derived wing hair organization^biological_process;GO:0040011^locomotion^biological_process;…	KOG0318^WD domain, G-beta repeat^Z	PF00400.31^WD domain, G-beta repeat	--	--	--
gene-SPHA_31313	5025.72	-3.04236	0.138079	-22.0335	1.37389e-107	9.84597e-106	SPHA_31313	XP_013422044.1^coatomer subunit delta^63.87%	Q5RA77.1^RecName: Full=Coatomer subunit delta; AltName: Full=Archain; AltName: Full=Delta-coat protein; Short=Delta-COP^59.08%	K20471|COPD, ARCN1, RET2|http://www.genome.jp/dbget-bin/www_bget?ko:K20471	GO:0015031^protein transport^biological_process;GO:0006890^retrograde vesicle-mediated transport, Golgi to endoplasmic reticulum^biological_process;GO:0030126^COPI vesicle coat^cellular_component;GO:0000139^Golgi membrane^cellular_component	KOG2635^Archain 1^U	PF00928.20^Adaptor complexes medium subunit family	--	--	--
gene-SPHA_33268	95374	-5.11839	0.232455	-22.0188	1.90082e-107	1.35534e-105	SPHA_33268	XP_014773735.1^PREDICTED: 60S ribosomal protein L8-like^92.89%	Q6PBF0.3^RecName: Full=60S ribosomal protein L8^77.87%	K02938|RP-L8e, RPL8|http://www.genome.jp/dbget-bin/www_bget?ko:K02938	GO:0019843^rRNA binding^molecular_function;GO:0003735^structural constituent of ribosome^molecular_function;GO:0002181^cytoplasmic translation^biological_process;GO:0022625^cytosolic large ribosomal subunit^cellular_component	COG0090|KOG2309^ribosomal protein L8^J	PF03947.17^Ribosomal Proteins L2, C-terminal domain	--	--	--
gene-SPHA_10540	6001.39	-4.18344	0.189999	-22.0183	1.92485e-107	1.36558e-105	SPHA_10540	XP_014772050.1^PREDICTED: succinate dehydrogenase cytochrome b560 subunit, mitochondrial-like^65.7%	P70097.1^RecName: Full=Succinate dehydrogenase cytochrome b560 subunit, mitochondrial; AltName: Full=Integral membrane protein CII-3; AltName: Full=QPs-1; Short=QPs1; Flags: Precursor^42.17%	K00236|SDHC, SDH3|http://www.genome.jp/dbget-bin/www_bget?ko:K00236	GO:0009055^electron transfer activity^molecular_function;GO:0020037^heme binding^molecular_function;GO:0046872^metal ion binding^molecular_function;GO:0000104^succinate dehydrogenase activity^molecular_function;GO:0006099^tricarboxylic acid cycle^biological_process;GO:0016021^integral component of membrane^cellular_component;GO:0005743^mitochondrial inner membrane^cellular_component;GO:0005749^mi…	COG2009|KOG0449^Succinate dehydrogenase complex, subunit C, integral membrane protein^C	PF01127.21^Succinate dehydrogenase/Fumarate reductase transmembrane subunit	--	--	i71-93o113-135i148-170o
gene-SPHA_70261	13241.8	-3.66885	0.166694	-22.0095	2.33382e-107	1.64744e-105	SPHA_70261	XP_014774981.1^PREDICTED: beta-mannosidase-like^56.67%	Q4FZV0.1^RecName: Full=Beta-mannosidase; AltName: Full=Lysosomal beta A mannosidase; AltName: Full=Mannanase; Short=Mannase; Flags: Precursor^42.34%	K01192|E3.2.1.25, MANBA, manB|http://www.genome.jp/dbget-bin/www_bget?ko:K01192	GO:0004567^beta-mannosidase activity^molecular_function;GO:0005537^mannose binding^molecular_function;GO:0006516^glycoprotein catabolic process^biological_process;GO:0046355^mannan catabolic process^biological_process;GO:0005764^lysosome^cellular_component	COG3250|KOG2230^Mannosidase, beta A, lysosomal^G	PF02837.17^Glycosyl hydrolases family 2, sugar binding domain	GH2	--	o186-208i215-237o
new_gene1819	33164.8	-3.91502	0.178162	-21.9744	5.05643e-107	3.55158e-105	--	XP_022335104.1^elongation factor 2-like^80.95%	P09445.4^RecName: Full=Elongation factor 2; Short=EF-2^72.48%	K03234|EEF2|http://www.genome.jp/dbget-bin/www_bget?ko:K03234	GO:0005525^GTP binding^molecular_function;GO:0003924^GTPase activity^molecular_function;GO:0003746^translation elongation factor activity^molecular_function;GO:0005737^cytoplasm^cellular_component;GO:0005634^nucleus^cellular_component	COG0480|KOG0469^Eukaryotic translation elongation factor 2^J	PF03144.24^Elongation factor Tu domain 2	--	--	--
gene-SPHA_40916	3760.75	-4.60911	0.210021	-21.9459	9.4692e-107	6.61813e-105	SPHA_40916	XP_014788713.1^PREDICTED: poly(U)-binding-splicing factor PUF60-B-like isoform X3^86.7%	Q5R469.1^RecName: Full=Poly(U)-binding-splicing factor PUF60; AltName: Full=60 kDa poly(U)-binding-splicing factor^54.86%	K12838|PUF60|http://www.genome.jp/dbget-bin/www_bget?ko:K12838	GO:0003677^DNA binding^molecular_function;GO:0003723^RNA binding^molecular_function;GO:0006915^apoptotic process^biological_process;GO:0006397^mRNA processing^biological_process;GO:0008380^RNA splicing^biological_process;GO:0005634^nucleus^cellular_component	KOG0124^Poly-U binding splicing factor 60KDa^A	PF00076.21^RNA recognition motif. (a.k.a. RRM, RBD, or RNP domain)	--	--	--
gene-SPHA_51986	1071.46	-2.9357	0.134017	-21.9054	2.30572e-106	1.60355e-104	SPHA_51986	XP_014783129.1^PREDICTED: 28S ribosomal protein S7, mitochondrial-like^57.5%	Q6DDY9.1^RecName: Full=28S ribosomal protein S7, mitochondrial; Short=MRP-S7; Short=S7mt; Flags: Precursor^40.67%	K02992|RP-S7, MRPS7, rpsG|http://www.genome.jp/dbget-bin/www_bget?ko:K02992	GO:0003735^structural constituent of ribosome^molecular_function;GO:0032543^mitochondrial translation^biological_process;GO:0005763^mitochondrial small ribosomal subunit^cellular_component	COG0049|KOG3291^Ribosomal protein S7p/S5e^J	PF00177.20^Ribosomal protein S7p/S5e	--	--	--
gene-SPHA_7215	18052.3	-3.71647	0.169886	-21.8763	4.37267e-106	3.02615e-104	SPHA_7215	XP_019641178.1^PREDICTED: 26S protease regulatory subunit 4^90.48%	P48601.2^RecName: Full=26S proteasome regulatory subunit 4; Short=P26s4^90.49%	K03062|PSMC1, RPT2|http://www.genome.jp/dbget-bin/www_bget?ko:K03062	GO:0005524^ATP binding^molecular_function;GO:0016887^ATPase activity^molecular_function;GO:0036402^proteasome-activating ATPase activity^molecular_function;GO:0017025^TBP-class protein binding^molecular_function;GO:0007623^circadian rhythm^biological_process;GO:0043161^proteasome-mediated ubiquitin-dependent protein catabolic process^biological_process;GO:0008063^Toll signaling pathway^biological…	COG1222|KOG0726^Proteasome (Prosome, macropain) 26S subunit, ATPase, 1^O	PF00004.28^ATPase family associated with various cellular activities (AAA)	--	--	--
gene-SPHA_49593	9070.68	-2.55791	0.11705	-21.8532	7.25e-106	4.99295e-104	SPHA_49593	XP_014769099.1^PREDICTED: NADH dehydrogenase^74.68%	P91929.2^RecName: Full=NADH dehydrogenase^37.77%	K03954|NDUFA10|http://www.genome.jp/dbget-bin/www_bget?ko:K03954	GO:0008137^NADH dehydrogenase (ubiquinone) activity^molecular_function;GO:0003954^NADH dehydrogenase activity^molecular_function;GO:0006120^mitochondrial electron transport, NADH to ubiquinone^biological_process;GO:0005737^cytoplasm^cellular_component;GO:0005759^mitochondrial matrix^cellular_component;GO:0005747^mitochondrial respiratory chain complex I^cellular_component;GO:0005739^mitochondrion…	KOG3877^NADH-ubiquinone oxidoreductase 42 kda subunit^C	PF01712.18^Deoxynucleoside kinase	--	--	--
gene-SPHA_31714	751.077	-2.31888	0.106162	-21.8429	9.08622e-106	6.22715e-104	SPHA_31714	XP_013051253.1^PREDICTED: ras-related protein Rab-21, partial^83.33%	Q17R06.1^RecName: Full=Ras-related protein Rab-21; Flags: Precursor^84.12%	K07890|RAB21|http://www.genome.jp/dbget-bin/www_bget?ko:K07890	GO:0019003^GDP binding^molecular_function;GO:0005525^GTP binding^molecular_function;GO:0003924^GTPase activity^molecular_function;GO:0006886^intracellular protein transport^biological_process;GO:0032482^Rab protein signal transduction^biological_process;GO:0032154^cleavage furrow^cellular_component;GO:0030659^cytoplasmic vesicle membrane^cellular_component;GO:0005769^early endosome^cellular_compo…	KOG0088^RAB21, member RAS oncogene family^U	PF00071.21^Ras family	--	--	--
new_gene1212	6691.7	-5.18864	0.237607	-21.837	1.03226e-105	7.04033e-104	--	--	--	--	--	--	--	--	SignalP-TM	i7-26o46-68i75-92o
gene-SPHA_41983	2939.73	-2.6258	0.120436	-21.8025	2.19612e-105	1.49062e-103	SPHA_41983	XP_014787589.1^PREDICTED: alpha/beta hydrolase domain-containing protein 13-like^90.78%	Q5ZJL8.1^RecName: Full=Protein ABHD13; AltName: Full=Alpha/beta hydrolase domain-containing protein 13; Short=Abhydrolase domain-containing protein 13^45.03%	K06889|K06889|http://www.genome.jp/dbget-bin/www_bget?ko:K06889	GO:0008474^palmitoyl-(protein) hydrolase activity^molecular_function;GO:0002084^protein depalmitoylation^biological_process;GO:0032839^dendrite cytoplasm^cellular_component;GO:0016021^integral component of membrane^cellular_component	COG1073|KOG4391^abhydrolase domain containing 13^S	PF12146.7^Serine aminopeptidase, S33	CE7	--	o163-185i316-336o351-373i
gene-SPHA_66646	44164.5	-4.76398	0.220004	-21.654	5.57091e-104	3.76316e-102	SPHA_66646	XP_009061463.1^hypothetical protein LOTGIDRAFT_234865^37.46%	P79819.1^RecName: Full=Serotransferrin; Flags: Precursor^31.96%	K06569|MFI2|http://www.genome.jp/dbget-bin/www_bget?ko:K06569	GO:0046872^metal ion binding^molecular_function;GO:0006811^ion transport^biological_process;GO:0055072^iron ion homeostasis^biological_process;GO:0005615^extracellular space^cellular_component	--	PF00405.16^Transferrin	--	--	--
gene-SPHA_77251	11585.7	-3.98397	0.183986	-21.6537	5.61031e-104	3.77173e-102	SPHA_77251	XP_014781884.1^PREDICTED: next to BRCA1 gene 1 protein-like^48.78%	Q5RBA5.1^RecName: Full=Sequestosome-1; AltName: Full=Ubiquitin-binding protein p62^52.38%	K17987|NBR1|http://www.genome.jp/dbget-bin/www_bget?ko:K17987	GO:0070530^K63-linked polyubiquitin modification-dependent protein binding^molecular_function;GO:0005080^protein kinase C binding^molecular_function;GO:0042169^SH2 domain binding^molecular_function;GO:0043130^ubiquitin binding^molecular_function;GO:0008270^zinc ion binding^molecular_function;GO:0035973^aggrephagy^biological_process;GO:0006915^apoptotic process^biological_process;GO:0006914^autoph…	--	PF16158.4^Ig-like domain from next to BRCA1 gene	--	--	--
gene-SPHA_66442	65861.5	-4.73226	0.219019	-21.6066	1.55579e-103	1.04098e-101	SPHA_66442	XP_014790031.1^PREDICTED: 60S ribosomal protein L18a-like^90.91%	Q02543.2^RecName: Full=60S ribosomal protein L18a; AltName: Full=Large ribosomal subunit protein eL20 >Q3T003.1 RecName: Full=60S ribosomal protein L18a^68.18%	K02882|RP-L18Ae, RPL18A|http://www.genome.jp/dbget-bin/www_bget?ko:K02882	GO:0003723^RNA binding^molecular_function;GO:0003735^structural constituent of ribosome^molecular_function;GO:0002181^cytoplasmic translation^biological_process;GO:0000184^nuclear-transcribed mRNA catabolic process, nonsense-mediated decay^biological_process;GO:0097327^response to antineoplastic agent^biological_process;GO:0006614^SRP-dependent cotranslational protein targeting to membrane^biolog…	COG2157|KOG0829^60S ribosomal protein L18a^J	PF01775.16^Ribosomal proteins 50S-L18Ae/60S-L20/60S-L18A	--	--	--
new_gene3286	1215.88	3.30757	0.153109	21.6026	1.69649e-103	1.12976e-101	--	KOF92212.1^hypothetical protein OCBIM_22007041mg^27.0%	Q6V595.2^RecName: Full=Kelch-like protein 6^25.74%	--	GO:0050853^B cell receptor signaling pathway^biological_process;GO:0002467^germinal center formation^biological_process;GO:0009617^response to bacterium^biological_process	KOG4441^kelch-like ECH-associated protein 1^T	PF00651.30^BTB/POZ domain	--	--	--
new_gene2520	8495.64	2.57392	0.119227	21.5883	2.31214e-103	1.53253e-101	--	XP_014768332.1^PREDICTED: uncharacterized protein LOC106867822^46.71%	--	--	--	--	PF13639.5^Ring finger domain	--	--	--
gene-SPHA_72431	539.65	-7.39659	0.343031	-21.5624	4.04693e-103	2.66984e-101	SPHA_72431	XP_014777732.1^PREDICTED: glycerophosphodiester phosphodiesterase domain-containing protein 5-like^59.61%	Q8WTR4.2^RecName: Full=Glycerophosphodiester phosphodiesterase domain-containing protein 5; AltName: Full=Glycerophosphodiester phosphodiesterase 2^39.52%	--	GO:0047389^glycerophosphocholine phosphodiesterase activity^molecular_function;GO:0008889^glycerophosphodiester phosphodiesterase activity^molecular_function;GO:0004435^phosphatidylinositol phospholipase C activity^molecular_function;GO:0021895^cerebral cortex neuron differentiation^biological_process;GO:0006629^lipid metabolic process^biological_process;GO:0045746^negative regulation of Notch si…	COG0584|KOG2258^Glycerophosphodiester phosphodiesterase domain containing^C	PF03009.16^Glycerophosphoryl diester phosphodiesterase family	--	SignalP-TM	i42-64o84-106i127-149o159-181i194-216o495-517i579-601o629-651i658-680o
gene-SPHA_43039	1090.61	-3.99243	0.185259	-21.5506	5.22776e-103	3.43281e-101	SPHA_43039	XP_014772376.1^PREDICTED: UPF0562 protein C7orf55 homolog^49.07%	Q4G012.1^RecName: Full=Protein FMC1 homolog; AltName: Full=Formation of mitochondrial complex V assembly factor 1 homolog^39.62%	--	GO:0033615^mitochondrial proton-transporting ATP synthase complex assembly^biological_process;GO:0050995^negative regulation of lipid catabolic process^biological_process;GO:0061469^regulation of type B pancreatic cell proliferation^biological_process;GO:0005739^mitochondrion^cellular_component	--	PF04506.12^Rft protein	--	--	i114-136o146-165i
gene-SPHA_8402	2637.82	3.58414	0.166386	21.5411	6.41572e-103	4.19339e-101	SPHA_8402	XP_014788996.1^PREDICTED: multidrug resistance-associated protein 1-like^52.74%	Q8HXQ5.1^RecName: Full=Multidrug resistance-associated protein 1; AltName: Full=ATP-binding cassette sub-family C member 1; AltName: Full=Leukotriene C(4) transporter; Short=LTC4 transporter^45.52%	K05665|ABCC1|http://www.genome.jp/dbget-bin/www_bget?ko:K05665	GO:0005524^ATP binding^molecular_function;GO:0042626^ATPase-coupled transmembrane transporter activity^molecular_function;GO:0034634^glutathione transmembrane transporter activity^molecular_function;GO:0004012^ATPase-coupled phospholipid transporter activity^molecular_function;GO:0046623^sphingolipid-translocating ATPase activity^molecular_function;GO:0008559^ATPase-coupled xenobiotic transmembra…	COG1132|KOG0054^ATP-binding cassette, subfamily C (CFTR MRP), member 1^Q	PF00664.22^ABC transporter transmembrane region	--	--	o67-89i102-123o133-155i162-184o199-218i361-380o390-412i465-487o491-510i576-598o618-640i1005-1027o1058-1080i1133-1152o1156-1178i1242-1264o
gene-SPHA_44024	49505.5	-4.93578	0.229177	-21.537	7.00972e-103	4.56052e-101	SPHA_44024	KOF71261.1^hypothetical protein OCBIM_22001297mg^98.01%	P62277.2^RecName: Full=40S ribosomal protein S13; AltName: Full=Small ribosomal subunit protein uS15 >Q6ITC7.3 RecName: Full=40S ribosomal protein S13 >P62278.2 RecName: Full=40S ribosomal protein S13 >P62301.2 RecName: Full=40S ribosomal protein S13 >Q56JX8.3 RecName: Full=40S ribosomal protein S13^92.72%	K02953|RP-S13e, RPS13|http://www.genome.jp/dbget-bin/www_bget?ko:K02953	GO:0048027^mRNA 5'-UTR binding^molecular_function;GO:0003729^mRNA binding^molecular_function;GO:0003723^RNA binding^molecular_function;GO:0070181^small ribosomal subunit rRNA binding^molecular_function;GO:0003735^structural constituent of ribosome^molecular_function;GO:0033119^negative regulation of RNA splicing^biological_process;GO:0000184^nuclear-transcribed mRNA catabolic process, nonsense-me…	COG0184|KOG0400^ribosomal protein S13^J	PF08069.11^Ribosomal S13/S15 N-terminal domain	--	SignalP-TM	i12-34o85-102i
gene-SPHA_48836	2252.34	-4.94596	0.229675	-21.5346	7.37628e-103	4.77699e-101	SPHA_48836	XP_014770749.1^PREDICTED: neurobeachin-like^89.23%	Q9W4E2.4^RecName: Full=Neurobeachin; AltName: Full=A-kinase anchor protein 550; Short=AKAP 550; AltName: Full=Protein rugose; AltName: Full=dAKAP550^52.8%	--	GO:0051018^protein kinase A binding^molecular_function;GO:0042675^compound eye cone cell differentiation^biological_process;GO:0042462^eye photoreceptor cell development^biological_process;GO:0016319^mushroom body development^biological_process;GO:0007528^neuromuscular junction development^biological_process;GO:0008355^olfactory learning^biological_process;GO:0007614^short-term memory^biological_…	KOG1786^Beach^U	PF00400.31^WD domain, G-beta repeat	--	--	--
gene-SPHA_38715	559.805	-6.67317	0.310267	-21.5078	1.31545e-102	8.48014e-101	SPHA_38715	KOF79783.1^hypothetical protein OCBIM_220289842mg, partial^57.95%	--	--	--	--	PF00096.25^Zinc finger, C2H2 type	--	--	--
gene-SPHA_53440	3935.08	-3.7098	0.172716	-21.4792	2.435e-102	1.5626e-100	SPHA_53440	XP_014786672.1^PREDICTED: HMG box-containing protein 1-like^66.04%	O60381.2^RecName: Full=HMG box-containing protein 1; AltName: Full=HMG box transcription factor 1; AltName: Full=High mobility group box transcription factor 1^36.55%	--	GO:0003677^DNA binding^molecular_function;GO:0000981^DNA-binding transcription factor activity, RNA polymerase II-specific^molecular_function;GO:0003723^RNA binding^molecular_function;GO:0007050^cell cycle arrest^biological_process;GO:0016055^Wnt signaling pathway^biological_process;GO:0016607^nuclear speck^cellular_component;GO:0005654^nucleoplasm^cellular_component	--	PF08517.11^Ataxin-1 and HBP1 module (AXH)	--	--	--
gene-SPHA_13137	27663.1	-3.81714	0.178198	-21.4207	8.56468e-102	5.47132e-100	SPHA_13137	XP_014771485.1^PREDICTED: aconitate hydratase, mitochondrial-like^84.08%	Q9ER34.2^RecName: Full=Aconitate hydratase, mitochondrial; Short=Aconitase; AltName: Full=Citrate hydro-lyase; Flags: Precursor^76.68%	K01681|ACO, acnA|http://www.genome.jp/dbget-bin/www_bget?ko:K01681	GO:0051538^3 iron, 4 sulfur cluster binding^molecular_function;GO:0051539^4 iron, 4 sulfur cluster binding^molecular_function;GO:0003994^aconitate hydratase activity^molecular_function;GO:0005506^iron ion binding^molecular_function;GO:0006101^citrate metabolic process^biological_process;GO:0006102^isocitrate metabolic process^biological_process;GO:0001889^liver development^biological_process;GO:0…	COG1048|KOG0453^aconitase 2, mitochondrial^C	PF00330.19^Aconitase family (aconitate hydratase)	--	--	--
gene-SPHA_73660	2782.74	8.19832	0.384476	21.3234	6.89135e-101	4.38252e-99	SPHA_73660	XP_014767495.1^PREDICTED: probable cyclin-dependent serine/threonine-protein kinase DDB_G0292550, partial^45.94%	Q7ZVE3.2^RecName: Full=Fructose-2,6-bisphosphatase TIGAR B; AltName: Full=TP53-induced glycolysis and apoptosis regulator B^42.5%	--	GO:0004083^bisphosphoglycerate 2-phosphatase activity^molecular_function;GO:0003824^catalytic activity^molecular_function;GO:0004331^fructose-2,6-bisphosphate 2-phosphatase activity^molecular_function;GO:0006915^apoptotic process^biological_process;GO:0006914^autophagy^biological_process;GO:0030388^fructose 1,6-bisphosphate metabolic process^biological_process;GO:0006003^fructose 2,6-bisphosphate…	COG0406^Pfam:PGAM^G	PF00300.21^Histidine phosphatase superfamily (branch 1)	--	--	--
gene-SPHA_47940	2086.37	-1.56804	0.0735947	-21.3064	9.90237e-101	6.26913e-99	SPHA_47940	XP_014782448.1^PREDICTED: 26S proteasome non-ATPase regulatory subunit 6-like isoform X1^88.72%	Q99JI4.1^RecName: Full=26S proteasome non-ATPase regulatory subunit 6; AltName: Full=26S proteasome regulatory subunit RPN7; AltName: Full=26S proteasome regulatory subunit S10; AltName: Full=p42A^71.28%	K03037|PSMD6, RPN7|http://www.genome.jp/dbget-bin/www_bget?ko:K03037	GO:0030234^enzyme regulator activity^molecular_function;GO:0043161^proteasome-mediated ubiquitin-dependent protein catabolic process^biological_process;GO:0022624^proteasome accessory complex^cellular_component;GO:0000502^proteasome complex^cellular_component;GO:0005838^proteasome regulatory particle^cellular_component	COG5187|KOG0687^Proteasome (Prosome, macropain) 26S subunit, non-ATPase, 6^O	PF10602.8^26S proteasome subunit RPN7	--	--	--
gene-SPHA_35620	126566	-4.86557	0.228729	-21.2722	2.0554e-100	1.29545e-98	SPHA_35620	XP_014777814.1^PREDICTED: 60S ribosomal protein L3-like^86.0%	O16797.3^RecName: Full=60S ribosomal protein L3^75.13%	K02925|RP-L3e, RPL3|http://www.genome.jp/dbget-bin/www_bget?ko:K02925	GO:0003735^structural constituent of ribosome^molecular_function;GO:0002181^cytoplasmic translation^biological_process;GO:0000027^ribosomal large subunit assembly^biological_process;GO:0022625^cytosolic large ribosomal subunit^cellular_component	COG0087|KOG0746^Ribosomal protein L3^J	PF00297.21^Ribosomal protein L3	--	--	--
gene-SPHA_7687	2521.64	-3.36552	0.158231	-21.2697	2.16781e-100	1.36023e-98	SPHA_7687	XP_014784246.1^PREDICTED: NFU1 iron-sulfur cluster scaffold homolog, mitochondrial-like^61.68%	B4NE93.1^RecName: Full=NFU1 iron-sulfur cluster scaffold homolog, mitochondrial; Flags: Precursor^64.73%	--	GO:0005506^iron ion binding^molecular_function;GO:0051536^iron-sulfur cluster binding^molecular_function;GO:0016226^iron-sulfur cluster assembly^biological_process;GO:0005739^mitochondrion^cellular_component	COG0694|KOG2358^Molecular scaffold for Fe-S cluster assembly of mitochondrial iron-sulfur proteins (By similarity)^C	PF08712.10^Scaffold protein Nfu/NifU N terminal	--	--	--
new_gene1003	3326.49	-2.41865	0.113874	-21.2397	4.10835e-100	2.56645e-98	--	XP_014783472.1^PREDICTED: dynein light chain Tctex-type 1-like^94.69%	P63171.1^RecName: Full=Dynein light chain Tctex-type 1; AltName: Full=T-complex testis-specific protein 1 homolog >P63172.1 RecName: Full=Dynein light chain Tctex-type 1; AltName: Full=Protein CW-1; AltName: Full=T-complex testis-specific protein 1 homolog^79.65%	K10420|DYNLT|http://www.genome.jp/dbget-bin/www_bget?ko:K10420	GO:0003774^motor activity^molecular_function;GO:0051301^cell division^biological_process;GO:0000132^establishment of mitotic spindle orientation^biological_process;GO:0043001^Golgi to plasma membrane protein transport^biological_process;GO:0006886^intracellular protein transport^biological_process;GO:0050768^negative regulation of neurogenesis^biological_process;GO:0008277^regulation of G protein…	KOG4081^Dynein light chain Tctex-type^N	PF03645.12^Tctex-1 family	--	--	--
gene-SPHA_64013	1981.63	-3.87273	0.182372	-21.2353	4.50924e-100	2.80447e-98	SPHA_64013	XP_014776055.1^PREDICTED: beta-ureidopropionase-like^77.28%	Q9UBR1.1^RecName: Full=Beta-ureidopropionase; AltName: Full=BUP-1; AltName: Full=Beta-alanine synthase; AltName: Full=N-carbamoyl-beta-alanine amidohydrolase^66.58%	K01431|UPB1, pydC|http://www.genome.jp/dbget-bin/www_bget?ko:K01431	GO:0003837^beta-ureidopropionase activity^molecular_function;GO:0042803^protein homodimerization activity^molecular_function;GO:0033396^beta-alanine biosynthetic process via 3-ureidopropionate^biological_process;GO:0019482^beta-alanine metabolic process^biological_process;GO:0051260^protein homooligomerization^biological_process;GO:0051289^protein homotetramerization^biological_process;GO:0046135…	COG0388|KOG0808^Ureidopropionase, beta^E	PF00795.21^Carbon-nitrogen hydrolase	--	--	--
new_gene2130	1345.83	-2.96652	0.139708	-21.2337	4.66436e-100	2.88822e-98	--	XP_014775706.1^PREDICTED: uncharacterized protein KIAA1467-like^49.84%	A2RU67.1^RecName: Full=Protein FAM234B^25.87%	--	GO:0016021^integral component of membrane^cellular_component	--	PF13517.5^Repeat domain in Vibrio, Colwellia, Bradyrhizobium and Shewanella	PL11_2	--	--
gene-SPHA_46473	9055.28	-4.34806	0.204876	-21.2229	5.86288e-100	3.6145e-98	SPHA_46473	XP_014770963.1^PREDICTED: NADH-ubiquinone oxidoreductase 75 kDa subunit, mitochondrial-like^76.71%	Q0MQG2.1^RecName: Full=NADH-ubiquinone oxidoreductase 75 kDa subunit, mitochondrial; AltName: Full=Complex I-75kD; Short=CI-75kD; Flags: Precursor^70.22%	K03934|NDUFS1|http://www.genome.jp/dbget-bin/www_bget?ko:K03934	GO:0051537^2 iron, 2 sulfur cluster binding^molecular_function;GO:0051539^4 iron, 4 sulfur cluster binding^molecular_function;GO:0009055^electron transfer activity^molecular_function;GO:0046872^metal ion binding^molecular_function;GO:0008137^NADH dehydrogenase (ubiquinone) activity^molecular_function;GO:0008637^apoptotic mitochondrial changes^biological_process;GO:0046034^ATP metabolic process^bi…	COG1034|KOG2282^NADH dehydrogenase (ubiquinone) Fe-S protein 1, 75kDa (NADH-coenzyme Q reductase)^C	PF00384.21^Molybdopterin oxidoreductase	--	--	--
new_gene2724	854.368	-5.64669	0.266122	-21.2184	6.45248e-100	3.9607e-98	--	XP_014785611.1^PREDICTED: protocadherin beta-16-like^53.72%	Q9Y5F9.1^RecName: Full=Protocadherin gamma-B6; Short=PCDH-gamma-B6; Flags: Precursor^30.29%	K16496|PCDHGB|http://www.genome.jp/dbget-bin/www_bget?ko:K16496	GO:0005509^calcium ion binding^molecular_function;GO:0007155^cell adhesion^biological_process;GO:0007156^homophilic cell adhesion via plasma membrane adhesion molecules^biological_process;GO:0005887^integral component of plasma membrane^cellular_component	KOG3594^protocadherin 17^U	PF00028.16^Cadherin domain	--	--	o690-712i
gene-SPHA_79972	1118.17	2.65571	0.12541	21.1763	1.58071e-99	9.66078e-98	SPHA_79972	XP_014788397.1^PREDICTED: DNA repair protein XRCC1-like isoform X1^45.44%	P18887.2^RecName: Full=DNA repair protein XRCC1; AltName: Full=X-ray repair cross-complementing protein 1^37.05%	K10803|XRCC1|http://www.genome.jp/dbget-bin/www_bget?ko:K10803	GO:1990599^3' overhang single-stranded DNA endodeoxyribonuclease activity^molecular_function;GO:0019899^enzyme binding^molecular_function;GO:0032356^oxidized DNA binding^molecular_function;GO:0006284^base-excision repair^biological_process;GO:0006288^base-excision repair, DNA ligation^biological_process;GO:0021587^cerebellum morphogenesis^biological_process;GO:0000724^double-strand break repair v…	KOG3226^X-ray repair complementing defective repair in Chinese hamster cells 1^L	PF01834.15^XRCC1 N terminal domain	--	--	--
gene-SPHA_66168	2227.04	-2.0323	0.09599	-21.172	1.72926e-99	1.05232e-97	SPHA_66168	KOF62581.1^hypothetical protein OCBIM_22022761mg, partial^65.61%	Q8VDD8.1^RecName: Full=WASH complex subunit 1; AltName: Full=WAS protein family homolog 1^48.35%	K18461|WASH1|http://www.genome.jp/dbget-bin/www_bget?ko:K18461	GO:0003779^actin binding^molecular_function;GO:0043014^alpha-tubulin binding^molecular_function;GO:0043015^gamma-tubulin binding^molecular_function;GO:0050750^low-density lipoprotein particle receptor binding^molecular_function;GO:0031625^ubiquitin protein ligase binding^molecular_function;GO:0034314^Arp2/3 complex-mediated actin nucleation^biological_process;GO:0002468^dendritic cell antigen pro…	--	PF11945.7^WAHD domain of WASH complex	--	SignalP-TM	i13-35o
gene-SPHA_71394	124696	-4.96091	0.234536	-21.1521	2.64086e-99	1.60016e-97	SPHA_71394	KOF95825.1^hypothetical protein OCBIM_22037121mg, partial^76.15%	Q5ZJ56.1^RecName: Full=60S ribosomal protein L7^62.34%	K02937|RP-L7e, RPL7|http://www.genome.jp/dbget-bin/www_bget?ko:K02937	GO:0003723^RNA binding^molecular_function;GO:0003735^structural constituent of ribosome^molecular_function;GO:0000463^maturation of LSU-rRNA from tricistronic rRNA transcript (SSU-rRNA, 5.8S rRNA, LSU-rRNA)^biological_process;GO:0022625^cytosolic large ribosomal subunit^cellular_component	COG1841|KOG3184^Ribosomal L30 N-terminal domain^J	PF08079.11^Ribosomal L30 N-terminal domain	--	--	--
new_gene2751	11914.3	-5.53597	0.262452	-21.0933	9.16854e-99	5.53169e-97	--	RUS82561.1^hypothetical protein EGW08_009691^38.5%	--	--	--	--	PF13903.5^PMP-22/EMP/MP20/Claudin tight junction	--	SignalP-TM	o4-26i33-55o97-119i
new_gene1209	1983.85	-2.86827	0.136659	-20.9886	8.34524e-98	5.01354e-96	--	KOF92684.1^hypothetical protein OCBIM_22006079mg^62.23%	--	--	--	--	PF07172.10^Glycine rich protein family	--	SignalP-TM	i12-34o
gene-SPHA_26542	2659.12	-8.82847	0.421434	-20.9486	1.9315e-97	1.15546e-95	SPHA_26542	XP_021342083.1^uncharacterized protein LOC110442690^48.34%	--	--	--	--	--	--	SignalP-TM	--
gene-SPHA_27924	15671.1	-2.82213	0.135382	-20.8456	1.67085e-96	9.9532e-95	SPHA_27924	XP_014770565.1^PREDICTED: nucleolar GTP-binding protein 1-like^71.59%	Q9BZE4.3^RecName: Full=Nucleolar GTP-binding protein 1; AltName: Full=Chronic renal failure gene protein; AltName: Full=GTP-binding protein NGB^64.95%	K06943|NOG1|http://www.genome.jp/dbget-bin/www_bget?ko:K06943	GO:0005525^GTP binding^molecular_function;GO:0003924^GTPase activity^molecular_function;GO:0003723^RNA binding^molecular_function;GO:0000463^maturation of LSU-rRNA from tricistronic rRNA transcript (SSU-rRNA, 5.8S rRNA, LSU-rRNA)^biological_process;GO:0030336^negative regulation of cell migration^biological_process;GO:0008285^negative regulation of cell population proliferation^biological_process…	COG1084|KOG1490^Involved in the biogenesis of the 60S ribosomal subunit (By similarity)^S	PF06858.13^Nucleolar GTP-binding protein 1 (NOG1)	--	--	--
gene-SPHA_24899	1156.77	-2.28012	0.109446	-20.8333	2.15923e-96	1.28084e-94	SPHA_24899	XP_014773233.1^PREDICTED: ras-related C3 botulinum toxin substrate 1^97.4%	Q6RUV5.1^RecName: Full=Ras-related C3 botulinum toxin substrate 1; AltName: Full=p21-Rac1; Flags: Precursor >P62998.1 RecName: Full=Ras-related C3 botulinum toxin substrate 1; AltName: Full=p21-Rac1; Flags: Precursor >P62999.1 RecName: Full=Ras-related C3 botulinum toxin substrate 1; AltName: Full=Rac2; AltName: Full=p21-Rac1; Flags: Precursor >P63000.1 RecName: Full=Ras-related C3 botulinum toxi…	K04392|RAC1|http://www.genome.jp/dbget-bin/www_bget?ko:K04392	GO:0051117^ATPase binding^molecular_function;GO:0005525^GTP binding^molecular_function;GO:0003924^GTPase activity^molecular_function;GO:0042826^histone deacetylase binding^molecular_function;GO:0019901^protein kinase binding^molecular_function;GO:0044877^protein-containing complex binding^molecular_function;GO:0017137^Rab GTPase binding^molecular_function;GO:0051022^Rho GDP-dissociation inhibitor…	COG1100|KOG0393^RHO^Z	PF00071.21^Ras family	--	--	--
gene-SPHA_81405	1484.35	-2.99478	0.14378	-20.8289	2.36675e-96	1.39807e-94	SPHA_81405	XP_014785212.1^PREDICTED: splicing factor U2AF 50 kDa subunit-like^96.24%	P26368.4^RecName: Full=Splicing factor U2AF 65 kDa subunit; AltName: Full=U2 auxiliary factor 65 kDa subunit; Short=hU2AF(65); Short=hU2AF65; AltName: Full=U2 snRNP auxiliary factor large subunit^77.37%	K12837|U2AF2|http://www.genome.jp/dbget-bin/www_bget?ko:K12837	GO:0070742^C2H2 zinc finger domain binding^molecular_function;GO:0019899^enzyme binding^molecular_function;GO:0008187^poly-pyrimidine tract binding^molecular_function;GO:0030628^pre-mRNA 3'-splice site binding^molecular_function;GO:0003723^RNA binding^molecular_function;GO:0031124^mRNA 3'-end processing^biological_process;GO:0006406^mRNA export from nucleus^biological_process;GO:0006397^mRNA proc…	KOG0120^splicing factor U2AF^A	PF00076.21^RNA recognition motif. (a.k.a. RRM, RBD, or RNP domain)	--	--	--
gene-SPHA_75260	3654.35	-2.45266	0.117842	-20.8132	3.28604e-96	1.93302e-94	SPHA_75260	XP_014770569.1^PREDICTED: probable ATP-dependent RNA helicase DDX46 isoform X1^89.2%	Q62780.1^RecName: Full=Probable ATP-dependent RNA helicase DDX46; AltName: Full=DEAD box protein 46; AltName: Full=Helicase of 117.4 kDa^71.48%	K12811|DDX46, PRP5|http://www.genome.jp/dbget-bin/www_bget?ko:K12811	GO:0005524^ATP binding^molecular_function;GO:0004386^helicase activity^molecular_function;GO:0003723^RNA binding^molecular_function;GO:0006397^mRNA processing^biological_process;GO:0008380^RNA splicing^biological_process;GO:0015030^Cajal body^cellular_component;GO:0001650^fibrillar center^cellular_component;GO:0016020^membrane^cellular_component;GO:0016607^nuclear speck^cellular_component;GO:0005…	KOG0334^DEAD (Asp-Glu-Ala-Asp) box polypeptide 46^A	PF00270.28^DEAD/DEAH box helicase	--	--	--
gene-SPHA_40772	580.391	-6.3372	0.304587	-20.8058	3.83218e-96	2.24493e-94	SPHA_40772	XP_014767865.1^PREDICTED: cytochrome P450 10-like^64.15%	P48416.1^RecName: Full=Cytochrome P450 10; AltName: Full=CYPX^53.03%	K17951|CYP27C|http://www.genome.jp/dbget-bin/www_bget?ko:K17951	GO:0020037^heme binding^molecular_function;GO:0005506^iron ion binding^molecular_function;GO:0004497^monooxygenase activity^molecular_function;GO:0016705^oxidoreductase activity, acting on paired donors, with incorporation or reduction of molecular oxygen^molecular_function	COG2124|KOG0159^cytochrome P450^Q	PF00067.21^Cytochrome P450	--	--	o541-563i570-592o597-619i628-650o665-687i
gene-SPHA_42157	13497.9	3.08571	0.148612	20.7635	9.2599e-96	5.40212e-94	SPHA_42157	XP_014774238.1^PREDICTED: RNA-binding protein MEX3B-like^84.1%	A1L3F4.1^RecName: Full=RNA-binding protein MEX3B; AltName: Full=RING finger and KH domain-containing protein 3^49.91%	K15686|MEX3, RKHD|http://www.genome.jp/dbget-bin/www_bget?ko:K15686	GO:0046872^metal ion binding^molecular_function;GO:0003723^RNA binding^molecular_function;GO:0005634^nucleus^cellular_component;GO:0000932^P-body^cellular_component	KOG2113^mex-3 homolog^O	PF00013.28^KH domain	--	--	--
gene-SPHA_7674	3234.14	-1.78325	0.085907	-20.7579	1.03936e-95	6.03855e-94	SPHA_7674	XP_013300346.1^e1-like protein-activating enzyme Gsa7p/Apg7p^87.5%	P35129.1^RecName: Full=Ubiquitin-conjugating enzyme E2 2; AltName: Full=E2 ubiquitin-conjugating enzyme 2; AltName: Full=Lethal protein 70; AltName: Full=Ubiquitin carrier protein 2; AltName: Full=Ubiquitin-protein ligase 2^95.83%	K06689|UBE2D, UBC4, UBC5|http://www.genome.jp/dbget-bin/www_bget?ko:K06689	GO:0005524^ATP binding^molecular_function;GO:0061631^ubiquitin conjugating enzyme activity^molecular_function;GO:0031625^ubiquitin protein ligase binding^molecular_function;GO:0004842^ubiquitin-protein transferase activity^molecular_function;GO:0016567^protein ubiquitination^biological_process;GO:0006511^ubiquitin-dependent protein catabolic process^biological_process;GO:0005694^chromosome^cellul…	COG5078|KOG0417^Ubiquitin-conjugating enzyme^O	PF00179.25^Ubiquitin-conjugating enzyme	--	--	--
gene-SPHA_54684	724.213	-2.88144	0.140198	-20.5527	7.28162e-94	4.2132e-92	SPHA_54684	XP_014782723.1^PREDICTED: procollagen-lysine,2-oxoglutarate 5-dioxygenase 3-like^64.14%	O60568.1^RecName: Full=Multifunctional procollagen lysine hydroxylase and glycosyltransferase LH3; Includes: RecName: Full=Procollagen-lysine,2-oxoglutarate 5-dioxygenase 3; AltName: Full=Lysyl hydroxylase 3; Short=LH3; Includes: RecName: Full=Procollagen glycosyltransferase; AltName: Full=Galactosylhydroxylysine-glucosyltransferase; AltName: Full=Procollagen galactosyltransferase; AltName: Full=…	--	GO:0005506^iron ion binding^molecular_function;GO:0031418^L-ascorbic acid binding^molecular_function;GO:0050211^procollagen galactosyltransferase activity^molecular_function;GO:0033823^procollagen glucosyltransferase activity^molecular_function;GO:0008475^procollagen-lysine 5-dioxygenase activity^molecular_function;GO:0070831^basement membrane assembly^biological_process;GO:0032870^cellular respo…	KOG1971^Procollagen-lysine 2-oxoglutarate 5-dioxygenase^O	--	--	--	o5-27i318-335o340-359i
gene-SPHA_71291	7999	-2.15126	0.104777	-20.5319	1.11681e-93	6.43557e-92	SPHA_71291	XP_014787350.1^PREDICTED: ADP-ribosylation factor GTPase-activating protein 2-like^69.0%	Q99K28.1^RecName: Full=ADP-ribosylation factor GTPase-activating protein 2; Short=ARF GAP 2; AltName: Full=GTPase-activating protein ZNF289; AltName: Full=Zinc finger protein 289^42.75%	K12493|ARFGAP2_3|http://www.genome.jp/dbget-bin/www_bget?ko:K12493	GO:0005096^GTPase activator activity^molecular_function;GO:0046872^metal ion binding^molecular_function;GO:0048205^COPI coating of Golgi vesicle^biological_process;GO:0006888^endoplasmic reticulum to Golgi vesicle-mediated transport^biological_process;GO:0015031^protein transport^biological_process;GO:0006890^retrograde vesicle-mediated transport, Golgi to endoplasmic reticulum^biological_process…	COG5347|KOG0706^ADP-ribosylation factor GTPase-activating protein^T	PF01412.17^Putative GTPase activating protein for Arf	--	--	--
gene-SPHA_81457	1318.59	-4.13551	0.201519	-20.5217	1.37865e-93	7.91213e-92	SPHA_81457	XP_014772199.1^PREDICTED: regulator of microtubule dynamics protein 1-like isoform X2^76.23%	--	--	--	--	PF13181.5^Tetratricopeptide repeat	--	SignalP-TM	i21-43o48-70i77-99o103-125i130-152o156-178i185-207o217-239i246-268o348-370i377-399o403-425i432-454o459-481i483-505o525-547i771-793o808-830i837-859o
gene-SPHA_11585	44820.8	-5.08926	0.248346	-20.4926	2.50574e-93	1.43223e-91	SPHA_11585	XP_014772628.1^PREDICTED: 60S ribosomal protein L19-like^89.29%	P36241.2^RecName: Full=60S ribosomal protein L19^73.65%	K02885|RP-L19e, RPL19|http://www.genome.jp/dbget-bin/www_bget?ko:K02885	GO:0003723^RNA binding^molecular_function;GO:0003735^structural constituent of ribosome^molecular_function;GO:0002181^cytoplasmic translation^biological_process;GO:0022625^cytosolic large ribosomal subunit^cellular_component;GO:0022626^cytosolic ribosome^cellular_component	COG2147|KOG1696^ribosomal protein L19^J	PF01280.19^Ribosomal protein L19e	--	--	--
gene-SPHA_72665	1934.17	-6.20322	0.30276	-20.4889	2.70651e-93	1.54075e-91	SPHA_72665	XP_025086278.1^sodium- and chloride-dependent glycine transporter 1-like^64.07%	P28573.2^RecName: Full=Sodium-dependent proline transporter; AltName: Full=Solute carrier family 6 member 7^49.05%	K05038|SLC6A5S|http://www.genome.jp/dbget-bin/www_bget?ko:K05038	GO:0015193^L-proline transmembrane transporter activity^molecular_function;GO:0005328^neurotransmitter:sodium symporter activity^molecular_function;GO:0015824^proline transport^biological_process;GO:0098978^glutamatergic synapse^cellular_component;GO:0099056^integral component of presynaptic membrane^cellular_component;GO:0030285^integral component of synaptic vesicle membrane^cellular_component;…	COG0733|KOG3659^solute carrier family 6 (neurotransmitter transporter, L-proline), member 7^P	PF00209.17^Sodium:neurotransmitter symporter family	--	SignalP-TM	i30-49o59-81i101-123o210-232i241-263o290-312i325-347o381-403i424-446o456-478i499-521o536-558i
gene-SPHA_19047	1102.5	2.76385	0.135131	20.4531	5.63501e-93	3.19498e-91	SPHA_19047	XP_014778033.1^PREDICTED: iron/zinc purple acid phosphatase-like protein^71.73%	Q6ZNF0.2^RecName: Full=Acid phosphatase type 7; AltName: Full=Purple acid phosphatase long form; Flags: Precursor^52.08%	--	GO:0003993^acid phosphatase activity^molecular_function;GO:0046872^metal ion binding^molecular_function;GO:0005576^extracellular region^cellular_component	COG1409|KOG1378^iron zinc purple acid phosphatase-like^G	PF00149.27^Calcineurin-like phosphoesterase	--	SignalP-TM	i13-35o
gene-SPHA_24942	2602.48	-2.22863	0.109011	-20.444	6.79124e-93	3.83515e-91	SPHA_24942	XP_014784515.1^PREDICTED: hydroxysteroid dehydrogenase-like protein 2^73.4%	Q6P5L8.1^RecName: Full=Hydroxysteroid dehydrogenase-like protein 2^58.99%	--	GO:0016491^oxidoreductase activity^molecular_function;GO:0005777^peroxisome^cellular_component	COG1028|KOG0725|KOG4170^Hydroxysteroid dehydrogenase like 2^Q	PF00106.24^short chain dehydrogenase	--	SignalP-TM	i13-35o
gene-SPHA_49383	1401.5	-2.21182	0.108248	-20.4328	8.54406e-93	4.80578e-91	SPHA_49383	XP_014784204.1^PREDICTED: prostaglandin E synthase 2-like^69.44%	Q7ZUC7.1^RecName: Full=Prostaglandin E synthase 2; AltName: Full=Microsomal prostaglandin E synthase 2; Short=mPGES-2^49.1%	K05309|PTGES2|http://www.genome.jp/dbget-bin/www_bget?ko:K05309	GO:0009055^electron transfer activity^molecular_function;GO:0043295^glutathione binding^molecular_function;GO:0020037^heme binding^molecular_function;GO:0016829^lyase activity^molecular_function;GO:0050220^prostaglandin-E synthase activity^molecular_function;GO:0015035^protein disulfide oxidoreductase activity^molecular_function;GO:0045454^cell redox homeostasis^biological_process;GO:0001516^pros…	KOG3029^Prostaglandin E synthase 2^I	PF00462.23^Glutaredoxin	--	--	--
new_gene2437	696.619	-4.46863	0.219125	-20.393	1.9283e-92	1.08031e-90	--	XP_014790572.1^PREDICTED: uncharacterized protein LOC106883938^52.05%	--	--	--	--	PF03073.14^TspO/MBR family	--	SignalP-TM	i21-43o58-80i85-107o137-159i166-185o223-245i
gene-SPHA_39890	3072.6	-4.48012	0.219774	-20.3851	2.26727e-92	1.26519e-90	SPHA_39890	KOF82380.1^hypothetical protein OCBIM_22025359mg^73.58%	Q5T3F8.1^RecName: Full=CSC1-like protein 2; AltName: Full=Transmembrane protein 63B^42.48%	--	GO:0005227^calcium activated cation channel activity^molecular_function;GO:0015629^actin cytoskeleton^cellular_component;GO:0016021^integral component of membrane^cellular_component;GO:0005886^plasma membrane^cellular_component	COG5594|KOG1134^transmembrane protein 63A^U	PF02714.14^Calcium-dependent channel, 7TM region, putative phosphate	--	SignalP-TM	o29-51i150-172o192-211i419-441o461-483i504-526o612-634i661-683o693-715i
new_gene3242	817.508	2.56023	0.126189	20.2889	1.61174e-91	8.95851e-90	--	XP_001343122.2^PR domain zinc finger protein 2^30.3%	--	K11432|PRDM2, RIZ|http://www.genome.jp/dbget-bin/www_bget?ko:K11432	--	--	PF13894.5^C2H2-type zinc finger	--	--	--
gene-SPHA_43037	1050.18	-6.54397	0.322881	-20.2674	2.49293e-91	1.3802e-89	SPHA_43037	XP_014772373.1^PREDICTED: hypoxia-inducible factor 1-alpha inhibitor-like^75.33%	P59723.2^RecName: Full=Hypoxia-inducible factor 1-alpha inhibitor; AltName: Full=Hypoxia-inducible factor asparagine hydroxylase^59.47%	K18055|HIF1AN|http://www.genome.jp/dbget-bin/www_bget?ko:K18055	GO:0016706^2-oxoglutarate-dependent dioxygenase activity^molecular_function;GO:0071532^ankyrin repeat binding^molecular_function;GO:0031406^carboxylic acid binding^molecular_function;GO:0048037^cofactor binding^molecular_function;GO:0102113^hypoxia-inducible factor-asparagine oxygenase activity^molecular_function;GO:0036140^peptidyl-asparagine 3-dioxygenase activity^molecular_function;GO:0036139^…	KOG2132^hypoxia inducible factor 1, alpha subunit inhibitor^K	PF13621.5^Cupin-like domain	--	--	--
gene-SPHA_10612	46980.9	-4.0567	0.200985	-20.1841	1.34958e-90	7.44274e-89	SPHA_10612	XP_014772401.1^PREDICTED: prosaposin-like isoform X1^40.17%	P26779.3^RecName: Full=Prosaposin; AltName: Full=Proactivator polypeptide; Contains: RecName: Full=Saposin-A; AltName: Full=Protein A; Contains: RecName: Full=Saposin-B; AltName: Full=Cerebroside sulfate activator; Short=CSAct; AltName: Full=Dispersin; AltName: Full=Sphingolipid activator protein 1; Short=SAP-1; AltName: Full=Sulfatide/GM1 activator; Contains: RecName: Full=Saposin-C; AltName: Fu…	K12382|PSAP, SGP1|http://www.genome.jp/dbget-bin/www_bget?ko:K12382	GO:0007193^adenylate cyclase-inhibiting G protein-coupled receptor signaling pathway^biological_process;GO:0060742^epithelial cell differentiation involved in prostate gland development^biological_process;GO:0007041^lysosomal transport^biological_process;GO:0060736^prostate gland growth^biological_process;GO:0019216^regulation of lipid metabolic process^biological_process;GO:0006665^sphingolipid …	KOG1340^Prosaposin^GI	PF03489.16^Saposin-like type B, region 2	--	--	i5-24o
gene-SPHA_37128	1440.42	-2.44401	0.121094	-20.1828	1.38665e-90	7.61743e-89	SPHA_37128	XP_014788052.1^PREDICTED: serine/threonine-protein phosphatase PP2A^99.68%	P23696.1^RecName: Full=Serine/threonine-protein phosphatase PP2A; AltName: Full=Protein microtubule star^92.88%	K04382|PPP2C|http://www.genome.jp/dbget-bin/www_bget?ko:K04382	GO:0046872^metal ion binding^molecular_function;GO:0019208^phosphatase regulator activity^molecular_function;GO:0004722^protein serine/threonine phosphatase activity^molecular_function;GO:0055059^asymmetric neuroblast division^biological_process;GO:0006914^autophagy^biological_process;GO:0007099^centriole replication^biological_process;GO:0007098^centrosome cycle^biological_process;GO:0007059^chr…	COG0639|KOG0371^serine threonine-protein phosphatase^T	PF00149.27^Calcineurin-like phosphoesterase	--	--	--
gene-SPHA_41164	4018.46	-3.29286	0.163216	-20.1749	1.62609e-90	8.89812e-89	SPHA_41164	XP_014780464.1^PREDICTED: cytoplasmic aconitate hydratase-like^68.79%	Q0VCU1.1^RecName: Full=Cytoplasmic aconitate hydratase; Short=Aconitase; AltName: Full=Citrate hydro-lyase; AltName: Full=Iron-responsive element-binding protein 1; Short=IRE-BP 1^60.58%	K01681|ACO, acnA|http://www.genome.jp/dbget-bin/www_bget?ko:K01681	GO:0051538^3 iron, 4 sulfur cluster binding^molecular_function;GO:0051539^4 iron, 4 sulfur cluster binding^molecular_function;GO:0003994^aconitate hydratase activity^molecular_function;GO:0008198^ferrous iron binding^molecular_function;GO:0030350^iron-responsive element binding^molecular_function;GO:0006879^cellular iron ion homeostasis^biological_process;GO:0006101^citrate metabolic process^biol…	COG1048|KOG0452^aconitase 1, soluble^AJ	PF00330.19^Aconitase family (aconitate hydratase)	--	SignalP-TM	o4-26i33-52o67-89i94-116o
gene-SPHA_11021	2957.29	-6.55749	0.325395	-20.1524	2.56156e-90	1.3963e-88	SPHA_11021	XP_014782279.1^PREDICTED: probable caffeoyl-CoA O-methyltransferase 1^53.91%	Q00719.1^RecName: Full=O-methyltransferase MdmC^37.35%	--	GO:0046872^metal ion binding^molecular_function;GO:0008171^O-methyltransferase activity^molecular_function;GO:0017000^antibiotic biosynthetic process^biological_process	COG1028|COG4122|KOG0725|KOG1663^O-methyltransferase^Q	PF01596.16^O-methyltransferase	--	--	--
gene-SPHA_23843	3477.25	-3.50415	0.174165	-20.1198	4.9557e-90	2.69095e-88	SPHA_23843	XP_021364746.1^arginine/serine-rich coiled-coil protein 2-like isoform X2^56.33%	A6QLS2.2^RecName: Full=Arginine/serine-rich coiled-coil protein 2^50.94%	--	--	--	PF15477.5^Small acidic protein family	--	--	--
gene-SPHA_36391	958.732	3.92376	0.195098	20.1118	5.81928e-90	3.14776e-88	SPHA_36391	--	--	--	--	--	--	--	--	--
gene-SPHA_65099	967.501	-2.25745	0.112844	-20.005	4.9807e-89	2.68387e-87	SPHA_65099	XP_014774368.1^PREDICTED: protein FRG1-like^75.48%	P97376.2^RecName: Full=Protein FRG1; AltName: Full=FSHD region gene 1 protein^58.91%	K13122|FRG1|http://www.genome.jp/dbget-bin/www_bget?ko:K13122	GO:0051015^actin filament binding^molecular_function;GO:0003723^RNA binding^molecular_function;GO:0006397^mRNA processing^biological_process;GO:0007517^muscle organ development^biological_process;GO:0008380^RNA splicing^biological_process;GO:0006364^rRNA processing^biological_process;GO:0015030^Cajal body^cellular_component;GO:0071013^catalytic step 2 spliceosome^cellular_component;GO:0005730^nuc…	KOG3962^FSHD Region Gene 1^Z	PF06229.11^FRG1-like domain	--	--	--
gene-SPHA_31429	2104.17	-1.85765	0.0928753	-20.0015	5.34092e-89	2.86704e-87	SPHA_31429	ELT88258.1^hypothetical protein CAPTEDRAFT_225251^58.21%	Q8BGE6.2^RecName: Full=Cysteine protease ATG4B; AltName: Full=AUT-like 1 cysteine endopeptidase; AltName: Full=Autophagin-1; AltName: Full=Autophagy-related cysteine endopeptidase 1; AltName: Full=Autophagy-related protein 4 homolog B^52.96%	K08342|ATG4|http://www.genome.jp/dbget-bin/www_bget?ko:K08342	GO:0004197^cysteine-type endopeptidase activity^molecular_function;GO:0008234^cysteine-type peptidase activity^molecular_function;GO:0004175^endopeptidase activity^molecular_function;GO:0008233^peptidase activity^molecular_function;GO:0000045^autophagosome assembly^biological_process;GO:0006914^autophagy^biological_process;GO:0009267^cellular response to starvation^biological_process;GO:0045732^p…	KOG2674^autophagy related 4B, cysteine peptidase^O	PF03416.18^Peptidase family C54	--	--	--
gene-SPHA_15380	7879.2	-4.67672	0.233948	-19.9905	6.66745e-89	3.56557e-87	SPHA_15380	XP_014778026.1^PREDICTED: 40S ribosomal protein S12-like^88.97%	P46405.2^RecName: Full=40S ribosomal protein S12 >Q76I81.1 RecName: Full=40S ribosomal protein S12 >P25398.3 RecName: Full=40S ribosomal protein S12; AltName: Full=Small ribosomal subunit protein eS12^70.54%	K02951|RP-S12e, RPS12|http://www.genome.jp/dbget-bin/www_bget?ko:K02951	GO:0003735^structural constituent of ribosome^molecular_function;GO:0006412^translation^biological_process;GO:0022627^cytosolic small ribosomal subunit^cellular_component	COG1358|KOG3406^ribosomal protein S12^J	PF01248.25^Ribosomal protein L7Ae/L30e/S12e/Gadd45 family	--	--	--
gene-SPHA_56460	13000	-2.44463	0.12235	-19.9807	8.10662e-89	4.31884e-87	SPHA_56460	XP_014788305.1^PREDICTED: eukaryotic translation initiation factor 3 subunit M-like^82.23%	Q7L2H7.1^RecName: Full=Eukaryotic translation initiation factor 3 subunit M; Short=eIF3m; AltName: Full=Fetal lung protein B5; Short=hFL-B5; AltName: Full=PCI domain-containing protein 1^52.82%	K15030|EIF3M|http://www.genome.jp/dbget-bin/www_bget?ko:K15030	GO:0003743^translation initiation factor activity^molecular_function;GO:0031369^translation initiation factor binding^molecular_function;GO:0002183^cytoplasmic translational initiation^biological_process;GO:0001732^formation of cytoplasmic translation initiation complex^biological_process;GO:0006413^translational initiation^biological_process;GO:0005829^cytosol^cellular_component;GO:0016282^eukar…	KOG2753^Component of the eukaryotic translation initiation factor 3 (eIF-3) complex, which is involved in protein synthesis and, together with other initiation factors, stimulates binding of mRNA and methionyl-tRNAi to the 40S ribosome (By similarity)^J	PF01399.26^PCI domain	--	--	--
gene-SPHA_67441	20985.4	-3.86435	0.194261	-19.8925	4.72336e-88	2.50693e-86	SPHA_67441	XP_014774639.1^PREDICTED: eukaryotic translation initiation factor 3 subunit H-like^82.78%	B5RI54.1^RecName: Full=Eukaryotic translation initiation factor 3 subunit H; Short=eIF3h; AltName: Full=Eukaryotic translation initiation factor 3 subunit 3; AltName: Full=eIF-3-gamma; AltName: Full=eIF3 p40 subunit^59.06%	K03247|EIF3H|http://www.genome.jp/dbget-bin/www_bget?ko:K03247	GO:0003743^translation initiation factor activity^molecular_function;GO:0001732^formation of cytoplasmic translation initiation complex^biological_process;GO:0006413^translational initiation^biological_process;GO:0016282^eukaryotic 43S preinitiation complex^cellular_component;GO:0033290^eukaryotic 48S preinitiation complex^cellular_component;GO:0005852^eukaryotic translation initiation factor 3 c…	KOG1560^Component of the eukaryotic translation initiation factor 3 (eIF-3) complex, which is involved in protein synthesis and, together with other initiation factors, stimulates binding of mRNA and methionyl-tRNAi to the 40S ribosome (By similarity)^J	PF01398.20^JAB1/Mov34/MPN/PAD-1 ubiquitin protease	--	--	--
gene-SPHA_4647	1669.31	-2.37453	0.119465	-19.8764	6.51405e-88	3.44439e-86	SPHA_4647	CCI89170.1^elav protein, partial^100.0%	P70372.2^RecName: Full=ELAV-like protein 1; AltName: Full=Elav-like generic protein; AltName: Full=Hu-antigen R; Short=HuR; AltName: Full=MelG >B5DF91.1 RecName: Full=ELAV-like protein 1; AltName: Full=Hu-antigen R; Short=HuR^48.94%	K13208|ELAVL2_3_4|http://www.genome.jp/dbget-bin/www_bget?ko:K13208	GO:0017091^AU-rich element binding^molecular_function;GO:0003725^double-stranded RNA binding^molecular_function;GO:0035198^miRNA binding^molecular_function;GO:0035925^mRNA 3'-UTR AU-rich region binding^molecular_function;GO:0003730^mRNA 3'-UTR binding^molecular_function;GO:0003729^mRNA binding^molecular_function;GO:0042803^protein homodimerization activity^molecular_function;GO:0019901^protein ki…	KOG0145^ELAV (embryonic lethal, abnormal vision, Drosophila)-like^A	PF00076.21^RNA recognition motif. (a.k.a. RRM, RBD, or RNP domain)	--	--	--
new_gene352	1096.86	2.84946	0.143423	19.8676	7.76473e-88	4.09039e-86	--	XP_014770514.1^PREDICTED: uncharacterized protein LOC106869326^50.0%	--	--	--	--	--	--	--	i71-93o
gene-SPHA_48193	153116	-5.21144	0.262403	-19.8604	8.95664e-88	4.70074e-86	SPHA_48193	XP_014768270.1^PREDICTED: 40S ribosomal protein SA-like^92.25%	A3RLT6.1^RecName: Full=40S ribosomal protein SA^80.93%	K02998|RP-SAe, RPSA|http://www.genome.jp/dbget-bin/www_bget?ko:K02998	GO:0003735^structural constituent of ribosome^molecular_function;GO:0000028^ribosomal small subunit assembly^biological_process;GO:0006412^translation^biological_process;GO:0022627^cytosolic small ribosomal subunit^cellular_component	COG0052|KOG0830^Required for the assembly and or stability of the 40S ribosomal subunit. Required for the processing of the 20S rRNA- precursor to mature 18S rRNA in a late step of the maturation of 40S ribosomal subunits. Also functions as a cell surface receptor for laminin. Plays a role in cell adhesion to the basement membrane and in the consequent activation of signaling transduction pathway…	PF00318.19^Ribosomal protein S2	--	--	--
gene-SPHA_30738	916.347	-2.33754	0.117754	-19.8511	1.07796e-87	5.63652e-86	SPHA_30738	XP_014771999.1^PREDICTED: beta-lactamase domain-containing protein 2-like^46.54%	Q09621.1^RecName: Full=Beta-lactamase domain-containing protein 2^34.74%	--	GO:0016021^integral component of membrane^cellular_component	COG1680^Beta-lactamase^V	PF00144.23^Beta-lactamase	--	SignalP-TM	o4-21i
gene-SPHA_64711	73822.6	-7.09436	0.358437	-19.7925	3.45474e-87	1.79978e-85	SPHA_64711	XP_022331592.1^uncharacterized protein LOC111129481 isoform X2^60.54%	P23438.1^RecName: Full=Translocon-associated protein subunit beta; Short=TRAP-beta; AltName: Full=Glycoprotein 25H; Short=gp25H; AltName: Full=Signal sequence receptor subunit beta; Short=SSR-beta; Flags: Precursor^58.54%	K13250|SSR2|http://www.genome.jp/dbget-bin/www_bget?ko:K13250	GO:0005783^endoplasmic reticulum^cellular_component;GO:0005789^endoplasmic reticulum membrane^cellular_component;GO:0016021^integral component of membrane^cellular_component	KOG3317^signal sequence receptor, beta (translocon-associated protein beta)^U	PF05753.13^Translocon-associated protein beta (TRAPB)	--	--	i175-197o207-224i
new_gene1705	3659.59	-5.63687	0.28546	-19.7466	8.57443e-87	4.45051e-85	--	XP_014777699.1^PREDICTED: protocadherin gamma-B4-like isoform X3^55.51%	Q9Y5F9.1^RecName: Full=Protocadherin gamma-B6; Short=PCDH-gamma-B6; Flags: Precursor^30.9%	K16499|PCDHD2|http://www.genome.jp/dbget-bin/www_bget?ko:K16499	GO:0005509^calcium ion binding^molecular_function;GO:0007155^cell adhesion^biological_process;GO:0007156^homophilic cell adhesion via plasma membrane adhesion molecules^biological_process;GO:0005887^integral component of plasma membrane^cellular_component	KOG3594^Protocadherin 8^U	PF00028.16^Cadherin domain	--	--	o692-714i
gene-SPHA_17238	3472.68	-5.3225	0.269729	-19.7328	1.12789e-86	5.83281e-85	SPHA_17238	XP_014789164.1^PREDICTED: transmembrane protein 104-like^61.72%	Q8NE00.2^RecName: Full=Transmembrane protein 104^46.64%	--	GO:0016021^integral component of membrane^cellular_component	KOG3832^Transmembrane protein 104^S	PF01490.17^Transmembrane amino acid transporter protein	--	SignalP-TM	i13-32o47-69i136-158o196-218i230-247o262-284i297-319o347-369i388-410o
new_gene640	2497.89	3.03888	0.154026	19.7296	1.20063e-86	6.18633e-85	--	--	--	--	--	--	--	--	SignalP-TM	i16-35o
gene-SPHA_14811	11180.8	-4.1924	0.212588	-19.7208	1.42905e-86	7.33648e-85	SPHA_14811	XP_014782147.1^PREDICTED: peroxisomal carnitine O-octanoyltransferase-like^58.77%	O19094.1^RecName: Full=Peroxisomal carnitine O-octanoyltransferase; Short=COT^44.54%	K05940|CROT|http://www.genome.jp/dbget-bin/www_bget?ko:K05940	GO:0008458^carnitine O-octanoyltransferase activity^molecular_function;GO:0009437^carnitine metabolic process^biological_process;GO:0015936^coenzyme A metabolic process^biological_process;GO:0006635^fatty acid beta-oxidation^biological_process;GO:0006631^fatty acid metabolic process^biological_process;GO:0006091^generation of precursor metabolites and energy^biological_process;GO:0051791^medium-c…	KOG3718^carnitine O-octanoyltransferase^I	PF00755.19^Choline/Carnitine o-acyltransferase	--	--	--
new_gene2206	1747.65	-1.70159	0.0863471	-19.7064	1.89839e-86	9.71069e-85	--	XP_014779463.1^PREDICTED: PH-interacting protein-like^71.4%	Q8WWQ0.2^RecName: Full=PH-interacting protein; Short=PHIP; AltName: Full=DDB1- and CUL4-associated factor 14; AltName: Full=IRS-1 PH domain-binding protein; AltName: Full=WD repeat-containing protein 11^54.82%	K11797|PHIP, WDR11|http://www.genome.jp/dbget-bin/www_bget?ko:K11797	GO:0005158^insulin receptor binding^molecular_function;GO:0070577^lysine-acetylated histone binding^molecular_function;GO:0007010^cytoskeleton organization^biological_process;GO:0008286^insulin receptor signaling pathway^biological_process;GO:0043066^negative regulation of apoptotic process^biological_process;GO:2001237^negative regulation of extrinsic apoptotic signaling pathway^biological_proce…	KOG0644^pleckstrin homology domain interacting protein^S	PF00439.24^Bromodomain	--	--	--
gene-SPHA_51228	13718.4	-4.22607	0.215388	-19.6207	1.02887e-85	5.2439e-84	SPHA_51228	XP_014783781.1^PREDICTED: sodium/hydrogen exchanger 8-like^87.46%	Q9Y2E8.4^RecName: Full=Sodium/hydrogen exchanger 8; AltName: Full=Na(+)/H(+) exchanger 8; Short=NHE-8; AltName: Full=Solute carrier family 9 member 8^59.39%	K14724|SLC9A8, NHE8|http://www.genome.jp/dbget-bin/www_bget?ko:K14724	GO:0015386^potassium:proton antiporter activity^molecular_function;GO:0015385^sodium:proton antiporter activity^molecular_function;GO:0006811^ion transport^biological_process;GO:0071805^potassium ion transmembrane transport^biological_process;GO:0051453^regulation of intracellular pH^biological_process;GO:0005794^Golgi apparatus^cellular_component;GO:0000139^Golgi membrane^cellular_component;GO:0…	COG0025|KOG1965^solute carrier family 9, subfamily A (NHE8, cation proton antiporter 8), member 8^P	PF00999.20^Sodium/hydrogen exchanger family	--	SignalP-TM	o5-27i107-129o139-161i168-186o201-223i236-258o268-290i310-332o354-376i397-419o429-451i464-481o491-513i
new_gene2190	8583.66	-5.1245	0.261397	-19.6043	1.42177e-85	7.22036e-84	--	KOF68953.1^hypothetical protein OCBIM_22006104mg, partial^73.29%	Q5RCM9.1^RecName: Full=Cyclic AMP-responsive element-binding protein 3-like protein 2; Short=cAMP-responsive element-binding protein 3-like protein 2; Contains: RecName: Full=Processed cyclic AMP-responsive element-binding protein 3-like protein 2^43.98%	K09048|CREB3|http://www.genome.jp/dbget-bin/www_bget?ko:K09048	GO:0035497^cAMP response element binding^molecular_function;GO:0003700^DNA-binding transcription factor activity^molecular_function;GO:0044212^transcription regulatory region DNA binding^molecular_function;GO:0051216^cartilage development^biological_process;GO:0002062^chondrocyte differentiation^biological_process;GO:0030968^endoplasmic reticulum unfolded protein response^biological_process;GO:00…	KOG0709^cAMP responsive element binding protein 3-like^K	PF00170.20^bZIP transcription factor	--	--	--
gene-SPHA_17437	663.035	-2.4775	0.126544	-19.5782	2.37136e-85	1.19996e-83	SPHA_17437	XP_014774266.1^PREDICTED: E3 ubiquitin-protein ligase LRSAM1-like^72.34%	Q80ZI6.1^RecName: Full=E3 ubiquitin-protein ligase LRSAM1; AltName: Full=Leucine-rich repeat and sterile alpha motif-containing protein 1; AltName: Full=RING-type E3 ubiquitin transferase LRSAM1; AltName: Full=Tsg101-associated ligase^40.91%	K10641|LRSAM1|http://www.genome.jp/dbget-bin/www_bget?ko:K10641	GO:0046872^metal ion binding^molecular_function;GO:0061630^ubiquitin protein ligase activity^molecular_function;GO:0004842^ubiquitin-protein transferase activity^molecular_function;GO:0006914^autophagy^biological_process;GO:0045806^negative regulation of endocytosis^biological_process;GO:2000786^positive regulation of autophagosome assembly^biological_process;GO:1904417^positive regulation of xen…	COG4886|KOG0619^leucine rich repeat and sterile alpha motif containing 1^T	PF13855.5^Leucine rich repeat	--	--	o715-737i
gene-SPHA_55381	246113	-6.31588	0.322605	-19.5778	2.39355e-85	1.20686e-83	SPHA_55381	--	--	--	--	--	--	--	--	--
gene-SPHA_14489	2907.62	-2.42314	0.123818	-19.5702	2.77801e-85	1.39573e-83	SPHA_14489	XP_018587242.1^PREDICTED: actin-related protein 2/3 complex subunit 3^74.58%	A1DPK7.1^RecName: Full=Actin-related protein 2/3 complex subunit 3-A^70.62%	K05756|ARPC3|http://www.genome.jp/dbget-bin/www_bget?ko:K05756	GO:0003779^actin binding^molecular_function;GO:0034314^Arp2/3 complex-mediated actin nucleation^biological_process;GO:0005885^Arp2/3 protein complex^cellular_component;GO:0042995^cell projection^cellular_component;GO:0005737^cytoplasm^cellular_component;GO:0005634^nucleus^cellular_component;GO:0035861^site of double-strand break^cellular_component	KOG3155^actin related protein 2 3 complex, subunit 3^Z	PF04062.13^ARP2/3 complex ARPC3 (21 kDa) subunit	--	--	--
gene-SPHA_55070	29628.8	-4.78196	0.244779	-19.5358	5.45033e-85	2.72865e-83	SPHA_55070	XP_014775340.1^PREDICTED: protein transport protein Sec61 subunit alpha-like 1^85.45%	Q9JLR1.3^RecName: Full=Protein transport protein Sec61 subunit alpha isoform 2; Short=Sec61 alpha-2 >Q9H9S3.3 RecName: Full=Protein transport protein Sec61 subunit alpha isoform 2; Short=Sec61 alpha-2 >Q2KHX4.3 RecName: Full=Protein transport protein Sec61 subunit alpha isoform 2; Short=Sec61 alpha-2^78.4%	K10956|SEC61A|http://www.genome.jp/dbget-bin/www_bget?ko:K10956	GO:0008320^protein transmembrane transporter activity^molecular_function;GO:0043022^ribosome binding^molecular_function;GO:0005048^signal sequence binding^molecular_function;GO:0006620^posttranslational protein targeting to endoplasmic reticulum membrane^biological_process;GO:0006616^SRP-dependent cotranslational protein targeting to membrane, translocation^biological_process;GO:0005783^endoplasm…	COG0201|KOG1373^transport protein Sec61^U	PF00344.19^SecY translocase	--	SignalP-TM	i32-54o74-96i177-199o204-226i336-358o410-432i465-487o492-514i
gene-SPHA_14999	5386.88	-3.97795	0.203698	-19.5287	6.26459e-85	3.12521e-83	SPHA_14999	XP_014786736.1^PREDICTED: tropomodulin-2-like^83.82%	O01479.2^RecName: Full=Tropomodulin; AltName: Full=Tmod-like protein; Short=cTmd1; AltName: Full=Uncoordinated protein 94^41.08%	K10370|TMOD|http://www.genome.jp/dbget-bin/www_bget?ko:K10370	GO:0051015^actin filament binding^molecular_function;GO:0005523^tropomyosin binding^molecular_function;GO:0009792^embryo development ending in birth or egg hatching^biological_process;GO:0040011^locomotion^biological_process;GO:0071689^muscle thin filament assembly^biological_process;GO:0030239^myofibril assembly^biological_process;GO:0030835^negative regulation of actin filament depolymerization…	KOG3735^tropomodulin^Z	PF03250.13^Tropomodulin	--	--	--
new_gene2338	845.554	-4.49773	0.230463	-19.5161	8.01652e-85	3.98511e-83	--	KOF72044.1^hypothetical protein OCBIM_22000139mg, partial^33.06%	Q6NRS1.1^RecName: Full=Inhibitor of Bruton tyrosine kinase; Short=IBtk^26.76%	--	GO:0005737^cytoplasm^cellular_component;GO:0016020^membrane^cellular_component	COG5184|KOG0783^Inhibitor of Bruton agammaglobulinemia tyrosine kinase^DZ	--	GH95	--	--
gene-SPHA_78956	5216	-3.94584	0.202192	-19.5153	8.14191e-85	4.03325e-83	SPHA_78956	KOF82715.1^hypothetical protein OCBIM_22024875mg^84.95%	Q7M3Y3.2^RecName: Full=Troponin I; Short=TnI^60.66%	--	GO:0003779^actin binding^molecular_function;GO:0046872^metal ion binding^molecular_function;GO:0005861^troponin complex^cellular_component	KOG3977^Troponin I^Z	PF00992.19^Troponin	--	--	--
gene-SPHA_62174	4247.3	-2.61651	0.134084	-19.5139	8.35694e-85	4.12529e-83	SPHA_62174	XP_021358606.1^FERM, RhoGEF and pleckstrin domain-containing protein 1-like isoform X4^59.89%	Q91VS8.2^RecName: Full=FERM, ARHGEF and pleckstrin domain-containing protein 2; AltName: Full=FERM domain including RhoGEF; Short=FIR; AltName: Full=FERM, RhoGEF and pleckstrin domain-containing protein 2^44.57%	K06082|FARP2, FRG|http://www.genome.jp/dbget-bin/www_bget?ko:K06082	GO:0008092^cytoskeletal protein binding^molecular_function;GO:0030676^Rac guanyl-nucleotide exchange factor activity^molecular_function;GO:0005089^Rho guanyl-nucleotide exchange factor activity^molecular_function;GO:0031532^actin cytoskeleton reorganization^biological_process;GO:0007155^cell adhesion^biological_process;GO:0022405^hair cycle process^biological_process;GO:0016322^neuron remodeling^…	KOG3531^FERM, RhoGEF (Arhgef) and pleckstrin domain protein 1 (chondrocyte-derived)^T	PF00621.19^RhoGEF domain	--	--	--
gene-SPHA_59828	837.794	-10.9968	0.564146	-19.4929	1.26125e-84	6.20428e-83	SPHA_59828	XP_015763217.1^PREDICTED: acid trehalase-like protein 1^35.61%	--	--	--	COG1554|KOG4125^ATH1, acid trehalase-like 1 (yeast)^G	PF10222.8^Uncharacterized conserved protein (DUF2152)	--	--	--
gene-SPHA_11692	4381.62	3.18585	0.163577	19.4762	1.74677e-84	8.56281e-83	SPHA_11692	XP_014783276.1^PREDICTED: uncharacterized protein LOC106878547^41.88%	--	--	--	--	PF00658.17^Poly-adenylate binding protein, unique domain	--	--	--
gene-SPHA_7384	42309.1	-4.8644	0.250027	-19.4555	2.6168e-84	1.27834e-82	SPHA_7384	XP_014769892.1^PREDICTED: ubiquitin-60S ribosomal protein L40-like^83.59%	P18101.2^RecName: Full=Ubiquitin-60S ribosomal protein L40; AltName: Full=CEP52; Contains: RecName: Full=Ubiquitin; Contains: RecName: Full=60S ribosomal protein L40; Flags: Precursor^67.97%	K02927|RP-L40e, RPL40|http://www.genome.jp/dbget-bin/www_bget?ko:K02927	GO:0031386^protein tag^molecular_function;GO:0003735^structural constituent of ribosome^molecular_function;GO:0031625^ubiquitin protein ligase binding^molecular_function;GO:0006464^cellular protein modification process^biological_process;GO:0002181^cytoplasmic translation^biological_process;GO:0019941^modification-dependent protein catabolic process^biological_process;GO:0016567^protein ubiquitin…	COG1552|COG5272|KOG0003|KOG3443^Ubiquitin A-52 residue ribosomal protein fusion product 1^J	PF01020.16^Ribosomal L40e family	--	--	--
gene-SPHA_19793	57425.9	-7.12572	0.367596	-19.3847	1.03967e-83	5.0614e-82	SPHA_19793	--	--	--	--	--	PF04592.13^Selenoprotein P, N terminal region	--	SignalP-TM	--
gene-SPHA_76936	1611.89	-4.69438	0.242301	-19.3742	1.27458e-83	6.18368e-82	SPHA_76936	XP_014769329.1^PREDICTED: CCAAT/enhancer-binding protein beta-like^30.0%	P53567.1^RecName: Full=CCAAT/enhancer-binding protein gamma; Short=C/EBP gamma^38.16%	--	GO:0003677^DNA binding^molecular_function;GO:0001228^DNA-binding transcription activator activity, RNA polymerase II-specific^molecular_function;GO:0000981^DNA-binding transcription factor activity, RNA polymerase II-specific^molecular_function;GO:0046982^protein heterodimerization activity^molecular_function;GO:0042803^protein homodimerization activity^molecular_function;GO:0044377^RNA polymeras…	--	PF07716.14^Basic region leucine zipper	--	--	--
gene-SPHA_67606	2196.65	-2.97061	0.153458	-19.3578	1.75142e-83	8.468e-82	SPHA_67606	XP_014791143.1^PREDICTED: UMP-CMP kinase-like isoform X2^70.2%	Q7ZWE9.2^RecName: Full=UMP-CMP kinase; AltName: Full=Deoxycytidylate kinase; Short=CK; Short=dCMP kinase; AltName: Full=Nucleoside-diphosphate kinase; AltName: Full=Uridine monophosphate/cytidine monophosphate kinase; Short=UMP/CMP kinase; Short=UMP/CMPK^64.06%	K13800|CMPK1, UMPK|http://www.genome.jp/dbget-bin/www_bget?ko:K13800	GO:0005524^ATP binding^molecular_function;GO:0004127^cytidylate kinase activity^molecular_function;GO:0004550^nucleoside diphosphate kinase activity^molecular_function;GO:0009041^uridylate kinase activity^molecular_function;GO:0006207^'de novo' pyrimidine nucleobase biosynthetic process^biological_process;GO:0006165^nucleoside diphosphate phosphorylation^biological_process;GO:0009142^nucleoside t…	COG0563|KOG3079^Adenylate kinase^F	PF00406.21^Adenylate kinase	--	--	--
gene-SPHA_52497	946.712	2.71296	0.140253	19.3434	2.3164e-83	1.11614e-81	SPHA_52497	XP_003405156.1^CD63 antigen^31.36%	P08962.2^RecName: Full=CD63 antigen; AltName: Full=Granulophysin; AltName: Full=Lysosomal-associated membrane protein 3; Short=LAMP-3; AltName: Full=Melanoma-associated antigen ME491; AltName: Full=OMA81H; AltName: Full=Ocular melanoma-associated antigen; AltName: Full=Tetraspanin-30; Short=Tspan-30; AltName: CD_antigen=CD63^28.24%	K17293|TSPAN3|http://www.genome.jp/dbget-bin/www_bget?ko:K17293	GO:0016477^cell migration^biological_process;GO:0007166^cell surface receptor signaling pathway^biological_process;GO:0007160^cell-matrix adhesion^biological_process;GO:0034613^cellular protein localization^biological_process;GO:0035646^endosome to melanosome transport^biological_process;GO:0043312^neutrophil degranulation^biological_process;GO:0048757^pigment granule maturation^biological_proces…	KOG3882^Tetraspanin 4^S	PF00335.19^Tetraspanin family	--	SignalP-TM	o4-26i33-55o70-92i176-198o
gene-SPHA_36823	3403.38	-4.38019	0.226704	-19.3212	3.5632e-83	1.71106e-81	SPHA_36823	XP_011432654.1^PREDICTED: RNA-binding protein 5-like^62.41%	A0JMV4.1^RecName: Full=RNA-binding protein 5-A; AltName: Full=RNA-binding motif protein 5-A^60.56%	K13094|RBM5_10|http://www.genome.jp/dbget-bin/www_bget?ko:K13094	GO:0046872^metal ion binding^molecular_function;GO:0003729^mRNA binding^molecular_function;GO:0043065^positive regulation of apoptotic process^biological_process;GO:0000381^regulation of alternative mRNA splicing, via spliceosome^biological_process;GO:0000245^spliceosomal complex assembly^biological_process;GO:0005634^nucleus^cellular_component;GO:0005681^spliceosomal complex^cellular_component	KOG0154^RNA-binding protein^S	PF01585.22^G-patch domain	--	--	--
gene-SPHA_22235	3237.16	-3.97393	0.20577	-19.3125	4.21356e-83	2.01651e-81	SPHA_22235	XP_014770553.1^PREDICTED: disks large-associated protein 1-like isoform X1^75.85%	Q7ZYZ6.2^RecName: Full=Disks large-associated protein 1; Short=DAP-1; AltName: Full=Guanylate kinase-associated protein^33.33%	K15008|DLGAP1, GKAP|http://www.genome.jp/dbget-bin/www_bget?ko:K15008	GO:0023052^signaling^biological_process;GO:0030054^cell junction^cellular_component;GO:0014069^postsynaptic density^cellular_component;GO:0045211^postsynaptic membrane^cellular_component	KOG3971^Discs, large (Drosophila) homolog-associated protein^T	PF03359.12^Guanylate-kinase-associated protein (GKAP) protein	--	--	--
gene-SPHA_14577	4143.2	-2.72387	0.141494	-19.2507	1.39198e-82	6.63916e-81	SPHA_14577	XP_014779168.1^PREDICTED: breast carcinoma-amplified sequence 3-like, partial^83.92%	Q8CCN5.2^RecName: Full=Breast carcinoma-amplified sequence 3 homolog; AltName: Full=K20D4; AltName: Full=Protein rudhira^46.21%	--	GO:0010698^acetyltransferase activator activity^molecular_function;GO:0048487^beta-tubulin binding^molecular_function;GO:0003682^chromatin binding^molecular_function;GO:0035035^histone acetyltransferase binding^molecular_function;GO:0042393^histone binding^molecular_function;GO:0035257^nuclear hormone receptor binding^molecular_function;GO:0008134^transcription factor binding^molecular_function;G…	KOG2109|KOG4415^Breast carcinoma amplified sequence 3^S	PF12490.7^Breast carcinoma amplified sequence 3	--	--	--
new_gene3021	11287.3	3.19812	0.166137	19.2499	1.41348e-82	6.71901e-81	--	KOF70825.1^hypothetical protein OCBIM_22002117mg^27.35%	--	--	--	--	--	--	--	--
gene-SPHA_32871	1319.27	-4.09962	0.213131	-19.2352	1.87861e-82	8.90009e-81	SPHA_32871	XP_014776528.1^PREDICTED: thyrotroph embryonic factor-like isoform X1^66.2%	Q92172.2^RecName: Full=Transcription factor VBP; AltName: Full=Thyrotroph embryonic factor homolog; AltName: Full=Vitellogenin gene-binding protein^58.55%	K09057|HLF|http://www.genome.jp/dbget-bin/www_bget?ko:K09057	GO:0003677^DNA binding^molecular_function;GO:0003700^DNA-binding transcription factor activity^molecular_function;GO:0000977^RNA polymerase II regulatory region sequence-specific DNA binding^molecular_function;GO:0045944^positive regulation of transcription by RNA polymerase II^biological_process;GO:0045893^positive regulation of transcription, DNA-templated^biological_process;GO:0005634^nucleus^…	KOG3119^Hepatic leukemia factor^K	PF07716.14^Basic region leucine zipper	--	--	i241-263o346-368i375-397o407-429i434-456o471-493i500-522o532-554i561-583o603-625i632-654o750-767i774-796o800-822i829-851o
new_gene3441	1215.04	-5.50002	0.286369	-19.2061	3.29387e-82	1.55528e-80	--	XP_014787100.1^PREDICTED: A-agglutinin anchorage subunit-like^44.68%	--	--	--	--	PF07502.13^MANEC domain	--	--	i7-24o
gene-SPHA_70623	6140.49	-2.23472	0.116365	-19.2045	3.39595e-82	1.59814e-80	SPHA_70623	XP_014785712.1^PREDICTED: UBX domain-containing protein 4-like^53.12%	Q5R4I3.1^RecName: Full=UBX domain-containing protein 4; AltName: Full=UBX domain-containing protein 2^36.57%	--	GO:0006986^response to unfolded protein^biological_process;GO:0030433^ubiquitin-dependent ERAD pathway^biological_process;GO:0005789^endoplasmic reticulum membrane^cellular_component;GO:0005635^nuclear envelope^cellular_component	KOG2507^UBX domain protein 4^O	PF00789.19^UBX domain	--	--	o395-414i427-449o
gene-SPHA_70880	1593.24	-2.19648	0.114396	-19.2006	3.65858e-82	1.71601e-80	SPHA_70880	XP_014771660.1^PREDICTED: succinate dehydrogenase assembly factor 2, mitochondrial-like^67.5%	Q178L7.1^RecName: Full=Succinate dehydrogenase assembly factor 2, mitochondrial; Short=SDH assembly factor 2; Short=SDHAF2; Flags: Precursor^54.3%	K18168|SDHAF2, SDH5|http://www.genome.jp/dbget-bin/www_bget?ko:K18168	GO:0006121^mitochondrial electron transport, succinate to ubiquinone^biological_process;GO:0018293^protein-FAD linkage^biological_process;GO:0005759^mitochondrial matrix^cellular_component;GO:0005739^mitochondrion^cellular_component	COG2938|KOG3326^Required for insertion of FAD cofactor into Scs-fp, the catalytic subunit of succinate dehydrogenase (SDH). SDH is involved in complex II of the mitochondrial electron transport chain and is responsible for transferring electrons from succinate to ubiquinone (coenzyme Q). In is unclear whether it participates in the chemistry of FAD attachment (enzymatic function) or acts as a cha…	PF03937.15^Flavinator of succinate dehydrogenase	--	--	--
gene-SPHA_29766	2603.21	-3.06149	0.159629	-19.1788	5.56962e-82	2.6037e-80	SPHA_29766	XP_014789497.1^PREDICTED: arylsulfatase J-like^68.71%	P50430.2^RecName: Full=Arylsulfatase B; Short=ASB; AltName: Full=N-acetylgalactosamine-4-sulfatase; Short=G4S^47.22%	--	GO:0004065^arylsulfatase activity^molecular_function;GO:0046872^metal ion binding^molecular_function;GO:0003943^N-acetylgalactosamine-4-sulfatase activity^molecular_function;GO:0008484^sulfuric ester hydrolase activity^molecular_function;GO:0006914^autophagy^biological_process;GO:0007417^central nervous system development^biological_process;GO:0061580^colon epithelial cell migration^biological_pr…	COG3119|KOG3867^Arylsulfatase^PT	PF00884.22^Sulfatase	--	--	--
gene-SPHA_50678	5013.09	-4.96641	0.259243	-19.1574	8.402e-82	3.91483e-80	SPHA_50678	XP_014771836.1^PREDICTED: protein Dr1-like^98.46%	Q91WV0.1^RecName: Full=Protein Dr1; AltName: Full=Down-regulator of transcription 1; AltName: Full=Negative cofactor 2-beta; Short=NC2-beta; AltName: Full=TATA-binding protein-associated phosphoprotein^71.3%	--	GO:0001047^core promoter binding^molecular_function;GO:0046982^protein heterodimerization activity^molecular_function;GO:0017025^TBP-class protein binding^molecular_function;GO:0003714^transcription corepressor activity^molecular_function;GO:0006338^chromatin remodeling^biological_process;GO:0043966^histone H3 acetylation^biological_process;GO:0000122^negative regulation of transcription by RNA p…	COG5150|KOG0871^Histone-like transcription factor (CBF/NF-Y) and archaeal histone^K	PF00808.22^Histone-like transcription factor (CBF/NF-Y) and archaeal histone	--	--	--
new_gene2956	3126.37	-3.09935	0.162103	-19.1196	1.73466e-81	8.05592e-80	--	--	--	--	--	--	--	--	--	--
gene-SPHA_26197	1447.93	-3.30488	0.172892	-19.1153	1.88434e-81	8.72232e-80	SPHA_26197	XP_014789955.1^PREDICTED: ATP-dependent Clp protease ATP-binding subunit clpX-like, mitochondrial isoform X1^86.12%	Q5R7N3.1^RecName: Full=ATP-dependent Clp protease ATP-binding subunit clpX-like, mitochondrial; Flags: Precursor^67.65%	K03544|clpX, CLPX|http://www.genome.jp/dbget-bin/www_bget?ko:K03544	GO:0005524^ATP binding^molecular_function;GO:0046872^metal ion binding^molecular_function;GO:0051082^unfolded protein binding^molecular_function;GO:0006457^protein folding^biological_process;GO:0051603^proteolysis involved in cellular protein catabolic process^biological_process;GO:0009368^endopeptidase Clp complex^cellular_component;GO:0005759^mitochondrial matrix^cellular_component;GO:0042645^m…	COG1219|KOG0745^ClpX caseinolytic peptidase X homolog (E. coli)^O	PF10431.8^C-terminal, D2-small domain, of ClpB protein	--	SignalP-TM	i5-23o27-49i51-73o
gene-SPHA_48535	42394.7	-3.68658	0.193096	-19.0919	2.94612e-81	1.35926e-79	SPHA_48535	OWF38091.1^ATP-dependent RNA helicase DDX43^37.04%	--	K17043|DDX43|http://www.genome.jp/dbget-bin/www_bget?ko:K17043	--	--	PF00098.22^Zinc knuckle	--	--	--
new_gene2063	2796.76	-3.93856	0.206607	-19.063	5.12397e-81	2.35636e-79	--	KOF91218.1^hypothetical protein OCBIM_22009425mg^54.28%	P20742.4^RecName: Full=Pregnancy zone protein; AltName: Full=C3 and PZP-like alpha-2-macroglobulin domain-containing protein 6; Flags: Precursor^29.57%	--	GO:0004866^endopeptidase inhibitor activity^molecular_function;GO:0004867^serine-type endopeptidase inhibitor activity^molecular_function;GO:0007565^female pregnancy^biological_process;GO:0072562^blood microparticle^cellular_component;GO:0070062^extracellular exosome^cellular_component;GO:0005576^extracellular region^cellular_component	KOG1366^Alpha-2-macroglobulin-like 1^O	PF07678.13^A-macroglobulin complement component	--	--	--
gene-SPHA_79044	1142.86	-2.89602	0.15219	-19.0289	9.82514e-81	4.50361e-79	SPHA_79044	XP_014779552.1^PREDICTED: isochorismatase domain-containing protein 2, mitochondrial-like^78.29%	Q5PQ71.1^RecName: Full=Isochorismatase domain-containing protein 2^62.75%	--	GO:0003824^catalytic activity^molecular_function	KOG4044^Isochorismatase domain containing 2^Q	PF00857.19^Isochorismatase family	--	--	--
new_gene303	1265.68	2.77604	0.146008	19.013	1.33229e-80	6.08714e-79	--	--	--	--	--	--	PF13465.5^Zinc-finger double domain	--	--	--
gene-SPHA_22960	1040.17	-6.91181	0.364261	-18.9749	2.75209e-80	1.25336e-78	SPHA_22960	XP_013067238.1^PREDICTED: DNA-directed RNA polymerase II subunit RPB1-like isoform X6^26.04%	--	--	--	--	PF15936.4^Domain of unknown function (DUF4749)	--	SignalP-TM	o1591-1610i
gene-SPHA_11971	2384.62	-3.39337	0.179072	-18.9497	4.43756e-80	2.01445e-78	SPHA_11971	XP_014782775.1^PREDICTED: transmembrane protein 59-like^57.53%	Q3T0Q2.2^RecName: Full=Transmembrane protein 59; Flags: Precursor^33.7%	--	GO:0006914^autophagy^biological_process;GO:0010508^positive regulation of autophagy^biological_process;GO:0000139^Golgi membrane^cellular_component;GO:0016021^integral component of membrane^cellular_component;GO:0005770^late endosome^cellular_component;GO:0031902^late endosome membrane^cellular_component;GO:0005765^lysosomal membrane^cellular_component;GO:0005764^lysosome^cellular_component;GO:00…	--	PF12280.7^Brain specific membrane anchored protein	--	--	o242-264i
gene-SPHA_27526	1040.41	-5.29151	0.279261	-18.9482	4.56653e-80	2.06636e-78	SPHA_27526	XP_014768076.1^PREDICTED: putative hexokinase HKDC1^59.94%	P19367.3^RecName: Full=Hexokinase-1; AltName: Full=Brain form hexokinase; AltName: Full=Hexokinase type I; Short=HK I^34.73%	K00844|HK|http://www.genome.jp/dbget-bin/www_bget?ko:K00844	GO:0005524^ATP binding^molecular_function;GO:0008865^fructokinase activity^molecular_function;GO:0004340^glucokinase activity^molecular_function;GO:0005536^glucose binding^molecular_function;GO:0004396^hexokinase activity^molecular_function;GO:0042802^identical protein binding^molecular_function;GO:0019158^mannokinase activity^molecular_function;GO:0042834^peptidoglycan binding^molecular_function…	COG5026|KOG1369^Hexokinase^G	PF03727.15^Hexokinase	--	--	--
new_gene1033	6520.39	3.13845	0.165943	18.9129	8.93502e-80	4.03018e-78	--	XP_014777073.1^PREDICTED: neuropeptide FF receptor 2-like^26.42%	G4WMX4.1^RecName: Full=RYamide receptor^24.6%	K08375|NPFFR2|http://www.genome.jp/dbget-bin/www_bget?ko:K08375	GO:0004983^neuropeptide Y receptor activity^molecular_function;GO:0016021^integral component of membrane^cellular_component;GO:0005886^plasma membrane^cellular_component	KOG3656^The activity of this receptor is mediated by G- proteins that^T	PF00001.20^7 transmembrane receptor (rhodopsin family)	--	SignalP-TM	o15-37i49-71o81-103i124-146o166-188i214-236o246-268i
gene-SPHA_46226	1695.45	-5.09956	0.269904	-18.894	1.27889e-79	5.7501e-78	SPHA_46226	KOF76003.1^hypothetical protein OCBIM_22033891mg, partial^63.08%	P35991.4^RecName: Full=Tyrosine-protein kinase BTK; AltName: Full=Agammaglobulinemia tyrosine kinase; Short=ATK; AltName: Full=B-cell progenitor kinase; Short=BPK; AltName: Full=Bruton tyrosine kinase; AltName: Full=Kinase EMB^43.34%	K07364|TEC|http://www.genome.jp/dbget-bin/www_bget?ko:K07364	GO:0005524^ATP binding^molecular_function;GO:0042802^identical protein binding^molecular_function;GO:0046872^metal ion binding^molecular_function;GO:0004715^non-membrane spanning protein tyrosine kinase activity^molecular_function;GO:0005547^phosphatidylinositol-3,4,5-trisphosphate binding^molecular_function;GO:0004713^protein tyrosine kinase activity^molecular_function;GO:0002250^adaptive immune…	COG0515|KOG0197^tyrosine kinase^T	PF07714.16^Protein tyrosine kinase	--	--	--
new_gene3439	3445.71	2.15628	0.114293	18.8662	2.16139e-79	9.68715e-78	--	XP_014778190.1^PREDICTED: zinc finger protein Xfin-like^41.39%	--	--	--	COG5048|KOG1721^Zinc finger protein^S	PF13894.5^C2H2-type zinc finger	--	--	--
gene-SPHA_33137	667.818	4.13226	0.219236	18.8485	3.02367e-79	1.35089e-77	SPHA_33137	KOF78840.1^hypothetical protein OCBIM_22030234mg, partial^55.21%	O18784.1^RecName: Full=Short transient receptor potential channel 1; Short=TrpC1; AltName: Full=Transient receptor protein 1; Short=TRP-1^30.87%	--	GO:0070679^inositol 1,4,5 trisphosphate binding^molecular_function;GO:0015279^store-operated calcium channel activity^molecular_function;GO:0070588^calcium ion transmembrane transport^biological_process;GO:0006828^manganese ion transport^biological_process;GO:0051480^regulation of cytosolic calcium ion concentration^biological_process;GO:0034703^cation channel complex^cellular_component;GO:000588…	KOG3609^Transient receptor potential cation channel, subfamily C, member 6^P	--	--	--	o102-121i130-152o
gene-SPHA_4859	852.724	-4.77078	0.253284	-18.8357	3.84787e-79	1.7137e-77	SPHA_4859	KOF74434.1^hypothetical protein OCBIM_22036204mg, partial^91.83%	P91620.2^RecName: Full=Protein still life, isoforms C/SIF type 2^54.1%	--	GO:0030676^Rac guanyl-nucleotide exchange factor activity^molecular_function;GO:0030036^actin cytoskeleton organization^biological_process;GO:0035556^intracellular signal transduction^biological_process;GO:0051491^positive regulation of filopodium assembly^biological_process;GO:0050770^regulation of axonogenesis^biological_process;GO:0043087^regulation of GTPase activity^biological_process;GO:003…	KOG3519^RBD^T	PF00621.19^RhoGEF domain	--	--	--
gene-SPHA_52167	660.765	2.84281	0.15099	18.8277	4.4761e-79	1.98722e-77	SPHA_52167	XP_014783548.1^PREDICTED: serine/threonine-protein kinase 31-like^52.99%	--	K16316|STK31, TDRD8|http://www.genome.jp/dbget-bin/www_bget?ko:K16316	--	--	PF00567.23^Tudor domain	--	--	--
gene-SPHA_49256	5434.94	-3.2368	0.171933	-18.8259	4.62919e-79	2.04874e-77	SPHA_49256	XP_002610620.1^hypothetical protein BRAFLDRAFT_260512^81.3%	P60901.1^RecName: Full=Proteasome subunit alpha type-6; AltName: Full=Macropain iota chain; AltName: Full=Multicatalytic endopeptidase complex iota chain; AltName: Full=Proteasome iota chain >P60900.1 RecName: Full=Proteasome subunit alpha type-6; AltName: Full=27 kDa prosomal protein; Short=PROS-27; Short=p27K; AltName: Full=Macropain iota chain; AltName: Full=Multicatalytic endopeptidase comple…	K02730|PSMA6|http://www.genome.jp/dbget-bin/www_bget?ko:K02730	GO:0004175^endopeptidase activity^molecular_function;GO:0051059^NF-kappaB binding^molecular_function;GO:0003723^RNA binding^molecular_function;GO:0004298^threonine-type endopeptidase activity^molecular_function;GO:0051092^positive regulation of NF-kappaB transcription factor activity^biological_process;GO:0010498^proteasomal protein catabolic process^biological_process;GO:0010499^proteasomal ubiq…	KOG0182^The proteasome is a multicatalytic proteinase complex which is characterized by its ability to cleave peptides with Arg, Phe, Tyr, Leu, and Glu adjacent to the leaving group at neutral or slightly basic pH. The proteasome has an ATP-dependent proteolytic activity^O	PF00227.25^Proteasome subunit	--	--	--
new_gene2538	1701.88	3.3892	0.180357	18.7916	8.8434e-79	3.9016e-77	--	XP_026695016.1^kelch-like protein 12 isoform X2^25.87%	--	K10450|KLHL12, C3IP1|http://www.genome.jp/dbget-bin/www_bget?ko:K10450	--	KOG4441^calicin-like^T	PF00651.30^BTB/POZ domain	--	--	--
gene-SPHA_48747	1011.99	-3.98128	0.212063	-18.774	1.23252e-78	5.4208e-77	SPHA_48747	XP_014789621.1^PREDICTED: NCK-interacting protein with SH3 domain-like^71.43%	--	--	--	KOG4035^NCK interacting protein with SH3 domain^T	PF09431.9^Protein of unknown function (DUF2013)	--	--	--
gene-SPHA_45667	1321.26	-2.65468	0.141473	-18.7646	1.47062e-78	6.4479e-77	SPHA_45667	KOF71303.1^hypothetical protein OCBIM_22001241mg^67.45%	Q9BSE4.2^RecName: Full=Homocysteine-responsive endoplasmic reticulum-resident ubiquitin-like domain member 2 protein^34.75%	--	GO:0006986^response to unfolded protein^biological_process;GO:0007283^spermatogenesis^biological_process;GO:0016021^integral component of membrane^cellular_component	KOG4583^HERPUD family member 2^O	PF00240.22^Ubiquitin family	--	--	o267-289i
gene-SPHA_61357	2415.45	-2.78812	0.148616	-18.7605	1.58848e-78	6.94306e-77	SPHA_61357	XP_005089582.1^PREDICTED: transmembrane protein 256 homolog^51.63%	A4K526.1^RecName: Full=Transmembrane protein 256 homolog; Flags: Precursor^50.0%	--	GO:0016021^integral component of membrane^cellular_component;GO:0005886^plasma membrane^cellular_component	KOG3472^Protein of unknown function (DUF423)^S	PF04241.14^Protein of unknown function (DUF423)	--	--	i95-117o154-176i181-200o
gene-SPHA_46161	2743.54	-5.10844	0.272525	-18.7448	2.13408e-78	9.29906e-77	SPHA_46161	--	--	--	--	--	PF14443.5^DBC1	--	--	--
gene-SPHA_46225	2315.93	-3.09062	0.164926	-18.7394	2.36406e-78	1.02695e-76	SPHA_46225	XP_014790262.1^PREDICTED: calnexin-like^82.89%	P35565.1^RecName: Full=Calnexin; Flags: Precursor^66.96%	K08054|CANX|http://www.genome.jp/dbget-bin/www_bget?ko:K08054	GO:0034185^apolipoprotein binding^molecular_function;GO:0005509^calcium ion binding^molecular_function;GO:0030246^carbohydrate binding^molecular_function;GO:0035255^ionotropic glutamate receptor binding^molecular_function;GO:0051082^unfolded protein binding^molecular_function;GO:0007568^aging^biological_process;GO:0072583^clathrin-dependent endocytosis^biological_process;GO:0006457^protein foldin…	KOG0675^Calcium-binding protein that interacts with newly synthesized glycoproteins in the endoplasmic reticulum. It may act in assisting protein assembly and or in the retention within the ER of unassembled protein subunits. It seems to play a major role in the quality control apparatus of the ER by the retention of incorrectly folded proteins. Associated with partial T-cell antigen receptor com…	PF00262.17^Calreticulin family	--	--	o297-319i
gene-SPHA_31531	1805.09	-2.48317	0.132618	-18.7242	3.14414e-78	1.36162e-76	SPHA_31531	KOF79884.1^hypothetical protein OCBIM_22028777mg^92.34%	Q8BNI4.2^RecName: Full=Derlin-2; AltName: Full=Degradation in endoplasmic reticulum protein 2; AltName: Full=Der1-like protein 2; AltName: Full=F-LANa^73.3%	K13989|DERL2_3|http://www.genome.jp/dbget-bin/www_bget?ko:K13989	GO:0030968^endoplasmic reticulum unfolded protein response^biological_process;GO:1904153^negative regulation of retrograde protein transport, ER to cytosol^biological_process;GO:0030307^positive regulation of cell growth^biological_process;GO:0008284^positive regulation of cell population proliferation^biological_process;GO:0030970^retrograde protein transport, ER to cytosol^biological_process;GO…	COG5291|KOG0858^derlin 2^S	PF04511.14^Der1-like family	--	SignalP-TM	i45-67o87-121i142-164o
gene-SPHA_25221	846.344	-7.74564	0.41446	-18.6885	6.14373e-78	2.65251e-76	SPHA_25221	XP_014767443.1^PREDICTED: uncharacterized protein LOC106884525^75.36%	Q8N5I4.2^RecName: Full=Dehydrogenase/reductase SDR family member on chromosome X; AltName: Full=DHRSXY; AltName: Full=Short chain dehydrogenase/reductase family 46C member 1; AltName: Full=Short chain dehydrogenase/reductase family 7C member 6^41.88%	--	GO:0016491^oxidoreductase activity^molecular_function;GO:0010508^positive regulation of autophagy^biological_process;GO:0005576^extracellular region^cellular_component	COG1028|KOG1208^Dehydrogenase reductase SDR family^Q	PF00106.24^short chain dehydrogenase	--	SignalP-TM	i20-39o49-71i73-95o99-121i126-148o152-174i298-320o
gene-SPHA_50343	541.142	-3.24898	0.174113	-18.6602	1.0426e-77	4.48765e-76	SPHA_50343	XP_009043713.1^hypothetical protein LOTGIDRAFT_102562^64.79%	P36871.3^RecName: Full=Phosphoglucomutase-1; Short=PGM 1; AltName: Full=Glucose phosphomutase 1^58.28%	K01835|pgm|http://www.genome.jp/dbget-bin/www_bget?ko:K01835	GO:0000287^magnesium ion binding^molecular_function;GO:0004614^phosphoglucomutase activity^molecular_function;GO:0019388^galactose catabolic process^biological_process;GO:0006094^gluconeogenesis^biological_process;GO:0006006^glucose metabolic process^biological_process;GO:0005978^glycogen biosynthetic process^biological_process;GO:0005980^glycogen catabolic process^biological_process;GO:0006096^g…	COG0033|KOG0625^K01835 phosphoglucomutase EC 5.4.2.2^G	PF02880.15^Phosphoglucomutase/phosphomannomutase, alpha/beta/alpha domain III	--	--	--
gene-SPHA_15092	8262.06	-3.95561	0.212665	-18.6002	3.20408e-77	1.37493e-75	SPHA_15092	KOF89325.1^hypothetical protein OCBIM_22013272mg, partial^88.99%	Q9GP32.1^RecName: Full=Fructose-bisphosphate aldolase^68.6%	K01623|ALDO|http://www.genome.jp/dbget-bin/www_bget?ko:K01623	GO:0004332^fructose-bisphosphate aldolase activity^molecular_function;GO:0006096^glycolytic process^biological_process	COG3588|KOG1557^Aldolase A, fructose-bisphosphate^G	PF00274.18^Fructose-bisphosphate aldolase class-I	--	--	--
gene-SPHA_15160	4500.36	-2.89902	0.155899	-18.5954	3.49831e-77	1.49664e-75	SPHA_15160	XP_022333186.1^proteasome subunit alpha type-4-like^85.83%	P25789.1^RecName: Full=Proteasome subunit alpha type-4; AltName: Full=Macropain subunit C9; AltName: Full=Multicatalytic endopeptidase complex subunit C9; AltName: Full=Proteasome component C9; AltName: Full=Proteasome subunit L >Q3ZCK9.1 RecName: Full=Proteasome subunit alpha type-4^83.75%	K02728|PSMA4|http://www.genome.jp/dbget-bin/www_bget?ko:K02728	GO:0004175^endopeptidase activity^molecular_function;GO:0004298^threonine-type endopeptidase activity^molecular_function;GO:0031145^anaphase-promoting complex-dependent catabolic process^biological_process;GO:0002479^antigen processing and presentation of exogenous peptide antigen via MHC class I, TAP-dependent^biological_process;GO:0038095^Fc-epsilon receptor signaling pathway^biological_process…	COG0638|KOG0178^The proteasome is a multicatalytic proteinase complex which is characterized by its ability to cleave peptides with Arg, Phe, Tyr, Leu, and Glu adjacent to the leaving group at neutral or slightly basic pH. The proteasome has an ATP-dependent proteolytic activity (By similarity)^O	PF00227.25^Proteasome subunit	--	--	--
gene-SPHA_72320	2187.16	-1.8689	0.100654	-18.5677	5.87103e-77	2.50414e-75	SPHA_72320	KOF68901.1^hypothetical protein OCBIM_22006317mg^85.5%	A4IIM2.1^RecName: Full=CUGBP Elav-like family member 2; Short=CELF-2; AltName: Full=Bruno-like protein 3; AltName: Full=CUG triplet repeat RNA-binding protein 2; Short=CUG-BP2; AltName: Full=CUG-BP- and ETR-3-like factor 2; AltName: Full=ELAV-type RNA-binding protein 3; Short=ETR-3; AltName: Full=RNA-binding protein BRUNOL-3^54.29%	K13207|CUGBP, BRUNOL, CELF|http://www.genome.jp/dbget-bin/www_bget?ko:K13207	GO:0003729^mRNA binding^molecular_function;GO:0003723^RNA binding^molecular_function;GO:0006376^mRNA splice site selection^biological_process;GO:0000381^regulation of alternative mRNA splicing, via spliceosome^biological_process;GO:0005737^cytoplasm^cellular_component;GO:0005634^nucleus^cellular_component;GO:1990904^ribonucleoprotein complex^cellular_component	KOG0146^CUGBP, Elav-like family member^A	PF00076.21^RNA recognition motif. (a.k.a. RRM, RBD, or RNP domain)	--	--	--
new_gene2084	1906.1	-2.1114	0.113912	-18.5353	1.07268e-76	4.56149e-75	--	XP_014790579.1^PREDICTED: cytoplasmic dynein 1 heavy chain 1-like isoform X2^87.04%	P38650.1^RecName: Full=Cytoplasmic dynein 1 heavy chain 1; AltName: Full=Cytoplasmic dynein heavy chain 1; AltName: Full=Dynein heavy chain, cytosolic; AltName: Full=MAP 1C^65.52%	K10413|DYNC1H|http://www.genome.jp/dbget-bin/www_bget?ko:K10413	GO:0005524^ATP binding^molecular_function;GO:0008569^ATP-dependent microtubule motor activity, minus-end-directed^molecular_function;GO:0045505^dynein intermediate chain binding^molecular_function;GO:0045503^dynein light chain binding^molecular_function;GO:0051959^dynein light intermediate chain binding^molecular_function;GO:0007049^cell cycle^biological_process;GO:0051301^cell division^biologica…	COG5245|KOG3595^dynein, cytoplasmic 1, heavy chain 1^Z	PF03028.14^Dynein heavy chain and region D6 of dynein motor	--	--	--
gene-SPHA_52524	1263.41	-5.88935	0.3184	-18.4967	2.19455e-76	9.3041e-75	SPHA_52524	KOF95126.1^hypothetical protein OCBIM_22039552mg^49.45%	O08914.1^RecName: Full=Fatty-acid amide hydrolase 1; AltName: Full=Anandamide amidohydrolase 1; AltName: Full=Oleamide hydrolase 1^38.63%	K15528|FAAH|http://www.genome.jp/dbget-bin/www_bget?ko:K15528	GO:0047372^acylglycerol lipase activity^molecular_function;GO:0004040^amidase activity^molecular_function;GO:0103073^anandamide amidohydrolase activity^molecular_function;GO:0017064^fatty acid amide hydrolase activity^molecular_function;GO:0016788^hydrolase activity, acting on ester bonds^molecular_function;GO:0042802^identical protein binding^molecular_function;GO:0008289^lipid binding^molecular…	COG0154|KOG1212^Fatty acid amide hydrolase^I	PF01425.20^Amidase	--	--	--
gene-SPHA_40612	4967.08	-2.9087	0.157368	-18.4834	2.80941e-76	1.18752e-74	SPHA_40612	XP_014789781.1^PREDICTED: proprotein convertase subtilisin/kexin type 6-like isoform X1^54.68%	Q63415.1^RecName: Full=Proprotein convertase subtilisin/kexin type 6; AltName: Full=Paired basic amino acid cleaving enzyme 4; AltName: Full=Subtilisin-like proprotein convertase 4; Short=SPC4; AltName: Full=Subtilisin/kexin-like protease PACE4; Flags: Precursor^40.03%	K08672|PCSK6|http://www.genome.jp/dbget-bin/www_bget?ko:K08672	GO:0004252^serine-type endopeptidase activity^molecular_function;GO:0016486^peptide hormone processing^biological_process;GO:0016485^protein processing^biological_process;GO:0009986^cell surface^cellular_component;GO:0062023^collagen-containing extracellular matrix^cellular_component;GO:0005615^extracellular space^cellular_component;GO:0016020^membrane^cellular_component	COG1404|COG4935|KOG3525^Proprotein convertase subtilisin kexin type 6^O	PF00082.21^Subtilase family	--	--	o690-712i
gene-SPHA_62353	1651.48	-1.21676	0.0658526	-18.4771	3.15868e-76	1.33117e-74	SPHA_62353	XP_022317933.1^WD repeat-containing protein 70-like^55.74%	Q0VA16.1^RecName: Full=WD repeat-containing protein 70^51.93%	--	GO:1903775^regulation of DNA double-strand break processing^biological_process;GO:2001173^regulation of histone H2B conserved C-terminal lysine ubiquitination^biological_process;GO:0005634^nucleus^cellular_component;GO:0035861^site of double-strand break^cellular_component	KOG0772^WD repeat domain 70^S	PF09815.8^XK-related protein	--	--	--
gene-SPHA_58542	3406.48	-2.11019	0.114426	-18.4416	6.08934e-76	2.55861e-74	SPHA_58542	XP_009055403.1^hypothetical protein LOTGIDRAFT_209321^73.33%	P50518.2^RecName: Full=V-type proton ATPase subunit E 1; Short=V-ATPase subunit E 1; AltName: Full=V-ATPase 31 kDa subunit; Short=p31; AltName: Full=Vacuolar proton pump subunit E 1^63.27%	K02150|ATPeV1E, ATP6E|http://www.genome.jp/dbget-bin/www_bget?ko:K02150	GO:0051117^ATPase binding^molecular_function;GO:0008553^proton-exporting ATPase activity, phosphorylative mechanism^molecular_function;GO:0046961^proton-transporting ATPase activity, rotational mechanism^molecular_function;GO:0015991^ATP hydrolysis coupled proton transport^biological_process;GO:0016324^apical plasma membrane^cellular_component;GO:0005737^cytoplasm^cellular_component;GO:0005829^cy…	COG1390|KOG1664^ATP synthase (E/31 kDa) subunit^C	PF01991.17^ATP synthase (E/31 kDa) subunit	--	--	--
gene-SPHA_37457	197788	-4.73561	0.257397	-18.3981	1.36087e-75	5.70113e-74	SPHA_37457	XP_014785022.1^PREDICTED: Y-box factor homolog^83.78%	P41824.1^RecName: Full=Y-box factor homolog; AltName: Full=APY1^78.07%	K09276|YBX1, NSEP1|http://www.genome.jp/dbget-bin/www_bget?ko:K09276	GO:0003723^RNA binding^molecular_function;GO:0005634^nucleus^cellular_component	COG1278|KOG3070^Y box binding protein 1^K	PF00313.21^'Cold-shock' DNA-binding domain	--	--	--
gene-SPHA_26201	2847	-2.08924	0.11362	-18.3879	1.64091e-75	6.85396e-74	SPHA_26201	XP_014769652.1^PREDICTED: AP-4 complex accessory subunit tepsin-like^52.94%	Q4V832.2^RecName: Full=AP-4 complex accessory subunit tepsin; AltName: Full=Tetra-epsin^28.09%	--	GO:0030662^coated vesicle membrane^cellular_component;GO:0005829^cytosol^cellular_component;GO:0005794^Golgi apparatus^cellular_component	--	PF01417.19^ENTH domain	--	--	--
gene-SPHA_7983	7982.64	-2.77277	0.151001	-18.3625	2.62152e-75	1.09176e-73	SPHA_7983	XP_014770731.1^PREDICTED: centrosomal protein of 170 kDa-like isoform X2^50.71%	--	K16463|CEP170|http://www.genome.jp/dbget-bin/www_bget?ko:K16463	--	--	PF05297.10^Herpesvirus latent membrane protein 1 (LMP1)	--	SignalP-TM	i7-29o44-66i71-93o97-119i126-148o152-174i176-198o202-224i231-253o268-290i295-317o332-354i359-381o396-418i425-447o457-479i486-508o518-540i542-564o574-596i603-625o630-652i659-681o715-737i746-768o
gene-SPHA_19679	3787.17	3.36292	0.183378	18.3387	4.06276e-75	1.687e-73	SPHA_19679	--	--	--	--	--	PF00100.22^Zona pellucida-like domain	--	SignalP-TM	i7-24o408-430i437-459o469-491i511-533o
gene-SPHA_1310	691.142	3.68259	0.200838	18.3361	4.25958e-75	1.76354e-73	SPHA_1310	XP_021343216.1^Fanconi anemia group D2 protein-like^44.21%	Q9BXW9.2^RecName: Full=Fanconi anemia group D2 protein; Short=Protein FACD2^38.8%	K10891|FANCD2|http://www.genome.jp/dbget-bin/www_bget?ko:K10891	GO:0070182^DNA polymerase binding^molecular_function;GO:0048854^brain morphogenesis^biological_process;GO:0034599^cellular response to oxidative stress^biological_process;GO:0006281^DNA repair^biological_process;GO:0007276^gamete generation^biological_process;GO:0036297^interstrand cross-link repair^biological_process;GO:0097150^neuronal stem cell population maintenance^biological_process;GO:2000…	KOG4712^Fanconi anemia complementation group d2^S	PF14631.5^Fanconi anaemia protein FancD2 nuclease	--	--	o1455-1477i1484-1506o1526-1548i1555-1577o1587-1609i
gene-SPHA_46199	1031.18	-1.94026	0.106036	-18.2981	8.57077e-75	3.53808e-73	SPHA_46199	XP_014774544.1^PREDICTED: zinc finger CCCH domain-containing protein 3-like^43.72%	Q8IXZ2.3^RecName: Full=Zinc finger CCCH domain-containing protein 3; AltName: Full=Smad-interacting CPSF-like factor^28.81%	--	GO:0003677^DNA binding^molecular_function;GO:0000981^DNA-binding transcription factor activity, RNA polymerase II-specific^molecular_function;GO:0046872^metal ion binding^molecular_function;GO:0070412^R-SMAD binding^molecular_function;GO:0006378^mRNA polyadenylation^biological_process;GO:0016973^poly(A)+ mRNA export from nucleus^biological_process;GO:0032927^positive regulation of activin recepto…	COG5084|KOG1492^ZnF_C3H1^S	PF00642.23^Zinc finger C-x8-C-x5-C-x3-H type (and similar)	--	--	--
gene-SPHA_47853	15437.7	-3.49935	0.191418	-18.2812	1.16844e-74	4.80934e-73	SPHA_47853	XP_014788900.1^PREDICTED: ATP synthase subunit d, mitochondrial-like^66.08%	--	K02138|ATPeF0D, ATP5H, ATP7|http://www.genome.jp/dbget-bin/www_bget?ko:K02138	--	KOG3366^ATP synthase^C	PF05873.11^ATP synthase D chain, mitochondrial (ATP5H)	--	--	--
new_gene1570	632.5	-4.57049	0.250114	-18.2736	1.34228e-74	5.50883e-73	--	--	--	--	--	--	--	--	--	i20-42o
gene-SPHA_4085	15702.4	3.06812	0.168232	18.2374	2.60443e-74	1.06578e-72	SPHA_4085	XP_014777200.1^PREDICTED: polyadenylate-binding protein 4-like^57.27%	Q9EPH8.1^RecName: Full=Polyadenylate-binding protein 1; Short=PABP-1; Short=Poly(A)-binding protein 1^48.13%	K13126|PABPC|http://www.genome.jp/dbget-bin/www_bget?ko:K13126	GO:0003730^mRNA 3'-UTR binding^molecular_function;GO:0003729^mRNA binding^molecular_function;GO:0008143^poly(A) binding^molecular_function;GO:0008266^poly(U) RNA binding^molecular_function;GO:0003723^RNA binding^molecular_function;GO:0031047^gene silencing by RNA^biological_process;GO:0006397^mRNA processing^biological_process;GO:2000623^negative regulation of nuclear-transcribed mRNA catabolic p…	KOG0123^poly(A) binding protein, cytoplasmic 4^A	PF00076.21^RNA recognition motif. (a.k.a. RRM, RBD, or RNP domain)	--	--	--
gene-SPHA_34255	1718.41	1.6209	0.0889058	18.2317	2.89188e-74	1.17999e-72	SPHA_34255	XP_014770343.1^PREDICTED: integrator complex subunit 8-like^73.29%	Q75QN2.1^RecName: Full=Integrator complex subunit 8; Short=Int8; AltName: Full=Protein kaonashi-1^33.59%	K13145|INTS8|http://www.genome.jp/dbget-bin/www_bget?ko:K13145	GO:0034472^snRNA 3'-end processing^biological_process;GO:0016180^snRNA processing^biological_process;GO:0042795^snRNA transcription by RNA polymerase II^biological_process;GO:0032039^integrator complex^cellular_component;GO:0005654^nucleoplasm^cellular_component	--	PF07719.16^Tetratricopeptide repeat	--	--	--
gene-SPHA_46162	1430.9	-2.98841	0.164431	-18.1743	8.24644e-74	3.35514e-72	SPHA_46162	--	--	--	--	--	PF00210.23^Ferritin-like domain	--	--	--
new_gene1954	1201.94	-7.63127	0.420743	-18.1376	1.60889e-73	6.5271e-72	--	XP_009065504.1^hypothetical protein LOTGIDRAFT_168958^42.86%	--	--	--	--	--	--	--	--
gene-SPHA_2554	7133.92	-7.15375	0.394431	-18.1369	1.62986e-73	6.59322e-72	SPHA_2554	XP_014778685.1^PREDICTED: ADP-ribose pyrophosphatase, mitochondrial-like^58.6%	Q9BW91.1^RecName: Full=ADP-ribose pyrophosphatase, mitochondrial; AltName: Full=ADP-ribose diphosphatase; AltName: Full=ADP-ribose phosphohydrolase; AltName: Full=Adenosine diphosphoribose pyrophosphatase; Short=ADPR-PPase; AltName: Full=Nucleoside diphosphate-linked moiety X motif 9; Short=Nudix motif 9; Flags: Precursor^46.65%	K13988|NUDT9|http://www.genome.jp/dbget-bin/www_bget?ko:K13988	GO:0043262^adenosine-diphosphatase activity^molecular_function;GO:0047631^ADP-ribose diphosphatase activity^molecular_function;GO:0019144^ADP-sugar diphosphatase activity^molecular_function;GO:0046032^ADP catabolic process^biological_process;GO:0046709^IDP catabolic process^biological_process;GO:0034656^nucleobase-containing small molecule catabolic process^biological_process;GO:0070062^extracell…	KOG4195^nudix (nucleoside diphosphate linked moiety X)-type motif 9^L	PF00293.27^NUDIX domain	--	SignalP-TM	i48-70o
gene-SPHA_18512	576.776	-2.62124	0.144638	-18.1227	2.10888e-73	8.50663e-72	SPHA_18512	XP_014773811.1^PREDICTED: leucine-rich repeat-containing protein 61-like^59.06%	Q9BV99.1^RecName: Full=Leucine-rich repeat-containing protein 61^46.82%	--	GO:0036158^outer dynein arm assembly^biological_process;GO:0005737^cytoplasm^cellular_component	COG4886|KOG0531^leucine rich repeat containing 61^T	PF12799.6^Leucine Rich repeats (2 copies)	--	--	--
gene-SPHA_38348	1266	-2.48845	0.137341	-18.1187	2.2684e-73	9.09809e-72	SPHA_38348	XP_014779434.1^PREDICTED: F-actin-capping protein subunit alpha-2-like^41.13%	P47755.3^RecName: Full=F-actin-capping protein subunit alpha-2; AltName: Full=CapZ alpha-2 >Q2QLF0.3 RecName: Full=F-actin-capping protein subunit alpha-2; AltName: Full=CapZ alpha-2 >Q5R4P6.4 RecName: Full=F-actin-capping protein subunit alpha-2; AltName: Full=CapZ alpha-2 >Q2IBA7.3 RecName: Full=F-actin-capping protein subunit alpha-2; AltName: Full=CapZ alpha-2 >Q07DZ0.3 RecName: Full=F-actin-…	K10364|CAPZA|http://www.genome.jp/dbget-bin/www_bget?ko:K10364	GO:0051015^actin filament binding^molecular_function;GO:0030036^actin cytoskeleton organization^biological_process;GO:0019886^antigen processing and presentation of exogenous peptide antigen via MHC class II^biological_process;GO:0051016^barbed-end actin filament capping^biological_process;GO:0007596^blood coagulation^biological_process;GO:0006888^endoplasmic reticulum to Golgi vesicle-mediated t…	KOG0836^f-actin-capping protein subunit alpha-like^Z	PF01267.16^F-actin capping protein alpha subunit	--	--	o618-640i642-664o674-696i709-731o735-757i759-781o791-813i820-842o857-879i
new_gene2997	1535.53	1.8994	0.10483	18.1188	2.26469e-73	9.09809e-72	--	--	--	--	--	--	PF13465.5^Zinc-finger double domain	--	--	--
gene-SPHA_46238	998.171	2.93529	0.162074	18.1108	2.61976e-73	1.04775e-71	SPHA_46238	EKC39780.1^DNA replication licensing factor mcm4^83.44%	Q6GL41.1^RecName: Full=DNA replication licensing factor mcm4; AltName: Full=Minichromosome maintenance protein 4^76.16%	K02212|MCM4, CDC54|http://www.genome.jp/dbget-bin/www_bget?ko:K02212	GO:0005524^ATP binding^molecular_function;GO:0003677^DNA binding^molecular_function;GO:0003678^DNA helicase activity^molecular_function;GO:0046872^metal ion binding^molecular_function;GO:0007049^cell cycle^biological_process;GO:0006270^DNA replication initiation^biological_process;GO:0006268^DNA unwinding involved in DNA replication^biological_process;GO:0030174^regulation of DNA-dependent DNA re…	COG1241|KOG0478^Minichromosome maintenance complex component 4^L	PF00493.22^MCM2/3/5 family	--	--	--
gene-SPHA_37830	5151.35	2.82344	0.156024	18.0962	3.41363e-73	1.3614e-71	SPHA_37830	XP_014789218.1^PREDICTED: G2/mitotic-specific cyclin-B3-like^60.0%	P39963.1^RecName: Full=G2/mitotic-specific cyclin-B3^36.97%	K05868|CCNB|http://www.genome.jp/dbget-bin/www_bget?ko:K05868	GO:0016538^cyclin-dependent protein serine/threonine kinase regulator activity^molecular_function;GO:0019901^protein kinase binding^molecular_function;GO:0051301^cell division^biological_process;GO:0000278^mitotic cell cycle^biological_process;GO:0045787^positive regulation of cell cycle^biological_process;GO:0008284^positive regulation of cell population proliferation^biological_process;GO:00064…	COG5024|KOG0653^g2 mitotic-specific^D	PF00134.22^Cyclin, N-terminal domain	--	--	--
new_gene3189	3394.43	-6.1886	0.342029	-18.0938	3.56782e-73	1.41889e-71	--	--	--	--	--	--	PF01442.17^Apolipoprotein A1/A4/E domain	--	--	--
gene-SPHA_51694	468.118	-3.95534	0.218687	-18.0868	4.04875e-73	1.60562e-71	SPHA_51694	XP_014790853.1^PREDICTED: alanyl-tRNA editing protein Aarsd1-like^62.01%	Q7ZYJ9.1^RecName: Full=Alanyl-tRNA editing protein Aarsd1-B; AltName: Full=Alanyl-tRNA synthetase domain-containing protein 1-B^48.04%	K07050|AARSD1, ALAX|http://www.genome.jp/dbget-bin/www_bget?ko:K07050	GO:0004813^alanine-tRNA ligase activity^molecular_function;GO:0005524^ATP binding^molecular_function;GO:0046872^metal ion binding^molecular_function;GO:0003676^nucleic acid binding^molecular_function;GO:0006419^alanyl-tRNA aminoacylation^biological_process;GO:0005737^cytoplasm^cellular_component	COG2872|KOG2105|KOG3158^alanyl-tRNA synthetase domain containing 1^O	PF07973.13^Threonyl and Alanyl tRNA synthetase second additional domain	--	--	--
gene-SPHA_10520	4039.43	-4.16608	0.230362	-18.0849	4.18977e-73	1.6569e-71	SPHA_10520	XP_014786674.1^PREDICTED: mesencephalic astrocyte-derived neurotrophic factor homolog isoform X1^65.92%	B4JT39.1^RecName: Full=Mesencephalic astrocyte-derived neurotrophic factor homolog; AltName: Full=MANF/CDNF-like protein; Flags: Precursor^54.65%	--	GO:0042417^dopamine metabolic process^biological_process;GO:0070050^neuron cellular homeostasis^biological_process;GO:0031175^neuron projection development^biological_process;GO:0001963^synaptic transmission, dopaminergic^biological_process;GO:0005783^endoplasmic reticulum^cellular_component;GO:0005576^extracellular region^cellular_component	KOG4154^Required during the maturation of the embryonic nervous system for maintenance of neuronal and cuticular connectivity. Essential for maintenance of dopaminergic neurons and dopamine levels^S	PF10208.8^Degradation arginine-rich protein for mis-folding	--	--	--
new_gene2332	6283.84	-3.59211	0.198662	-18.0815	4.45639e-73	1.75741e-71	--	XP_014788283.1^PREDICTED: HBS1-like protein isoform X2^83.45%	Q6AXM7.1^RecName: Full=HBS1-like protein^64.71%	K14416|HBS1|http://www.genome.jp/dbget-bin/www_bget?ko:K14416	GO:0005525^GTP binding^molecular_function;GO:0003924^GTPase activity^molecular_function;GO:0003746^translation elongation factor activity^molecular_function;GO:0006412^translation^biological_process	COG5256|KOG0458^Hbs1-like (S. cerevisiae)^J	PF00009.26^Elongation factor Tu GTP binding domain	--	--	--
gene-SPHA_42230	47599.6	-2.953	0.163361	-18.0765	4.88328e-73	1.92039e-71	SPHA_42230	AAK85118.1^non-muscle myosin II heavy chain^94.96%	Q99323.2^RecName: Full=Myosin heavy chain, non-muscle; AltName: Full=Myosin II; AltName: Full=Non-muscle MHC; AltName: Full=Zipper protein^75.96%	K10352|MYH|http://www.genome.jp/dbget-bin/www_bget?ko:K10352	GO:0003779^actin binding^molecular_function;GO:0005524^ATP binding^molecular_function;GO:0042623^ATPase activity, coupled^molecular_function;GO:0005516^calmodulin binding^molecular_function;GO:0042802^identical protein binding^molecular_function;GO:0003774^motor activity^molecular_function;GO:0032027^myosin light chain binding^molecular_function;GO:0007496^anterior midgut development^biological_p…	COG5022|KOG0161^Myosin heavy chain^Z	PF01576.18^Myosin tail	--	--	--
gene-SPHA_77447	2246.01	-5.84461	0.323702	-18.0555	7.13622e-73	2.79859e-71	SPHA_77447	XP_014790989.1^PREDICTED: uncharacterized protein LOC106884239^59.14%	--	--	--	--	PF04598.11^Gasdermin family	--	--	--
new_gene1067	1011.67	1.92805	0.106824	18.0488	8.06295e-73	3.15326e-71	--	--	--	--	--	--	PF13465.5^Zinc-finger double domain	--	--	--
gene-SPHA_30248	1416.78	-3.52563	0.195525	-18.0316	1.1008e-72	4.29313e-71	SPHA_30248	XP_014772918.1^PREDICTED: pituitary tumor-transforming gene 1 protein-interacting protein-like^62.09%	--	--	--	--	PF02439.14^Adenovirus E3 region protein CR2	--	SignalP-TM	o10-32i62-84o175-197i
gene-SPHA_24625	14070.2	-3.62451	0.201128	-18.0209	1.33465e-72	5.1908e-71	SPHA_24625	XP_014780654.1^PREDICTED: eukaryotic translation initiation factor 4E-like^83.63%	P06730.2^RecName: Full=Eukaryotic translation initiation factor 4E; Short=eIF-4E; Short=eIF4E; AltName: Full=eIF-4F 25 kDa subunit; AltName: Full=mRNA cap-binding protein^60.69%	K03259|EIF4E|http://www.genome.jp/dbget-bin/www_bget?ko:K03259	GO:0019899^enzyme binding^molecular_function;GO:0031370^eukaryotic initiation factor 4G binding^molecular_function;GO:0070491^repressing transcription factor binding^molecular_function;GO:0000340^RNA 7-methylguanosine cap binding^molecular_function;GO:0003723^RNA binding^molecular_function;GO:0000339^RNA cap binding^molecular_function;GO:0003743^translation initiation factor activity^molecular_fu…	COG5053|KOG1670^eukaryotic translation initiation factor 4E^J	PF01652.17^Eukaryotic initiation factor 4E	--	--	--
gene-SPHA_33087	496.747	-2.85132	0.158268	-18.0157	1.46627e-72	5.68705e-71	SPHA_33087	AAK07487.1^gag-pol polyprotein^31.86%	Q8I7P9.1^RecName: Full=Retrovirus-related Pol polyprotein from transposon opus; Includes: RecName: Full=Protease; Includes: RecName: Full=Reverse transcriptase; Includes: RecName: Full=Endonuclease^52.46%	--	GO:0004519^endonuclease activity^molecular_function;GO:0003676^nucleic acid binding^molecular_function;GO:0008233^peptidase activity^molecular_function;GO:0003964^RNA-directed DNA polymerase activity^molecular_function;GO:0015074^DNA integration^biological_process;GO:0006313^transposition, DNA-mediated^biological_process;GO:0005634^nucleus^cellular_component	COG2801|KOG0017^multicellular organismal development^A	PF13975.5^gag-polyprotein putative aspartyl protease	--	--	--
gene-SPHA_43937	120089	-10.8845	0.604473	-18.0066	1.72835e-72	6.68517e-71	SPHA_43937	--	--	--	--	--	PF00053.23^Laminin EGF domain	--	SignalP-TM	i30-52o57-76i81-103o1398-1420i1425-1442o1447-1469i1911-1933o
gene-SPHA_27543	325.865	-5.42358	0.30128	-18.0018	1.88617e-72	7.27568e-71	SPHA_27543	--	--	--	--	--	--	--	SignalP-TM	o15-37i42-64o68-90i97-119o123-145i152-174o189-208i215-237o247-269i276-298o303-325i332-354o359-381i388-410o415-437i444-466o470-492i497-519o529-551i558-577o581-603i610-632o652-674i681-703o707-729i734-756o771-793i795-817o822-841i
gene-SPHA_25214	388.394	-7.81574	0.43474	-17.978	2.89968e-72	1.11547e-70	SPHA_25214	XP_014767443.1^PREDICTED: uncharacterized protein LOC106884525^28.82%	--	--	--	--	PF02260.19^FATC domain	--	--	--
gene-SPHA_74717	2270.79	-2.94647	0.163913	-17.9758	3.0146e-72	1.15652e-70	SPHA_74717	XP_014772675.1^PREDICTED: vesicle transport protein SEC20-like^62.65%	Q12981.3^RecName: Full=Vesicle transport protein SEC20; AltName: Full=BCL2/adenovirus E1B 19 kDa protein-interacting protein 1; AltName: Full=Transformation-related gene 8 protein; Short=TRG-8^41.25%	K08497|SEC20|http://www.genome.jp/dbget-bin/www_bget?ko:K08497	GO:0005484^SNAP receptor activity^molecular_function;GO:0006915^apoptotic process^biological_process;GO:0016320^endoplasmic reticulum membrane fusion^biological_process;GO:0007029^endoplasmic reticulum organization^biological_process;GO:0097194^execution phase of apoptosis^biological_process;GO:0043066^negative regulation of apoptotic process^biological_process;GO:0006890^retrograde vesicle-media…	--	PF03908.12^Sec20	GT40	--	i221-238o
gene-SPHA_68465	3027.06	2.69705	0.150123	17.9656	3.62539e-72	1.38708e-70	SPHA_68465	XP_011412100.1^PREDICTED: lysine-specific demethylase 6A-like isoform X1^48.11%	O15550.2^RecName: Full=Lysine-specific demethylase 6A; AltName: Full=Histone demethylase UTX; AltName: Full=Ubiquitously-transcribed TPR protein on the X chromosome; AltName: Full=Ubiquitously-transcribed X chromosome tetratricopeptide repeat protein^42.11%	K11447|UTX, UTY|http://www.genome.jp/dbget-bin/www_bget?ko:K11447	GO:0003682^chromatin binding^molecular_function;GO:0031490^chromatin DNA binding^molecular_function;GO:0051213^dioxygenase activity^molecular_function;GO:0071558^histone demethylase activity (H3-K27 specific)^molecular_function;GO:0042802^identical protein binding^molecular_function;GO:0046872^metal ion binding^molecular_function;GO:0000978^RNA polymerase II proximal promoter sequence-specific DN…	COG0457|KOG1124|KOG1246^lysine (K)-specific demethylase 6A^S	PF02373.21^JmjC domain, hydroxylase	GT41	--	i172-191o248-270i277-299o304-326i331-353o357-379i384-406o411-433i440-462o
gene-SPHA_41513	6080.82	-2.38421	0.132897	-17.9403	5.71521e-72	2.18074e-70	SPHA_41513	XP_014785919.1^PREDICTED: coatomer subunit beta-like^66.14%	Q5ZIA5.1^RecName: Full=Coatomer subunit beta; AltName: Full=Beta-coat protein; Short=Beta-COP^54.27%	K17301|COPB1, SEC26|http://www.genome.jp/dbget-bin/www_bget?ko:K17301	GO:0005198^structural molecule activity^molecular_function;GO:0006888^endoplasmic reticulum to Golgi vesicle-mediated transport^biological_process;GO:0006891^intra-Golgi vesicle-mediated transport^biological_process;GO:0006886^intracellular protein transport^biological_process;GO:0030126^COPI vesicle coat^cellular_component;GO:0005829^cytosol^cellular_component;GO:0000139^Golgi membrane^cellular_…	COG5096|KOG1058^The coatomer is a cytosolic protein complex that binds to dilysine motifs and reversibly associates with Golgi non- clathrin-coated vesicles, which further mediate biosynthetic protein transport from the ER, via the Golgi up to the trans Golgi network. Coatomer complex is required for budding from Golgi membranes, and is essential for the retrograde Golgi-to-ER transport of dilysi…	PF01602.19^Adaptin N terminal region	--	--	--
gene-SPHA_52854	1188.42	-1.98215	0.110638	-17.9157	8.89706e-72	3.38568e-70	SPHA_52854	KOF85632.1^hypothetical protein OCBIM_22019981mg^69.03%	Q8NDV7.2^RecName: Full=Trinucleotide repeat-containing gene 6A protein; AltName: Full=CAG repeat protein 26; AltName: Full=EMSY interactor protein; AltName: Full=GW182 autoantigen; Short=Protein GW1; AltName: Full=Glycine-tryptophan protein of 182 kDa^41.89%	K18412|TNRC6, GW182|http://www.genome.jp/dbget-bin/www_bget?ko:K18412	GO:0003723^RNA binding^molecular_function;GO:0009267^cellular response to starvation^biological_process;GO:0035195^gene silencing by miRNA^biological_process;GO:0035278^miRNA mediated inhibition of translation^biological_process;GO:0010629^negative regulation of gene expression^biological_process;GO:0010628^positive regulation of gene expression^biological_process;GO:0060213^positive regulation o…	--	PF12938.6^M domain of GW182	--	SignalP-TM	i13-35o
new_gene3134	9586.3	-4.67264	0.261955	-17.8376	3.6091e-71	1.36971e-69	--	XP_014786018.1^PREDICTED: protein jagunal-like isoform X2^78.31%	Q1L864.1^RecName: Full=Protein jagunal homolog 1-B^30.39%	--	GO:0050832^defense response to fungus^biological_process;GO:0007029^endoplasmic reticulum organization^biological_process;GO:0038158^granulocyte colony-stimulating factor signaling pathway^biological_process;GO:0030223^neutrophil differentiation^biological_process;GO:0002446^neutrophil mediated immunity^biological_process;GO:1990266^neutrophil migration^biological_process;GO:0015031^protein trans…	KOG4054^oocyte growth^U	PF07086.11^Jagunal, ER re-organisation during oogenesis	--	SignalP-TM	o41-63i84-101o111-128i147-169o
gene-SPHA_33063	603.931	-2.94431	0.165078	-17.8359	3.71904e-71	1.40765e-69	SPHA_33063	XP_009046220.1^hypothetical protein LOTGIDRAFT_110908^85.01%	E2RG47.1^RecName: Full=Dolichyl-diphosphooligosaccharide--protein glycosyltransferase subunit STT3B; Short=Oligosaccharyl transferase subunit STT3B; Short=STT3-B^78.37%	K07151|STT3|http://www.genome.jp/dbget-bin/www_bget?ko:K07151	GO:0004579^dolichyl-diphosphooligosaccharide-protein glycotransferase activity^molecular_function;GO:0046872^metal ion binding^molecular_function;GO:0043686^co-translational protein modification^biological_process;GO:0006516^glycoprotein catabolic process^biological_process;GO:0043687^post-translational protein modification^biological_process;GO:0018279^protein N-linked glycosylation via asparagi…	COG1287|KOG2292^STT3, subunit of the oligosaccharyltransferase complex, homolog^O	PF02516.13^Oligosaccharyl transferase STT3 subunit	GT66	--	o59-81i94-113o117-136i149-171o186-208i215-237o247-265i277-299o336-358i379-401o459-481i741-763o
gene-SPHA_73360	700.877	-6.59676	0.369965	-17.8308	4.07685e-71	1.53896e-69	SPHA_73360	XP_014769056.1^PREDICTED: N-acetylated-alpha-linked acidic dipeptidase 2-like^79.41%	O54697.1^RecName: Full=N-acetylated-alpha-linked acidic dipeptidase-like protein; Short=NAALADase L; AltName: Full=100 kDa ileum brush border membrane protein; Short=I100; AltName: Full=Ileal dipeptidylpeptidase^39.6%	K01301|NAALAD|http://www.genome.jp/dbget-bin/www_bget?ko:K01301	GO:0004180^carboxypeptidase activity^molecular_function;GO:0016805^dipeptidase activity^molecular_function;GO:0046872^metal ion binding^molecular_function;GO:0008237^metallopeptidase activity^molecular_function;GO:0016324^apical plasma membrane^cellular_component;GO:0016021^integral component of membrane^cellular_component	COG2234|KOG2195^N-acetylated alpha-linked acidic dipeptidase-like 1^OP	--	--	--	i110-132o142-164i171-193o198-220i227-249o269-291i293-315o320-342i355-377o
gene-SPHA_5128	3463.69	-3.2913	0.184725	-17.8173	5.19055e-71	1.95414e-69	SPHA_5128	XP_014787435.1^PREDICTED: tetratricopeptide repeat protein 1-like^52.58%	Q3ZBR5.1^RecName: Full=Tetratricopeptide repeat protein 1; Short=TPR repeat protein 1^64.1%	--	GO:0005829^cytosol^cellular_component	KOG4234^tetratricopeptide repeat domain 1^S	PF00515.27^Tetratricopeptide repeat	GT41	--	--
gene-SPHA_27525	1895.03	-3.59925	0.202396	-17.7832	9.53348e-71	3.57962e-69	SPHA_27525	XP_014768211.1^PREDICTED: protein O-mannosyl-transferase 1-like^73.94%	Q9VTK2.2^RecName: Full=Protein O-mannosyltransferase 1; AltName: Full=Dolichyl-phosphate-mannose--protein mannosyltransferase 1; Short=dPOMT1; AltName: Full=Protein rotated abdomen^45.09%	K00728|POMT|http://www.genome.jp/dbget-bin/www_bget?ko:K00728	GO:0004169^dolichyl-phosphate-mannose-protein mannosyltransferase activity^molecular_function;GO:0030259^lipid glycosylation^biological_process;GO:0016203^muscle attachment^biological_process;GO:0007517^muscle organ development^biological_process;GO:0035269^protein O-linked mannosylation^biological_process;GO:0060025^regulation of synaptic activity^biological_process;GO:0045214^sarcomere organiza…	COG1928|KOG3359^Dolichyl-phosphate-mannose-protein mannosyltransferase^O	PF02366.17^Dolichyl-phosphate-mannose-protein mannosyltransferase	GT39	--	i220-239o254-285i306-328o615-637i650-669o684-706i719-741o
new_gene1704	470.358	-3.86426	0.217335	-17.7802	1.00646e-70	3.76903e-69	--	--	--	--	--	--	--	--	--	--
new_gene1278	4302.59	3.03934	0.171281	17.7448	1.89188e-70	7.06603e-69	--	--	--	--	--	--	--	--	--	--
gene-SPHA_19355	3995.48	-4.31118	0.243048	-17.738	2.13514e-70	7.95353e-69	SPHA_19355	XP_014782851.1^PREDICTED: neuroblastoma-amplified sequence-like isoform X1^60.06%	A2RRP1.2^RecName: Full=Neuroblastoma-amplified sequence; AltName: Full=Neuroblastoma-amplified gene protein^38.04%	K20473|NBAS|http://www.genome.jp/dbget-bin/www_bget?ko:K20473	GO:0000149^SNARE binding^molecular_function;GO:2000623^negative regulation of nuclear-transcribed mRNA catabolic process, nonsense-mediated decay^biological_process;GO:0000956^nuclear-transcribed mRNA catabolic process^biological_process;GO:0015031^protein transport^biological_process;GO:0006890^retrograde vesicle-mediated transport, Golgi to endoplasmic reticulum^biological_process;GO:0005829^cy…	KOG1797^Secretory pathway protein Sec39^S	PF15492.5^Neuroblastoma-amplified sequence, N terminal	--	--	--
gene-SPHA_26206	49933.2	-4.46479	0.251779	-17.733	2.33289e-70	8.66731e-69	SPHA_26206	XP_014776667.1^PREDICTED: TGF-beta-activated kinase 1 and MAP3K7-binding protein 1-like^61.25%	Q15750.1^RecName: Full=TGF-beta-activated kinase 1 and MAP3K7-binding protein 1; AltName: Full=Mitogen-activated protein kinase kinase kinase 7-interacting protein 1; AltName: Full=TGF-beta-activated kinase 1-binding protein 1; Short=TAK1-binding protein 1^39.95%	K04403|MAP3K7IP1, TAB1|http://www.genome.jp/dbget-bin/www_bget?ko:K04403	GO:0008047^enzyme activator activity^molecular_function;GO:0004724^magnesium-dependent protein serine/threonine phosphatase activity^molecular_function;GO:0048273^mitogen-activated protein kinase p38 binding^molecular_function;GO:0030295^protein kinase activator activity^molecular_function;GO:0004722^protein serine/threonine phosphatase activity^molecular_function;GO:0044877^protein-containing co…	COG0631|KOG0698^PP2Cc^T	PF00481.20^Protein phosphatase 2C	--	--	--
gene-SPHA_60812	2255.79	-4.60168	0.259563	-17.7286	2.5243e-70	9.35381e-69	SPHA_60812	XP_014776177.1^PREDICTED: carboxypeptidase E-like^72.28%	A5A6K7.1^RecName: Full=Carboxypeptidase E; Short=CPE; AltName: Full=Carboxypeptidase H; Short=CPH; AltName: Full=Enkephalin convertase; AltName: Full=Prohormone-processing carboxypeptidase; Flags: Precursor^53.59%	K01294|CPE|http://www.genome.jp/dbget-bin/www_bget?ko:K01294	GO:0004181^metallocarboxypeptidase activity^molecular_function;GO:0008270^zinc ion binding^molecular_function;GO:0030070^insulin processing^biological_process;GO:0006518^peptide metabolic process^biological_process;GO:0016485^protein processing^biological_process;GO:0005615^extracellular space^cellular_component;GO:0005794^Golgi apparatus^cellular_component;GO:0043025^neuronal cell body^cellular_…	KOG2649^Zn_pept^E	PF00246.23^Zinc carboxypeptidase	--	--	--
gene-SPHA_52908	117283	-5.50048	0.310293	-17.7268	2.60618e-70	9.63195e-69	SPHA_52908	--	--	--	--	--	--	--	--	--
gene-SPHA_37295	608.049	-2.03869	0.115054	-17.7193	2.97365e-70	1.09614e-68	SPHA_37295	XP_013092315.1^PREDICTED: calcium-independent protein kinase C isoform X1^55.26%	Q16975.1^RecName: Full=Calcium-independent protein kinase C; AltName: Full=APL II^54.55%	K18050|PRKCE|http://www.genome.jp/dbget-bin/www_bget?ko:K18050	GO:0005524^ATP binding^molecular_function;GO:0046872^metal ion binding^molecular_function;GO:0004697^protein kinase C activity^molecular_function;GO:0035556^intracellular signal transduction^biological_process;GO:0016020^membrane^cellular_component	KOG0694^Protein C kinase^T	PF00069.24^Protein kinase domain	--	--	--
new_gene1580	10572.2	-3.95547	0.22357	-17.6923	4.80422e-70	1.7663e-68	--	XP_014780377.1^PREDICTED: lysosomal-associated transmembrane protein 4A-like^66.53%	Q5REZ0.1^RecName: Full=Lysosomal-associated transmembrane protein 5; AltName: Full=Lysosomal-associated multitransmembrane protein 5^20.52%	K12387|LAPTM|http://www.genome.jp/dbget-bin/www_bget?ko:K12387	GO:1990830^cellular response to leukemia inhibitory factor^biological_process;GO:0016021^integral component of membrane^cellular_component;GO:0005765^lysosomal membrane^cellular_component	--	PF03821.15^Golgi 4-transmembrane spanning transporter	--	SignalP-TM	i28-50o98-120i127-149o180-202i
new_gene633	1210.62	-2.0497	0.115921	-17.6819	5.78261e-70	2.12049e-68	--	KOF69877.1^hypothetical protein OCBIM_22003954mg, partial^65.49%	Q9BYP7.3^RecName: Full=Serine/threonine-protein kinase WNK3; AltName: Full=Protein kinase lysine-deficient 3; AltName: Full=Protein kinase with no lysine 3^27.27%	K08867|WNK, PRKWNK|http://www.genome.jp/dbget-bin/www_bget?ko:K08867	GO:0005524^ATP binding^molecular_function;GO:0019869^chloride channel inhibitor activity^molecular_function;GO:0019870^potassium channel inhibitor activity^molecular_function;GO:0004672^protein kinase activity^molecular_function;GO:0004674^protein serine/threonine kinase activity^molecular_function;GO:0035556^intracellular signal transduction^biological_process;GO:0050801^ion homeostasis^biologic…	KOG0584^WNK lysine deficient protein kinase 3^T	PF12202.7^Oxidative-stress-responsive kinase 1 C-terminal domain	--	--	--
gene-SPHA_108	739.999	-4.87344	0.275914	-17.6629	8.09263e-70	2.95989e-68	SPHA_108	XP_022316328.1^uncharacterized protein C1orf228 homolog isoform X1^60.53%	A7MBF6.1^RecName: Full=Armadillo-like helical domain containing protein 1^52.19%	--	--	--	PF06371.12^Diaphanous GTPase-binding Domain	--	--	--
new_gene2173	14065.9	-5.50897	0.312527	-17.6272	1.52366e-69	5.55839e-68	--	XP_014785853.1^PREDICTED: putative ATP synthase subunit f, mitochondrial^75.93%	Q9W141.1^RecName: Full=Putative ATP synthase subunit f, mitochondrial^45.28%	K02130|ATPeF0F, ATP5J2|http://www.genome.jp/dbget-bin/www_bget?ko:K02130	GO:0006754^ATP biosynthetic process^biological_process;GO:1902600^proton transmembrane transport^biological_process;GO:0000276^mitochondrial proton-transporting ATP synthase complex, coupling factor F(o)^cellular_component;GO:0005739^mitochondrion^cellular_component	KOG4092^Mitochondrial F1F0-ATP synthase, subunit f^C	PF10206.8^Mitochondrial F1F0-ATP synthase, subunit f	--	--	o75-94i
gene-SPHA_57281	1373.43	-3.41543	0.193795	-17.6239	1.61523e-69	5.87726e-68	SPHA_57281	XP_021363147.1^protein TSSC1-like^77.55%	Q6DUZ9.1^RecName: Full=EARP-interacting protein homolog^68.73%	--	--	KOG1007^tumor suppressing subtransferable candidate 1^S	PF00400.31^WD domain, G-beta repeat	--	--	--
new_gene1529	36926.2	-4.90815	0.278563	-17.6196	1.74361e-69	6.32808e-68	--	--	--	--	--	--	--	--	SignalP-TM	--
new_gene2311	4902.58	-4.62662	0.2631	-17.585	3.20825e-69	1.16139e-67	--	XP_014785037.1^PREDICTED: huntingtin-interacting protein K-like^87.83%	Q2PFU1.1^RecName: Full=Huntingtin-interacting protein K; AltName: Full=Huntingtin yeast partner K >Q9NX55.2 RecName: Full=Huntingtin-interacting protein K; AltName: Full=Huntingtin yeast partner K^56.2%	--	GO:0047485^protein N-terminus binding^molecular_function;GO:0043066^negative regulation of apoptotic process^biological_process;GO:0050821^protein stabilization^biological_process;GO:0005737^cytoplasm^cellular_component;GO:0015630^microtubule cytoskeleton^cellular_component;GO:0005654^nucleoplasm^cellular_component;GO:0032991^protein-containing complex^cellular_component	KOG3450^huntingtin interacting protein K^S	PF14502.5^Helix-turn-helix domain	--	--	--
new_gene1526	4458.23	-2.68367	0.15265	-17.5806	3.47188e-69	1.25361e-67	--	XP_014779137.1^PREDICTED: ragulator complex protein LAMTOR3-B-like^89.52%	Q7T0T2.1^RecName: Full=Ragulator complex protein LAMTOR3-B; AltName: Full=Late endosomal/lysosomal adaptor and MAPK and MTOR activator 3-B; AltName: Full=Mitogen-activated protein kinase scaffold protein 1^55.93%	K04370|LAMTOR3, MP1, MAP2K1IP1|http://www.genome.jp/dbget-bin/www_bget?ko:K04370	GO:0034613^cellular protein localization^biological_process;GO:0071230^cellular response to amino acid stimulus^biological_process;GO:0032008^positive regulation of TOR signaling^biological_process;GO:0071986^Ragulator complex^cellular_component	--	PF08923.9^Mitogen-activated protein kinase kinase 1 interacting	--	--	i84-106o
gene-SPHA_50605	6737.56	-2.29963	0.130865	-17.5725	4.00299e-69	1.44169e-67	SPHA_50605	XP_014776562.1^PREDICTED: coatomer subunit gamma-2-like^90.51%	Q9I8E6.1^RecName: Full=Coatomer subunit gamma-2; AltName: Full=Gamma-2-coat protein; Short=Gamma-2-COP^73.42%	K17267|COPG|http://www.genome.jp/dbget-bin/www_bget?ko:K17267	GO:0005198^structural molecule activity^molecular_function;GO:0006886^intracellular protein transport^biological_process;GO:0016192^vesicle-mediated transport^biological_process;GO:0030126^COPI vesicle coat^cellular_component;GO:0000139^Golgi membrane^cellular_component	COG5240|KOG1078^The coatomer is a cytosolic protein complex that binds to dilysine motifs and reversibly associates with Golgi non- clathrin-coated vesicles, which further mediate biosynthetic protein transport from the ER, via the Golgi up to the trans Golgi network. Coatomer complex is required for budding from Golgi membranes, and is essential for the retrograde Golgi-to-ER transport of dilysi…	PF01602.19^Adaptin N terminal region	--	--	--
gene-SPHA_58147	4724.46	-1.72792	0.0985457	-17.5342	7.86163e-69	2.82418e-67	SPHA_58147	XP_014770134.1^PREDICTED: AP-3 complex subunit beta-2-like isoform X2^86.35%	Q9JME5.2^RecName: Full=AP-3 complex subunit beta-2; AltName: Full=Adaptor protein complex AP-3 subunit beta-2; AltName: Full=Adaptor-related protein complex 3 subunit beta-2; AltName: Full=Beta-3B-adaptin; AltName: Full=Clathrin assembly protein complex 3 beta-2 large chain^64.75%	K12397|AP3B|http://www.genome.jp/dbget-bin/www_bget?ko:K12397	GO:0008089^anterograde axonal transport^biological_process;GO:0048490^anterograde synaptic vesicle transport^biological_process;GO:0006886^intracellular protein transport^biological_process;GO:0016192^vesicle-mediated transport^biological_process;GO:0030123^AP-3 adaptor complex^cellular_component;GO:1904115^axon cytoplasm^cellular_component;GO:0030665^clathrin-coated vesicle membrane^cellular_com…	COG5096|KOG1060^Adaptor-related protein complex 3 beta^U	PF01602.19^Adaptin N terminal region	--	--	--
gene-SPHA_72689	2255.52	-2.27208	0.129631	-17.5273	8.87053e-69	3.17853e-67	SPHA_72689	XP_014768391.1^PREDICTED: sortilin-related receptor-like isoform X2^69.5%	Q92673.2^RecName: Full=Sortilin-related receptor; AltName: Full=Low-density lipoprotein receptor relative with 11 ligand-binding repeats; Short=LDLR relative with 11 ligand-binding repeats; Short=LR11; AltName: Full=SorLA-1; AltName: Full=Sorting protein-related receptor containing LDLR class A repeats; Short=SorLA; Flags: Precursor^36.65%	--	GO:0030306^ADP-ribosylation factor binding^molecular_function;GO:0001540^amyloid-beta binding^molecular_function;GO:0030169^low-density lipoprotein particle binding^molecular_function;GO:0005041^low-density lipoprotein particle receptor activity^molecular_function;GO:0004888^transmembrane signaling receptor activity^molecular_function;GO:0044267^cellular protein metabolic process^biological_proce…	KOG1215|KOG3511^sortilin-related receptor, L(DLR class) A repeats containing^T	PF15902.4^Sortilin, neurotensin receptor 3,	GH74	--	o2105-2127i2205-2227o2231-2253i2258-2280o2295-2317i
gene-SPHA_72902	475.542	-7.7852	0.444373	-17.5195	1.01685e-68	3.63439e-67	SPHA_72902	XP_011496328.1^PREDICTED: xanthine dehydrogenase^65.77%	Q00519.5^RecName: Full=Xanthine dehydrogenase/oxidase; Includes: RecName: Full=Xanthine dehydrogenase; Short=XD; Includes: RecName: Full=Xanthine oxidase; Short=XO; AltName: Full=Xanthine oxidoreductase; Short=XOR^62.84%	--	GO:0051537^2 iron, 2 sulfur cluster binding^molecular_function;GO:0009055^electron transfer activity^molecular_function;GO:0071949^FAD binding^molecular_function;GO:0050660^flavin adenine dinucleotide binding^molecular_function;GO:0005506^iron ion binding^molecular_function;GO:0030151^molybdenum ion binding^molecular_function;GO:0043546^molybdopterin cofactor binding^molecular_function;GO:0050421…	COG4630|COG4631|KOG0430^Xanthine dehydrogenase^F	PF02738.17^Molybdopterin-binding domain of aldehyde dehydrogenase	--	--	--
gene-SPHA_36339	13594.2	-2.98177	0.170235	-17.5156	1.08883e-68	3.88183e-67	SPHA_36339	XP_014784742.1^PREDICTED: mitochondrial-processing peptidase subunit beta-like^88.93%	Q3SZ71.1^RecName: Full=Mitochondrial-processing peptidase subunit beta; AltName: Full=Beta-MPP; Flags: Precursor^74.16%	K17732|PMPCB, MAS1|http://www.genome.jp/dbget-bin/www_bget?ko:K17732	GO:0046872^metal ion binding^molecular_function;GO:0004222^metalloendopeptidase activity^molecular_function;GO:0006627^protein processing involved in protein targeting to mitochondrion^biological_process;GO:0005743^mitochondrial inner membrane^cellular_component;GO:0017087^mitochondrial processing peptidase complex^cellular_component;GO:0005739^mitochondrion^cellular_component	COG0612|KOG0960^Ubiquinol-cytochrome c reductase core protein I^C	PF05193.20^Peptidase M16 inactive domain	--	--	--
gene-SPHA_14493	5057.94	-2.50296	0.142948	-17.5096	1.21061e-68	4.30512e-67	SPHA_14493	XP_014788822.1^PREDICTED: protein spinster homolog 1-like isoform X2^70.06%	Q8R0G7.1^RecName: Full=Protein spinster homolog 1^55.46%	--	GO:0006869^lipid transport^biological_process;GO:0055085^transmembrane transport^biological_process;GO:0016021^integral component of membrane^cellular_component;GO:0005743^mitochondrial inner membrane^cellular_component	COG0477|KOG1330^Spinster homolog^G	PF07690.15^Major Facilitator Superfamily	--	--	i109-126o150-172i179-196o206-228i241-258o268-290i325-347o362-384i397-419o424-446i466-485o510-532i
new_gene257	807.038	2.54714	0.14594	17.4534	3.24487e-68	1.15103e-66	--	--	--	--	--	--	PF13465.5^Zinc-finger double domain	--	--	--
new_gene971	2598.65	-5.41996	0.310688	-17.445	3.75644e-68	1.32916e-66	--	XP_014778441.1^PREDICTED: E3 ubiquitin-protein ligase Praja-1-like isoform X1^60.81%	Q91YL2.1^RecName: Full=E3 ubiquitin-protein ligase RNF126; AltName: Full=RING finger protein 126^35.54%	K11982|RNF115_126|http://www.genome.jp/dbget-bin/www_bget?ko:K11982	GO:0005154^epidermal growth factor receptor binding^molecular_function;GO:0046872^metal ion binding^molecular_function;GO:0061630^ubiquitin protein ligase activity^molecular_function;GO:0071629^cytoplasm protein quality control by the ubiquitin-proteasome system^biological_process;GO:0042059^negative regulation of epidermal growth factor receptor signaling pathway^biological_process;GO:0043161^pr…	KOG0800^RING^O	PF13639.5^Ring finger domain	--	--	--
new_gene2855	1077.79	2.96446	0.170442	17.3927	9.36894e-68	3.30677e-66	--	--	--	--	--	--	PF13465.5^Zinc-finger double domain	--	--	--
gene-SPHA_2317	1576.24	2.60307	0.149686	17.3902	9.79518e-68	3.44859e-66	SPHA_2317	XP_014789690.1^PREDICTED: fibroblast growth factor receptor substrate 2-like^59.51%	Q8C180.3^RecName: Full=Fibroblast growth factor receptor substrate 2; Short=FGFR substrate 2; AltName: Full=FGFR-signaling adaptor SNT; AltName: Full=FRS2-alpha; AltName: Full=Suc1-associated neurotrophic factor target 1; Short=SNT-1^48.84%	K12461|FRS2|http://www.genome.jp/dbget-bin/www_bget?ko:K12461	GO:0005104^fibroblast growth factor receptor binding^molecular_function;GO:0005168^neurotrophin TRKA receptor binding^molecular_function;GO:0005068^transmembrane receptor protein tyrosine kinase adaptor activity^molecular_function;GO:0000187^activation of MAPK activity^biological_process;GO:0008595^anterior/posterior axis specification, embryo^biological_process;GO:0044344^cellular response to fi…	KOG4047^fibroblast growth factor receptor substrate^T	PF02174.16^PTB domain (IRS-1 type)	--	--	--
new_gene34	10346.4	3.04962	0.175437	17.383	1.10942e-67	3.89623e-66	--	XP_014769528.1^PREDICTED: cytoplasmic polyadenylation element-binding protein 1-B-like^71.15%	Q967R6.1^RecName: Full=Cytoplasmic polyadenylation element-binding protein; Short=CPE-binding protein; Short=CPEB^75.79%	K02602|CPEB, ORB|http://www.genome.jp/dbget-bin/www_bget?ko:K02602	GO:0042802^identical protein binding^molecular_function;GO:0003730^mRNA 3'-UTR binding^molecular_function;GO:0003729^mRNA binding^molecular_function;GO:0008494^translation activator activity^molecular_function;GO:0045182^translation regulator activity^molecular_function;GO:0045727^positive regulation of translation^biological_process;GO:0032880^regulation of protein localization^biological_proces…	KOG0129|KOG2692^Cytoplasmic polyadenylation element binding protein 1^J	PF16367.4^RNA recognition motif	--	--	--
gene-SPHA_47022	706.53	-3.70246	0.213427	-17.3477	2.05411e-67	7.196e-66	SPHA_47022	XP_014777127.1^PREDICTED: zinc finger protein OZF-like^42.14%	--	--	--	--	PF13465.5^Zinc-finger double domain	--	--	--
gene-SPHA_54626	1582.73	-2.05123	0.118303	-17.3387	2.39963e-67	8.38563e-66	SPHA_54626	XP_014768160.1^PREDICTED: splicing factor 3B subunit 3^94.94%	Q15393.4^RecName: Full=Splicing factor 3B subunit 3; AltName: Full=Pre-mRNA-splicing factor SF3b 130 kDa subunit; Short=SF3b130; AltName: Full=STAF130; AltName: Full=Spliceosome-associated protein 130; Short=SAP 130 >A0JN52.1 RecName: Full=Splicing factor 3B subunit 3; AltName: Full=Pre-mRNA-splicing factor SF3b 130 kDa subunit; Short=SF3b130; AltName: Full=Spliceosome-associated protein 130; Sho…	K12830|SF3B3, SAP130, RSE1|http://www.genome.jp/dbget-bin/www_bget?ko:K12830	GO:0003676^nucleic acid binding^molecular_function;GO:0044877^protein-containing complex binding^molecular_function;GO:0000398^mRNA splicing, via spliceosome^biological_process;GO:0042177^negative regulation of protein catabolic process^biological_process;GO:0000375^RNA splicing, via transesterification reactions^biological_process;GO:0071013^catalytic step 2 spliceosome^cellular_component;GO:000…	KOG1898^Splicing factor 3b, subunit 3, 130kDa^A	PF10433.8^Mono-functional DNA-alkylating methyl methanesulfonate N-term	--	--	--
gene-SPHA_80846	1806.86	-3.04117	0.175613	-17.3175	3.47001e-67	1.20962e-65	SPHA_80846	XP_014791124.1^PREDICTED: Golgi apparatus membrane protein TVP23 homolog B-like isoform X1^77.62%	A6NH52.3^RecName: Full=Golgi apparatus membrane protein TVP23 homolog A^53.61%	--	GO:0009306^protein secretion^biological_process;GO:0016192^vesicle-mediated transport^biological_process;GO:0030173^integral component of Golgi membrane^cellular_component	KOG3195^Eukaryotic protein of unknown function (DUF846)^U	PF05832.11^Eukaryotic protein of unknown function (DUF846)	--	SignalP-TM	i41-63o67-85i130-152o157-176i
gene-SPHA_40760	834.308	-3.5193	0.203249	-17.3152	3.61343e-67	1.25651e-65	SPHA_40760	XP_014784142.1^PREDICTED: calcium and integrin-binding protein 1-like^57.65%	Q17QE5.1^RecName: Full=Calcium and integrin-binding protein 1; AltName: Full=Calmyrin >B1A8Z2.1 RecName: Full=Calcium and integrin-binding protein 1; AltName: Full=Calmyrin^45.03%	K17259|CIB1|http://www.genome.jp/dbget-bin/www_bget?ko:K17259	GO:0005509^calcium ion binding^molecular_function;GO:0001525^angiogenesis^biological_process;GO:0006915^apoptotic process^biological_process;GO:0007155^cell adhesion^biological_process;GO:0051301^cell division^biological_process;GO:0071363^cellular response to growth factor stimulus^biological_process;GO:1990090^cellular response to nerve growth factor stimulus^biological_process;GO:0071356^cellu…	COG5126|KOG0034^calcium and integrin binding 1 (calmyrin)^T	PF00036.31^EF hand	--	--	--
new_gene847	969.707	3.11211	0.179797	17.309	4.02384e-67	1.39579e-65	--	--	--	--	--	--	--	--	--	--
gene-SPHA_31242	4889.86	-4.21568	0.243601	-17.3057	4.25969e-67	1.47398e-65	SPHA_31242	XP_014781245.1^PREDICTED: long-chain-fatty-acid--CoA ligase 5-like^55.85%	Q8JZR0.1^RecName: Full=Long-chain-fatty-acid--CoA ligase 5; AltName: Full=Long-chain acyl-CoA synthetase 5; Short=LACS 5^48.25%	K01897|ACSL, fadD|http://www.genome.jp/dbget-bin/www_bget?ko:K01897	GO:0005524^ATP binding^molecular_function;GO:0102391^decanoate-CoA ligase activity^molecular_function;GO:0004467^long-chain fatty acid-CoA ligase activity^molecular_function;GO:0015908^fatty acid transport^biological_process;GO:0001676^long-chain fatty acid metabolic process^biological_process;GO:0035338^long-chain fatty-acyl-CoA biosynthetic process^biological_process;GO:0008654^phospholipid bio…	COG1022|KOG1256^Acyl-CoA synthetase long-chain family member^I	PF00501.27^AMP-binding enzyme	--	SignalP-TM	i7-29o
gene-SPHA_50381	541.579	-3.07116	0.177535	-17.2989	4.79186e-67	1.65407e-65	SPHA_50381	XP_022344811.1^ubiquitin-conjugating enzyme E2 J2-like^68.7%	Q2TA03.1^RecName: Full=Ubiquitin-conjugating enzyme E2 J2; AltName: Full=E2 ubiquitin-conjugating enzyme J2^59.68%	K04554|UBE2J2, NCUBE2, UBC6|http://www.genome.jp/dbget-bin/www_bget?ko:K04554	GO:0005524^ATP binding^molecular_function;GO:0061631^ubiquitin conjugating enzyme activity^molecular_function;GO:0000209^protein polyubiquitination^biological_process;GO:0006986^response to unfolded protein^biological_process;GO:0030433^ubiquitin-dependent ERAD pathway^biological_process;GO:0005783^endoplasmic reticulum^cellular_component;GO:0005789^endoplasmic reticulum membrane^cellular_compone…	KOG0894^Ubiquitin-conjugating enzyme E2, J2^O	PF00179.25^Ubiquitin-conjugating enzyme	--	--	i208-230o245-267i274-296o306-328i335-357o
gene-SPHA_31285	562.611	4.07595	0.235721	17.2914	5.45852e-67	1.87646e-65	SPHA_31285	XP_014788148.1^PREDICTED: methionine synthase reductase-like isoform X1^59.61%	Q8C1A3.2^RecName: Full=Methionine synthase reductase; Short=MSR^39.49%	K00597|MTRR|http://www.genome.jp/dbget-bin/www_bget?ko:K00597	GO:0030586^[methionine synthase] reductase activity^molecular_function;GO:0050444^aquacobalamin reductase (NADPH) activity^molecular_function;GO:0047138^aquacobalamin reductase activity^molecular_function;GO:0071949^FAD binding^molecular_function;GO:0050660^flavin adenine dinucleotide binding^molecular_function;GO:0010181^FMN binding^molecular_function;GO:0070402^NADPH binding^molecular_function;…	COG0369|KOG1158^5-methyltetrahydrofolate-homocysteine methyltransferase reductase^C	PF00667.19^FAD binding domain	--	SignalP-TM	i7-29o729-751i758-780o
gene-SPHA_70433	2423.96	-3.75131	0.216947	-17.2914	5.46272e-67	1.87646e-65	SPHA_70433	XP_014767528.1^PREDICTED: serine/threonine-protein kinase TBK1-like^63.52%	Q9WUN2.1^RecName: Full=Serine/threonine-protein kinase TBK1; AltName: Full=T2K; AltName: Full=TANK-binding kinase 1^44.66%	K05410|TBK1|http://www.genome.jp/dbget-bin/www_bget?ko:K05410	GO:0005524^ATP binding^molecular_function;GO:0042802^identical protein binding^molecular_function;GO:0003676^nucleic acid binding^molecular_function;GO:0051219^phosphoprotein binding^molecular_function;GO:0019903^protein phosphatase binding^molecular_function;GO:0004674^protein serine/threonine kinase activity^molecular_function;GO:0002218^activation of innate immune response^biological_process;G…	KOG4250^STYKc^T	PF00069.24^Protein kinase domain	--	--	o608-630i632-654o659-681i683-705o709-731i736-758o762-784i791-813o817-839i841-863o868-885i
gene-SPHA_79889	4222.66	-1.90373	0.110148	-17.2834	6.27363e-67	2.14979e-65	SPHA_79889	KOF92338.1^hypothetical protein OCBIM_22006850mg^77.4%	Q9UBU6.1^RecName: Full=Protein FAM8A1; AltName: Full=Autosomal highly conserved protein^36.04%	--	GO:0016021^integral component of membrane^cellular_component	KOG4647^Family with sequence similarity 8, member A1^S	PF06271.11^RDD family	--	--	o270-292i400-419o
gene-SPHA_23982	459.633	4.13279	0.239436	17.2606	9.32042e-67	3.1861e-65	SPHA_23982	KOF92630.1^hypothetical protein OCBIM_22006141mg^52.32%	Q6A051.2^RecName: Full=Attractin-like protein 1; Flags: Precursor^32.88%	--	GO:0030246^carbohydrate binding^molecular_function;GO:0007186^G protein-coupled receptor signaling pathway^biological_process;GO:0016021^integral component of membrane^cellular_component;GO:0005886^plasma membrane^cellular_component	KOG1388^attractin-like 1^T	PF01344.24^Kelch motif	--	--	o655-677i684-706o726-748i760-782o797-819i826-848o858-880i887-909o924-946i958-980o995-1017i1030-1052o
gene-SPHA_27907	410.416	-2.5157	0.146099	-17.2192	1.90612e-66	6.50013e-65	SPHA_27907	XP_025106963.1^PRA1 family protein 2-like^73.47%	Q4R4R4.1^RecName: Full=PRA1 family protein 3; AltName: Full=ADP-ribosylation factor-like protein 6-interacting protein 5; Short=ARL-6-interacting protein 5; Short=Aip-5^43.24%	K20392|PRAF2|http://www.genome.jp/dbget-bin/www_bget?ko:K20392	GO:0002037^negative regulation of L-glutamate import across plasma membrane^biological_process;GO:0005856^cytoskeleton^cellular_component;GO:0005789^endoplasmic reticulum membrane^cellular_component;GO:0016021^integral component of membrane^cellular_component;GO:0005886^plasma membrane^cellular_component	KOG4050^PRA1 family protein^ET	PF03208.18^PRA1 family protein	GT66	SignalP-TM	i13-35o39-61i74-91o95-114i
gene-SPHA_36051	6295.91	-2.66688	0.154887	-17.2182	1.93781e-66	6.59229e-65	SPHA_36051	XP_014768465.1^PREDICTED: 3-ketoacyl-CoA thiolase, mitochondrial-like^73.12%	P42765.2^RecName: Full=3-ketoacyl-CoA thiolase, mitochondrial; AltName: Full=Acetyl-CoA acyltransferase; AltName: Full=Beta-ketothiolase; AltName: Full=Mitochondrial 3-oxoacyl-CoA thiolase; AltName: Full=T1^62.1%	K07508|ACAA2|http://www.genome.jp/dbget-bin/www_bget?ko:K07508	GO:0003985^acetyl-CoA C-acetyltransferase activity^molecular_function;GO:0003988^acetyl-CoA C-acyltransferase activity^molecular_function;GO:0003723^RNA binding^molecular_function;GO:0071456^cellular response to hypoxia^biological_process;GO:0006695^cholesterol biosynthetic process^biological_process;GO:0006635^fatty acid beta-oxidation^biological_process;GO:1902109^negative regulation of mitocho…	COG0183|KOG1391^Thiolase, C-terminal domain^I	PF00108.22^Thiolase, N-terminal domain	--	--	--
gene-SPHA_46048	1257.66	-1.83879	0.106827	-17.2128	2.13008e-66	7.22896e-65	SPHA_46048	XP_014767829.1^PREDICTED: ADP-ribosylation factor-like protein 2^92.0%	P36404.4^RecName: Full=ADP-ribosylation factor-like protein 2^80.0%	K07943|ARL2|http://www.genome.jp/dbget-bin/www_bget?ko:K07943	GO:0005525^GTP binding^molecular_function;GO:0003924^GTPase activity^molecular_function;GO:0005095^GTPase inhibitor activity^molecular_function;GO:0070830^bicellular tight junction assembly^biological_process;GO:0007098^centrosome cycle^biological_process;GO:0051457^maintenance of protein location in nucleus^biological_process;GO:0034260^negative regulation of GTPase activity^biological_process;G…	KOG0073^ADP-ribosylation factor-like 2^U	PF00025.20^ADP-ribosylation factor family	--	--	--
gene-SPHA_49115	1120.37	-9.65661	0.561168	-17.2081	2.31074e-66	7.82328e-65	SPHA_49115	XP_014770046.1^PREDICTED: receptor tyrosine-protein kinase erbB-4-like^68.4%	P13387.1^RecName: Full=Epidermal growth factor receptor; Short=CER; Flags: Precursor^33.72%	K04361|EGFR, ERBB1|http://www.genome.jp/dbget-bin/www_bget?ko:K04361	GO:0005524^ATP binding^molecular_function;GO:0004713^protein tyrosine kinase activity^molecular_function;GO:0004714^transmembrane receptor protein tyrosine kinase activity^molecular_function;GO:0071364^cellular response to epidermal growth factor stimulus^biological_process;GO:0007173^epidermal growth factor receptor signaling pathway^biological_process;GO:0007611^learning or memory^biological_pr…	KOG1025^epidermal growth factor receptor^T	PF01030.23^Receptor L domain	--	SignalP-TM	i44-66o419-437i444-466o
gene-SPHA_48827	462.926	-2.70086	0.157215	-17.1794	3.78918e-66	1.2798e-64	SPHA_48827	XP_014784150.1^PREDICTED: huntingtin-interacting protein 1-like^92.69%	O00291.5^RecName: Full=Huntingtin-interacting protein 1; Short=HIP-1; AltName: Full=Huntingtin-interacting protein I; Short=HIP-I^53.47%	K04559|HIP1|http://www.genome.jp/dbget-bin/www_bget?ko:K04559	GO:0051015^actin filament binding^molecular_function;GO:0035612^AP-2 adaptor complex binding^molecular_function;GO:0035615^clathrin adaptor activity^molecular_function;GO:0030276^clathrin binding^molecular_function;GO:0032051^clathrin light chain binding^molecular_function;GO:0005154^epidermal growth factor receptor binding^molecular_function;GO:0035254^glutamate receptor binding^molecular_functi…	KOG0980^Huntingtin interacting protein^Z	PF07651.15^ANTH domain	--	--	--
gene-SPHA_61631	3743.13	3.95388	0.230198	17.176	4.01396e-66	1.35248e-64	SPHA_61631	XP_014775595.1^PREDICTED: uncharacterized protein LOC106872932 isoform X2^32.78%	P49327.3^RecName: Full=Fatty acid synthase; Includes: RecName: Full=^26.92%	--	GO:0008659^(3R)-hydroxymyristoyl-[acyl-carrier-protein] dehydratase activity^molecular_function;GO:0047451^3-hydroxyoctanoyl-[acyl-carrier-protein] dehydratase activity^molecular_function;GO:0102131^3-oxo-glutaryl-[acp] methyl ester reductase activity^molecular_function;GO:0102132^3-oxo-pimeloyl-[acp] methyl ester reductase activity^molecular_function;GO:0004316^3-oxoacyl-[acyl-carrier-protein] r…	COG3319|COG3321|KOG1202^fatty acid synthase^I	PF00975.19^Thioesterase domain	--	--	o1238-1260i
new_gene1059	5683.79	-1.82093	0.106069	-17.1675	4.6499e-66	1.56303e-64	--	XP_014786917.1^PREDICTED: ras-related protein Rab-2^99.53%	Q05975.1^RecName: Full=Ras-related protein Rab-2^94.34%	K07877|RAB2A|http://www.genome.jp/dbget-bin/www_bget?ko:K07877	GO:0005525^GTP binding^molecular_function;GO:0003924^GTPase activity^molecular_function;GO:0015031^protein transport^biological_process;GO:0016192^vesicle-mediated transport^biological_process;GO:0005789^endoplasmic reticulum membrane^cellular_component;GO:0033116^endoplasmic reticulum-Golgi intermediate compartment membrane^cellular_component;GO:0000139^Golgi membrane^cellular_component	COG1100|KOG0098^member RAS oncogene family^U	PF00071.21^Ras family	--	--	--
gene-SPHA_11228	14009.2	-3.09126	0.180193	-17.1553	5.7356e-66	1.9234e-64	SPHA_11228	XP_014779026.1^PREDICTED: ATP-dependent RNA helicase eIF4A-like^89.83%	Q8JFP1.1^RecName: Full=Eukaryotic initiation factor 4A-II; Short=eIF-4A-II; Short=eIF4A-II; AltName: Full=ATP-dependent RNA helicase eIF4A-2^81.04%	K03257|EIF4A|http://www.genome.jp/dbget-bin/www_bget?ko:K03257	GO:0005524^ATP binding^molecular_function;GO:0004004^ATP-dependent RNA helicase activity^molecular_function;GO:0003743^translation initiation factor activity^molecular_function	COG0513|KOG0327^Initiation factor^A	PF00270.28^DEAD/DEAH box helicase	--	--	--
gene-SPHA_52175	724.633	3.05995	0.178602	17.1328	8.45437e-66	2.82841e-64	SPHA_52175	KOF70639.1^hypothetical protein OCBIM_22002460mg^57.67%	--	--	--	--	PF13465.5^Zinc-finger double domain	--	--	--
new_gene3405	1419.95	2.72512	0.159452	17.0905	1.74654e-65	5.82923e-64	--	--	--	--	--	--	PF13465.5^Zinc-finger double domain	--	--	--
gene-SPHA_66943	532.381	-3.05964	0.17905	-17.0881	1.81896e-65	6.05662e-64	SPHA_66943	XP_011422459.1^PREDICTED: derlin-1^75.0%	Q9BUN8.1^RecName: Full=Derlin-1; AltName: Full=Degradation in endoplasmic reticulum protein 1; Short=DERtrin-1; AltName: Full=Der1-like protein 1^58.05%	K11519|DERL1|http://www.genome.jp/dbget-bin/www_bget?ko:K11519	GO:0051117^ATPase binding^molecular_function;GO:0042288^MHC class I protein binding^molecular_function;GO:0002020^protease binding^molecular_function;GO:0038023^signaling receptor activity^molecular_function;GO:0031625^ubiquitin protein ligase binding^molecular_function;GO:1990381^ubiquitin-specific protease binding^molecular_function;GO:0030968^endoplasmic reticulum unfolded protein response^bio…	COG5291|KOG0858^Derlin 1^J	PF04511.14^Der1-like family	--	SignalP-TM	i20-42o57-79i100-122o142-164i171-190o
gene-SPHA_46149	3821.06	-2.67277	0.156417	-17.0874	1.84174e-65	6.11806e-64	SPHA_46149	XP_014769981.1^PREDICTED: transcription factor BTF3 homolog 4-like^94.41%	Q6PC91.1^RecName: Full=Transcription factor BTF3 homolog 4; AltName: Full=Basic transcription factor 3-like 4^75.47%	K01527|EGD1, BTF3|http://www.genome.jp/dbget-bin/www_bget?ko:K01527	--	KOG2240^Basic transcription factor 3-like 4^K	PF01849.17^NAC domain	--	--	--
new_gene3313	7074.75	-2.36866	0.138974	-17.0439	3.88004e-65	1.28588e-63	--	XP_014785883.1^PREDICTED: basic leucine zipper and W2 domain-containing protein 1-like^82.93%	Q5ZLT7.1^RecName: Full=Basic leucine zipper and W2 domain-containing protein 1^56.73%	--	GO:0005737^cytoplasm^cellular_component	KOG2297^basic leucine zipper and W2 domains 1^K	PF02020.17^eIF4-gamma/eIF5/eIF2-epsilon	--	--	--
gene-SPHA_71010	3244.58	-2.5435	0.149417	-17.0229	5.55857e-65	1.83784e-63	SPHA_71010	PVD20423.1^hypothetical protein C0Q70_18578^69.5%	Q9UQ90.2^RecName: Full=Paraplegin; AltName: Full=Cell matrix adhesion regulator; AltName: Full=Spastic paraplegia 7 protein; Flags: Precursor^60.57%	K09552|SPG7|http://www.genome.jp/dbget-bin/www_bget?ko:K09552	GO:0005524^ATP binding^molecular_function;GO:0004222^metalloendopeptidase activity^molecular_function;GO:0008233^peptidase activity^molecular_function;GO:0051082^unfolded protein binding^molecular_function;GO:0008270^zinc ion binding^molecular_function;GO:0008089^anterograde axonal transport^biological_process;GO:0006851^mitochondrial calcium ion transmembrane transport^biological_process;GO:1902…	COG0465|KOG0731^K09552 spastic paraplegia 7 EC 3.4.24^O	PF01434.17^Peptidase family M41	--	--	o225-242i338-360o
gene-SPHA_44888	7176.93	-1.6349	0.0961313	-17.007	7.29245e-65	2.40549e-63	SPHA_44888	XP_014772568.1^PREDICTED: eukaryotic translation initiation factor 3 subunit I-like isoform X2^87.01%	B5FZ19.2^RecName: Full=Eukaryotic translation initiation factor 3 subunit I; Short=eIF3i; AltName: Full=Eukaryotic translation initiation factor 3 subunit 2; AltName: Full=eIF-3-beta; AltName: Full=eIF3 p36^68.18%	K03246|EIF3I|http://www.genome.jp/dbget-bin/www_bget?ko:K03246	GO:0003743^translation initiation factor activity^molecular_function;GO:0001732^formation of cytoplasmic translation initiation complex^biological_process;GO:0006413^translational initiation^biological_process;GO:0016282^eukaryotic 43S preinitiation complex^cellular_component;GO:0033290^eukaryotic 48S preinitiation complex^cellular_component;GO:0005852^eukaryotic translation initiation factor 3 c…	KOG0643^Component of the eukaryotic translation initiation factor 3 (eIF-3) complex, which is involved in protein synthesis and, together with other initiation factors, stimulates binding of mRNA and methionyl-tRNAi to the 40S ribosome (By similarity)^J	PF00400.31^WD domain, G-beta repeat	--	--	--
gene-SPHA_21721	5485.33	-3.49078	0.205599	-16.9786	1.18208e-64	3.89012e-63	SPHA_21721	XP_014788839.1^PREDICTED: septin-11-like^90.8%	A2VE99.1^RecName: Full=Septin-11^81.52%	K16939|SEPT6_8_11|http://www.genome.jp/dbget-bin/www_bget?ko:K16939	GO:0005525^GTP binding^molecular_function;GO:0003924^GTPase activity^molecular_function;GO:0032947^molecular adaptor activity^molecular_function;GO:0061640^cytoskeleton-dependent cytokinesis^biological_process;GO:0030424^axon^cellular_component;GO:0030054^cell junction^cellular_component;GO:0043197^dendritic spine^cellular_component;GO:0015630^microtubule cytoskeleton^cellular_component;GO:003110…	COG5019|KOG2655^Filament-forming cytoskeletal GTPase. May play a role in cytokinesis (Potential). May play a role in the cytoarchitecture of neurons, including dendritic arborization and dendritic spines, and in GABAergic synaptic connectivity (By similarity)^Z	PF00735.17^Septin	--	--	--
gene-SPHA_47692	645.311	-2.20439	0.129861	-16.975	1.25666e-64	4.12595e-63	SPHA_47692	XP_014789811.1^PREDICTED: core histone macro-H2A.1-like isoform X3^56.71%	O93327.3^RecName: Full=Core histone macro-H2A.1; Short=Histone macroH2A1; Short=mH2A1; AltName: Full=H2A.y; AltName: Full=H2A/y^54.45%	K11251|H2A|http://www.genome.jp/dbget-bin/www_bget?ko:K11251	GO:0003677^DNA binding^molecular_function;GO:0010385^double-stranded methylated DNA binding^molecular_function;GO:0031492^nucleosomal DNA binding^molecular_function;GO:1990841^promoter-specific chromatin binding^molecular_function;GO:0046982^protein heterodimerization activity^molecular_function;GO:0019901^protein kinase binding^molecular_function;GO:0030291^protein serine/threonine kinase inhibi…	COG2110|COG5262|KOG1756|KOG2633^H2A histone family, member^B	PF01661.20^Macro domain	--	--	--
gene-SPHA_52088	966.464	-2.60009	0.153276	-16.9635	1.53048e-64	5.01329e-63	SPHA_52088	XP_014789270.1^PREDICTED: actin-related protein 10-like^68.33%	Q9QZB7.2^RecName: Full=Actin-related protein 10; AltName: Full=Actin-related protein 11^53.16%	K16576|ACTR10, ARP11|http://www.genome.jp/dbget-bin/www_bget?ko:K16576	GO:0007018^microtubule-based movement^biological_process;GO:0005737^cytoplasm^cellular_component;GO:0005869^dynactin complex^cellular_component	COG5277|KOG0676^Actin-related protein 10 homolog (S. cerevisiae)^Z	PF00022.18^Actin	--	--	--
gene-SPHA_45736	4498.53	-2.00028	0.118058	-16.9432	2.15896e-64	7.05561e-63	SPHA_45736	XP_014775239.1^PREDICTED: dnaJ homolog subfamily A member 2-like^61.56%	Q9QYJ0.1^RecName: Full=DnaJ homolog subfamily A member 2; AltName: Full=mDj3; Flags: Precursor^46.6%	K09503|DNAJA2|http://www.genome.jp/dbget-bin/www_bget?ko:K09503	GO:0005524^ATP binding^molecular_function;GO:0001671^ATPase activator activity^molecular_function;GO:0051087^chaperone binding^molecular_function;GO:0031072^heat shock protein binding^molecular_function;GO:0046872^metal ion binding^molecular_function;GO:0051082^unfolded protein binding^molecular_function;GO:0042026^protein refolding^biological_process;GO:0009408^response to heat^biological_proces…	COG0484|KOG0712^DnaJ central domain^O	PF01556.17^DnaJ C terminal domain	--	--	--
gene-SPHA_66879	1403.87	-6.23271	0.368078	-16.9331	2.56438e-64	8.36118e-63	SPHA_66879	KOF97530.1^hypothetical protein OCBIM_22029322mg^54.69%	D3ZAT9.1^RecName: Full=Failed axon connections homolog^36.67%	--	GO:0016021^integral component of membrane^cellular_component	KOG4244^failed axon connections homolog (Drosophila)^T	PF17172.3^Glutathione S-transferase N-terminal domain	--	SignalP-TM	o5-25i85-107o122-144i156-178o198-220i222-241o245-267i274-296o358-380i393-415o444-466i473-495o510-532i552-574o584-606i613-635o645-664i671-693o898-920i
new_gene3570	3870.92	-2.19299	0.129874	-16.8855	5.74827e-64	1.86991e-62	--	XP_014767927.1^PREDICTED: proteasome subunit alpha type-5-like^91.7%	Q9Z2U1.1^RecName: Full=Proteasome subunit alpha type-5; AltName: Full=Macropain zeta chain; AltName: Full=Multicatalytic endopeptidase complex zeta chain; AltName: Full=Proteasome zeta chain >P28066.3 RecName: Full=Proteasome subunit alpha type-5; AltName: Full=Macropain zeta chain; AltName: Full=Multicatalytic endopeptidase complex zeta chain; AltName: Full=Proteasome zeta chain >Q5E987.1 RecNam…	K02729|PSMA5|http://www.genome.jp/dbget-bin/www_bget?ko:K02729	GO:0004175^endopeptidase activity^molecular_function;GO:0004298^threonine-type endopeptidase activity^molecular_function;GO:0010498^proteasomal protein catabolic process^biological_process;GO:0010499^proteasomal ubiquitin-independent protein catabolic process^biological_process;GO:0043161^proteasome-mediated ubiquitin-dependent protein catabolic process^biological_process;GO:0005737^cytoplasm^cel…	COG0638|KOG0176^The proteasome is a multicatalytic proteinase complex which is characterized by its ability to cleave peptides with Arg, Phe, Tyr, Leu, and Glu adjacent to the leaving group at neutral or slightly basic pH. The proteasome has an ATP-dependent proteolytic activity (By similarity)^O	PF00227.25^Proteasome subunit	--	--	--
new_gene2761	9173.05	3.30311	0.195681	16.8801	6.30675e-64	2.04687e-62	--	KOF76658.1^hypothetical protein OCBIM_22033079mg^29.43%	--	--	--	--	PF00643.23^B-box zinc finger	--	--	--
gene-SPHA_50443	1434.75	-2.3139	0.137535	-16.824	1.62756e-63	5.27017e-62	SPHA_50443	XP_014781742.1^PREDICTED: mono^73.58%	Q5U2Q4.1^RecName: Full=Protein mono-ADP-ribosyltransferase PARP16; AltName: Full=ADP-ribosyltransferase diphtheria toxin-like 15; AltName: Full=Poly^44.23%	K00774|PARP16|http://www.genome.jp/dbget-bin/www_bget?ko:K00774	GO:0019900^kinase binding^molecular_function;GO:0003950^NAD+ ADP-ribosyltransferase activity^molecular_function;GO:1990404^protein ADP-ribosylase activity^molecular_function;GO:0043539^protein serine/threonine kinase activator activity^molecular_function;GO:0030968^endoplasmic reticulum unfolded protein response^biological_process;GO:0006471^protein ADP-ribosylation^biological_process;GO:0070213^…	--	PF00644.19^Poly(ADP-ribose) polymerase catalytic domain	--	--	o297-316i
new_gene2595	616.489	3.72062	0.221161	16.8231	1.65214e-63	5.33751e-62	--	XP_014782837.1^PREDICTED: uncharacterized protein LOC106878205, partial^43.77%	--	--	--	--	--	--	--	--
gene-SPHA_63849	2817.01	-4.36479	0.259477	-16.8215	1.69875e-63	5.47557e-62	SPHA_63849	XP_013412255.1^N-acetylglucosamine-1-phosphotransferase subunit gamma isoform X1^48.39%	Q58CS8.4^RecName: Full=N-acetylglucosamine-1-phosphotransferase subunit gamma; AltName: Full=GlcNAc-1-phosphotransferase subunit gamma; AltName: Full=UDP-N-acetylglucosamine-1-phosphotransferase subunit gamma; Flags: Precursor^41.7%	K10087|GNPTG, GNPTAG|http://www.genome.jp/dbget-bin/www_bget?ko:K10087	GO:0042803^protein homodimerization activity^molecular_function;GO:0046835^carbohydrate phosphorylation^biological_process;GO:0005576^extracellular region^cellular_component;GO:0005794^Golgi apparatus^cellular_component	KOG2397^N-acetylglucosamine-1-phosphate transferase, gamma subunit^T	PF13015.5^Glucosidase II beta subunit-like protein	--	--	--
new_gene2087	10315.8	-4.32811	0.257499	-16.8083	2.12177e-63	6.8235e-62	--	XP_014787526.1^PREDICTED: cytochrome c oxidase subunit 6A2, mitochondrial-like^80.2%	Q9TTT7.1^RecName: Full=Cytochrome c oxidase subunit 6A1, mitochondrial; AltName: Full=Cytochrome c oxidase polypeptide VIa-liver; Flags: Precursor^57.84%	K02266|COX6A|http://www.genome.jp/dbget-bin/www_bget?ko:K02266	GO:0004129^cytochrome-c oxidase activity^molecular_function;GO:0005751^mitochondrial respiratory chain complex IV^cellular_component	KOG3469^Cytochrome c oxidase polypeptide VIa^C	PF02046.14^Cytochrome c oxidase subunit VIa	--	SignalP-TM	--
gene-SPHA_58141	97577.8	-6.6306	0.39505	-16.7842	3.1841e-63	1.02166e-61	SPHA_58141	XP_014775114.1^PREDICTED: rho GTPase-activating protein 11B-like^75.68%	P60467.2^RecName: Full=Protein transport protein Sec61 subunit beta >P60468.2 RecName: Full=Protein transport protein Sec61 subunit beta >Q5RB31.3 RecName: Full=Protein transport protein Sec61 subunit beta^61.05%	--	GO:0005086^ARF guanyl-nucleotide exchange factor activity^molecular_function;GO:0048408^epidermal growth factor binding^molecular_function;GO:0015450^P-P-bond-hydrolysis-driven protein transmembrane transporter activity^molecular_function;GO:0031204^posttranslational protein targeting to membrane, translocation^biological_process;GO:0030970^retrograde protein transport, ER to cytosol^biological_p…	KOG3457^SEC61 beta subunit^U	PF03911.15^Sec61beta family	--	--	o235-257i
new_gene3614	719.73	2.54432	0.151755	16.766	4.32799e-63	1.38555e-61	--	--	--	--	--	--	PF13465.5^Zinc-finger double domain	--	--	--
gene-SPHA_52519	4600.94	-3.54017	0.211193	-16.7627	4.57473e-63	1.46122e-61	SPHA_52519	XP_014790620.1^PREDICTED: phenylalanine--tRNA ligase beta subunit-like^73.22%	Q9NSD9.3^RecName: Full=Phenylalanine--tRNA ligase beta subunit; AltName: Full=Phenylalanyl-tRNA synthetase beta subunit; Short=PheRS^64.74%	K01890|FARSB, pheT|http://www.genome.jp/dbget-bin/www_bget?ko:K01890	GO:0005524^ATP binding^molecular_function;GO:0000287^magnesium ion binding^molecular_function;GO:0004826^phenylalanine-tRNA ligase activity^molecular_function;GO:0003723^RNA binding^molecular_function;GO:0006432^phenylalanyl-tRNA aminoacylation^biological_process;GO:0051290^protein heterotetramerization^biological_process;GO:0006412^translation^biological_process;GO:0006418^tRNA aminoacylation fo…	COG0072|KOG2472^phenylalanyl-tRNA synthetase, beta subunit^J	PF03483.16^B3/4 domain	--	--	--
gene-SPHA_7903	1907.45	3.22174	0.192372	16.7475	5.90951e-63	1.88331e-61	SPHA_7903	WP_051250296.1^hypothetical protein^32.12%	O13945.1^RecName: Full=Protein kinase domain-containing protein ppk9^25.9%	--	GO:0005524^ATP binding^molecular_function;GO:0004674^protein serine/threonine kinase activity^molecular_function;GO:0035556^intracellular signal transduction^biological_process;GO:0006468^protein phosphorylation^biological_process;GO:0005737^cytoplasm^cellular_component;GO:0005829^cytosol^cellular_component;GO:0044732^mitotic spindle pole body^cellular_component;GO:0005634^nucleus^cellular_compon…	COG0515|KOG0583^Protein tyrosine kinase^T	PF00069.24^Protein kinase domain	--	--	--
gene-SPHA_43675	2515.51	-2.66384	0.159118	-16.7412	6.56286e-63	2.08681e-61	SPHA_43675	XP_014789463.1^PREDICTED: lysosomal alpha-mannosidase-like^57.92%	O09159.4^RecName: Full=Lysosomal alpha-mannosidase; Short=Laman; AltName: Full=Lysosomal acid alpha-mannosidase; AltName: Full=Mannosidase alpha class 2B member 1; AltName: Full=Mannosidase alpha-B; Flags: Precursor^40.47%	K12311|MAN2B1, LAMAN|http://www.genome.jp/dbget-bin/www_bget?ko:K12311	GO:0004559^alpha-mannosidase activity^molecular_function;GO:0005537^mannose binding^molecular_function;GO:0046872^metal ion binding^molecular_function;GO:0006464^cellular protein modification process^biological_process;GO:0007611^learning or memory^biological_process;GO:0006013^mannose metabolic process^biological_process;GO:0006517^protein deglycosylation^biological_process;GO:0005615^extracellu…	KOG1959^mannosidase, alpha, class 2B, member^G	PF07748.12^Glycosyl hydrolases family 38 C-terminal domain	GH38	--	--
new_gene3104	1697.89	-2.99003	0.178618	-16.7397	6.7276e-63	2.13439e-61	--	ABI84193.2^amyloid precursor protein^90.73%	Q10651.2^RecName: Full=Amyloid-beta-like protein; Flags: Precursor^27.39%	K04520|APP|http://www.genome.jp/dbget-bin/www_bget?ko:K04520	GO:0008201^heparin binding^molecular_function;GO:0046914^transition metal ion binding^molecular_function;GO:0010171^body morphogenesis^biological_process;GO:0030154^cell differentiation^biological_process;GO:0042395^ecdysis, collagen and cuticulin-based cuticle^biological_process;GO:0002119^nematode larval development^biological_process;GO:0007399^nervous system development^biological_process;GO:…	KOG3540^beta-amyloid precursor protein C-terminus^U	PF12925.6^E2 domain of amyloid precursor protein	--	--	o612-634i
gene-SPHA_80416	1008.52	3.30424	0.197592	16.7225	8.98577e-63	2.84442e-61	SPHA_80416	KOF70438.1^hypothetical protein OCBIM_22002873mg^76.38%	--	--	--	--	PF01839.22^FG-GAP repeat	--	--	o348-370i
gene-SPHA_30744	464.513	-8.14113	0.487287	-16.707	1.16476e-62	3.67876e-61	SPHA_30744	XP_014771999.1^PREDICTED: beta-lactamase domain-containing protein 2-like^52.45%	Q09621.1^RecName: Full=Beta-lactamase domain-containing protein 2^43.52%	--	GO:0016021^integral component of membrane^cellular_component	COG1680^Beta-lactamase^V	PF00144.23^Beta-lactamase	--	SignalP-TM	o4-22i145-167o177-199i206-228o248-270i283-305o309-331i333-352o372-394i401-423o
gene-SPHA_61567	2767.1	-8.21642	0.491942	-16.702	1.26705e-62	3.99291e-61	SPHA_61567	AWH12351.1^cathepsin L^68.77%	Q26636.1^RecName: Full=Cathepsin L; Contains: RecName: Full=Cathepsin L heavy chain; Contains: RecName: Full=Cathepsin L light chain; Flags: Precursor^53.89%	K01365|CTSL|http://www.genome.jp/dbget-bin/www_bget?ko:K01365	GO:0008234^cysteine-type peptidase activity^molecular_function;GO:0030154^cell differentiation^biological_process;GO:0007275^multicellular organism development^biological_process;GO:0005764^lysosome^cellular_component	COG4870|KOG1543^cathepsin^O	PF00112.22^Papain family cysteine protease	--	--	--
gene-SPHA_5625	2815.65	-1.76583	0.105836	-16.6845	1.6979e-62	5.33875e-61	SPHA_5625	XP_014783652.1^PREDICTED: cold shock domain-containing protein E1-like^86.94%	P18395.1^RecName: Full=Cold shock domain-containing protein E1; AltName: Full=Protein UNR^45.98%	--	GO:0003723^RNA binding^molecular_function;GO:0070966^nuclear-transcribed mRNA catabolic process, no-go decay^biological_process;GO:0070937^CRD-mediated mRNA stability complex^cellular_component;GO:0005829^cytosol^cellular_component;GO:0005794^Golgi apparatus^cellular_component;GO:0005886^plasma membrane^cellular_component	--	PF00313.21^'Cold-shock' DNA-binding domain	--	--	--
new_gene1639	2295.73	-6.99961	0.41976	-16.6752	1.98417e-62	6.22501e-61	--	XP_014782431.1^PREDICTED: uridine phosphorylase 1-like^57.6%	P52624.2^RecName: Full=Uridine phosphorylase 1; Short=UPase 1; Short=UrdPase 1^42.29%	K00757|udp, UPP|http://www.genome.jp/dbget-bin/www_bget?ko:K00757	GO:0004850^uridine phosphorylase activity^molecular_function;GO:0042149^cellular response to glucose starvation^biological_process;GO:0009166^nucleotide catabolic process^biological_process;GO:0006220^pyrimidine nucleotide metabolic process^biological_process;GO:0044206^UMP salvage^biological_process;GO:0006218^uridine catabolic process^biological_process;GO:0046108^uridine metabolic process^biol…	COG2820|KOG3728^Phosphorylase superfamily^F	PF01048.19^Phosphorylase superfamily	--	--	--
gene-SPHA_46533	2803.33	-2.77854	0.166718	-16.6661	2.3108e-62	7.23369e-61	SPHA_46533	XP_021341545.1^palmitoyltransferase ZDHHC2-like isoform X3^63.37%	Q9UIJ5.1^RecName: Full=Palmitoyltransferase ZDHHC2; AltName: Full=Reduced expression associated with metastasis protein; Short=Ream; AltName: Full=Reduced expression in cancer protein; Short=Rec; AltName: Full=Zinc finger DHHC domain-containing protein 2; Short=DHHC-2; AltName: Full=Zinc finger protein 372^56.84%	K20028|ZDHHC2_15_20|http://www.genome.jp/dbget-bin/www_bget?ko:K20028	GO:0016409^palmitoyltransferase activity^molecular_function;GO:0019706^protein-cysteine S-palmitoyltransferase activity^molecular_function;GO:0044267^cellular protein metabolic process^biological_process;GO:0018230^peptidyl-L-cysteine S-palmitoylation^biological_process;GO:0018345^protein palmitoylation^biological_process;GO:0006612^protein targeting to membrane^biological_process;GO:0005783^endo…	COG5273|KOG1315^Zinc finger protein^S	PF01529.19^DHHC palmitoyltransferase	--	SignalP-TM	i7-29o44-61i163-185o200-222i
gene-SPHA_34470	4136.25	-2.55244	0.153166	-16.6646	2.37153e-62	7.40737e-61	SPHA_34470	XP_014785604.1^PREDICTED: prenylated Rab acceptor protein 1-like^73.2%	Q9UI14.1^RecName: Full=Prenylated Rab acceptor protein 1; AltName: Full=PRA1 family protein 1^51.23%	K20359|RABAC1, PRAF1|http://www.genome.jp/dbget-bin/www_bget?ko:K20359	GO:0042802^identical protein binding^molecular_function;GO:0070064^proline-rich region binding^molecular_function;GO:0008022^protein C-terminus binding^molecular_function;GO:0030054^cell junction^cellular_component;GO:0005794^Golgi apparatus^cellular_component;GO:0016021^integral component of membrane^cellular_component;GO:0016020^membrane^cellular_component;GO:0005886^plasma membrane^cellular_co…	COG5130|KOG3142^Rab acceptor 1 (Prenylated)^U	PF03208.18^PRA1 family protein	--	--	i83-117o147-169i
gene-SPHA_64255	3678.33	2.72112	0.163363	16.6568	2.69895e-62	8.41143e-61	SPHA_64255	XP_014772393.1^PREDICTED: nucleoporin NDC1-like isoform X1^61.08%	Q6AXN4.1^RecName: Full=Nucleoporin NDC1; AltName: Full=Transmembrane protein 48^47.97%	K14315|NDC1, TMEM48|http://www.genome.jp/dbget-bin/www_bget?ko:K14315	GO:0017056^structural constituent of nuclear pore^molecular_function;GO:0051028^mRNA transport^biological_process;GO:0006999^nuclear pore organization^biological_process;GO:0015031^protein transport^biological_process;GO:0016021^integral component of membrane^cellular_component;GO:0031965^nuclear membrane^cellular_component;GO:0070762^nuclear pore transmembrane ring^cellular_component	KOG4358^Transmembrane protein 48^U	PF09531.9^Nucleoporin protein Ndc1-Nup	--	SignalP-TM	i24-46o56-78i105-127o152-174i194-216o252-274i
gene-SPHA_48957	8072.52	2.97932	0.178934	16.6503	3.00885e-62	9.35661e-61	SPHA_48957	XP_015208390.1^PREDICTED: CCR4-NOT transcription complex subunit 2 isoform X2^47.03%	Q9NZN8.1^RecName: Full=CCR4-NOT transcription complex subunit 2; AltName: Full=CCR4-associated factor 2^46.84%	K12605|CNOT2, NOT2|http://www.genome.jp/dbget-bin/www_bget?ko:K12605	GO:0001226^RNA polymerase II transcription corepressor binding^molecular_function;GO:0003712^transcription coregulator activity^molecular_function;GO:0006977^DNA damage response, signal transduction by p53 class mediator resulting in cell cycle arrest^biological_process;GO:0031047^gene silencing by RNA^biological_process;GO:0033147^negative regulation of intracellular estrogen receptor signaling …	COG5601|KOG2151^CCR4-NOT transcription complex, subunit 2^K	PF04153.17^NOT2 / NOT3 / NOT5 family	--	--	--
gene-SPHA_47802	3533.15	-4.03011	0.242286	-16.6337	3.97401e-62	1.23308e-60	SPHA_47802	XP_021345140.1^coatomer subunit zeta-1-like isoform X1^78.16%	P35604.2^RecName: Full=Coatomer subunit zeta-1; AltName: Full=Zeta-1-coat protein; Short=Zeta-1 COP^63.64%	K20472|COPZ, RET3|http://www.genome.jp/dbget-bin/www_bget?ko:K20472	GO:0006891^intra-Golgi vesicle-mediated transport^biological_process;GO:0006886^intracellular protein transport^biological_process;GO:0006890^retrograde vesicle-mediated transport, Golgi to endoplasmic reticulum^biological_process;GO:1901998^toxin transport^biological_process;GO:0030126^COPI vesicle coat^cellular_component;GO:0000139^Golgi membrane^cellular_component	COG5541|KOG3343^Coatomer protein complex, subunit zeta^U	PF01217.19^Clathrin adaptor complex small chain	--	--	o173-195i
gene-SPHA_57181	179.713	-5.44714	0.327491	-16.6329	4.02335e-62	1.24565e-60	SPHA_57181	XP_014787739.1^PREDICTED: slowpoke-binding protein-like^57.69%	Q8IPH9.2^RecName: Full=Slowpoke-binding protein^33.94%	K17543|PXK|http://www.genome.jp/dbget-bin/www_bget?ko:K17543	GO:0004672^protein kinase activity^molecular_function;GO:0050804^modulation of chemical synaptic transmission^biological_process;GO:0032780^negative regulation of ATPase activity^biological_process;GO:0043271^negative regulation of ion transport^biological_process;GO:0007274^neuromuscular synaptic transmission^biological_process;GO:0042391^regulation of membrane potential^biological_process;GO:00…	--	PF14382.5^Exosome complex exonuclease RRP4 N-terminal region	--	--	o311-333i340-362o442-464i477-499o509-528i
gene-SPHA_47066	1188.8	-2.03589	0.122453	-16.6259	4.52522e-62	1.39797e-60	SPHA_47066	XP_014769433.1^PREDICTED: uncharacterized protein LOC106868605 isoform X3^72.87%	--	--	--	--	PF13676.5^TIR domain	--	--	--
gene-SPHA_48838	1648.57	-4.18015	0.251639	-16.6117	5.73566e-62	1.76804e-60	SPHA_48838	XP_021348370.1^neurobeachin-like isoform X4^82.32%	Q9W4E2.4^RecName: Full=Neurobeachin; AltName: Full=A-kinase anchor protein 550; Short=AKAP 550; AltName: Full=Protein rugose; AltName: Full=dAKAP550^71.68%	--	GO:0051018^protein kinase A binding^molecular_function;GO:0042675^compound eye cone cell differentiation^biological_process;GO:0042462^eye photoreceptor cell development^biological_process;GO:0016319^mushroom body development^biological_process;GO:0007528^neuromuscular junction development^biological_process;GO:0008355^olfactory learning^biological_process;GO:0007614^short-term memory^biological_…	KOG1787^Domain of Unknown Function (DUF1088)^U	PF02138.17^Beige/BEACH domain	--	--	--
new_gene2466	2547.57	-11.3949	0.686011	-16.6104	5.86301e-62	1.80335e-60	--	EGW04128.1^Tyrosine aminotransferase^57.1%	Q8QZR1.1^RecName: Full=Tyrosine aminotransferase; Short=TAT; AltName: Full=L-tyrosine:2-oxoglutarate aminotransferase^53.69%	K00815|TAT|http://www.genome.jp/dbget-bin/www_bget?ko:K00815	GO:0016597^amino acid binding^molecular_function;GO:0004838^L-tyrosine:2-oxoglutarate aminotransferase activity^molecular_function;GO:0030170^pyridoxal phosphate binding^molecular_function;GO:0006103^2-oxoglutarate metabolic process^biological_process;GO:0009058^biosynthetic process^biological_process;GO:0006520^cellular amino acid metabolic process^biological_process;GO:0006536^glutamate metabol…	COG0436|KOG0259^tyrosine aminotransferase^E	PF00155.20^Aminotransferase class I and II	--	--	--
gene-SPHA_769	1270.86	-2.63674	0.158787	-16.6055	6.35751e-62	1.9512e-60	SPHA_769	XP_014770142.1^PREDICTED: bridging integrator 3-like isoform X2^76.49%	Q9NQY0.1^RecName: Full=Bridging integrator 3^42.86%	K20120|BIN3|http://www.genome.jp/dbget-bin/www_bget?ko:K20120	GO:0008093^cytoskeletal adaptor activity^molecular_function;GO:0008092^cytoskeletal protein binding^molecular_function;GO:0051666^actin cortical patch localization^biological_process;GO:0007015^actin filament organization^biological_process;GO:0061640^cytoskeleton-dependent cytokinesis^biological_process;GO:0000917^division septum assembly^biological_process;GO:0006897^endocytosis^biological_proc…	--	PF03114.17^BAR domain	--	--	--
gene-SPHA_2784	4883.81	2.66802	0.160675	16.605	6.40877e-62	1.96267e-60	SPHA_2784	XP_014788574.1^PREDICTED: DNA damage-inducible transcript 4-like protein^81.97%	Q8VD50.1^RecName: Full=DNA damage-inducible transcript 4-like protein; AltName: Full=Soleus muscle atrophied after hindlimb suspension protein 1^40.91%	--	GO:0009968^negative regulation of signal transduction^biological_process;GO:0005737^cytoplasm^cellular_component	--	PF07809.10^RTP801 C-terminal region	--	--	--
gene-SPHA_15831	384.068	3.56794	0.215077	16.5891	8.35171e-62	2.55215e-60	SPHA_15831	KOF73426.1^hypothetical protein OCBIM_22037891mg, partial^71.1%	Q803M5.2^RecName: Full=Protein saal1^36.17%	--	GO:0005615^extracellular space^cellular_component;GO:0005634^nucleus^cellular_component	--	--	--	--	--
new_gene460	758.795	-6.96931	0.420376	-16.5788	9.92281e-62	3.02571e-60	--	--	--	--	--	--	--	--	--	--
gene-SPHA_73321	485.36	-5.71376	0.344739	-16.5742	1.07141e-61	3.25995e-60	SPHA_73321	XP_014773210.1^PREDICTED: secernin-1-like^61.65%	Q12765.2^RecName: Full=Secernin-1^43.81%	K14358|SCRN|http://www.genome.jp/dbget-bin/www_bget?ko:K14358	GO:0016805^dipeptidase activity^molecular_function;GO:0006887^exocytosis^biological_process;GO:0005737^cytoplasm^cellular_component;GO:0031965^nuclear membrane^cellular_component;GO:0005634^nucleus^cellular_component	COG4690^secernin 1^O	PF03577.14^Peptidase family C69	--	SignalP-TM	o34-56i69-91o
gene-SPHA_12859	1022.3	-1.65782	0.100111	-16.5599	1.35897e-61	4.12601e-60	SPHA_12859	XP_025081439.1^LIM and SH3 domain protein F42H10.3-like isoform X2^48.97%	P34416.3^RecName: Full=LIM and SH3 domain protein F42H10.3^43.97%	--	GO:0046872^metal ion binding^molecular_function;GO:0030054^cell junction^cellular_component;GO:0055120^striated muscle dense body^cellular_component	KOG1702^LIM and SH3 protein 1^Z	PF00880.17^Nebulin repeat	--	--	--
new_gene2485	461.997	-5.6748	0.34291	-16.549	1.6291e-61	4.93555e-60	--	XP_014775163.1^PREDICTED: calcyphosin-like protein^64.14%	Q7XIM0.1^RecName: Full=Calcium-dependent protein kinase 17; Short=OsCDPK17; Short=OsCPK17^29.66%	--	GO:0005524^ATP binding^molecular_function;GO:0005509^calcium ion binding^molecular_function;GO:0009931^calcium-dependent protein serine/threonine kinase activity^molecular_function;GO:0005516^calmodulin binding^molecular_function;GO:0004683^calmodulin-dependent protein kinase activity^molecular_function;GO:0009738^abscisic acid-activated signaling pathway^biological_process;GO:0035556^intracellul…	KOG0032^Calcyphosine-like^T	PF13499.5^EF-hand domain pair	--	--	--
gene-SPHA_72355	494.552	2.99599	0.181105	16.5428	1.80341e-61	5.45192e-60	SPHA_72355	XP_014788373.1^PREDICTED: twinkle protein, mitochondrial-like isoform X1^59.62%	Q8CIW5.1^RecName: Full=Twinkle protein, mitochondrial; AltName: Full=Progressive external ophthalmoplegia 1 protein homolog; AltName: Full=T7 gp4-like protein with intramitochondrial nucleoid localization; AltName: Full=T7-like mitochondrial DNA helicase; AltName: Full=Twinkle mtDNA helicase; Flags: Precursor^46.96%	K17680|PEO1|http://www.genome.jp/dbget-bin/www_bget?ko:K17680	GO:0043139^5'-3' DNA helicase activity^molecular_function;GO:0005524^ATP binding^molecular_function;GO:0003678^DNA helicase activity^molecular_function;GO:0002020^protease binding^molecular_function;GO:0003697^single-stranded DNA binding^molecular_function;GO:0071333^cellular response to glucose stimulus^biological_process;GO:0006268^DNA unwinding involved in DNA replication^biological_process;GO…	KOG2373^chromosome 10 open reading frame 2^L	PF13481.5^AAA domain	--	--	--
gene-SPHA_58616	2616.04	-2.89166	0.174976	-16.526	2.38498e-61	7.19469e-60	SPHA_58616	XP_021353851.1^geranylgeranyl pyrophosphate synthase-like^68.69%	P56966.2^RecName: Full=Geranylgeranyl pyrophosphate synthase; Short=GGPP synthase; Short=GGPPSase; AltName: Full=(2E,6E)-farnesyl diphosphate synthase; AltName: Full=Dimethylallyltranstransferase; AltName: Full=Farnesyl diphosphate synthase; AltName: Full=Farnesyltranstransferase; AltName: Full=Geranylgeranyl diphosphate synthase; AltName: Full=Geranyltranstransferase^65.4%	K00804|GGPS1|http://www.genome.jp/dbget-bin/www_bget?ko:K00804	GO:0004161^dimethylallyltranstransferase activity^molecular_function;GO:0004311^farnesyltranstransferase activity^molecular_function;GO:0004337^geranyltranstransferase activity^molecular_function;GO:0042802^identical protein binding^molecular_function;GO:0046872^metal ion binding^molecular_function;GO:0045337^farnesyl diphosphate biosynthetic process^biological_process;GO:0033384^geranyl diphosph…	COG0142|KOG0777^Geranylgeranyl diphosphate synthase 1^H	PF00348.16^Polyprenyl synthetase	--	--	--
new_gene2397	1755.95	1.97543	0.11978	16.4921	4.18425e-61	1.25956e-59	--	XP_014777405.1^PREDICTED: tetratricopeptide repeat protein 9C-like^57.69%	A4IHU6.1^RecName: Full=Tetratricopeptide repeat protein 9C; Short=TPR repeat protein 9C^38.37%	--	--	--	PF00515.27^Tetratricopeptide repeat	GT41	--	--
new_gene3390	729.21	2.86659	0.173913	16.4829	4.87129e-61	1.46325e-59	--	XP_014779623.1^PREDICTED: fukutin-related protein-like^76.19%	Q8CG64.1^RecName: Full=Fukutin-related protein; AltName: Full=Ribitol-5-phosphate transferase^45.12%	K19873|FKRP|http://www.genome.jp/dbget-bin/www_bget?ko:K19873	GO:0002162^dystroglycan binding^molecular_function;GO:0016740^transferase activity^molecular_function;GO:0009101^glycoprotein biosynthetic process^biological_process;GO:0035269^protein O-linked mannosylation^biological_process;GO:0016485^protein processing^biological_process;GO:0005829^cytosol^cellular_component;GO:0005615^extracellular space^cellular_component;GO:0005794^Golgi apparatus^cellular…	--	PF04991.12^LicD family	--	SignalP-TM	i12-29o
gene-SPHA_9559	765.909	2.42148	0.14693	16.4805	5.06306e-61	1.51763e-59	SPHA_9559	XP_014768838.1^PREDICTED: uncharacterized protein LOC106868191^74.16%	--	--	--	--	--	--	SignalP-TM	--
gene-SPHA_64830	5771.88	-5.05007	0.306472	-16.4781	5.27458e-61	1.57768e-59	SPHA_64830	XP_009062827.1^hypothetical protein LOTGIDRAFT_128992^71.84%	B4PVC6.1^RecName: Full=Transmembrane emp24 domain-containing protein eca; Flags: Precursor^57.55%	K20346|TMED4_9_11|http://www.genome.jp/dbget-bin/www_bget?ko:K20346	GO:0009953^dorsal/ventral pattern formation^biological_process;GO:0005789^endoplasmic reticulum membrane^cellular_component;GO:0016021^integral component of membrane^cellular_component	KOG1690^Transmembrane emp24 protein transport domain containing^U	PF01105.23^emp24/gp25L/p24 family/GOLD	--	SignalP-TM	i45-67o82-104i352-371o
gene-SPHA_37095	1479.1	2.99855	0.182006	16.475	5.5477e-61	1.65587e-59	SPHA_37095	XP_014768650.1^PREDICTED: DNA mismatch repair protein Msh2-like^78.56%	Q5XXB5.1^RecName: Full=DNA mismatch repair protein Msh2; AltName: Full=MutS protein homolog 2^61.02%	K08735|MSH2|http://www.genome.jp/dbget-bin/www_bget?ko:K08735	GO:0005524^ATP binding^molecular_function;GO:0030983^mismatched DNA binding^molecular_function;GO:0007049^cell cycle^biological_process;GO:0006298^mismatch repair^biological_process;GO:0005694^chromosome^cellular_component;GO:0032301^MutSalpha complex^cellular_component	COG0249|KOG0219^mutS homolog 2, colon cancer, nonpolyposis type 1 (E. coli)^L	PF00488.20^MutS domain V	--	SignalP-TM	i5-27o31-53i58-80o84-106i108-130o140-162i169-191o201-223i230-252o257-279i286-308o323-345i352-374o
gene-SPHA_72872	3649.2	-6.82588	0.415027	-16.4468	8.83456e-61	2.63136e-59	SPHA_72872	XP_022334415.1^xanthine dehydrogenase/oxidase-like isoform X1^54.87%	P47990.1^RecName: Full=Xanthine dehydrogenase/oxidase; Includes: RecName: Full=Xanthine dehydrogenase; Short=XD; Includes: RecName: Full=Xanthine oxidase; Short=XO; AltName: Full=Xanthine oxidoreductase; Short=XOR^55.32%	K00106|XDH|http://www.genome.jp/dbget-bin/www_bget?ko:K00106	GO:0051537^2 iron, 2 sulfur cluster binding^molecular_function;GO:0009055^electron transfer activity^molecular_function;GO:0071949^FAD binding^molecular_function;GO:0050660^flavin adenine dinucleotide binding^molecular_function;GO:0070674^hypoxanthine dehydrogenase activity^molecular_function;GO:0005506^iron ion binding^molecular_function;GO:0030151^molybdenum ion binding^molecular_function;GO:00…	COG4630|COG4631|KOG0430^aldehyde oxidase^F	PF00941.20^FAD binding domain in molybdopterin dehydrogenase	--	--	--
gene-SPHA_12844	931.14	2.76367	0.168177	16.4331	1.10874e-60	3.29542e-59	SPHA_12844	XP_014774611.1^PREDICTED: homeobox protein engrailed-1-B-like, partial^84.07%	P52730.1^RecName: Full=Homeobox protein engrailed-2-B; Short=En-2B; Short=Homeobox protein en-2-B; AltName: Full=En2 MABEN^35.74%	K09319|EN|http://www.genome.jp/dbget-bin/www_bget?ko:K09319	GO:0043565^sequence-specific DNA binding^molecular_function;GO:0007275^multicellular organism development^biological_process;GO:0006355^regulation of transcription, DNA-templated^biological_process;GO:0005634^nucleus^cellular_component	KOG0493^engrailed homeobox 2^K	PF00046.28^Homeobox domain	--	--	--
gene-SPHA_3418	3806.75	-2.07822	0.126474	-16.432	1.12871e-60	3.34772e-59	SPHA_3418	XP_005097991.1^PREDICTED: NSFL1 cofactor p47-like isoform X2^46.48%	Q3SZC4.1^RecName: Full=NSFL1 cofactor p47; AltName: Full=p97 cofactor p47^43.38%	K14012|SHP1, UBX1, NSFL1C|http://www.genome.jp/dbget-bin/www_bget?ko:K14012	GO:0008289^lipid binding^molecular_function;GO:0043130^ubiquitin binding^molecular_function;GO:0000045^autophagosome assembly^biological_process;GO:0000132^establishment of mitotic spindle orientation^biological_process;GO:0007030^Golgi organization^biological_process;GO:0061025^membrane fusion^biological_process;GO:1904780^negative regulation of protein localization to centrosome^biological_proc…	KOG2086^NSFL1 (P97) cofactor (P47)^Y	PF08059.12^SEP domain	--	--	--
gene-SPHA_11879	850.342	-2.47101	0.150397	-16.4299	1.16872e-60	3.45912e-59	SPHA_11879	XP_014787925.1^PREDICTED: very-long-chain (3R)-3-hydroxyacyl-CoA dehydratase 2-like^63.64%	Q5RBK3.1^RecName: Full=Very-long-chain (3R)-3-hydroxyacyl-CoA dehydratase 2; AltName: Full=3-hydroxyacyl-CoA dehydratase 2; Short=HACD2; AltName: Full=Protein-tyrosine phosphatase-like member B^48.19%	K10703|PHS1, PAS2|http://www.genome.jp/dbget-bin/www_bget?ko:K10703	GO:0102343^3-hydroxy-arachidoyl-CoA dehydratase activity^molecular_function;GO:0102344^3-hydroxy-behenoyl-CoA dehydratase activity^molecular_function;GO:0102345^3-hydroxy-lignoceroyl-CoA dehydratase activity^molecular_function;GO:0018812^3-hydroxyacyl-CoA dehydratase activity^molecular_function;GO:0019899^enzyme binding^molecular_function;GO:0102158^very-long-chain 3-hydroxyacyl-CoA dehydratase a…	COG5198|KOG3187^protein tyrosine phosphatase-like (proline instead of catalytic arginine), member b^I	PF04387.13^Protein tyrosine phosphatase-like protein, PTPLA	--	SignalP-TM	o95-114i121-143o163-185i
gene-SPHA_47636	3391.12	-2.75922	0.168146	-16.4097	1.6312e-60	4.81784e-59	SPHA_47636	XP_014774481.1^PREDICTED: proteasome subunit alpha type-2^94.89%	O73672.3^RecName: Full=Proteasome subunit alpha type-2^85.41%	K02726|PSMA2|http://www.genome.jp/dbget-bin/www_bget?ko:K02726	GO:0004298^threonine-type endopeptidase activity^molecular_function;GO:0006511^ubiquitin-dependent protein catabolic process^biological_process;GO:0005737^cytoplasm^cellular_component;GO:0005634^nucleus^cellular_component;GO:0005839^proteasome core complex^cellular_component;GO:0019773^proteasome core complex, alpha-subunit complex^cellular_component	KOG0181^The proteasome is a multicatalytic proteinase complex which is characterized by its ability to cleave peptides with Arg, Phe, Tyr, Leu, and Glu adjacent to the leaving group at neutral or slightly basic pH. The proteasome has an ATP-dependent proteolytic activity (By similarity)^O	PF00227.25^Proteasome subunit	--	--	--
gene-SPHA_73476	1843.38	-2.40182	0.146562	-16.3878	2.33823e-60	6.89168e-59	SPHA_73476	XP_014781889.1^PREDICTED: Golgi to ER traffic protein 4 homolog^70.49%	A1Z3X3.1^RecName: Full=Golgi to ER traffic protein 4 homolog; AltName: Full=Conserved edge expressed protein^53.68%	--	GO:0045048^protein insertion into ER membrane^biological_process;GO:0071816^tail-anchored membrane protein insertion into ER membrane^biological_process;GO:0071818^BAT3 complex^cellular_component;GO:0005829^cytosol^cellular_component	KOG3024^Protein of unknown function (DUF410)^U	PF04190.12^Protein of unknown function (DUF410)	--	--	--
gene-SPHA_34274	1833.98	-2.46242	0.150306	-16.3827	2.5428e-60	7.47901e-59	SPHA_34274	XP_014773088.1^PREDICTED: polynucleotide 5'-hydroxyl-kinase NOL9-like isoform X2^54.26%	E1BPN0.1^RecName: Full=Polynucleotide 5'-hydroxyl-kinase NOL9; AltName: Full=Nucleolar protein 9^29.13%	K06947|GRC3, NOL9|http://www.genome.jp/dbget-bin/www_bget?ko:K06947	GO:0005524^ATP binding^molecular_function;GO:0051731^polynucleotide 5'-hydroxyl-kinase activity^molecular_function;GO:0003723^RNA binding^molecular_function;GO:0000448^cleavage in ITS2 between 5.8S rRNA and LSU-rRNA of tricistronic rRNA transcript (SSU-rRNA, 5.8S rRNA, LSU-rRNA)^biological_process;GO:0000460^maturation of 5.8S rRNA^biological_process;GO:0045111^intermediate filament cytoskeleton^…	COG1341|KOG2750^Nucleolar protein 9^S	PF16575.4^mRNA cleavage and polyadenylation factor CLP1 P-loop	--	SignalP-TM	--
gene-SPHA_78455	13987.8	2.4904	0.152064	16.3774	2.77564e-60	8.14689e-59	SPHA_78455	XP_014768878.1^PREDICTED: importin subunit alpha-1-like^79.53%	P52292.1^RecName: Full=Importin subunit alpha-1; AltName: Full=Karyopherin subunit alpha-2; AltName: Full=RAG cohort protein 1; AltName: Full=SRP1-alpha^65.57%	K15043|KPNA2|http://www.genome.jp/dbget-bin/www_bget?ko:K15043	GO:0042826^histone deacetylase binding^molecular_function;GO:0061608^nuclear import signal receptor activity^molecular_function;GO:0008139^nuclear localization sequence binding^molecular_function;GO:0008565^obsolete protein transporter activity^molecular_function;GO:0003723^RNA binding^molecular_function;GO:0006259^DNA metabolic process^biological_process;GO:0075506^entry of viral genome into hos…	COG5064|KOG0166^Importin subunit alpha^U	PF00514.22^Armadillo/beta-catenin-like repeat	--	--	--
new_gene3582	12607.8	3.18272	0.194592	16.3558	3.95315e-60	1.1579e-58	--	--	--	--	--	--	--	--	--	i7-29o261-283i
gene-SPHA_15036	5871.24	-1.91304	0.117039	-16.3453	4.69865e-60	1.37341e-58	SPHA_15036	KOF82771.1^hypothetical protein OCBIM_22024792mg^79.41%	P48810.2^RecName: Full=Heterogeneous nuclear ribonucleoprotein 87F; AltName: Full=HRP36.1 protein; AltName: Full=Protein P11^54.31%	K12741|HNRNPA1_3|http://www.genome.jp/dbget-bin/www_bget?ko:K12741	GO:0003729^mRNA binding^molecular_function;GO:0003723^RNA binding^molecular_function;GO:0043565^sequence-specific DNA binding^molecular_function;GO:0001745^compound eye morphogenesis^biological_process;GO:0008585^female gonad development^biological_process;GO:0000278^mitotic cell cycle^biological_process;GO:0000381^regulation of alternative mRNA splicing, via spliceosome^biological_process;GO:000…	COG0724|KOG0118^heterogeneous nuclear ribonucleoprotein^A	PF00076.21^RNA recognition motif. (a.k.a. RRM, RBD, or RNP domain)	--	--	--
gene-SPHA_11861	3836.13	-2.02238	0.123765	-16.3404	5.08943e-60	1.48456e-58	SPHA_11861	XP_014791413.1^PREDICTED: serrate RNA effector molecule homolog^73.47%	Q5TUF1.3^RecName: Full=Serrate RNA effector molecule homolog; AltName: Full=Arsenite-resistance protein 2 homolog^56.96%	--	GO:0003676^nucleic acid binding^molecular_function;GO:0006397^mRNA processing^biological_process;GO:0031053^primary miRNA processing^biological_process;GO:0005654^nucleoplasm^cellular_component	KOG2295^serrate RNA effector molecule homolog (Arabidopsis)^K	PF04959.12^Arsenite-resistance protein 2	--	SignalP-TM	i12-34o
gene-SPHA_54686	668.664	3.16004	0.193592	16.3232	6.75497e-60	1.96632e-58	SPHA_54686	XP_014790602.1^PREDICTED: Fanconi anemia group A protein-like^40.09%	Q9JL70.2^RecName: Full=Fanconi anemia group A protein homolog; Short=Protein FACA^26.22%	K10888|FANCA|http://www.genome.jp/dbget-bin/www_bget?ko:K10888	GO:0008585^female gonad development^biological_process;GO:0036297^interstrand cross-link repair^biological_process;GO:0008584^male gonad development^biological_process;GO:0007140^male meiotic nuclear division^biological_process;GO:2000348^regulation of CD40 signaling pathway^biological_process;GO:0042127^regulation of cell population proliferation^biological_process;GO:0051090^regulation of DNA-b…	--	PF15865.4^Fanconi anaemia group A protein N terminus	--	--	--
new_gene211	185.625	-3.92006	0.240211	-16.3192	7.20674e-60	2.09351e-58	--	--	--	--	--	--	PF13465.5^Zinc-finger double domain	--	--	--
gene-SPHA_50854	3348.82	1.27597	0.078292	16.2976	1.02608e-59	2.97458e-58	SPHA_50854	XP_014768320.1^PREDICTED: importin subunit beta-1-like isoform X2^91.38%	P70168.2^RecName: Full=Importin subunit beta-1; AltName: Full=Karyopherin subunit beta-1; AltName: Full=Nuclear factor p97; AltName: Full=Pore targeting complex 97 kDa subunit; Short=PTAC97; AltName: Full=SCG^70.22%	K14293|KPNB1, IPO1|http://www.genome.jp/dbget-bin/www_bget?ko:K14293	GO:0019899^enzyme binding^molecular_function;GO:0051879^Hsp90 protein binding^molecular_function;GO:0061676^importin-alpha family protein binding^molecular_function;GO:0019894^kinesin binding^molecular_function;GO:0008139^nuclear localization sequence binding^molecular_function;GO:0019904^protein domain specific binding^molecular_function;GO:0008565^obsolete protein transporter activity^molecular…	COG5215|KOG1241^Importin^UY	PF13513.5^HEAT-like repeat	--	--	o885-907i
gene-SPHA_25030	166.521	-6.76503	0.415736	-16.2724	1.54936e-59	4.48236e-58	SPHA_25030	--	--	--	--	--	PF13341.5^RAG2 PHD domain	--	--	--
new_gene1117	538.371	-2.6409	0.162685	-16.2333	2.93373e-59	8.47002e-58	--	XP_014770338.1^PREDICTED: E3 ubiquitin-protein ligase CBL-B-like isoform X2^79.31%	--	K04707|CBL|http://www.genome.jp/dbget-bin/www_bget?ko:K04707	--	--	PF00627.30^UBA/TS-N domain	--	--	--
gene-SPHA_50386	9968.6	-3.80888	0.234675	-16.2304	3.07365e-59	8.85589e-58	SPHA_50386	XP_014788749.1^PREDICTED: rho GDP-dissociation inhibitor 1-like isoform X2^65.29%	P19803.3^RecName: Full=Rho GDP-dissociation inhibitor 1; Short=Rho GDI 1; AltName: Full=Rho-GDI alpha^46.2%	K12462|ARHGDI, RHOGDI|http://www.genome.jp/dbget-bin/www_bget?ko:K12462	GO:0005096^GTPase activator activity^molecular_function;GO:0048365^Rac GTPase binding^molecular_function;GO:0005094^Rho GDP-dissociation inhibitor activity^molecular_function;GO:0032880^regulation of protein localization^biological_process;GO:0007266^Rho protein signal transduction^biological_process;GO:0071526^semaphorin-plexin signaling pathway^biological_process;GO:0005829^cytosol^cellular_com…	KOG3205^RHO protein GDP dissociation inhibitor^T	PF02115.16^RHO protein GDP dissociation inhibitor	--	--	--
gene-SPHA_60485	34808.5	-6.76164	0.416672	-16.2277	3.21167e-59	9.2347e-58	SPHA_60485	XP_026723321.1^uncharacterized protein LOC113490913^48.68%	--	--	--	--	--	--	--	--
gene-SPHA_39514	8007.03	-3.57044	0.220297	-16.2074	4.47191e-59	1.28322e-57	SPHA_39514	XP_014769532.1^PREDICTED: uncharacterized protein LOC106868670^47.62%	--	--	--	--	--	--	SignalP-TM	o54-76i89-111o121-143i
gene-SPHA_75941	1601.14	-1.53989	0.0950256	-16.205	4.64937e-59	1.33144e-57	SPHA_75941	XP_014777005.1^PREDICTED: protein SDE2 homolog^39.18%	Q6IQ49.1^RecName: Full=Replication stress response regulator SDE2; Flags: Precursor^33.73%	--	GO:0003684^damaged DNA binding^molecular_function;GO:0007049^cell cycle^biological_process;GO:0051301^cell division^biological_process;GO:0034644^cellular response to UV^biological_process;GO:0006260^DNA replication^biological_process;GO:0016485^protein processing^biological_process;GO:0016567^protein ubiquitination^biological_process;GO:0071156^regulation of cell cycle arrest^biological_process;…	KOG2827^SDE2 telomere maintenance homolog (S. pombe)^A	PF13297.5^Telomere stability C-terminal	--	--	--
new_gene1513	2045.44	-2.14929	0.132878	-16.1749	7.57914e-59	2.16604e-57	--	XP_022332622.1^NADH-cytochrome b5 reductase 3-like isoform X2^73.05%	P07514.3^RecName: Full=NADH-cytochrome b5 reductase 3; Short=B5R; Short=Cytochrome b5 reductase; AltName: Full=Diaphorase-1; Contains: RecName: Full=NADH-cytochrome b5 reductase 3 membrane-bound form; Contains: RecName: Full=NADH-cytochrome b5 reductase 3 soluble form^67.91%	K00326|E1.6.2.2|http://www.genome.jp/dbget-bin/www_bget?ko:K00326	GO:0004128^cytochrome-b5 reductase activity, acting on NAD(P)H^molecular_function;GO:0071949^FAD binding^molecular_function;GO:0006695^cholesterol biosynthetic process^biological_process;GO:0005789^endoplasmic reticulum membrane^cellular_component;GO:0005741^mitochondrial outer membrane^cellular_component	COG0543|KOG0534^cytochrome b5 reductase^C	PF00175.20^Oxidoreductase NAD-binding domain	--	SignalP-TM	i7-29o
new_gene3090	8795.38	-3.71002	0.229447	-16.1694	8.28907e-59	2.36414e-57	--	XP_014786933.1^PREDICTED: protein YIF1B-like isoform X1^72.4%	Q4FZQ0.1^RecName: Full=Protein YIF1B-B; AltName: Full=YIP1-interacting factor homolog B-B^50.71%	K20362|YIF1|http://www.genome.jp/dbget-bin/www_bget?ko:K20362	GO:0016021^integral component of membrane^cellular_component	COG5197|KOG3094^Yip1 interacting factor homolog^S	PF03878.14^YIF1	--	--	i155-177o192-211i232-254o286-305i
gene-SPHA_16959	417.374	-6.01768	0.372936	-16.136	1.42533e-58	4.05702e-57	SPHA_16959	--	--	--	--	--	--	--	--	--
gene-SPHA_35626	641.623	-2.84644	0.176583	-16.1195	1.86033e-58	5.28454e-57	SPHA_35626	XP_014774899.1^PREDICTED: organic cation transporter protein-like^56.2%	Q9VCA2.1^RecName: Full=Organic cation transporter protein^37.66%	K08202|SLC22A4_5, OCTN|http://www.genome.jp/dbget-bin/www_bget?ko:K08202	GO:0022857^transmembrane transporter activity^molecular_function;GO:0006915^apoptotic process^biological_process;GO:0006811^ion transport^biological_process;GO:0016021^integral component of membrane^cellular_component	--	PF00083.23^Sugar (and other) transporter	--	SignalP-TM	i45-62o77-99i104-126o130-152i159-181o186-208i
gene-SPHA_43463	1769.43	-2.80463	0.174052	-16.1137	2.04285e-58	5.79136e-57	SPHA_43463	XP_014771145.1^PREDICTED: alpha-centractin^99.47%	P61162.1^RecName: Full=Alpha-centractin; Short=Centractin; AltName: Full=ARP1; AltName: Full=Actin-RPV; AltName: Full=Centrosome-associated actin homolog >P61163.1 RecName: Full=Alpha-centractin; Short=Centractin; AltName: Full=ARP1; AltName: Full=Actin-RPV; AltName: Full=Centrosome-associated actin homolog >P61164.1 RecName: Full=Alpha-centractin; Short=Centractin; AltName: Full=ARP1; AltName: F…	K16575|ACTR1, ARP1|http://www.genome.jp/dbget-bin/www_bget?ko:K16575	GO:0005524^ATP binding^molecular_function;GO:0099738^cell cortex region^cellular_component;GO:0005813^centrosome^cellular_component;GO:0005737^cytoplasm^cellular_component;GO:0005869^dynactin complex^cellular_component	COG5277|KOG0676^ARP1 actin-related protein 1 homolog^Z	PF00022.18^Actin	--	--	--
gene-SPHA_45382	11400.1	2.40346	0.149631	16.0626	4.6675e-58	1.32056e-56	SPHA_45382	VDO99415.1^unnamed protein product^30.87%	--	K13098|TLS, FUS|http://www.genome.jp/dbget-bin/www_bget?ko:K13098	--	KOG1995^Ewing sarcoma breakpoint region 1^S	PF00076.21^RNA recognition motif. (a.k.a. RRM, RBD, or RNP domain)	--	--	--
gene-SPHA_57278	9061.9	-6.43288	0.400524	-16.0612	4.77499e-58	1.34827e-56	SPHA_57278	KOF77222.1^hypothetical protein OCBIM_22032321mg^76.97%	D3ZTX0.1^RecName: Full=Transmembrane emp24 domain-containing protein 7; AltName: Full=p24 family protein gamma-3; Short=p24gamma3; AltName: Full=p27; Flags: Precursor^61.49%	K20349|TMED7|http://www.genome.jp/dbget-bin/www_bget?ko:K20349	GO:0006888^endoplasmic reticulum to Golgi vesicle-mediated transport^biological_process;GO:0007030^Golgi organization^biological_process;GO:0006886^intracellular protein transport^biological_process;GO:0030663^COPI-coated vesicle membrane^cellular_component;GO:0030134^COPII-coated ER to Golgi transport vesicle^cellular_component;GO:0005783^endoplasmic reticulum^cellular_component;GO:0005789^endop…	KOG1693^Transmembrane emp24 protein transport domain containing^U	PF01105.23^emp24/gp25L/p24 family/GOLD	--	--	o141-163i
gene-SPHA_51065	3019.84	-10.8678	0.676664	-16.0609	4.79798e-58	1.35205e-56	SPHA_51065	XP_009052198.1^hypothetical protein LOTGIDRAFT_226820^42.39%	Q6P8U6.1^RecName: Full=Pancreatic triacylglycerol lipase; Short=PL; Short=PTL; Short=Pancreatic lipase; Flags: Precursor^38.65%	K14074|PNLIPRP1, PLRP1|http://www.genome.jp/dbget-bin/www_bget?ko:K14074	GO:0016298^lipase activity^molecular_function;GO:0046872^metal ion binding^molecular_function;GO:0004806^triglyceride lipase activity^molecular_function;GO:0030299^intestinal cholesterol absorption^biological_process;GO:0016042^lipid catabolic process^biological_process;GO:0006629^lipid metabolic process^biological_process;GO:0061365^positive regulation of triglyceride lipase activity^biological_…	--	PF00151.18^Lipase	--	--	--
gene-SPHA_78133	304.201	-2.45481	0.153104	-16.0336	7.44571e-58	2.09399e-56	SPHA_78133	--	--	--	--	--	--	--	--	--
gene-SPHA_33122	5232.01	-1.31524	0.082036	-16.0324	7.58563e-58	2.1291e-56	SPHA_33122	XP_014771466.1^PREDICTED: elongation factor Tu, mitochondrial-like^79.52%	Q8BFR5.1^RecName: Full=Elongation factor Tu, mitochondrial; Flags: Precursor^59.12%	K02358|tuf, TUFM|http://www.genome.jp/dbget-bin/www_bget?ko:K02358	GO:0005525^GTP binding^molecular_function;GO:0003924^GTPase activity^molecular_function;GO:0003746^translation elongation factor activity^molecular_function;GO:0070125^mitochondrial translational elongation^biological_process;GO:0045471^response to ethanol^biological_process;GO:0006414^translational elongation^biological_process;GO:0005743^mitochondrial inner membrane^cellular_component;GO:004264…	COG0050|KOG0460^This protein promotes the GTP-dependent binding of aminoacyl-tRNA to the A-site of ribosomes during protein biosynthesis (By similarity)^J	PF00009.26^Elongation factor Tu GTP binding domain	--	--	--
gene-SPHA_6521	776.941	2.35662	0.147281	16.0008	1.26131e-57	3.53317e-56	SPHA_6521	XP_014789505.1^PREDICTED: Bardet-Biedl syndrome 4 protein-like^67.33%	Q96RK4.2^RecName: Full=Bardet-Biedl syndrome 4 protein^60.09%	K16531|BBS4|http://www.genome.jp/dbget-bin/www_bget?ko:K16531	GO:0043014^alpha-tubulin binding^molecular_function;GO:0048487^beta-tubulin binding^molecular_function;GO:0034452^dynactin binding^molecular_function;GO:0003777^microtubule motor activity^molecular_function;GO:0001103^RNA polymerase II repressing transcription factor binding^molecular_function;GO:0030534^adult behavior^biological_process;GO:0048854^brain morphogenesis^biological_process;GO:000709…	COG0457|KOG1124^Bardet-Biedl syndrome 4^S	PF07719.16^Tetratricopeptide repeat	GT41	SignalP-TM	i57-79o83-105i112-134o144-166i168-190o195-217i224-246o250-272i279-301o311-333i336-358o362-384i386-408o413-435i437-459o469-491i498-520o525-547i554-576o586-608i615-637o647-669i676-698o708-730i737-759o764-786i793-815o830-852i859-881o885-907i909-931o1441-1463i1470-1492o
gene-SPHA_72810	2241.92	3.00951	0.188133	15.9967	1.34705e-57	3.76589e-56	SPHA_72810	--	--	--	--	--	--	--	--	--
gene-SPHA_81096	467.532	4.63532	0.289843	15.9925	1.44066e-57	4.01961e-56	SPHA_81096	KOF78188.1^hypothetical protein OCBIM_22031170mg, partial^40.0%	--	K15214|TAF1C|http://www.genome.jp/dbget-bin/www_bget?ko:K15214	--	--	PF11890.7^Domain of unknown function (DUF3410)	--	--	o546-568i575-597o612-634i
gene-SPHA_53981	813.503	-2.54822	0.159373	-15.989	1.52509e-57	4.2468e-56	SPHA_53981	XP_013390021.1^SPRY domain-containing protein 3 isoform X1^64.01%	Q8NCJ5.2^RecName: Full=SPRY domain-containing protein 3^48.72%	--	--	KOG1477^SPRY domain containing 3^S	PF00622.27^SPRY domain	--	--	--
gene-SPHA_3044	3654.32	-2.66041	0.166457	-15.9826	1.6902e-57	4.6973e-56	SPHA_3044	XP_014771908.1^PREDICTED: deformed epidermal autoregulatory factor 1 homolog isoform X1^76.23%	O75398.1^RecName: Full=Deformed epidermal autoregulatory factor 1 homolog; AltName: Full=Nuclear DEAF-1-related transcriptional regulator; Short=NUDR; AltName: Full=Suppressin; AltName: Full=Zinc finger MYND domain-containing protein 5^43.19%	--	GO:0003700^DNA-binding transcription factor activity^molecular_function;GO:0000981^DNA-binding transcription factor activity, RNA polymerase II-specific^molecular_function;GO:0001227^DNA-binding transcription repressor activity, RNA polymerase II-specific^molecular_function;GO:0046872^metal ion binding^molecular_function;GO:0000977^RNA polymerase II regulatory region sequence-specific DNA binding…	KOG4333^deformed epidermal autoregulatory factor 1 (Drosophila)^K	PF01342.20^SAND domain	--	--	--
gene-SPHA_4081	353.327	-4.14017	0.259049	-15.9822	1.70044e-57	4.71645e-56	SPHA_4081	XP_014788000.1^PREDICTED: RWD domain-containing protein 3-like^47.37%	--	--	--	--	PF00322.16^Endothelin family	--	--	--
gene-SPHA_60018	388.974	-2.30881	0.144481	-15.98	1.76093e-57	4.87466e-56	SPHA_60018	XP_014779456.1^PREDICTED: uncharacterized HIT-like protein Synpcc7942_1390^67.46%	Q8SQ21.1^RecName: Full=Histidine triad nucleotide-binding protein 2, mitochondrial; Short=HINT-2; AltName: Full=HINT-3; Flags: Precursor^70.87%	--	GO:0016787^hydrolase activity^molecular_function;GO:0000166^nucleotide binding^molecular_function;GO:0006915^apoptotic process^biological_process;GO:0016042^lipid catabolic process^biological_process;GO:2000757^negative regulation of peptidyl-lysine acetylation^biological_process;GO:0006694^steroid biosynthetic process^biological_process;GO:0005739^mitochondrion^cellular_component;GO:0005730^nucl…	COG0537|KOG3275^histidine triad nucleotide binding protein 2^T	PF01230.22^HIT domain	--	--	--
gene-SPHA_1129	3563.44	-2.63859	0.165259	-15.9663	2.19327e-57	6.0596e-56	SPHA_1129	KOF80133.1^hypothetical protein OCBIM_22028339mg^85.87%	Q5F418.1^RecName: Full=26S proteasome non-ATPase regulatory subunit 1; AltName: Full=26S proteasome regulatory subunit RPN2; AltName: Full=26S proteasome regulatory subunit S1^68.15%	K03032|PSMD1, RPN2|http://www.genome.jp/dbget-bin/www_bget?ko:K03032	GO:0030234^enzyme regulator activity^molecular_function;GO:0043161^proteasome-mediated ubiquitin-dependent protein catabolic process^biological_process;GO:0042176^regulation of protein catabolic process^biological_process;GO:0005634^nucleus^cellular_component;GO:0022624^proteasome accessory complex^cellular_component;GO:0008540^proteasome regulatory particle, base subcomplex^cellular_component;GO…	COG5116|KOG2062^Proteasome (Prosome, macropain) 26S subunit, non-ATPase, 1^O	PF01851.21^Proteasome/cyclosome repeat	--	--	--
new_gene1329	925.536	-7.74966	0.485943	-15.9477	2.95772e-57	8.15568e-56	--	XP_014783785.1^PREDICTED: CKLF-like MARVEL transmembrane domain-containing protein 7 isoform X1^63.73%	--	--	--	--	PF12129.7^Male germ-cell putative homeodomain transcription factor	--	SignalP-TM	i47-69o73-95i107-129o139-161i
new_gene1759	2887.96	2.95598	0.18548	15.9369	3.51398e-57	9.67063e-56	--	--	--	--	--	--	PF11669.7^WW domain-binding protein 1	--	SignalP-TM	i34-56o
gene-SPHA_64478	300.553	-2.3948	0.150302	-15.9332	3.72662e-57	1.02359e-55	SPHA_64478	KOF70866.1^hypothetical protein OCBIM_22002050mg^65.22%	--	--	--	--	PF16087.4^Domain of unknown function (DUF4817)	--	--	--
gene-SPHA_59819	3695.93	-1.70192	0.106827	-15.9316	3.82357e-57	1.04818e-55	SPHA_59819	XP_014779324.1^PREDICTED: 26S protease regulatory subunit 10B^96.4%	P62333.1^RecName: Full=26S proteasome regulatory subunit 10B; AltName: Full=26S proteasome AAA-ATPase subunit RPT4; AltName: Full=Proteasome 26S subunit ATPase 6; AltName: Full=Proteasome subunit p42 >P62334.1 RecName: Full=26S proteasome regulatory subunit 10B; AltName: Full=26S proteasome AAA-ATPase subunit RPT4; AltName: Full=Proteasome 26S subunit ATPase 6; AltName: Full=Proteasome subunit p4…	K03064|PSMC6, RPT4|http://www.genome.jp/dbget-bin/www_bget?ko:K03064	GO:0005524^ATP binding^molecular_function;GO:0016887^ATPase activity^molecular_function;GO:0042802^identical protein binding^molecular_function;GO:0036402^proteasome-activating ATPase activity^molecular_function;GO:0030674^protein binding, bridging^molecular_function;GO:0031145^anaphase-promoting complex-dependent catabolic process^biological_process;GO:0002479^antigen processing and presentation…	COG1222|KOG0651^AAA domain (Cdc48 subfamily)^O	PF00004.28^ATPase family associated with various cellular activities (AAA)	--	--	o834-851i897-919o963-980i987-1009o1013-1035i1042-1064o1079-1101i1122-1144o1159-1181i
new_gene2962	10687.7	-2.78528	0.17486	-15.9286	4.01183e-57	1.09766e-55	--	--	--	--	--	--	PF11026.7^Protein of unknown function (DUF2721)	--	SignalP-TM	o4-21i34-51o66-88i
new_gene1241	6323.79	-2.65117	0.16645	-15.9277	4.07116e-57	1.11173e-55	--	XP_014787951.1^PREDICTED: alcohol dehydrogenase-like^85.39%	P28304.1^RecName: Full=Quinone oxidoreductase 1; AltName: Full=NADPH:quinone reductase 1; AltName: Full=Zeta-crystallin homolog protein^28.19%	--	GO:0017091^AU-rich element binding^molecular_function;GO:0003960^NADPH:quinone reductase activity^molecular_function;GO:0008270^zinc ion binding^molecular_function;GO:0034599^cellular response to oxidative stress^biological_process;GO:0005737^cytoplasm^cellular_component;GO:0005829^cytosol^cellular_component	COG0604|KOG1198^Alcohol dehydrogenase GroES-like domain^Q	PF00107.25^Zinc-binding dehydrogenase	--	--	--
gene-SPHA_3210	162.544	-3.91493	0.24605	-15.9112	5.30296e-57	1.44531e-55	SPHA_3210	XP_014790327.1^PREDICTED: macrophage mannose receptor 1-like, partial^38.35%	--	K06560|MRC|http://www.genome.jp/dbget-bin/www_bget?ko:K06560	--	KOG4297^Lectin C-type domain^TV	PF00059.20^Lectin C-type domain	--	--	i229-251o337-359i
new_gene1447	3062.42	-6.37628	0.400949	-15.903	6.0431e-57	1.64386e-55	--	--	--	--	--	--	--	--	--	--
gene-SPHA_76504	1280.41	-4.06947	0.255907	-15.9021	6.1257e-57	1.66313e-55	SPHA_76504	KOF80792.1^hypothetical protein OCBIM_22027378mg^71.48%	Q69ZJ7.2^RecName: Full=RAB6A-GEF complex partner protein 1; AltName: Full=Protein RIC1 homolog^27.97%	K20476|RIC1|http://www.genome.jp/dbget-bin/www_bget?ko:K20476	GO:0017137^Rab GTPase binding^molecular_function;GO:0017112^Rab guanyl-nucleotide exchange factor activity^molecular_function;GO:0006886^intracellular protein transport^biological_process;GO:1903363^negative regulation of cellular protein catabolic process^biological_process;GO:0043547^positive regulation of GTPase activity^biological_process;GO:0042147^retrograde transport, endosome to Golgi^bio…	KOG2006^kiaa1432^S	--	--	--	--
gene-SPHA_46143	6926.06	2.57006	0.161839	15.8804	8.66355e-57	2.34764e-55	SPHA_46143	KOF91918.1^hypothetical protein OCBIM_22007863mg^76.86%	P49321.2^RecName: Full=Nuclear autoantigenic sperm protein; Short=NASP^52.86%	K11291|NASP|http://www.genome.jp/dbget-bin/www_bget?ko:K11291	GO:0042393^histone binding^molecular_function;GO:0044877^protein-containing complex binding^molecular_function;GO:0001824^blastocyst development^biological_process;GO:0008283^cell population proliferation^biological_process;GO:0034080^CENP-A containing nucleosome assembly^biological_process;GO:0006260^DNA replication^biological_process;GO:0006335^DNA replication-dependent nucleosome assembly^biol…	KOG4563^nuclear autoantigenic sperm protein (histone-binding)^BD	PF10516.8^SHNi-TPR	GT41	--	--
gene-SPHA_71379	9478.34	-1.91345	0.120612	-15.8645	1.11585e-56	3.01793e-55	SPHA_71379	XP_014787076.1^PREDICTED: heterogeneous nuclear ribonucleoprotein D-like-A isoform X1^88.73%	Q9Z130.1^RecName: Full=Heterogeneous nuclear ribonucleoprotein D-like; Short=hnRNP D-like; Short=hnRNP DL; AltName: Full=JKT41-binding protein^54.97%	K13044|HNRNPABD|http://www.genome.jp/dbget-bin/www_bget?ko:K13044	GO:0003677^DNA binding^molecular_function;GO:0003690^double-stranded DNA binding^molecular_function;GO:0008143^poly(A) binding^molecular_function;GO:0034046^poly(G) binding^molecular_function;GO:0003723^RNA binding^molecular_function;GO:0043565^sequence-specific DNA binding^molecular_function;GO:1990837^sequence-specific double-stranded DNA binding^molecular_function;GO:0003697^single-stranded DN…	COG0724|KOG0118^heterogeneous nuclear ribonucleoprotein D (AU-rich element RNA binding protein 1, 37kDa)^A	PF00076.21^RNA recognition motif. (a.k.a. RRM, RBD, or RNP domain)	--	--	--
gene-SPHA_52552	947.751	-2.45701	0.154952	-15.8566	1.26595e-56	3.41734e-55	SPHA_52552	XP_014778120.1^PREDICTED: cell division cycle protein 123 homolog^63.1%	Q2YDG3.1^RecName: Full=Cell division cycle protein 123 homolog^50.63%	--	GO:0007049^cell cycle^biological_process;GO:0051301^cell division^biological_process;GO:0005737^cytoplasm^cellular_component	KOG2983^Cell division cycle^S	PF07065.13^D123	--	--	--
gene-SPHA_79255	1059.33	-1.72062	0.108702	-15.8287	1.97214e-56	5.31349e-55	SPHA_79255	XP_014768365.1^PREDICTED: inactive rhomboid protein 1-like^50.29%	B0VX73.1^RecName: Full=Inactive rhomboid protein 1; Short=iRhom1; AltName: Full=Rhomboid family member 1^37.38%	--	GO:0019838^growth factor binding^molecular_function;GO:0004252^serine-type endopeptidase activity^molecular_function;GO:0016477^cell migration^biological_process;GO:0008283^cell population proliferation^biological_process;GO:0050709^negative regulation of protein secretion^biological_process;GO:0015031^protein transport^biological_process;GO:0042058^regulation of epidermal growth factor receptor …	COG0705|KOG2290^Rhomboid^T	PF01694.21^Rhomboid family	--	--	o564-586i599-621o662-684i
gene-SPHA_41809	1456.73	-3.38908	0.214203	-15.8218	2.19974e-56	5.9154e-55	SPHA_41809	XP_014785082.1^PREDICTED: ER membrane protein complex subunit 4-like^91.77%	Q9CZX9.1^RecName: Full=ER membrane protein complex subunit 4; AltName: Full=Transmembrane protein 85^55.95%	--	GO:0006915^apoptotic process^biological_process;GO:0034975^protein folding in endoplasmic reticulum^biological_process;GO:0072546^ER membrane protein complex^cellular_component;GO:0016021^integral component of membrane^cellular_component	KOG3318^ER membrane protein complex subunit 4^S	PF06417.11^Protein of unknown function (DUF1077)	--	SignalP-TM	i28-50o65-87i108-130o145-167i246-268o288-310i
gene-SPHA_69424	1831.07	-11.1922	0.70772	-15.8145	2.47206e-56	6.63507e-55	SPHA_69424	XP_019342984.1^PREDICTED: proton myo-inositol cotransporter^42.86%	Q3UHK1.2^RecName: Full=Proton myo-inositol cotransporter; Short=H(+)-myo-inositol cotransporter; Short=Hmit; AltName: Full=H(+)-myo-inositol symporter; AltName: Full=Solute carrier family 2 member 13^42.25%	K08150|SLC2A13, ITR|http://www.genome.jp/dbget-bin/www_bget?ko:K08150	GO:0005366^myo-inositol:proton symporter activity^molecular_function;GO:0005887^integral component of plasma membrane^cellular_component	KOG0254^Sugar (and other) transporter^P	PF00083.23^Sugar (and other) transporter	--	--	i83-105o120-142i151-173o257-279i299-321o331-353i
new_gene72	5794.03	3.17677	0.200991	15.8055	2.84962e-56	7.63395e-55	--	KOF90428.1^hypothetical protein OCBIM_22011245mg^70.1%	--	--	--	--	PF01436.20^NHL repeat	--	--	--
gene-SPHA_35392	26450.7	-5.53811	0.35051	-15.8002	3.10358e-56	8.29856e-55	SPHA_35392	--	--	--	--	--	--	--	--	--
new_gene2096	1090.86	-2.19152	0.138818	-15.787	3.82149e-56	1.01988e-54	--	--	--	--	--	--	PF15497.5^snRNA-activating protein complex subunit 19, SNAPc subunit 19	--	--	--
gene-SPHA_77209	1038.9	-3.31881	0.210276	-15.7831	4.06399e-56	1.08256e-54	SPHA_77209	XP_014776992.1^PREDICTED: transmembrane protein 241-like isoform X1^50.62%	--	--	--	--	--	--	SignalP-TM	o63-81i94-116o126-146i159-181o191-213i220-242o
new_gene1393	1614.51	-2.49592	0.15815	-15.7821	4.13508e-56	1.09942e-54	--	XP_014779316.1^PREDICTED: uncharacterized protein LOC106875615^32.05%	--	--	--	--	PF05609.11^Lamina-associated polypeptide 1C (LAP1C)	--	--	i75-94o
gene-SPHA_49631	3143.42	3.18937	0.20223	15.771	4.92825e-56	1.30784e-54	SPHA_49631	XP_026224180.1^CD63 antigen^27.21%	--	K17293|TSPAN3|http://www.genome.jp/dbget-bin/www_bget?ko:K17293	--	KOG3882^Cd63 molecule^S	PF00335.19^Tetraspanin family	--	SignalP-TM	o4-26i
new_gene639	753.857	-2.81875	0.17878	-15.7665	5.28802e-56	1.40068e-54	--	KOF73118.1^hypothetical protein OCBIM_22038386mg^96.3%	Q06AT3.1^RecName: Full=Ubiquitin carboxyl-terminal hydrolase isozyme L5; Short=UCH-L5; AltName: Full=Ubiquitin thioesterase L5^74.07%	K05610|UCHL5, UCH37|http://www.genome.jp/dbget-bin/www_bget?ko:K05610	GO:0070628^proteasome binding^molecular_function;GO:0004843^thiol-dependent ubiquitin-specific protease activity^molecular_function;GO:0006310^DNA recombination^biological_process;GO:0006281^DNA repair^biological_process;GO:0016579^protein deubiquitination^biological_process;GO:0006511^ubiquitin-dependent protein catabolic process^biological_process;GO:0005737^cytoplasm^cellular_component;GO:0005…	KOG2778^ubiquitin carboxyl-terminal hydrolase L5^O	PF01088.20^Ubiquitin carboxyl-terminal hydrolase, family 1	--	--	--
new_gene2294	1767.42	-4.55853	0.289257	-15.7595	5.91308e-56	1.56331e-54	--	XP_021374372.1^uncharacterized protein LOC110463819^42.98%	--	K11714|RGXT|http://www.genome.jp/dbget-bin/www_bget?ko:K11714	--	--	PF03407.15^Nucleotide-diphospho-sugar transferase	GT77	SignalP-TM	i13-35o
gene-SPHA_37798	1336.24	1.58574	0.100834	15.7262	1.00044e-55	2.64003e-54	SPHA_37798	XP_014786645.1^PREDICTED: anaphase-promoting complex subunit 2-like^78.79%	Q8BZQ7.2^RecName: Full=Anaphase-promoting complex subunit 2; Short=APC2; AltName: Full=Cyclosome subunit 2^41.4%	K03349|APC2|http://www.genome.jp/dbget-bin/www_bget?ko:K03349	GO:0031625^ubiquitin protein ligase binding^molecular_function;GO:0007049^cell cycle^biological_process;GO:0051301^cell division^biological_process;GO:0045773^positive regulation of axon extension^biological_process;GO:0050775^positive regulation of dendrite morphogenesis^biological_process;GO:0090129^positive regulation of synapse maturation^biological_process;GO:0031915^positive regulation of s…	KOG2165^anaphase promoting complex subunit 2^D	PF00888.21^Cullin family	--	SignalP-TM	i2-20o30-52i59-81o
new_gene1846	776.475	2.45291	0.155979	15.7258	1.00602e-55	2.64982e-54	--	XP_014775556.1^PREDICTED: zinc finger protein 883-like^58.73%	--	K09228|KRAB|http://www.genome.jp/dbget-bin/www_bget?ko:K09228	--	--	PF13465.5^Zinc-finger double domain	--	--	--
gene-SPHA_9067	4355.67	-2.47304	0.157338	-15.718	1.13902e-55	2.99455e-54	SPHA_9067	XP_014771179.1^PREDICTED: cytoplasmic dynein 1 intermediate chain 2-like isoform X22^85.78%	O14576.2^RecName: Full=Cytoplasmic dynein 1 intermediate chain 1; AltName: Full=Cytoplasmic dynein intermediate chain 1; AltName: Full=Dynein intermediate chain 1, cytosolic; Short=DH IC-1^57.06%	K10415|DYNC1I, DNCI|http://www.genome.jp/dbget-bin/www_bget?ko:K10415	GO:0045504^dynein heavy chain binding^molecular_function;GO:0045503^dynein light chain binding^molecular_function;GO:0008017^microtubule binding^molecular_function;GO:0003777^microtubule motor activity^molecular_function;GO:0003774^motor activity^molecular_function;GO:0030507^spectrin binding^molecular_function;GO:0019886^antigen processing and presentation of exogenous peptide antigen via MHC cl…	KOG1587^Dynein cytoplasmic 1 intermediate chain^Z	PF11540.7^Cytoplasmic dynein 1 intermediate chain 2	--	--	--
new_gene2941	659.482	1.89298	0.120478	15.7122	1.24705e-55	3.27247e-54	--	--	--	--	--	--	PF13465.5^Zinc-finger double domain	--	--	--
gene-SPHA_80269	27400.3	-4.92387	0.31345	-15.7086	1.32025e-55	3.45813e-54	SPHA_80269	AHG53998.1^tandem-repeat galectin^82.44%	Q29058.1^RecName: Full=Galectin-4; Short=Gal-4; AltName: Full=L-36 lactose-binding protein; Short=L36LBP; AltName: Full=Lactose-binding lectin 4^26.67%	--	GO:0030246^carbohydrate binding^molecular_function	KOG3587^GLECT^W	PF00337.21^Galactoside-binding lectin	GH5_51	--	o295-317i330-352o362-384i
gene-SPHA_13606	7212.35	-2.00314	0.127615	-15.6968	1.58973e-55	4.15625e-54	SPHA_13606	KOF77746.1^hypothetical protein OCBIM_22031709mg^66.09%	P20072.2^RecName: Full=Annexin A7; AltName: Full=Annexin VII; AltName: Full=Annexin-7; AltName: Full=Synexin^48.43%	K17095|ANXA7_11|http://www.genome.jp/dbget-bin/www_bget?ko:K17095	GO:0005509^calcium ion binding^molecular_function;GO:0005544^calcium-dependent phospholipid binding^molecular_function;GO:0048306^calcium-dependent protein binding^molecular_function;GO:0042802^identical protein binding^molecular_function;GO:0005178^integrin binding^molecular_function;GO:0006874^cellular calcium ion homeostasis^biological_process;GO:0030855^epithelial cell differentiation^biologi…	KOG0819^Annexin A13^U	PF00191.19^Annexin	--	--	--
gene-SPHA_54659	1786.66	-2.3447	0.149537	-15.6797	2.08094e-55	5.43044e-54	SPHA_54659	XP_014789699.1^PREDICTED: trifunctional enzyme subunit alpha, mitochondrial-like^67.76%	Q8BMS1.1^RecName: Full=Trifunctional enzyme subunit alpha, mitochondrial; AltName: Full=TP-alpha; Includes: RecName: Full=Long-chain enoyl-CoA hydratase; Includes: RecName: Full=Long chain 3-hydroxyacyl-CoA dehydrogenase; Flags: Precursor^54.34%	K07515|HADHA|http://www.genome.jp/dbget-bin/www_bget?ko:K07515	GO:0003857^3-hydroxyacyl-CoA dehydrogenase activity^molecular_function;GO:0003988^acetyl-CoA C-acyltransferase activity^molecular_function;GO:0004300^enoyl-CoA hydratase activity^molecular_function;GO:0000062^fatty-acyl-CoA binding^molecular_function;GO:0016509^long-chain-3-hydroxyacyl-CoA dehydrogenase activity^molecular_function;GO:0016508^long-chain-enoyl-CoA hydratase activity^molecular_funct…	COG1024|COG1250|KOG1683^hydroxyacyl-CoA dehydrogenase 3-ketoacyl-CoA thiolase enoyl-CoA hydratase (trifunctional protein), alpha subunit^I	PF00378.19^Enoyl-CoA hydratase/isomerase	--	--	--
new_gene800	236194	-6.57152	0.419185	-15.6769	2.17633e-55	5.66889e-54	--	CDS30781.1^expressed protein^87.5%	--	--	--	--	--	--	--	--
gene-SPHA_57423	1507.03	-3.35497	0.214292	-15.6561	3.01792e-55	7.84658e-54	SPHA_57423	KOF70180.1^hypothetical protein OCBIM_22003358mg, partial^80.15%	Q91YN0.1^RecName: Full=Protein C12orf4 homolog^47.79%	--	GO:0043304^regulation of mast cell degranulation^biological_process;GO:0005737^cytoplasm^cellular_component	KOG4506^chromosome 12 open reading frame 4^S	PF10154.8^Uncharacterized conserved protein (DUF2362)	--	--	--
gene-SPHA_16608	638.23	3.48689	0.222826	15.6485	3.40099e-55	8.82631e-54	SPHA_16608	XP_014780348.1^PREDICTED: SH2 domain-containing protein 4B-like^58.71%	Q08CX2.1^RecName: Full=SH2 domain-containing protein 4A^28.25%	K17577|SH2D4A|http://www.genome.jp/dbget-bin/www_bget?ko:K17577	GO:0019902^phosphatase binding^molecular_function;GO:0010923^negative regulation of phosphatase activity^biological_process;GO:0005737^cytoplasm^cellular_component	--	PF00017.23^SH2 domain	--	--	i437-459o482-504i509-531o535-557i562-584o589-611i613-635o
gene-SPHA_40090	3727.3	-3.03931	0.194394	-15.6348	4.21974e-55	1.0931e-53	SPHA_40090	XP_014778418.1^PREDICTED: V-type proton ATPase subunit H-like isoform X1^92.1%	Q9V3J1.2^RecName: Full=V-type proton ATPase subunit H; Short=V-ATPase subunit H; AltName: Full=Vacuolar proton pump subunit H; AltName: Full=Vacuolar proton pump subunit SFD^61.4%	K02144|ATPeV1H|http://www.genome.jp/dbget-bin/www_bget?ko:K02144	GO:0046961^proton-transporting ATPase activity, rotational mechanism^molecular_function;GO:0015991^ATP hydrolysis coupled proton transport^biological_process;GO:0008340^determination of adult lifespan^biological_process;GO:0033227^dsRNA transport^biological_process;GO:0033181^plasma membrane proton-transporting V-type ATPase complex^cellular_component;GO:0000221^vacuolar proton-transporting V-typ…	COG5231|KOG2759^vacuolar H -ATPase SFD subunit^C	PF03224.13^V-ATPase subunit H	--	--	--
gene-SPHA_63277	45310.6	-4.69819	0.300558	-15.6315	4.43933e-55	1.14788e-53	SPHA_63277	XP_014771570.1^PREDICTED: ornithine aminotransferase, mitochondrial-like isoform X2^77.62%	Q3ZCF5.1^RecName: Full=Ornithine aminotransferase, mitochondrial; AltName: Full=Ornithine--oxo-acid aminotransferase; Flags: Precursor^72.97%	K00819|rocD, OAT|http://www.genome.jp/dbget-bin/www_bget?ko:K00819	GO:0004587^ornithine-oxo-acid transaminase activity^molecular_function;GO:0030170^pyridoxal phosphate binding^molecular_function;GO:0019544^arginine catabolic process to glutamate^biological_process;GO:0010121^arginine catabolic process to proline via ornithine^biological_process;GO:0055129^L-proline biosynthetic process^biological_process;GO:0034214^protein hexamerization^biological_process;GO:0…	COG4992|KOG1402^ornithine aminotransferase^E	PF00202.20^Aminotransferase class-III	--	--	i7-29o58-80i101-123o155-177i197-219o234-256i263-285o295-317i330-349o369-391i398-420o435-457i462-484o504-526i531-553o563-585i606-628o657-679i763-785o795-817i822-844o859-881i888-910o915-937i944-966o971-993i1013-1035o1039-1061i1068-1090o1100-1122i1135-1157o1172-1194i1201-1223o
gene-SPHA_63239	1613	2.16951	0.138948	15.6139	5.85606e-55	1.51144e-53	SPHA_63239	KOF71764.1^hypothetical protein OCBIM_22000554mg^77.35%	Q9Y496.4^RecName: Full=Kinesin-like protein KIF3A; AltName: Full=Microtubule plus end-directed kinesin motor 3A^68.24%	K10394|KIF3A|http://www.genome.jp/dbget-bin/www_bget?ko:K10394	GO:0005524^ATP binding^molecular_function;GO:0008574^ATP-dependent microtubule motor activity, plus-end-directed^molecular_function;GO:0016887^ATPase activity^molecular_function;GO:0008017^microtubule binding^molecular_function;GO:0003777^microtubule motor activity^molecular_function;GO:0019903^protein phosphatase binding^molecular_function;GO:0017137^Rab GTPase binding^molecular_function;GO:0030…	COG5059|KOG0240^Kinesin family member 3a^Z	PF00225.22^Kinesin motor domain	--	--	--
gene-SPHA_66818	845.877	-2.58384	0.165598	-15.6031	6.93867e-55	1.78759e-53	SPHA_66818	XP_014781232.1^PREDICTED: galactocerebrosidase-like isoform X1^66.18%	Q498K0.2^RecName: Full=Galactocerebrosidase; Short=GALCERase; AltName: Full=Galactosylceramidase; Flags: Precursor^51.51%	K01202|GALC|http://www.genome.jp/dbget-bin/www_bget?ko:K01202	GO:0004336^galactosylceramidase activity^molecular_function;GO:0006683^galactosylceramide catabolic process^biological_process;GO:0005764^lysosome^cellular_component	--	PF02057.14^Glycosyl hydrolase family 59	GH59	--	--
gene-SPHA_40735	5007.39	-1.50054	0.0962272	-15.5937	8.03261e-55	2.06565e-53	SPHA_40735	KOF71929.1^hypothetical protein OCBIM_22000269mg^91.26%	Q9JKL7.1^RecName: Full=Splicing regulatory glutamine/lysine-rich protein 1; AltName: Full=SR-related protein of 86 kDa; AltName: Full=Serine/arginine-rich-splicing regulatory protein 86; Short=SRrp86; AltName: Full=Splicing factor, arginine/serine-rich 12^52.27%	K13165|SFRS12|http://www.genome.jp/dbget-bin/www_bget?ko:K13165	GO:0003676^nucleic acid binding^molecular_function;GO:0006397^mRNA processing^biological_process;GO:0000381^regulation of alternative mRNA splicing, via spliceosome^biological_process;GO:0008380^RNA splicing^biological_process;GO:0005654^nucleoplasm^cellular_component;GO:0005681^spliceosomal complex^cellular_component	KOG4676^Splicing regulatory glutamine lysine-rich protein 1^A	PF00076.21^RNA recognition motif. (a.k.a. RRM, RBD, or RNP domain)	--	--	--
gene-SPHA_77234	724.417	2.71162	0.174029	15.5814	9.7416e-55	2.50058e-53	SPHA_77234	XP_014786715.1^PREDICTED: catenin alpha-like^87.36%	Q5R416.3^RecName: Full=Catenin alpha-2; AltName: Full=Alpha N-catenin^64.77%	K05691|CTNNA|http://www.genome.jp/dbget-bin/www_bget?ko:K05691	GO:0051015^actin filament binding^molecular_function;GO:0045296^cadherin binding^molecular_function;GO:0042802^identical protein binding^molecular_function;GO:0005198^structural molecule activity^molecular_function;GO:0007409^axonogenesis^biological_process;GO:0048854^brain morphogenesis^biological_process;GO:0098609^cell-cell adhesion^biological_process;GO:0048813^dendrite morphogenesis^biologic…	KOG3681^alpha catenin^W	PF01044.18^Vinculin family	--	--	--
gene-SPHA_50664	1100.17	-2.09394	0.134408	-15.579	1.01189e-54	2.59271e-53	SPHA_50664	XP_009051580.1^hypothetical protein LOTGIDRAFT_208867^54.97%	--	--	--	--	PF12974.6^ABC transporter, phosphonate, periplasmic substrate-binding protein	--	--	--
gene-SPHA_64173	3949.51	-3.59298	0.230769	-15.5696	1.17195e-54	2.99739e-53	SPHA_64173	XP_014777854.1^PREDICTED: putative mediator of RNA polymerase II transcription subunit 26^29.0%	--	K19529|SYCP2|http://www.genome.jp/dbget-bin/www_bget?ko:K19529	--	--	PF04803.11^Cor1/Xlr/Xmr conserved region	--	--	--
gene-SPHA_35047	15005	2.88207	0.18512	15.5687	1.18843e-54	3.03404e-53	SPHA_35047	XP_014785272.1^PREDICTED: uncharacterized protein LOC106880001^34.78%	--	--	--	--	PF01734.21^Patatin-like phospholipase	--	--	--
gene-SPHA_25829	519.617	-3.55962	0.228751	-15.5611	1.33716e-54	3.40758e-53	SPHA_25829	XP_013782439.1^heterogeneous nuclear ribonucleoprotein 27C-like isoform X1^58.7%	P48809.2^RecName: Full=Heterogeneous nuclear ribonucleoprotein 27C; Short=Hrb27-C; AltName: Full=HRP48.1; AltName: Full=hnRNP 48^54.7%	K14411|MSI|http://www.genome.jp/dbget-bin/www_bget?ko:K14411	GO:0003730^mRNA 3'-UTR binding^molecular_function;GO:0048027^mRNA 5'-UTR binding^molecular_function;GO:0003729^mRNA binding^molecular_function;GO:0034046^poly(G) binding^molecular_function;GO:0008266^poly(U) RNA binding^molecular_function;GO:0003723^RNA binding^molecular_function;GO:0003697^single-stranded DNA binding^molecular_function;GO:0007411^axon guidance^biological_process;GO:0007319^negat…	KOG4205^heterogeneous nuclear ribonucleoprotein^A	PF00076.21^RNA recognition motif. (a.k.a. RRM, RBD, or RNP domain)	--	--	--
gene-SPHA_62086	3807.52	-1.93519	0.124557	-15.5366	1.96048e-54	4.98705e-53	SPHA_62086	XP_014786263.1^PREDICTED: protein FAM91A1-like^79.01%	Q3UVG3.1^RecName: Full=Protein FAM91A1^56.83%	--	GO:0006886^intracellular protein transport^biological_process;GO:0099041^vesicle tethering to Golgi^biological_process;GO:0031410^cytoplasmic vesicle^cellular_component;GO:0005802^trans-Golgi network^cellular_component	KOG3707^Family with sequence similarity 91, member A1^S	PF14648.5^FAM91 C-terminus	--	--	o846-868i
gene-SPHA_43673	2107.23	-3.85302	0.248011	-15.5357	1.98898e-54	5.05043e-53	SPHA_43673	XP_014789463.1^PREDICTED: lysosomal alpha-mannosidase-like^61.78%	Q29451.4^RecName: Full=Lysosomal alpha-mannosidase; Short=Laman; AltName: Full=Lysosomal acid alpha-mannosidase; AltName: Full=Mannosidase alpha class 2B member 1; AltName: Full=Mannosidase alpha-B; Contains: RecName: Full=Lysosomal alpha-mannosidase A peptide; Contains: RecName: Full=Lysosomal alpha-mannosidase B peptide; Contains: RecName: Full=Lysosomal alpha-mannosidase C peptide; Contains: R…	K12311|MAN2B1, LAMAN|http://www.genome.jp/dbget-bin/www_bget?ko:K12311	GO:0004559^alpha-mannosidase activity^molecular_function;GO:0030246^carbohydrate binding^molecular_function;GO:0046872^metal ion binding^molecular_function;GO:0006013^mannose metabolic process^biological_process;GO:0006517^protein deglycosylation^biological_process;GO:0005764^lysosome^cellular_component;GO:0005774^vacuolar membrane^cellular_component	KOG1959^Mannosidase alpha class^G	PF07748.12^Glycosyl hydrolases family 38 C-terminal domain	--	--	--
gene-SPHA_18884	9315.78	2.78521	0.17928	15.5356	1.99317e-54	5.05198e-53	SPHA_18884	KOF78205.1^hypothetical protein OCBIM_22031148mg^42.66%	Q924W6.3^RecName: Full=Tripartite motif-containing protein 66; AltName: Full=Transcriptional intermediary factor 1 delta^32.69%	K11997|TRIM2_3|http://www.genome.jp/dbget-bin/www_bget?ko:K11997	GO:0003682^chromatin binding^molecular_function;GO:0042803^protein homodimerization activity^molecular_function;GO:0008270^zinc ion binding^molecular_function;GO:0045892^negative regulation of transcription, DNA-templated^biological_process;GO:0016235^aggresome^cellular_component;GO:0010369^chromocenter^cellular_component;GO:0005654^nucleoplasm^cellular_component;GO:0005634^nucleus^cellular_compo…	--	PF00643.23^B-box zinc finger	--	--	--
gene-SPHA_39486	4144.83	-2.56633	0.165408	-15.5151	2.74265e-54	6.93919e-53	SPHA_39486	KOF73019.1^hypothetical protein OCBIM_22038520mg^81.22%	O60763.2^RecName: Full=General vesicular transport factor p115; AltName: Full=Protein USO1 homolog; AltName: Full=Transcytosis-associated protein; Short=TAP; AltName: Full=Vesicle-docking protein^64.58%	--	GO:0045296^cadherin binding^molecular_function;GO:0008565^obsolete protein transporter activity^molecular_function;GO:0003723^RNA binding^molecular_function;GO:0048208^COPII vesicle coating^biological_process;GO:0006888^endoplasmic reticulum to Golgi vesicle-mediated transport^biological_process;GO:0007030^Golgi organization^biological_process;GO:0048211^Golgi vesicle docking^biological_process;G…	KOG0946^USO1 vesicle docking protein homolog (yeast)^U	PF04869.13^Uso1 / p115 like vesicle tethering protein, head region	--	--	--
gene-SPHA_61118	17762.3	-4.37366	0.282107	-15.5035	3.28316e-54	8.29189e-53	SPHA_61118	BAK22657.1^secreted protein^45.71%	--	--	--	KOG4004^Secreted protein acidic and rich in cysteine Ca binding region^W	PF10591.8^Secreted protein acidic and rich in cysteine Ca binding region	--	--	o266-288i290-312o316-338i345-367o371-393i395-417o432-454i461-483o493-515i522-544o548-570i577-599o609-631i
gene-SPHA_56880	816.197	-4.40844	0.284377	-15.5021	3.35602e-54	8.46077e-53	SPHA_56880	XP_014773725.1^PREDICTED: protein YIPF4-like^78.72%	Q6NYF1.1^RecName: Full=Protein YIPF4; AltName: Full=YIP1 family member 4^60.43%	--	GO:0005794^Golgi apparatus^cellular_component;GO:0016021^integral component of membrane^cellular_component	--	PF04893.16^Yip1 domain	--	--	i108-130o134-153i160-182o186-208i217-236o
gene-SPHA_62067	5618.55	-2.52165	0.163024	-15.468	5.70907e-54	1.43673e-52	SPHA_62067	XP_014784089.1^PREDICTED: ATPase ASNA1 homolog^90.71%	B0WEV5.1^RecName: Full=ATPase ASNA1 homolog; AltName: Full=Arsenical pump-driving ATPase homolog; AltName: Full=Arsenite-stimulated ATPase^72.22%	K01551|arsA, ASNA1|http://www.genome.jp/dbget-bin/www_bget?ko:K01551	GO:0005524^ATP binding^molecular_function;GO:0016887^ATPase activity^molecular_function;GO:0046872^metal ion binding^molecular_function;GO:0045048^protein insertion into ER membrane^biological_process;GO:0005783^endoplasmic reticulum^cellular_component	COG0003|KOG2825^ATPase required for the post-translational delivery of tail-anchored (TA) proteins to the endoplasmic reticulum. Recognizes and selectively binds the transmembrane domain of TA proteins in the cytosol. This complex then targets to the endoplasmic reticulum by membrane-bound receptors, where the tail- anchored protein is released for insertion. This process is regulated by ATP bind…	PF02374.14^Anion-transporting ATPase	--	--	--
new_gene940	3438.17	2.99195	0.193473	15.4644	6.02999e-54	1.51479e-52	--	XP_014783790.1^PREDICTED: E3 ubiquitin-protein ligase TRIM36-like^25.54%	--	--	--	--	PF01436.20^NHL repeat	--	--	--
gene-SPHA_80548	1504.95	-3.79657	0.245618	-15.4572	6.74495e-54	1.69139e-52	SPHA_80548	XP_014782595.1^PREDICTED: nose resistant to fluoxetine protein 6-like^59.62%	Q09225.3^RecName: Full=Nose resistant to fluoxetine protein 6; Short=Protein nrf-6; Flags: Precursor^35.24%	--	GO:0008289^lipid binding^molecular_function;GO:0016747^transferase activity, transferring acyl groups other than amino-acyl groups^molecular_function;GO:0006869^lipid transport^biological_process;GO:0007275^multicellular organism development^biological_process;GO:0016021^integral component of membrane^cellular_component	KOG3700^nose resistant to fluoxetine protein 6-like^S	PF01757.21^Acyltransferase family	--	--	i59-81o101-123i144-166o203-225i230-252o272-289i301-323o343-365i372-394o409-431i
gene-SPHA_47212	3319.92	-2.65054	0.171751	-15.4324	9.90935e-54	2.4805e-52	SPHA_47212	XP_011412587.1^PREDICTED: protein CWC15 homolog A-like^73.85%	Q5RE65.1^RecName: Full=Spliceosome-associated protein CWC15 homolog >Q9P013.2 RecName: Full=Spliceosome-associated protein CWC15 homolog^70.31%	K12863|CWC15|http://www.genome.jp/dbget-bin/www_bget?ko:K12863	GO:0003723^RNA binding^molecular_function;GO:0000398^mRNA splicing, via spliceosome^biological_process;GO:0005739^mitochondrion^cellular_component;GO:0016607^nuclear speck^cellular_component;GO:0005634^nucleus^cellular_component;GO:0005681^spliceosomal complex^cellular_component;GO:0071007^U2-type catalytic step 2 spliceosome^cellular_component	KOG3228^Protein CWC15 homolog^A	PF04889.11^Cwf15/Cwc15 cell cycle control protein	--	--	--
gene-SPHA_50840	30611.3	-2.24649	0.145661	-15.4227	1.15182e-53	2.87812e-52	SPHA_50840	ELT95893.1^hypothetical protein CAPTEDRAFT_176110^52.04%	Q24799.1^RecName: Full=Myophilin^42.49%	K20526|TAGLN|http://www.genome.jp/dbget-bin/www_bget?ko:K20526	--	COG5199|KOG2046^Calponin family repeat^Z	PF00307.30^Calponin homology (CH) domain	--	--	--
gene-SPHA_11643	7673.1	-3.9574	0.256648	-15.4196	1.20898e-53	3.01562e-52	SPHA_11643	XP_013420787.1^trans-1,2-dihydrobenzene-1,2-diol dehydrogenase-like isoform X1^50.61%	Q6DKE0.1^RecName: Full=Trans-1,2-dihydrobenzene-1,2-diol dehydrogenase; AltName: Full=D-xylose 1-dehydrogenase; AltName: Full=D-xylose-NADP dehydrogenase; AltName: Full=Dimeric dihydrodiol dehydrogenase^44.48%	K00078|DHDH|http://www.genome.jp/dbget-bin/www_bget?ko:K00078	GO:0047837^D-xylose 1-dehydrogenase (NADP+) activity^molecular_function;GO:0047115^trans-1,2-dihydrobenzene-1,2-diol dehydrogenase activity^molecular_function	COG0673|KOG2741^dihydrodiol dehydrogenase (dimeric)^C	PF01408.21^Oxidoreductase family, NAD-binding Rossmann fold	GH109	--	--
new_gene3253	1.15613e+06	-10.5581	0.685534	-15.4013	1.60477e-53	3.9958e-52	--	--	--	--	--	--	--	--	--	--
new_gene3225	35898	-4.57473	0.297203	-15.3926	1.83483e-53	4.56059e-52	--	XP_014788409.1^PREDICTED: cytochrome c oxidase subunit 4 isoform 1, mitochondrial-like^64.77%	P80971.2^RecName: Full=Cytochrome c oxidase subunit 4 isoform 2, mitochondrial; AltName: Full=Cytochrome c oxidase subunit IV isoform 2; Short=COX IV-2; Flags: Precursor^45.04%	K02263|COX4|http://www.genome.jp/dbget-bin/www_bget?ko:K02263	GO:0004129^cytochrome-c oxidase activity^molecular_function;GO:0005743^mitochondrial inner membrane^cellular_component	KOG4075^cytochrome C oxidase^C	PF02936.13^Cytochrome c oxidase subunit IV	--	--	i127-149o
gene-SPHA_45810	10015.5	-1.88376	0.122391	-15.3913	1.87298e-53	4.64722e-52	SPHA_45810	KOF67422.1^hypothetical protein OCBIM_22009637mg^79.01%	P62258.1^RecName: Full=14-3-3 protein epsilon; Short=14-3-3E >P62259.1 RecName: Full=14-3-3 protein epsilon; Short=14-3-3E >P62260.1 RecName: Full=14-3-3 protein epsilon; Short=14-3-3E; AltName: Full=Mitochondrial import stimulation factor L subunit; Short=MSF L >P62261.1 RecName: Full=14-3-3 protein epsilon; Short=14-3-3E >P62262.1 RecName: Full=14-3-3 protein epsilon; Short=14-3-3E; AltName: Fu…	K06630|YWHAE|http://www.genome.jp/dbget-bin/www_bget?ko:K06630	GO:0045296^cadherin binding^molecular_function;GO:0005246^calcium channel regulator activity^molecular_function;GO:0019899^enzyme binding^molecular_function;GO:0042826^histone deacetylase binding^molecular_function;GO:0042802^identical protein binding^molecular_function;GO:0044325^ion channel binding^molecular_function;GO:0023026^MHC class II protein complex binding^molecular_function;GO:0051219^…	COG5040|KOG0841^14-3-3 protein^D	PF00244.19^14-3-3 protein	--	--	--
new_gene458	352.643	3.22318	0.209656	15.3736	2.45953e-53	6.09186e-52	--	--	--	--	--	--	PF13465.5^Zinc-finger double domain	--	--	--
gene-SPHA_26940	7621.38	-3.19954	0.208485	-15.3466	3.7302e-53	9.22293e-52	SPHA_26940	XP_014772231.1^PREDICTED: actin-related protein 2/3 complex subunit 1A-like^84.91%	Q1JP79.1^RecName: Full=Actin-related protein 2/3 complex subunit 1A^46.2%	K05757|ARPC1A_B|http://www.genome.jp/dbget-bin/www_bget?ko:K05757	GO:0051015^actin filament binding^molecular_function;GO:0034314^Arp2/3 complex-mediated actin nucleation^biological_process;GO:0005885^Arp2/3 protein complex^cellular_component;GO:0005737^cytoplasm^cellular_component;GO:0005634^nucleus^cellular_component;GO:0035861^site of double-strand break^cellular_component	KOG1523^Actin related protein 2 3 complex, subunit 1A, 41kDa^Z	PF00400.31^WD domain, G-beta repeat	--	--	--
gene-SPHA_80608	1195.7	-3.21219	0.209388	-15.3409	4.07635e-53	1.00612e-51	SPHA_80608	XP_014783624.1^PREDICTED: myotubularin-related protein 9-like, partial^86.94%	Q9Z2D0.2^RecName: Full=Myotubularin-related protein 9; AltName: Full=Inactive phosphatidylinositol 3-phosphatase 9^62.06%	K18084|MTMR9|http://www.genome.jp/dbget-bin/www_bget?ko:K18084	GO:0030234^enzyme regulator activity^molecular_function;GO:0019903^protein phosphatase binding^molecular_function;GO:0006897^endocytosis^biological_process;GO:0010507^negative regulation of autophagy^biological_process;GO:0010922^positive regulation of phosphatase activity^biological_process;GO:0050821^protein stabilization^biological_process;GO:0060304^regulation of phosphatidylinositol dephosph…	KOG1089^Myotubularin related protein 9^S	PF06602.13^Myotubularin-like phosphatase domain	--	--	--
new_gene3088	2047.69	-4.85069	0.316606	-15.3209	5.54307e-53	1.36574e-51	--	KOF71883.1^hypothetical protein OCBIM_22000383mg^34.03%	--	K12567|TTN|http://www.genome.jp/dbget-bin/www_bget?ko:K12567	--	KOG0613^Titin Z^Z	PF07679.15^Immunoglobulin I-set domain	--	--	o1774-1796i
new_gene128	844.097	2.46234	0.160743	15.3185	5.75206e-53	1.41477e-51	--	--	--	--	--	--	PF13465.5^Zinc-finger double domain	--	--	--
gene-SPHA_11666	205.097	-8.4159	0.549634	-15.3118	6.37568e-53	1.56542e-51	SPHA_11666	XP_009054070.1^hypothetical protein LOTGIDRAFT_239446^57.36%	Q0P4F7.1^RecName: Full=Acyl-CoA synthetase family member 2, mitochondrial; Flags: Precursor^53.49%	K00666|K00666|http://www.genome.jp/dbget-bin/www_bget?ko:K00666	GO:0005524^ATP binding^molecular_function;GO:0016874^ligase activity^molecular_function;GO:0006631^fatty acid metabolic process^biological_process;GO:0005739^mitochondrion^cellular_component	COG0318|KOG1177^Acyl-CoA synthetase family member 2^I	PF00501.27^AMP-binding enzyme	--	--	--
new_gene3304	29345.6	-1.9229	0.12571	-15.2963	8.09556e-53	1.98425e-51	--	XP_002733768.1^PREDICTED: ubiquitin-conjugating enzyme E2 L3-like^83.77%	Q5R5I4.1^RecName: Full=Ubiquitin-conjugating enzyme E2 L3; AltName: Full=E2 ubiquitin-conjugating enzyme L3; AltName: Full=Ubiquitin carrier protein L3; AltName: Full=Ubiquitin-protein ligase L3^79.87%	K04552|UBE2L3, UBCH7|http://www.genome.jp/dbget-bin/www_bget?ko:K04552	GO:0005524^ATP binding^molecular_function;GO:0003713^transcription coactivator activity^molecular_function;GO:0004842^ubiquitin-protein transferase activity^molecular_function;GO:0044770^cell cycle phase transition^biological_process;GO:0008283^cell population proliferation^biological_process;GO:0071385^cellular response to glucocorticoid stimulus^biological_process;GO:0071383^cellular response t…	COG5078|KOG0422^ubiquitin-conjugating enzyme^O	PF00179.25^Ubiquitin-conjugating enzyme	--	--	--
gene-SPHA_14741	4782.57	-3.2663	0.213542	-15.2958	8.15641e-53	1.99571e-51	SPHA_14741	XP_014788906.1^PREDICTED: proteasome subunit beta type-6-like^79.81%	Q3MHN0.1^RecName: Full=Proteasome subunit beta type-6; Flags: Precursor^67.65%	K02738|PSMB6|http://www.genome.jp/dbget-bin/www_bget?ko:K02738	GO:0004175^endopeptidase activity^molecular_function;GO:0004298^threonine-type endopeptidase activity^molecular_function;GO:0010498^proteasomal protein catabolic process^biological_process;GO:0010499^proteasomal ubiquitin-independent protein catabolic process^biological_process;GO:0043161^proteasome-mediated ubiquitin-dependent protein catabolic process^biological_process;GO:0005737^cytoplasm^cel…	KOG0174^The proteasome is a multicatalytic proteinase complex which is characterized by its ability to cleave peptides with Arg, Phe, Tyr, Leu, and Glu adjacent to the leaving group at neutral or slightly basic pH. The proteasome has an ATP-dependent proteolytic activity (By similarity)^O	PF00227.25^Proteasome subunit	--	--	--
gene-SPHA_77928	3178.76	-7.24841	0.474199	-15.2856	9.53656e-53	2.32936e-51	SPHA_77928	XP_013384091.1^tryptophan 2,3-dioxygenase^66.58%	O77457.1^RecName: Full=Tryptophan 2,3-dioxygenase; Short=TDO; AltName: Full=Tryptamin 2,3-dioxygenase; AltName: Full=Tryptophan oxygenase; Short=TO; Short=TRPO; AltName: Full=Tryptophan pyrrolase; AltName: Full=Tryptophanase^59.41%	K00453|E1.13.11.11, TDO2|http://www.genome.jp/dbget-bin/www_bget?ko:K00453	GO:0020037^heme binding^molecular_function;GO:0046872^metal ion binding^molecular_function;GO:0004833^tryptophan 2,3-dioxygenase activity^molecular_function;GO:0006727^ommochrome biosynthetic process^biological_process;GO:0019442^tryptophan catabolic process to acetyl-CoA^biological_process;GO:0019441^tryptophan catabolic process to kynurenine^biological_process	COG3483|KOG3906^Catalyzes the oxidative cleavage of the L-tryptophan (L- Trp) pyrrole ring (By similarity)^E	PF03301.12^Tryptophan 2,3-dioxygenase	--	--	--
new_gene122	989.763	-1.95474	0.127894	-15.2841	9.76538e-53	2.38113e-51	--	XP_014790499.1^PREDICTED: glycerate kinase-like^59.3%	Q8QZY2.1^RecName: Full=Glycerate kinase^41.3%	K15788|GLYCTK|http://www.genome.jp/dbget-bin/www_bget?ko:K15788	GO:0005524^ATP binding^molecular_function;GO:0008887^glycerate kinase activity^molecular_function;GO:0006468^protein phosphorylation^biological_process;GO:0005737^cytoplasm^cellular_component;GO:0005829^cytosol^cellular_component;GO:0005794^Golgi apparatus^cellular_component;GO:0005739^mitochondrion^cellular_component	COG2379|KOG3935^Glycerate kinase^G	PF13660.5^Domain of unknown function (DUF4147)	--	--	--
gene-SPHA_79003	3394.83	-1.94363	0.12717	-15.2837	9.82183e-53	2.39077e-51	SPHA_79003	KOF65734.1^hypothetical protein OCBIM_22014542mg^39.87%	Q6ZQ03.2^RecName: Full=Formin-binding protein 4; AltName: Full=Formin-binding protein 30^34.42%	--	GO:0016607^nuclear speck^cellular_component	--	PF00397.25^WW domain	--	--	--
gene-SPHA_34472	1799.94	-1.20373	0.078788	-15.2782	1.06925e-52	2.59823e-51	SPHA_34472	KOF68349.1^hypothetical protein OCBIM_22007469mg^86.81%	Q06546.1^RecName: Full=GA-binding protein alpha chain; Short=GABP subunit alpha; AltName: Full=Nuclear respiratory factor 2 subunit alpha; AltName: Full=Transcription factor E4TF1-60^50.5%	K09441|GABPA|http://www.genome.jp/dbget-bin/www_bget?ko:K09441	GO:0033613^activating transcription factor binding^molecular_function;GO:0003682^chromatin binding^molecular_function;GO:0003677^DNA binding^molecular_function;GO:0001228^DNA-binding transcription activator activity, RNA polymerase II-specific^molecular_function;GO:0003700^DNA-binding transcription factor activity^molecular_function;GO:0000981^DNA-binding transcription factor activity, RNA polyme…	KOG0504|KOG3806^GA-binding protein alpha chain^K	PF00178.21^Ets-domain	--	--	--
new_gene2029	1494.91	-1.93222	0.126547	-15.2687	1.23583e-52	2.99784e-51	--	KOF82596.1^hypothetical protein OCBIM_22025109mg^92.68%	Q15543.1^RecName: Full=Transcription initiation factor TFIID subunit 13; AltName: Full=Transcription initiation factor TFIID 18 kDa subunit; Short=TAF(II)18; Short=TAFII-18; Short=TAFII18 >P61216.1 RecName: Full=Transcription initiation factor TFIID subunit 13; AltName: Full=Transcription initiation factor TFIID 18 kDa subunit; Short=TAF(II)18; Short=TAFII-18; Short=TAFII18 >Q5R9W6.1 RecName: Ful…	K03127|TAF13|http://www.genome.jp/dbget-bin/www_bget?ko:K03127	GO:0003677^DNA binding^molecular_function;GO:0003700^DNA-binding transcription factor activity^molecular_function;GO:0008022^protein C-terminus binding^molecular_function;GO:0046982^protein heterodimerization activity^molecular_function;GO:0003712^transcription coregulator activity^molecular_function;GO:0006352^DNA-templated transcription, initiation^biological_process;GO:1901796^regulation of si…	COG5248|KOG3901^Transcription initiation factor IID, 18kD subunit^K	PF02269.15^Transcription initiation factor IID, 18kD subunit	--	--	--
new_gene1630	745.202	-4.89351	0.320519	-15.2675	1.25999e-52	3.0512e-51	--	--	--	--	--	--	PF13465.5^Zinc-finger double domain	--	--	--
new_gene285	1248.64	-5.92283	0.388185	-15.2578	1.46196e-52	3.53423e-51	--	XP_014774579.1^PREDICTED: PDZ and LIM domain protein 7-like^66.35%	--	--	--	--	PF15682.4^Musculoskeletal, temporally activated-embryonic nuclear protein 1	--	--	--
gene-SPHA_41989	3380.75	-1.3813	0.0905691	-15.2513	1.61437e-52	3.89602e-51	SPHA_41989	XP_014789224.1^PREDICTED: 26S protease regulatory subunit 7^85.25%	P35998.3^RecName: Full=26S proteasome regulatory subunit 7; AltName: Full=26S proteasome AAA-ATPase subunit RPT1; AltName: Full=Proteasome 26S subunit ATPase 2; AltName: Full=Protein MSS1 >Q5E9F9.3 RecName: Full=26S proteasome regulatory subunit 7; AltName: Full=26S proteasome AAA-ATPase subunit RPT1; AltName: Full=Proteasome 26S subunit ATPase 2 >Q4R4R0.3 RecName: Full=26S proteasome regulatory …	K03061|PSMC2, RPT1|http://www.genome.jp/dbget-bin/www_bget?ko:K03061	GO:0005524^ATP binding^molecular_function;GO:0016887^ATPase activity^molecular_function;GO:0036402^proteasome-activating ATPase activity^molecular_function;GO:0017025^TBP-class protein binding^molecular_function;GO:0031145^anaphase-promoting complex-dependent catabolic process^biological_process;GO:0002479^antigen processing and presentation of exogenous peptide antigen via MHC class I, TAP-depen…	COG1222|KOG0729^Proteasome (Prosome, macropain) 26S subunit, ATPase 2^O	PF00004.28^ATPase family associated with various cellular activities (AAA)	--	--	--
gene-SPHA_66927	1923.17	-2.86937	0.188293	-15.2389	1.95203e-52	4.70287e-51	SPHA_66927	XP_014778930.1^PREDICTED: 28 kDa heat- and acid-stable phosphoprotein-like isoform X1^72.93%	Q62785.1^RecName: Full=28 kDa heat- and acid-stable phosphoprotein; AltName: Full=PDGF-associated protein; Short=PAP; AltName: Full=PDGFA-associated protein 1; Short=PAP1 >Q3UHX2.1 RecName: Full=28 kDa heat- and acid-stable phosphoprotein; AltName: Full=PDGF-associated protein; Short=PAP; AltName: Full=PDGFA-associated protein 1; Short=PAP1^60.0%	--	GO:0005829^cytosol^cellular_component;GO:0005886^plasma membrane^cellular_component	KOG3375^Casein kinase substrate phosphoprotein PP28^S	PF10252.8^Casein kinase substrate phosphoprotein PP28	--	--	--
gene-SPHA_62477	2193.98	-4.30001	0.282226	-15.2361	2.03803e-52	4.90168e-51	SPHA_62477	XP_014789067.1^PREDICTED: neurexin-1-like^41.21%	Q9Y4C0.4^RecName: Full=Neurexin-3; AltName: Full=Neurexin III-alpha; AltName: Full=Neurexin-3-alpha; Flags: Precursor^29.4%	K07377|NRXN|http://www.genome.jp/dbget-bin/www_bget?ko:K07377	GO:0050839^cell adhesion molecule binding^molecular_function;GO:0046872^metal ion binding^molecular_function;GO:0097109^neuroligin family protein binding^molecular_function;GO:0038023^signaling receptor activity^molecular_function;GO:0030534^adult behavior^biological_process;GO:0007411^axon guidance^biological_process;GO:0007612^learning^biological_process;GO:0007158^neuron cell-cell adhesion^bio…	KOG3514^Laminin G domain^T	PF02210.23^Laminin G domain	GH16	--	--
gene-SPHA_28907	1769.86	-2.14953	0.141204	-15.2229	2.49268e-52	5.98497e-51	SPHA_28907	XP_014780463.1^PREDICTED: E3 ubiquitin-protein ligase AMFR-like^59.86%	Q9R049.2^RecName: Full=E3 ubiquitin-protein ligase AMFR; AltName: Full=Autocrine motility factor receptor; Short=AMF receptor; AltName: Full=RING-type E3 ubiquitin transferase AMFR^45.0%	K10636|AMFR, GP78|http://www.genome.jp/dbget-bin/www_bget?ko:K10636	GO:1904288^BAT3 complex binding^molecular_function;GO:0051087^chaperone binding^molecular_function;GO:0042802^identical protein binding^molecular_function;GO:0046872^metal ion binding^molecular_function;GO:0000166^nucleotide binding^molecular_function;GO:0030674^protein binding, bridging^molecular_function;GO:0038023^signaling receptor activity^molecular_function;GO:0061630^ubiquitin protein liga…	COG5243|KOG0802^autocrine motility factor receptor, E3 ubiquitin protein ligase^O	PF13639.5^Ring finger domain	--	SignalP-TM	o5-24i45-67o71-93i114-136o140-162i520-537o
gene-SPHA_41397	855.72	-2.605	0.171153	-15.2203	2.59371e-52	6.21697e-51	SPHA_41397	XP_014789674.1^PREDICTED: nudC domain-containing protein 3-like isoform X1^64.47%	Q8IVD9.3^RecName: Full=NudC domain-containing protein 3^34.66%	--	GO:0051082^unfolded protein binding^molecular_function;GO:0060271^cilium assembly^biological_process;GO:0032502^developmental process^biological_process;GO:0006457^protein folding^biological_process;GO:1905793^protein localization to pericentriolar material^biological_process;GO:0005737^cytoplasm^cellular_component;GO:0005868^cytoplasmic dynein complex^cellular_component	KOG2265^NudC domain containing 3^T	PF14050.5^N-terminal conserved domain of Nudc.	--	--	--
gene-SPHA_63848	5894.05	-2.25145	0.147942	-15.2184	2.66928e-52	6.38726e-51	SPHA_63848	XP_014777563.1^PREDICTED: rab3 GTPase-activating protein catalytic subunit-like isoform X1^75.26%	Q15042.3^RecName: Full=Rab3 GTPase-activating protein catalytic subunit; AltName: Full=RAB3 GTPase-activating protein 130 kDa subunit; AltName: Full=Rab3-GAP p130; Short=Rab3-GAP^46.49%	K18270|RAB3GAP1|http://www.genome.jp/dbget-bin/www_bget?ko:K18270	GO:0005096^GTPase activator activity^molecular_function;GO:0005085^guanyl-nucleotide exchange factor activity^molecular_function;GO:0017137^Rab GTPase binding^molecular_function;GO:0007420^brain development^biological_process;GO:0043010^camera-type eye development^biological_process;GO:0097051^establishment of protein localization to endoplasmic reticulum membrane^biological_process;GO:0060079^ex…	KOG2390^RAB3 GTPase activating protein subunit 1 (Catalytic)^S	PF13890.5^Rab3 GTPase-activating protein catalytic subunit	--	--	--
gene-SPHA_26179	1091.78	-2.19719	0.144393	-15.2167	2.73875e-52	6.54242e-51	SPHA_26179	XP_014789956.1^PREDICTED: ATP-dependent Clp protease ATP-binding subunit clpX-like, mitochondrial isoform X2^73.57%	Q9JHS4.2^RecName: Full=ATP-dependent Clp protease ATP-binding subunit clpX-like, mitochondrial; Flags: Precursor^68.44%	K03544|clpX, CLPX|http://www.genome.jp/dbget-bin/www_bget?ko:K03544	GO:0005524^ATP binding^molecular_function;GO:0004176^ATP-dependent peptidase activity^molecular_function;GO:0016887^ATPase activity^molecular_function;GO:0046872^metal ion binding^molecular_function;GO:0016504^peptidase activator activity^molecular_function;GO:0051082^unfolded protein binding^molecular_function;GO:0046034^ATP metabolic process^biological_process;GO:0030163^protein catabolic proce…	COG1219|KOG0745^ClpX caseinolytic peptidase X homolog (E. coli)^O	PF07724.13^AAA domain (Cdc48 subfamily)	--	SignalP-TM	o387-409i430-452o467-489i496-518o531-553i560-582o
gene-SPHA_44670	289.159	-7.32109	0.481674	-15.1993	3.57631e-52	8.52877e-51	SPHA_44670	EJY65597.1^hypothetical protein OXYTRI_14248 (macronuclear)^53.68%	--	--	--	--	PF12342.7^Protein of unknown function (DUF3640)	--	--	--
gene-SPHA_5626	745.674	-2.4364	0.160302	-15.1988	3.60079e-52	8.57267e-51	SPHA_5626	XP_014783651.1^PREDICTED: uncharacterized protein LOC106878824^64.77%	--	--	--	--	PF11694.7^Protein of unknown function (DUF3290)	--	SignalP-TM	o4-23i36-58o68-90i97-119o123-145i152-173o177-199i206-228o238-253i265-287o302-321i326-348o358-375i377-399o414-433i445-467o477-496i517-539o571-593i605-627o647-669i
gene-SPHA_37135	802.808	2.2331	0.146935	15.1979	3.65249e-52	8.68112e-51	SPHA_37135	XP_014776079.1^PREDICTED: DNA-directed RNA polymerase III subunit RPC2-like^89.55%	Q9NW08.2^RecName: Full=DNA-directed RNA polymerase III subunit RPC2; Short=RNA polymerase III subunit C2; AltName: Full=C128; AltName: Full=DNA-directed RNA polymerase III 127.6 kDa polypeptide; AltName: Full=DNA-directed RNA polymerase III subunit B^78.79%	K03021|RPC2, POLR3B|http://www.genome.jp/dbget-bin/www_bget?ko:K03021	GO:0003677^DNA binding^molecular_function;GO:0003899^DNA-directed 5'-3' RNA polymerase activity^molecular_function;GO:0046872^metal ion binding^molecular_function;GO:0032549^ribonucleoside binding^molecular_function;GO:0051607^defense response to virus^biological_process;GO:0045087^innate immune response^biological_process;GO:0045089^positive regulation of innate immune response^biological_proces…	COG0085|KOG0215^polymerase (RNA) III (DNA directed) polypeptide B^K	PF00562.27^RNA polymerase Rpb2, domain 6	--	--	--
gene-SPHA_14717	5532.84	-2.75648	0.181471	-15.1896	4.14289e-52	9.83014e-51	SPHA_14717	XP_014784265.1^PREDICTED: LOW QUALITY PROTEIN: Golgi-specific brefeldin A-resistance guanine nucleotide exchange factor 1-like, partial^80.64%	Q9R1D7.1^RecName: Full=Golgi-specific brefeldin A-resistance guanine nucleotide exchange factor 1; Short=BFA-resistant GEF 1^52.9%	K18443|GBF1|http://www.genome.jp/dbget-bin/www_bget?ko:K18443	GO:0005086^ARF guanyl-nucleotide exchange factor activity^molecular_function;GO:0008289^lipid binding^molecular_function;GO:0015031^protein transport^biological_process;GO:0032012^regulation of ARF protein signal transduction^biological_process;GO:0005793^endoplasmic reticulum-Golgi intermediate compartment^cellular_component;GO:0005794^Golgi apparatus^cellular_component;GO:0005811^lipid droplet^…	COG5307|KOG0928^brefeldin A resistant guanine nucleotide exchange factor 1^U	PF01369.19^Sec7 domain	--	--	--
gene-SPHA_28420	666.453	3.72966	0.245542	15.1895	4.15381e-52	9.83951e-51	SPHA_28420	XP_014783413.1^PREDICTED: serine/threonine-protein kinase 11-interacting protein-like isoform X1^50.54%	Q5F479.1^RecName: Full=Serine/threonine-protein kinase 11-interacting protein^26.1%	--	GO:0019901^protein kinase binding^molecular_function;GO:0008104^protein localization^biological_process;GO:0005737^cytoplasm^cellular_component	KOG1859^serine threonine kinase 11 interacting protein^S	PF13855.5^Leucine rich repeat	--	--	--
gene-SPHA_62610	9634.44	-5.7901	0.381394	-15.1814	4.69659e-52	1.11066e-50	SPHA_62610	XP_005106052.2^PREDICTED: 15 kDa selenoprotein-like^53.69%	O60613.4^RecName: Full=Selenoprotein F; AltName: Full=15 kDa selenoprotein; Flags: Precursor^41.09%	--	GO:0051084^'de novo' posttranslational protein folding^biological_process;GO:0005788^endoplasmic reticulum lumen^cellular_component	KOG3384^Sep15/SelM redox domain^S	PF08806.10^Sep15/SelM redox domain	--	--	--
gene-SPHA_26356	881.359	2.77759	0.183052	15.1737	5.27794e-52	1.24605e-50	SPHA_26356	XP_014791313.1^PREDICTED: protein PRRC1-A-like^68.3%	A6H8J1.1^RecName: Full=Protein PRRC1-A; AltName: Full=Proline-rich and coiled-coil-containing protein 1-A^47.88%	--	GO:0005794^Golgi apparatus^cellular_component	--	PF01931.17^Protein of unknown function DUF84	--	--	--
new_gene2316	849.779	3.29532	0.217361	15.1606	6.44631e-52	1.51935e-50	--	--	--	--	--	--	--	--	--	--
gene-SPHA_40977	554.492	3.67809	0.242678	15.1563	6.88857e-52	1.62088e-50	SPHA_40977	XP_012942656.1^PREDICTED: uncharacterized protein LOC101855048^33.24%	Q9JJS0.1^RecName: Full=Signal peptide, CUB and EGF-like domain-containing protein 2; AltName: Full=Protein CEGP1; AltName: Full=Scube/You; Flags: Precursor^35.56%	--	GO:0005509^calcium ion binding^molecular_function;GO:0097108^hedgehog family protein binding^molecular_function;GO:0042802^identical protein binding^molecular_function;GO:0008289^lipid binding^molecular_function;GO:0003413^chondrocyte differentiation involved in endochondral bone morphogenesis^biological_process;GO:1902732^positive regulation of chondrocyte proliferation^biological_process;GO:004…	--	PF07699.12^Putative ephrin-receptor like	--	--	o700-722i735-757o777-799i804-826o841-863i870-892o1281-1303i
gene-SPHA_48509	592.315	3.53879	0.233531	15.1534	7.19558e-52	1.6903e-50	SPHA_48509	XP_014775487.1^PREDICTED: uncharacterized protein LOC106872863^41.33%	Q5T1R4.1^RecName: Full=Transcription factor HIVEP3; AltName: Full=Human immunodeficiency virus type I enhancer-binding protein 3; AltName: Full=Kappa-B and V(D)J recombination signal sequences-binding protein; AltName: Full=Kappa-binding protein 1; Short=KBP-1; AltName: Full=Zinc finger protein ZAS3^59.76%	K09239|HIVEP|http://www.genome.jp/dbget-bin/www_bget?ko:K09239	GO:0003677^DNA binding^molecular_function;GO:0000981^DNA-binding transcription factor activity, RNA polymerase II-specific^molecular_function;GO:0046872^metal ion binding^molecular_function;GO:0045893^positive regulation of transcription, DNA-templated^biological_process;GO:0035914^skeletal muscle cell differentiation^biological_process;GO:0005737^cytoplasm^cellular_component;GO:0005634^nucleus^c…	COG5048|KOG1721^human immunodeficiency virus type I enhancer binding protein 1^K	PF00096.25^Zinc finger, C2H2 type	--	--	--
gene-SPHA_62354	2185.42	2.52903	0.166946	15.1488	7.71262e-52	1.80875e-50	SPHA_62354	XP_014780877.1^PREDICTED: F-box only protein 42-like^48.77%	Q6PDJ6.1^RecName: Full=F-box only protein 42^50.62%	K10317|FBXO42|http://www.genome.jp/dbget-bin/www_bget?ko:K10317	--	KOG0379^F-box protein 42^S	PF13418.5^Galactose oxidase, central domain	--	--	--
gene-SPHA_40204	1159.29	-2.65897	0.175616	-15.1409	8.70665e-52	2.03848e-50	SPHA_40204	AUR53652.1^glutathione synthetase^56.26%	P35668.1^RecName: Full=Glutathione synthetase; Short=GSH synthetase; Short=GSH-S; AltName: Full=Glutathione synthase^46.53%	K01920|gshB, GSS|http://www.genome.jp/dbget-bin/www_bget?ko:K01920	GO:0005524^ATP binding^molecular_function;GO:0043295^glutathione binding^molecular_function;GO:0004363^glutathione synthase activity^molecular_function;GO:0000287^magnesium ion binding^molecular_function;GO:0042803^protein homodimerization activity^molecular_function	KOG0021^glutathione synthetase^Q	PF03917.16^Eukaryotic glutathione synthase, ATP binding domain	--	--	--
gene-SPHA_63015	412.866	-9.14239	0.604751	-15.1176	1.23965e-51	2.89758e-50	SPHA_63015	XP_014768777.1^PREDICTED: glutamate receptor ionotropic, kainate 2-like^81.37%	P42262.3^RecName: Full=Glutamate receptor 2; Short=GluR-2; AltName: Full=AMPA-selective glutamate receptor 2; AltName: Full=GluR-B; AltName: Full=GluR-K2; AltName: Full=Glutamate receptor ionotropic, AMPA 2; Short=GluA2; Flags: Precursor^36.71%	--	GO:0004971^AMPA glutamate receptor activity^molecular_function;GO:0001540^amyloid-beta binding^molecular_function;GO:0004970^ionotropic glutamate receptor activity^molecular_function;GO:0007268^chemical synaptic transmission^biological_process;GO:0035235^ionotropic glutamate receptor signaling pathway^biological_process;GO:2000310^regulation of NMDA receptor activity^biological_process;GO:0007165…	KOG1054^Glutamate receptor ionotropic, AMPA 2^T	PF00060.25^Ligand-gated ion channel	--	--	o284-302i349-371o536-558i
[truncated: 7,583 more rows]

## Sheet:  Ova I_VS_Ova III
gene_id	baseMean	log2FoldChange	lfcSE	stat	pvalue	padj	gene_name	Nr	Swiss-Prot	KEGG	gene_ontology_blast	eggNOG	Pfam	CAZy	Signal	tmhmm
gene-SPHA_38715	725.449	-6.60787	0.255458	-25.8668	1.57626e-147	2.2427e-143	SPHA_38715	KOF79783.1^hypothetical protein OCBIM_220289842mg, partial^57.95%	--	--	--	--	PF00096.25^Zinc finger, C2H2 type	--	--	--
[truncated: 8,535 more rows]

## Sheet:  Ova I_VS_Ova IV
gene_id	baseMean	log2FoldChange	lfcSE	stat	pvalue	padj	gene_name	Nr	Swiss-Prot	KEGG	gene_ontology_blast	eggNOG	Pfam	CAZy	Signal	tmhmm
[truncated: 8,847 more rows]

## Sheet:  Ova II_VS_Ova III
gene_id	baseMean	log2FoldChange	lfcSE	stat	pvalue	padj	gene_name	Nr	Swiss-Prot	KEGG	gene_ontology_blast	eggNOG	Pfam	CAZy	Signal	tmhmm
gene-SPHA_12783	2219.35	14.8205	1.13637	13.042	7.06073e-39	6.94988e-35	SPHA_12783	--	--	--	--	--	--	--	--	--
[truncated: 734 more rows]

## Sheet:  Ova II_VS_Ova IV
gene_id	baseMean	log2FoldChange	lfcSE	stat	pvalue	padj	gene_name	Nr	Swiss-Prot	KEGG	gene_ontology_blast	eggNOG	Pfam	CAZy	Signal	tmhmm
[truncated: 2,127 more rows]

[truncated: 1 more sheets: Ova III_VS_Ova IV]
