# Supplementary material for: Comparative transcriptomic analysis of the different developmental stages of ovary in the cuttlefish Sepia pharaonis
Source: BMC Genomics. 2024 Jan 23;25:94. doi: 10.1186/s12864-024-09981-x (PMC10804787; doi:10.1186/s12864-024-09981-x)
Supplement: Supplementary file 8 — Additional file 8. [file 12864_2024_9981_MOESM8_ESM.xls]

## Sheet: Figure S8. the down-regulated D
Gene_ID	Ova I_VS_Ova II	Gene_ID	Ova II_VS_Ova III	Gene_ID	Ova III_VS_Ova IV
gene-SPHA_32308	1	gene-SPHA_11230	1	gene-SPHA_24523	1
gene-SPHA_77916	1	gene-SPHA_51065	1	gene-SPHA_18258	1
gene-SPHA_20708	1	gene-SPHA_62485	1	gene-SPHA_16630	1
gene-SPHA_9958	1	gene-SPHA_38177	1	gene-SPHA_1922	1
gene-SPHA_42648	1	gene-SPHA_3045	1	gene-SPHA_27654	1
gene-SPHA_8571	1	gene-SPHA_42648	1	gene-SPHA_34822	1
gene-SPHA_62485	1	gene-SPHA_10938	1	gene-SPHA_78576	1
gene-SPHA_34261	1	gene-SPHA_36911	1	new_gene2053	1
gene-SPHA_32921	1	gene-SPHA_32194	1	gene-SPHA_79759	1
new_gene71	1	gene-SPHA_28843	1	gene-SPHA_69581	1
gene-SPHA_69489	1	gene-SPHA_21459	1	gene-SPHA_69034	1
gene-SPHA_22957	1	gene-SPHA_19550	1	gene-SPHA_11978	1
gene-SPHA_60819	1	gene-SPHA_48193	1	gene-SPHA_81550	1
new_gene3269	1	gene-SPHA_59542	1	gene-SPHA_12256	1
gene-SPHA_37829	1	gene-SPHA_57423	1	gene-SPHA_53691	1
gene-SPHA_8899	1	new_gene391	1	gene-SPHA_74168	1
gene-SPHA_67368	1	gene-SPHA_79178	1	gene-SPHA_13306	1
gene-SPHA_46419	1	gene-SPHA_58141	1	gene-SPHA_21595	1
gene-SPHA_52095	1	gene-SPHA_72431	1	gene-SPHA_23146	1
new_gene2737	1	gene-SPHA_65285	1	gene-SPHA_67558	1
gene-SPHA_41648	1	new_gene189	1	gene-SPHA_67564	1
new_gene297	1	gene-SPHA_46512	1	gene-SPHA_34212	1
new_gene2259	1	gene-SPHA_64830	1	new_gene113	1
gene-SPHA_80610	1	gene-SPHA_80094	1	gene-SPHA_27892	1
gene-SPHA_50334	1	gene-SPHA_27134	1	gene-SPHA_23160	1
new_gene3188	1	gene-SPHA_9577	1	gene-SPHA_65312	1
gene-SPHA_36100	1	gene-SPHA_63906	1	gene-SPHA_13667	1
new_gene769	1	gene-SPHA_46473	1	gene-SPHA_73770	1
gene-SPHA_54658	1	gene-SPHA_42083	1	gene-SPHA_40599	1
gene-SPHA_551	1	new_gene2466	1	gene-SPHA_79909	1
gene-SPHA_42721	1	gene-SPHA_68322	1	gene-SPHA_67106	1
gene-SPHA_75258	1	gene-SPHA_62174	1	gene-SPHA_65769	1
gene-SPHA_36909	1	gene-SPHA_4110	1	gene-SPHA_14106	1
gene-SPHA_28283	1	gene-SPHA_13372	1	gene-SPHA_33551	1
gene-SPHA_43379	1	gene-SPHA_45751	1	gene-SPHA_35397	1
gene-SPHA_9981	1	gene-SPHA_34261	1	gene-SPHA_79473	1
gene-SPHA_21210	1	gene-SPHA_45289	1	new_gene1132	1
new_gene166	1	gene-SPHA_38822	1	gene-SPHA_14092	1
new_gene1664	1	gene-SPHA_66168	1	gene-SPHA_46423	1
new_gene3354	1	new_gene400	1	new_gene2353	1
gene-SPHA_61904	1	gene-SPHA_33268	1	gene-SPHA_60928	1
gene-SPHA_65293	1	gene-SPHA_22333	1	gene-SPHA_41417	1
gene-SPHA_20787	1	gene-SPHA_48836	1	gene-SPHA_15934	1
gene-SPHA_34335	1	gene-SPHA_81308	1	gene-SPHA_70887	1
new_gene3015	1	gene-SPHA_33384	1	gene-SPHA_48498	1
gene-SPHA_38762	1	gene-SPHA_55070	1	gene-SPHA_53663	1
gene-SPHA_55039	1	gene-SPHA_36293	1	gene-SPHA_19551	1
gene-SPHA_63092	1	gene-SPHA_14741	1	gene-SPHA_56735	1
gene-SPHA_28296	1	new_gene2087	1	gene-SPHA_8307	1
new_gene253	1	gene-SPHA_15424	1	gene-SPHA_8561	1
gene-SPHA_50259	1	gene-SPHA_29855	1	gene-SPHA_17311	1
gene-SPHA_39445	1	gene-SPHA_60769	1	gene-SPHA_38633	1
gene-SPHA_35976	1	gene-SPHA_28321	1	gene-SPHA_38234	1
gene-SPHA_42083	1	gene-SPHA_44148	1	gene-SPHA_8827	1
gene-SPHA_18657	1	gene-SPHA_23295	1	gene-SPHA_67896	1
gene-SPHA_54688	1	gene-SPHA_72537	1	gene-SPHA_72404	1
gene-SPHA_45805	1	gene-SPHA_67368	1	gene-SPHA_33947	1
gene-SPHA_1633	1	gene-SPHA_35620	1	gene-SPHA_5333	1
gene-SPHA_54126	1	gene-SPHA_77601	1	new_gene660	1
gene-SPHA_3217	1	new_gene3188	1	gene-SPHA_45702	1
gene-SPHA_52069	1	gene-SPHA_66943	1	gene-SPHA_58149	1
new_gene2081	1	gene-SPHA_9587	1	gene-SPHA_17938	1
gene-SPHA_60235	1	gene-SPHA_41649	1	gene-SPHA_12268	1
gene-SPHA_80094	1	gene-SPHA_7384	1	gene-SPHA_15121	1
gene-SPHA_3057	1	gene-SPHA_55039	1	gene-SPHA_64431	1
gene-SPHA_46512	1	gene-SPHA_16445	1	gene-SPHA_18890	1
gene-SPHA_67617	1	gene-SPHA_63859	1	gene-SPHA_5003	1
gene-SPHA_17937	1	gene-SPHA_74868	1	gene-SPHA_34254	1
gene-SPHA_14161	1	gene-SPHA_14162	1	gene-SPHA_39618	1
gene-SPHA_81139	1	gene-SPHA_48560	1	gene-SPHA_23571	1
gene-SPHA_69704	1	gene-SPHA_52524	1	gene-SPHA_39354	1
gene-SPHA_42731	1	gene-SPHA_24781	1	gene-SPHA_61126	1
gene-SPHA_13372	1	gene-SPHA_42302	1	gene-SPHA_18889	1
new_gene469	1	gene-SPHA_55259	1	gene-SPHA_17601	1
gene-SPHA_7800	1	gene-SPHA_81271	1	gene-SPHA_81211	1
gene-SPHA_26895	1	gene-SPHA_26895	1	gene-SPHA_40772	1
gene-SPHA_28321	1	gene-SPHA_54713	1	new_gene1373	1
gene-SPHA_27514	1	gene-SPHA_984	1	gene-SPHA_31713	1
gene-SPHA_9587	1	gene-SPHA_69704	1	new_gene656	1
gene-SPHA_10938	1	gene-SPHA_66442	1	new_gene1462	1
gene-SPHA_28843	1	new_gene1221	1	gene-SPHA_77203	1
gene-SPHA_57372	1	new_gene3580	1	gene-SPHA_14694	1
new_gene1168	1	gene-SPHA_54112	1	new_gene75	1
gene-SPHA_48539	1	gene-SPHA_38762	1	gene-SPHA_75246	1
gene-SPHA_54386	1	gene-SPHA_22957	1	gene-SPHA_79286	1
new_gene1668	1	gene-SPHA_52068	1	gene-SPHA_17935	1
gene-SPHA_19897	1	gene-SPHA_8069	1	gene-SPHA_30671	1
gene-SPHA_217	1	gene-SPHA_48671	1	new_gene1505	1
gene-SPHA_52515	1	gene-SPHA_60771	1	gene-SPHA_75222	1
gene-SPHA_45729	1	gene-SPHA_64711	1	gene-SPHA_23321	1
gene-SPHA_81308	1	gene-SPHA_18736	1	new_gene1888	1
gene-SPHA_56675	1	gene-SPHA_27514	1	gene-SPHA_63083	1
gene-SPHA_8820	1	gene-SPHA_49115	1	gene-SPHA_19609	1
gene-SPHA_20432	1	gene-SPHA_35445	1	gene-SPHA_28298	1
new_gene1267	1	gene-SPHA_37128	1	gene-SPHA_63657	1
gene-SPHA_21459	1	gene-SPHA_32388	1	new_gene3520	1
gene-SPHA_104	1	new_gene2317	1	gene-SPHA_1017	1
gene-SPHA_79773	1	gene-SPHA_79283	1	new_gene287	1
gene-SPHA_37111	1	new_gene1664	1	gene-SPHA_30216	1
gene-SPHA_73649	1	gene-SPHA_62610	1	gene-SPHA_117	1
gene-SPHA_33945	1	gene-SPHA_3057	1	gene-SPHA_73048	1
gene-SPHA_34258	1	gene-SPHA_37141	1	gene-SPHA_81545	1
gene-SPHA_21061	1	gene-SPHA_75258	1	gene-SPHA_30355	1
gene-SPHA_7518	1	gene-SPHA_16940	1	gene-SPHA_33182	1
gene-SPHA_57701	1	gene-SPHA_44024	1	gene-SPHA_64166	1
new_gene76	1	new_gene2190	1	gene-SPHA_73566	1
gene-SPHA_24252	1	gene-SPHA_45882	1	gene-SPHA_271	1
gene-SPHA_45882	1	gene-SPHA_27907	1	gene-SPHA_74296	1
gene-SPHA_50320	1	gene-SPHA_33256	1	gene-SPHA_8888	1
gene-SPHA_37141	1	gene-SPHA_77589	1	gene-SPHA_30958	1
gene-SPHA_26976	1	gene-SPHA_47808	1	gene-SPHA_13395	1
gene-SPHA_11994	1	gene-SPHA_14575	1	gene-SPHA_80214	1
gene-SPHA_41394	1	gene-SPHA_60141	1	gene-SPHA_42456	1
gene-SPHA_40734	1	gene-SPHA_45729	1	new_gene346	1
gene-SPHA_60771	1	gene-SPHA_53669	1	gene-SPHA_30982	1
new_gene2263	1	gene-SPHA_32921	1	gene-SPHA_54292	1
gene-SPHA_34357	1	gene-SPHA_71394	1	gene-SPHA_40089	1
new_gene3580	1	new_gene274	1	gene-SPHA_5718	1
gene-SPHA_63859	1	gene-SPHA_44227	1	gene-SPHA_60942	1
new_gene1991	1	gene-SPHA_48299	1	gene-SPHA_22975	1
gene-SPHA_52068	1	gene-SPHA_36339	1	gene-SPHA_72358	1
gene-SPHA_35720	1	gene-SPHA_50343	1	gene-SPHA_28424	1
gene-SPHA_72423	1	gene-SPHA_77916	1	gene-SPHA_13377	1
new_gene2821	1	gene-SPHA_54386	1	gene-SPHA_68615	1
new_gene2618	1	gene-SPHA_26206	1	new_gene2528	1
new_gene2514	1	gene-SPHA_52519	1	gene-SPHA_37110	1
gene-SPHA_38177	1	gene-SPHA_70886	1	gene-SPHA_41639	1
gene-SPHA_74699	1	gene-SPHA_74341	1	gene-SPHA_70961	1
gene-SPHA_54616	1	gene-SPHA_79259	1	gene-SPHA_18901	1
gene-SPHA_3046	1	gene-SPHA_7800	1	new_gene2430	1
gene-SPHA_34250	1	gene-SPHA_15380	1	gene-SPHA_81342	1
new_gene1610	1	new_gene1900	1	new_gene169	1
gene-SPHA_73373	1	gene-SPHA_18938	1	gene-SPHA_15283	1
gene-SPHA_19550	1	gene-SPHA_15160	1	gene-SPHA_8869	1
new_gene204	1	gene-SPHA_14980	1	gene-SPHA_48547	1
gene-SPHA_721	1	gene-SPHA_37457	1	gene-SPHA_4716	1
new_gene400	1	gene-SPHA_44035	1	new_gene2599	1
gene-SPHA_16940	1	gene-SPHA_54688	1	gene-SPHA_64521	1
gene-SPHA_41625	1	gene-SPHA_41565	1	new_gene864	1
new_gene2077	1	gene-SPHA_79773	1	gene-SPHA_2935	1
new_gene1959	1	gene-SPHA_60235	1	gene-SPHA_28430	1
gene-SPHA_72882	1	gene-SPHA_57278	1	gene-SPHA_39469	1
gene-SPHA_40911	1	gene-SPHA_57701	1	gene-SPHA_39207	1
gene-SPHA_15419	1	gene-SPHA_47065	1	gene-SPHA_43729	1
gene-SPHA_35978	1	gene-SPHA_39923	1	gene-SPHA_48741	1
gene-SPHA_72826	1	gene-SPHA_67441	1	new_gene1050	1
gene-SPHA_27255	1	gene-SPHA_41648	1	gene-SPHA_40565	1
gene-SPHA_76043	1	new_gene469	1	gene-SPHA_19051	1
gene-SPHA_13163	1	gene-SPHA_79044	1	gene-SPHA_39017	1
gene-SPHA_48671	1	gene-SPHA_43406	1	gene-SPHA_44987	1
gene-SPHA_21067	1	gene-SPHA_57164	1	new_gene3201	1
gene-SPHA_51706	1	gene-SPHA_19916	1	gene-SPHA_81275	1
gene-SPHA_17502	1	gene-SPHA_50334	1	gene-SPHA_23190	1
gene-SPHA_46437	1	gene-SPHA_30450	1	gene-SPHA_10403	1
gene-SPHA_72537	1	gene-SPHA_1633	1	gene-SPHA_77116	1
gene-SPHA_54112	1	gene-SPHA_217	1	gene-SPHA_46597	1
gene-SPHA_31313	1	gene-SPHA_67617	1	gene-SPHA_46399	1
gene-SPHA_33268	1	gene-SPHA_34047	1	gene-SPHA_29013	1
gene-SPHA_10540	1	gene-SPHA_53797	1	new_gene1603	1
gene-SPHA_70261	1	gene-SPHA_73373	1	gene-SPHA_13303	1
new_gene1819	1	gene-SPHA_32271	1	gene-SPHA_36617	1
gene-SPHA_40916	1	gene-SPHA_25095	1	gene-SPHA_27296	1
gene-SPHA_51986	1	gene-SPHA_3044	1	gene-SPHA_52857	1
gene-SPHA_7215	1	gene-SPHA_11228	1	gene-SPHA_9860	1
gene-SPHA_49593	1	gene-SPHA_79255	1	gene-SPHA_12691	1
gene-SPHA_31714	1	gene-SPHA_46419	1	gene-SPHA_68787	1
gene-SPHA_41983	1	gene-SPHA_26233	1	gene-SPHA_30693	1
gene-SPHA_66646	1	gene-SPHA_18031	1	gene-SPHA_70885	1
gene-SPHA_77251	1	gene-SPHA_45614	1	new_gene2733	1
gene-SPHA_66442	1	gene-SPHA_27924	1	gene-SPHA_16154	1
gene-SPHA_72431	1	gene-SPHA_30884	1	gene-SPHA_4028	1
gene-SPHA_43039	1	gene-SPHA_551	1	gene-SPHA_17898	1
gene-SPHA_44024	1	new_gene3134	1	gene-SPHA_74341	1
gene-SPHA_48836	1	gene-SPHA_57183	1	gene-SPHA_81187	1
gene-SPHA_53440	1	gene-SPHA_15309	1	gene-SPHA_75259	1
gene-SPHA_13137	1	gene-SPHA_73649	1	gene-SPHA_15281	1
gene-SPHA_47940	1	gene-SPHA_45649	1	gene-SPHA_5164	1
gene-SPHA_35620	1	gene-SPHA_34475	1	gene-SPHA_80	1
gene-SPHA_7687	1	gene-SPHA_12770	1	gene-SPHA_23731	1
new_gene1003	1	new_gene2263	1	gene-SPHA_29966	1
gene-SPHA_64013	1	gene-SPHA_41809	1	gene-SPHA_52781	1
new_gene2130	1	gene-SPHA_56675	1	gene-SPHA_79833	1
gene-SPHA_46473	1	gene-SPHA_3217	1	new_gene3264	1
new_gene2724	1	gene-SPHA_72882	1	gene-SPHA_40526	1
gene-SPHA_66168	1	gene-SPHA_11666	1	gene-SPHA_41419	1
gene-SPHA_71394	1	gene-SPHA_72881	1	new_gene216	1
gene-SPHA_27924	1	gene-SPHA_40725	1	gene-SPHA_5275	1
gene-SPHA_24899	1	gene-SPHA_27526	1	gene-SPHA_79260	1
gene-SPHA_81405	1	gene-SPHA_62353	1	gene-SPHA_60821	1
gene-SPHA_75260	1	gene-SPHA_77726	1	gene-SPHA_7573	1
gene-SPHA_40772	1	gene-SPHA_40734	1	gene-SPHA_68416	1
gene-SPHA_7674	1	gene-SPHA_36145	1	gene-SPHA_71275	1
gene-SPHA_54684	1	gene-SPHA_12111	1	gene-SPHA_43674	1
gene-SPHA_71291	1	gene-SPHA_18018	1	gene-SPHA_70960	1
gene-SPHA_11585	1	new_gene179	1	gene-SPHA_38190	1
gene-SPHA_72665	1	gene-SPHA_70433	1	gene-SPHA_37821	1
gene-SPHA_24942	1	gene-SPHA_7193	1	gene-SPHA_45888	1
gene-SPHA_49383	1	new_gene76	1	gene-SPHA_9585	1
gene-SPHA_39890	1	gene-SPHA_54126	1	gene-SPHA_68462	1
gene-SPHA_43037	1	gene-SPHA_54616	1	gene-SPHA_30963	1
gene-SPHA_10612	1	gene-SPHA_20708	1	gene-SPHA_74337	1
gene-SPHA_37128	1	new_gene705	1	gene-SPHA_76188	1
gene-SPHA_41164	1	gene-SPHA_22310	1	gene-SPHA_74157	1
gene-SPHA_11021	1	gene-SPHA_54626	1	gene-SPHA_73668	1
gene-SPHA_65099	1	new_gene3104	1	gene-SPHA_50475	1
gene-SPHA_31429	1	gene-SPHA_52069	1	new_gene403	1
gene-SPHA_15380	1	gene-SPHA_11585	1	gene-SPHA_26420	1
gene-SPHA_56460	1	gene-SPHA_34737	1	gene-SPHA_58856	1
gene-SPHA_67441	1	gene-SPHA_3418	1	gene-SPHA_30767	1
gene-SPHA_4647	1	gene-SPHA_62482	1	gene-SPHA_65687	1
gene-SPHA_48193	1	gene-SPHA_35978	1	gene-SPHA_4350	1
gene-SPHA_30738	1	gene-SPHA_7518	1	gene-SPHA_27529	1
gene-SPHA_64711	1	gene-SPHA_28283	1	gene-SPHA_57359	1
new_gene1705	1	new_gene3269	1	new_gene3203	1
gene-SPHA_17238	1	gene-SPHA_67936	1	gene-SPHA_28928	1
gene-SPHA_14811	1	gene-SPHA_11994	1	gene-SPHA_41984	1
new_gene2206	1	gene-SPHA_47910	1	gene-SPHA_68282	1
gene-SPHA_51228	1	gene-SPHA_20787	1	gene-SPHA_53127	1
new_gene2190	1	gene-SPHA_15419	1	gene-SPHA_52425	1
gene-SPHA_17437	1	gene-SPHA_27849	1	gene-SPHA_2337	1
gene-SPHA_14489	1	new_gene1668	1	new_gene2901	1
gene-SPHA_55070	1	new_gene2311	1	new_gene1531	1
gene-SPHA_14999	1	gene-SPHA_17937	1	gene-SPHA_39675	1
new_gene2338	1	gene-SPHA_52515	1	gene-SPHA_37112	1
gene-SPHA_78956	1	gene-SPHA_47802	1	new_gene414	1
gene-SPHA_62174	1	gene-SPHA_27255	1	gene-SPHA_68808	1
gene-SPHA_7384	1	gene-SPHA_14161	1	gene-SPHA_5040	1
gene-SPHA_76936	1	gene-SPHA_31313	1	gene-SPHA_35734	1
gene-SPHA_67606	1	gene-SPHA_31341	1	gene-SPHA_19558	1
gene-SPHA_36823	1	new_gene2081	1	gene-SPHA_34402	1
gene-SPHA_22235	1	gene-SPHA_50678	1	new_gene2878	1
gene-SPHA_14577	1	gene-SPHA_21667	1	gene-SPHA_73561	1
gene-SPHA_32871	1	gene-SPHA_71010	1	gene-SPHA_39148	1
gene-SPHA_70623	1	gene-SPHA_60812	1	new_gene3290	1
gene-SPHA_70880	1	new_gene3225	1	gene-SPHA_20140	1
gene-SPHA_29766	1	gene-SPHA_14809	1	new_gene3260	1
gene-SPHA_50678	1	new_gene3584	1	gene-SPHA_31423	1
gene-SPHA_26197	1	gene-SPHA_34335	1	gene-SPHA_79043	1
new_gene2063	1	gene-SPHA_16137	1	gene-SPHA_63245	1
gene-SPHA_79044	1	gene-SPHA_73360	1	gene-SPHA_55168	1
gene-SPHA_11971	1	new_gene1267	1	gene-SPHA_19192	1
gene-SPHA_27526	1	gene-SPHA_29767	1	gene-SPHA_31312	1
gene-SPHA_46226	1	new_gene2070	1	gene-SPHA_14749	1
gene-SPHA_4859	1	gene-SPHA_16657	1	gene-SPHA_43846	1
gene-SPHA_49256	1	gene-SPHA_30724	1	gene-SPHA_26458	1
gene-SPHA_45667	1	new_gene1168	1	gene-SPHA_44256	1
gene-SPHA_61357	1	gene-SPHA_38198	1	gene-SPHA_53773	1
gene-SPHA_46225	1	gene-SPHA_24869	1	gene-SPHA_45307	1
gene-SPHA_31531	1	gene-SPHA_56812	1	gene-SPHA_42889	1
gene-SPHA_25221	1	gene-SPHA_36823	1	new_gene3085	1
gene-SPHA_50343	1	gene-SPHA_49648	1	gene-SPHA_68468	1
gene-SPHA_15092	1	gene-SPHA_69424	1	gene-SPHA_6063	1
gene-SPHA_15160	1	gene-SPHA_50257	1	gene-SPHA_61563	1
gene-SPHA_72320	1	gene-SPHA_67560	1	gene-SPHA_68614	1
new_gene2084	1	gene-SPHA_55288	1	gene-SPHA_79827	1
gene-SPHA_52524	1	gene-SPHA_11407	1	gene-SPHA_52988	1
gene-SPHA_40612	1	gene-SPHA_47130	1	gene-SPHA_11791	1
gene-SPHA_62353	1	gene-SPHA_45725	1	gene-SPHA_34085	1
gene-SPHA_58542	1	gene-SPHA_63092	1	gene-SPHA_3310	1
gene-SPHA_37457	1	new_gene3267	1	gene-SPHA_74327	1
gene-SPHA_26201	1	gene-SPHA_39445	1	gene-SPHA_44235	1
gene-SPHA_46199	1	gene-SPHA_40731	1	gene-SPHA_14577	1
gene-SPHA_2554	1	gene-SPHA_81405	1	gene-SPHA_59819	1
gene-SPHA_18512	1	gene-SPHA_58618	1	gene-SPHA_46411	1
gene-SPHA_38348	1	gene-SPHA_42731	1	gene-SPHA_2817	1
gene-SPHA_51694	1	gene-SPHA_40916	1	gene-SPHA_70268	1
gene-SPHA_10520	1	gene-SPHA_34809	1	gene-SPHA_81546	1
new_gene2332	1	new_gene2565	1	gene-SPHA_13060	1
gene-SPHA_42230	1	gene-SPHA_10614	1	gene-SPHA_57432	1
gene-SPHA_24625	1	gene-SPHA_65293	1	gene-SPHA_19112	1
gene-SPHA_33087	1	gene-SPHA_80610	1	gene-SPHA_45772	1
gene-SPHA_74717	1	gene-SPHA_79257	1	gene-SPHA_47781	1
gene-SPHA_41513	1	gene-SPHA_52040	1	gene-SPHA_46960	1
gene-SPHA_52854	1	gene-SPHA_78801	1	new_gene1517	1
new_gene3134	1	gene-SPHA_73771	1	new_gene2660	1
gene-SPHA_33063	1	gene-SPHA_23143	1	gene-SPHA_46047	1
gene-SPHA_73360	1	gene-SPHA_49107	1	gene-SPHA_70264	1
gene-SPHA_5128	1	gene-SPHA_80545	1	gene-SPHA_16725	1
gene-SPHA_27525	1	gene-SPHA_10540	1	gene-SPHA_72406	1
gene-SPHA_19355	1	gene-SPHA_48838	1	gene-SPHA_5321	1
gene-SPHA_26206	1	gene-SPHA_50386	1	gene-SPHA_21090	1
gene-SPHA_60812	1	gene-SPHA_78658	1	gene-SPHA_4027	1
gene-SPHA_37295	1	gene-SPHA_79333	1	new_gene152	1
new_gene1580	1	gene-SPHA_21592	1	gene-SPHA_51954	1
new_gene633	1	gene-SPHA_23551	1	gene-SPHA_53672	1
new_gene2173	1	gene-SPHA_27723	1	gene-SPHA_75640	1
new_gene2311	1	gene-SPHA_14999	1	gene-SPHA_26271	1
new_gene1526	1	gene-SPHA_37829	1	gene-SPHA_46386	1
gene-SPHA_50605	1	gene-SPHA_35091	1	gene-SPHA_55124	1
gene-SPHA_58147	1	gene-SPHA_56880	1	gene-SPHA_59837	1
gene-SPHA_72689	1	gene-SPHA_5041	1	new_gene2198	1
gene-SPHA_72902	1	gene-SPHA_8219	1	gene-SPHA_74705	1
gene-SPHA_36339	1	gene-SPHA_36644	1	gene-SPHA_70874	1
gene-SPHA_14493	1	gene-SPHA_36909	1	gene-SPHA_78631	1
new_gene971	1	new_gene2485	1	gene-SPHA_37136	1
gene-SPHA_54626	1	gene-SPHA_39877	1	gene-SPHA_19226	1
gene-SPHA_80846	1	gene-SPHA_40090	1	new_gene3388	1
gene-SPHA_40760	1	new_gene2572	1	gene-SPHA_50585	1
gene-SPHA_31242	1	gene-SPHA_61567	1	gene-SPHA_44467	1
gene-SPHA_50381	1	gene-SPHA_64672	1	gene-SPHA_15386	1
gene-SPHA_70433	1	new_gene2338	1	gene-SPHA_34473	1
gene-SPHA_79889	1	gene-SPHA_7523	1	gene-SPHA_57450	1
gene-SPHA_27907	1	gene-SPHA_81269	1	gene-SPHA_46773	1
gene-SPHA_36051	1	new_gene2821	1	gene-SPHA_50562	1
gene-SPHA_46048	1	gene-SPHA_53417	1	gene-SPHA_41014	1
gene-SPHA_49115	1	gene-SPHA_15096	1	gene-SPHA_35090	1
gene-SPHA_48827	1	gene-SPHA_74862	1	gene-SPHA_5317	1
new_gene1059	1	new_gene3357	1	new_gene1622	1
gene-SPHA_11228	1	gene-SPHA_75260	1	gene-SPHA_48489	1
gene-SPHA_66943	1	gene-SPHA_67301	1	new_gene1148	1
new_gene3313	1	gene-SPHA_32871	1	gene-SPHA_49137	1
gene-SPHA_71010	1	new_gene1819	1	gene-SPHA_36050	1
gene-SPHA_44888	1	new_gene1629	1	gene-SPHA_7138	1
gene-SPHA_21721	1	gene-SPHA_48332	1	gene-SPHA_52394	1
gene-SPHA_47692	1	gene-SPHA_12451	1	new_gene465	1
gene-SPHA_52088	1	gene-SPHA_16225	1	gene-SPHA_12938	1
gene-SPHA_45736	1	gene-SPHA_31714	1	gene-SPHA_50036	1
gene-SPHA_66879	1	gene-SPHA_20432	1	gene-SPHA_75060	1
new_gene3570	1	gene-SPHA_25828	1	gene-SPHA_39670	1
gene-SPHA_50443	1	gene-SPHA_60819	1	gene-SPHA_64751	1
gene-SPHA_63849	1	gene-SPHA_67155	1	gene-SPHA_55064	1
new_gene2087	1	gene-SPHA_13377	1	gene-SPHA_57309	1
gene-SPHA_58141	1	gene-SPHA_2539	1	gene-SPHA_50582	1
gene-SPHA_52519	1	gene-SPHA_26940	1	gene-SPHA_45909	1
gene-SPHA_43675	1	new_gene2487	1	gene-SPHA_66169	1
new_gene3104	1	gene-SPHA_48965	1	gene-SPHA_26463	1
gene-SPHA_30744	1	gene-SPHA_25221	1	gene-SPHA_49973	1
gene-SPHA_61567	1	gene-SPHA_42746	1	gene-SPHA_30249	1
gene-SPHA_5625	1	gene-SPHA_18266	1	gene-SPHA_23735	1
new_gene1639	1	new_gene893	1	gene-SPHA_53429	1
gene-SPHA_46533	1	gene-SPHA_41513	1	gene-SPHA_66878	1
gene-SPHA_34470	1	gene-SPHA_1129	1	new_gene2111	1
gene-SPHA_47802	1	gene-SPHA_49256	1	gene-SPHA_12954	1
gene-SPHA_57181	1	new_gene2427	1	gene-SPHA_22570	1
gene-SPHA_48838	1	new_gene277	1	gene-SPHA_44230	1
new_gene2466	1	gene-SPHA_49911	1	gene-SPHA_81123	1
gene-SPHA_769	1	gene-SPHA_53662	1	new_gene441	1
gene-SPHA_73321	1	gene-SPHA_17502	1	gene-SPHA_14099	1
gene-SPHA_12859	1	new_gene459	1	gene-SPHA_54645	1
new_gene2485	1	gene-SPHA_45805	1	gene-SPHA_53283	1
gene-SPHA_58616	1	new_gene2259	1	gene-SPHA_38361	1
gene-SPHA_64830	1	gene-SPHA_43676	1	gene-SPHA_46387	1
gene-SPHA_72872	1	gene-SPHA_37088	1	gene-SPHA_24577	1
gene-SPHA_3418	1	new_gene2739	1	gene-SPHA_64139	1
gene-SPHA_11879	1	gene-SPHA_63766	1	gene-SPHA_63542	1
gene-SPHA_47636	1	new_gene3259	1	gene-SPHA_66395	1
gene-SPHA_73476	1	gene-SPHA_23759	1	new_gene578	1
gene-SPHA_34274	1	gene-SPHA_59878	1	gene-SPHA_27098	1
gene-SPHA_15036	1	gene-SPHA_979	1	gene-SPHA_71630	1
gene-SPHA_11861	1	gene-SPHA_21061	1	gene-SPHA_27366	1
gene-SPHA_50386	1	new_gene971	1	gene-SPHA_4999	1
gene-SPHA_75941	1	gene-SPHA_28253	1	gene-SPHA_66509	1
new_gene1513	1	gene-SPHA_17834	1	gene-SPHA_35985	1
new_gene3090	1	gene-SPHA_68800	1	gene-SPHA_71007	1
gene-SPHA_35626	1	gene-SPHA_46391	1	gene-SPHA_25776	1
gene-SPHA_43463	1	gene-SPHA_46437	1	gene-SPHA_37605	1
gene-SPHA_57278	1	gene-SPHA_64985	1	gene-SPHA_14116	1
gene-SPHA_51065	1	gene-SPHA_63277	1	gene-SPHA_5042	1
gene-SPHA_33122	1	gene-SPHA_654	1	gene-SPHA_11681	1
gene-SPHA_3044	1	gene-SPHA_21210	1	new_gene2720	1
gene-SPHA_60018	1	gene-SPHA_17995	1	gene-SPHA_35434	1
gene-SPHA_1129	1	gene-SPHA_49623	1	gene-SPHA_23759	1
gene-SPHA_59819	1	gene-SPHA_16337	1	gene-SPHA_30284	1
new_gene1241	1	gene-SPHA_73702	1	gene-SPHA_36785	1
gene-SPHA_76504	1	gene-SPHA_72689	1	gene-SPHA_54069	1
gene-SPHA_71379	1	gene-SPHA_77915	1	gene-SPHA_73774	1
gene-SPHA_52552	1	gene-SPHA_73726	1	gene-SPHA_24342	1
gene-SPHA_79255	1	gene-SPHA_23350	1	gene-SPHA_64442	1
gene-SPHA_41809	1	gene-SPHA_46381	1	gene-SPHA_7757	1
gene-SPHA_69424	1	gene-SPHA_50605	1	gene-SPHA_2614	1
new_gene639	1	gene-SPHA_40203	1	gene-SPHA_51242	1
gene-SPHA_9067	1	gene-SPHA_15590	1	gene-SPHA_69585	1
gene-SPHA_80269	1	gene-SPHA_62755	1	gene-SPHA_55434	1
gene-SPHA_13606	1	gene-SPHA_43666	1	gene-SPHA_3832	1
gene-SPHA_54659	1	gene-SPHA_4859	1	gene-SPHA_5724	1
gene-SPHA_57423	1	new_gene2568	1	gene-SPHA_27545	1
gene-SPHA_40090	1	gene-SPHA_33063	1	gene-SPHA_37570	1
gene-SPHA_63277	1	gene-SPHA_3307	1	gene-SPHA_30969	1
gene-SPHA_66818	1	gene-SPHA_80340	1	gene-SPHA_77042	1
gene-SPHA_40735	1	gene-SPHA_46503	1	new_gene1157	1
gene-SPHA_25829	1	gene-SPHA_18491	1	gene-SPHA_60576	1
gene-SPHA_62086	1	new_gene2063	1	gene-SPHA_18555	1
gene-SPHA_43673	1	new_gene166	1	gene-SPHA_16489	1
gene-SPHA_39486	1	new_gene2332	1	gene-SPHA_4644	1
gene-SPHA_56880	1	gene-SPHA_71652	1	gene-SPHA_8690	1
gene-SPHA_62067	1	gene-SPHA_3691	1	gene-SPHA_1924	1
gene-SPHA_80548	1	gene-SPHA_41428	1	gene-SPHA_41987	1
gene-SPHA_47212	1	gene-SPHA_24592	1	gene-SPHA_78399	1
gene-SPHA_11643	1	gene-SPHA_63015	1	new_gene2041	1
new_gene3225	1	new_gene2077	1	gene-SPHA_63861	1
gene-SPHA_45810	1	gene-SPHA_31807	1	gene-SPHA_26920	1
gene-SPHA_26940	1	gene-SPHA_7137	1	gene-SPHA_12942	1
gene-SPHA_80608	1	gene-SPHA_17527	1	gene-SPHA_3121	1
gene-SPHA_11666	1	gene-SPHA_19355	1	gene-SPHA_60137	1
new_gene3304	1	gene-SPHA_39655	1	gene-SPHA_27728	1
gene-SPHA_14741	1	new_gene3361	1	gene-SPHA_76488	1
gene-SPHA_77928	1	new_gene1991	1	gene-SPHA_5580	1
new_gene122	1	new_gene1439	1	gene-SPHA_51243	1
gene-SPHA_79003	1	gene-SPHA_19219	1	new_gene2324	1
gene-SPHA_34472	1	new_gene2084	1	gene-SPHA_71402	1
new_gene2029	1	new_gene3460	1	gene-SPHA_24845	1
gene-SPHA_41989	1	gene-SPHA_57372	1	new_gene1639	1
gene-SPHA_66927	1	gene-SPHA_46787	1	gene-SPHA_44232	1
gene-SPHA_62477	1	gene-SPHA_39873	1	gene-SPHA_36091	1
gene-SPHA_28907	1	gene-SPHA_52785	1	gene-SPHA_5722	1
gene-SPHA_41397	1	gene-SPHA_62617	1	gene-SPHA_34210	1
gene-SPHA_63848	1	gene-SPHA_30671	1	gene-SPHA_33191	1
gene-SPHA_26179	1	gene-SPHA_44888	1	gene-SPHA_26790	1
gene-SPHA_14717	1	gene-SPHA_35599	1	gene-SPHA_53167	1
gene-SPHA_62610	1	new_gene3240	1	gene-SPHA_31717	1
gene-SPHA_40204	1	gene-SPHA_81540	1	gene-SPHA_28366	1
gene-SPHA_63015	1	gene-SPHA_15092	1	gene-SPHA_30268	1
gene-SPHA_25381	1	gene-SPHA_26976	1	gene-SPHA_66891	1
gene-SPHA_32323	1	new_gene2139	1	gene-SPHA_5656	1
gene-SPHA_60141	1	gene-SPHA_67554	1	gene-SPHA_77894	1
gene-SPHA_20556	1	new_gene1787	1	gene-SPHA_60141	1
gene-SPHA_70886	1	gene-SPHA_27896	1	gene-SPHA_5132	1
gene-SPHA_43959	1	gene-SPHA_45737	1	gene-SPHA_15686	1
gene-SPHA_4084	1	new_gene2173	1	gene-SPHA_30230	1
gene-SPHA_79175	1	new_gene2142	1	gene-SPHA_650	1
new_gene653	1	new_gene1661	1	new_gene2107	1
gene-SPHA_29938	1	gene-SPHA_36908	1	gene-SPHA_25771	1
gene-SPHA_57131	1	new_gene1338	1	gene-SPHA_61997	1
gene-SPHA_53417	1	gene-SPHA_72811	1	gene-SPHA_65319	1
gene-SPHA_23759	1	gene-SPHA_71718	1	gene-SPHA_49544	1
gene-SPHA_26209	1	gene-SPHA_65341	1	gene-SPHA_38781	1
gene-SPHA_11407	1	new_gene1994	1	gene-SPHA_45295	1
gene-SPHA_10901	1	new_gene2470	1	gene-SPHA_42973	1
new_gene2934	1	gene-SPHA_79175	1	new_gene1546	1
new_gene638	1	gene-SPHA_43037	1	gene-SPHA_15455	1
gene-SPHA_45614	1	gene-SPHA_13034	1	gene-SPHA_41994	1
gene-SPHA_39655	1	gene-SPHA_51213	1	gene-SPHA_40636	1
gene-SPHA_80207	1	gene-SPHA_50259	1	new_gene3261	1
gene-SPHA_48392	1	new_gene297	1	gene-SPHA_53925	1
gene-SPHA_19353	1	gene-SPHA_72872	1	gene-SPHA_42652	1
gene-SPHA_70885	1	gene-SPHA_62049	1	gene-SPHA_10953	1
gene-SPHA_19230	1	gene-SPHA_7687	1	gene-SPHA_7135	1
gene-SPHA_48196	1	gene-SPHA_5299	1	gene-SPHA_58129	1
new_gene459	1	gene-SPHA_14184	1	gene-SPHA_1015	1
gene-SPHA_64985	1	gene-SPHA_24866	1	gene-SPHA_61740	1
gene-SPHA_60769	1	gene-SPHA_73476	1	gene-SPHA_33078	1
gene-SPHA_39670	1	gene-SPHA_51168	1	gene-SPHA_35485	1
gene-SPHA_56482	1	gene-SPHA_59838	1	gene-SPHA_19801	1
gene-SPHA_9250	1	gene-SPHA_17751	1	gene-SPHA_20591	1
gene-SPHA_32155	1	gene-SPHA_70885	1	gene-SPHA_26976	1
gene-SPHA_71652	1	gene-SPHA_48394	1	gene-SPHA_60140	1
gene-SPHA_26233	1	new_gene650	1	gene-SPHA_33739	1
gene-SPHA_19916	1	gene-SPHA_80	1	gene-SPHA_58125	1
gene-SPHA_81386	1	gene-SPHA_38611	1	gene-SPHA_63675	1
gene-SPHA_77589	1	new_gene3498	1	gene-SPHA_62337	1
new_gene824	1	gene-SPHA_18508	1	gene-SPHA_47055	1
gene-SPHA_73091	1	gene-SPHA_5864	1	gene-SPHA_57259	1
gene-SPHA_62617	1	new_gene2366	1	gene-SPHA_35976	1
gene-SPHA_52736	1	new_gene3016	1	new_gene702	1
gene-SPHA_26220	1	gene-SPHA_47437	1	gene-SPHA_62814	1
gene-SPHA_58628	1	new_gene3387	1	gene-SPHA_62827	1
gene-SPHA_81540	1	gene-SPHA_33076	1	gene-SPHA_27652	1
gene-SPHA_72690	1	gene-SPHA_46225	1	gene-SPHA_53657	1
gene-SPHA_80340	1	gene-SPHA_47636	1	new_gene1564	1
gene-SPHA_43660	1	gene-SPHA_63584	1	gene-SPHA_36436	1
gene-SPHA_71287	1	gene-SPHA_26210	1	gene-SPHA_63685	1
gene-SPHA_58405	1	gene-SPHA_72902	1	gene-SPHA_30970	1
gene-SPHA_23538	1	new_gene1702	1	gene-SPHA_31707	1
gene-SPHA_39877	1	gene-SPHA_64748	1	new_gene1161	1
gene-SPHA_67560	1	gene-SPHA_80370	1	gene-SPHA_21218	1
gene-SPHA_16725	1	new_gene158	1	gene-SPHA_4713	1
gene-SPHA_654	1	gene-SPHA_36100	1	gene-SPHA_33362	1
gene-SPHA_40725	1	gene-SPHA_5320	1	gene-SPHA_38360	1
gene-SPHA_37088	1	gene-SPHA_50258	1	gene-SPHA_57716	1
new_gene158	1	gene-SPHA_50296	1	gene-SPHA_13254	1
gene-SPHA_26210	1	new_gene517	1	gene-SPHA_27520	1
gene-SPHA_68096	1	gene-SPHA_61350	1	gene-SPHA_22444	1
gene-SPHA_15424	1	gene-SPHA_8820	1	gene-SPHA_49121	1
gene-SPHA_49649	1	new_gene2934	1	gene-SPHA_57107	1
gene-SPHA_3307	1	gene-SPHA_34258	1	gene-SPHA_14130	1
gene-SPHA_30671	1	gene-SPHA_72956	1	gene-SPHA_33397	1
new_gene391	1	gene-SPHA_62237	1	gene-SPHA_19046	1
gene-SPHA_7675	1	gene-SPHA_37799	1	gene-SPHA_31517	1
gene-SPHA_68332	1	gene-SPHA_3063	1	gene-SPHA_50474	1
gene-SPHA_66624	1	gene-SPHA_80207	1	gene-SPHA_19899	1
gene-SPHA_27041	1	gene-SPHA_65099	1	gene-SPHA_11975	1
gene-SPHA_46557	1	new_gene633	1	gene-SPHA_21002	1
gene-SPHA_68470	1	gene-SPHA_73091	1	gene-SPHA_17099	1
gene-SPHA_32622	1	gene-SPHA_10520	1	gene-SPHA_26788	1
gene-SPHA_47437	1	gene-SPHA_72665	1	gene-SPHA_41826	1
gene-SPHA_34918	1	gene-SPHA_42721	1	gene-SPHA_13123	1
gene-SPHA_48877	1	gene-SPHA_54684	1	gene-SPHA_36266	1
gene-SPHA_35445	1	gene-SPHA_45037	1	gene-SPHA_74816	1
gene-SPHA_73771	1	gene-SPHA_56728	1	gene-SPHA_23326	1
gene-SPHA_35580	1	gene-SPHA_45784	1	gene-SPHA_5729	1
gene-SPHA_52446	1	gene-SPHA_19190	1	new_gene89	1
new_gene1629	1	new_gene2737	1	gene-SPHA_11971	1
gene-SPHA_29974	1	new_gene1315	1	gene-SPHA_9980	1
gene-SPHA_3695	1	gene-SPHA_30744	1	gene-SPHA_25829	1
new_gene3357	1	gene-SPHA_68960	1	gene-SPHA_27143	1
gene-SPHA_79178	1	gene-SPHA_28121	1	new_gene2594	1
gene-SPHA_18031	1	gene-SPHA_44688	1	gene-SPHA_37127	1
new_gene1837	1	new_gene2881	1	gene-SPHA_41047	1
gene-SPHA_52330	1	gene-SPHA_62748	1	gene-SPHA_36015	1
gene-SPHA_30724	1	gene-SPHA_18650	1	gene-SPHA_47717	1
gene-SPHA_36020	1	new_gene2840	1	gene-SPHA_15480	1
gene-SPHA_30873	1	gene-SPHA_959	1	gene-SPHA_70882	1
gene-SPHA_47793	1	gene-SPHA_19816	1	gene-SPHA_52157	1
gene-SPHA_6063	1	gene-SPHA_14493	1	gene-SPHA_68796	1
gene-SPHA_54606	1	new_gene639	1	gene-SPHA_53206	1
gene-SPHA_17548	1	gene-SPHA_33267	1	gene-SPHA_33686	1
gene-SPHA_33755	1	gene-SPHA_40022	1	gene-SPHA_70211	1
gene-SPHA_1318	1	gene-SPHA_29938	1	gene-SPHA_23738	1
gene-SPHA_13770	1	gene-SPHA_22961	1	gene-SPHA_73129	1
gene-SPHA_50105	1	gene-SPHA_32323	1	gene-SPHA_50486	1
new_gene1226	1	gene-SPHA_39486	1	gene-SPHA_42058	1
gene-SPHA_7147	1	gene-SPHA_64013	1	gene-SPHA_48392	1
gene-SPHA_17995	1	gene-SPHA_56819	1	gene-SPHA_18670	1
gene-SPHA_74866	1	gene-SPHA_64969	1	new_gene3023	1
gene-SPHA_77726	1	gene-SPHA_40116	1	gene-SPHA_38489	1
gene-SPHA_10614	1	gene-SPHA_32305	1	gene-SPHA_17904	1
gene-SPHA_58381	1	gene-SPHA_41271	1	gene-SPHA_51951	1
gene-SPHA_34047	1	gene-SPHA_41397	1	new_gene708	1
gene-SPHA_65286	1	new_gene1513	1	gene-SPHA_26208	1
gene-SPHA_33600	1	gene-SPHA_11861	1	gene-SPHA_79802	1
gene-SPHA_11230	1	gene-SPHA_10941	1	gene-SPHA_37546	1
gene-SPHA_22439	1	gene-SPHA_46106	1	gene-SPHA_78252	1
gene-SPHA_8219	1	gene-SPHA_62478	1	gene-SPHA_11974	1
gene-SPHA_72171	1	new_gene1226	1	gene-SPHA_25140	1
new_gene1132	1	gene-SPHA_14620	1	gene-SPHA_7437	1
gene-SPHA_53662	1	gene-SPHA_33125	1	new_gene1558	1
gene-SPHA_7193	1	new_gene1874	1	gene-SPHA_30351	1
gene-SPHA_78480	1	gene-SPHA_72988	1	gene-SPHA_52327	1
gene-SPHA_62076	1	gene-SPHA_78547	1	gene-SPHA_22989	1
gene-SPHA_11229	1	gene-SPHA_21067	1	gene-SPHA_44181	1
gene-SPHA_72811	1	gene-SPHA_77355	1	gene-SPHA_48325	1
gene-SPHA_11148	1	new_gene2530	1	gene-SPHA_7576	1
gene-SPHA_57183	1	gene-SPHA_70764	1	gene-SPHA_45073	1
gene-SPHA_72881	1	gene-SPHA_73747	1	gene-SPHA_75312	1
gene-SPHA_72880	1	gene-SPHA_44259	1	gene-SPHA_13369	1
gene-SPHA_62049	1	gene-SPHA_79202	1	gene-SPHA_22239	1
gene-SPHA_64748	1	gene-SPHA_27347	1	gene-SPHA_27099	1
gene-SPHA_19568	1	gene-SPHA_44470	1	new_gene2597	1
gene-SPHA_12111	1	gene-SPHA_47806	1	gene-SPHA_50218	1
new_gene111	1	gene-SPHA_721	1	gene-SPHA_50691	1
gene-SPHA_37660	1	gene-SPHA_26978	1	gene-SPHA_48536	1
gene-SPHA_33256	1	gene-SPHA_77354	1	gene-SPHA_39622	1
gene-SPHA_66854	1	gene-SPHA_32155	1	gene-SPHA_14070	1
gene-SPHA_20796	1	gene-SPHA_61632	1	new_gene1725	1
gene-SPHA_44227	1	gene-SPHA_8899	1	gene-SPHA_39473	1
gene-SPHA_23143	1	gene-SPHA_35622	1	gene-SPHA_30029	1
gene-SPHA_30251	1	new_gene3570	1	gene-SPHA_64742	1
gene-SPHA_55198	1	gene-SPHA_34904	1	gene-SPHA_37317	1
gene-SPHA_66876	1	gene-SPHA_19936	1	gene-SPHA_78907	1
gene-SPHA_67826	1	gene-SPHA_2554	1	gene-SPHA_62856	1
gene-SPHA_2817	1	gene-SPHA_57282	1	gene-SPHA_33024	1
new_gene2594	1	gene-SPHA_26220	1	gene-SPHA_59997	1
gene-SPHA_68965	1	gene-SPHA_61464	1	gene-SPHA_66394	1
new_gene2070	1	gene-SPHA_66612	1	gene-SPHA_50101	1
gene-SPHA_10941	1	gene-SPHA_33686	1	gene-SPHA_45085	1
gene-SPHA_21667	1	gene-SPHA_50385	1	gene-SPHA_14224	1
gene-SPHA_78658	1	gene-SPHA_56460	1	gene-SPHA_75252	1
new_gene2094	1	new_gene84	1	gene-SPHA_40864	1
gene-SPHA_77051	1	gene-SPHA_50488	1	gene-SPHA_53970	1
gene-SPHA_49139	1	gene-SPHA_67580	1	gene-SPHA_69032	1
gene-SPHA_45727	1	gene-SPHA_36912	1	gene-SPHA_58142	1
new_gene2317	1	gene-SPHA_5338	1	gene-SPHA_53966	1
gene-SPHA_80	1	gene-SPHA_43846	1	gene-SPHA_63855	1
gene-SPHA_15689	1	gene-SPHA_30738	1	gene-SPHA_49651	1
new_gene2739	1	gene-SPHA_40873	1	gene-SPHA_38635	1
gene-SPHA_40022	1	gene-SPHA_43185	1	gene-SPHA_31530	1
gene-SPHA_20916	1	gene-SPHA_104	1	gene-SPHA_62313	1
gene-SPHA_42078	1	gene-SPHA_63686	1	gene-SPHA_11230	1
gene-SPHA_39873	1	gene-SPHA_45810	1	gene-SPHA_64348	1
gene-SPHA_59542	1	gene-SPHA_7215	1	gene-SPHA_10779	1
new_gene2441	1	gene-SPHA_68968	1	new_gene1909	1
gene-SPHA_78640	1	gene-SPHA_23538	1	gene-SPHA_15299	1
new_gene3460	1	gene-SPHA_43039	1	gene-SPHA_43661	1
gene-SPHA_49382	1	gene-SPHA_17548	1	gene-SPHA_48537	1
gene-SPHA_52790	1	gene-SPHA_52528	1	gene-SPHA_38766	1
gene-SPHA_78801	1	gene-SPHA_72826	1	gene-SPHA_19120	1
gene-SPHA_51210	1	gene-SPHA_2178	1	gene-SPHA_33073	1
gene-SPHA_3691	1	gene-SPHA_77251	1	gene-SPHA_27037	1
gene-SPHA_30265	1	gene-SPHA_58130	1	gene-SPHA_73612	1
gene-SPHA_28411	1	gene-SPHA_16438	1	gene-SPHA_18656	1
gene-SPHA_46288	1	gene-SPHA_8042	1	new_gene3293	1
gene-SPHA_42302	1	gene-SPHA_9860	1	new_gene698	1
new_gene1439	1	new_gene2690	1	gene-SPHA_41396	1
new_gene1564	1	gene-SPHA_54384	1	new_gene2463	1
gene-SPHA_38822	1	gene-SPHA_2486	1	gene-SPHA_10670	1
gene-SPHA_27739	1	gene-SPHA_53440	1	gene-SPHA_48767	1
new_gene2366	1	gene-SPHA_9250	1	gene-SPHA_37903	1
gene-SPHA_81262	1	gene-SPHA_69489	1	gene-SPHA_79062	1
gene-SPHA_35443	1	new_gene2636	1	gene-SPHA_28069	1
gene-SPHA_18119	1	gene-SPHA_12640	1	gene-SPHA_13513	1
gene-SPHA_59878	1	gene-SPHA_30703	1	gene-SPHA_61279	1
gene-SPHA_30450	1	gene-SPHA_36295	1	gene-SPHA_33851	1
gene-SPHA_41014	1	gene-SPHA_22121	1	gene-SPHA_53327	1
gene-SPHA_45289	1	gene-SPHA_32475	1	gene-SPHA_9249	1
gene-SPHA_26458	1	gene-SPHA_13044	1	gene-SPHA_44818	1
gene-SPHA_73659	1	gene-SPHA_27036	1	gene-SPHA_20998	1
gene-SPHA_49268	1	gene-SPHA_54122	1	new_gene740	1
gene-SPHA_74853	1	gene-SPHA_30265	1	gene-SPHA_57643	1
gene-SPHA_59023	1	new_gene2615	1	gene-SPHA_34589	1
gene-SPHA_36908	1	gene-SPHA_32572	1	gene-SPHA_18508	1
new_gene1994	1	gene-SPHA_6063	1	new_gene719	1
gene-SPHA_67939	1	gene-SPHA_24271	1	gene-SPHA_30521	1
gene-SPHA_31807	1	gene-SPHA_42078	1	gene-SPHA_18913	1
gene-SPHA_23805	1	gene-SPHA_17315	1	gene-SPHA_74224	1
gene-SPHA_51954	1	gene-SPHA_14273	1	gene-SPHA_36078	1
gene-SPHA_62915	1	gene-SPHA_32308	1	gene-SPHA_71099	1
gene-SPHA_45737	1	gene-SPHA_31531	1	new_gene1320	1
gene-SPHA_15726	1	gene-SPHA_64952	1	gene-SPHA_2784	1
new_gene3279	1	gene-SPHA_54643	1	gene-SPHA_35582	1
gene-SPHA_79257	1	gene-SPHA_41622	1	gene-SPHA_54098	1
gene-SPHA_58130	1	gene-SPHA_48962	1	gene-SPHA_2609	1
gene-SPHA_14494	1	gene-SPHA_35580	1	gene-SPHA_72687	1
gene-SPHA_48764	1	gene-SPHA_24252	1	new_gene2411	1
gene-SPHA_54403	1	gene-SPHA_33893	1	gene-SPHA_29687	1
gene-SPHA_67936	1	gene-SPHA_57750	1	gene-SPHA_52388	1
gene-SPHA_79245	1	gene-SPHA_60560	1	gene-SPHA_24663	1
gene-SPHA_11584	1	new_gene919	1	gene-SPHA_27284	1
gene-SPHA_50833	1	gene-SPHA_78643	1	gene-SPHA_7145	1
gene-SPHA_27520	1	gene-SPHA_19353	1	gene-SPHA_10629	1
new_gene1787	1	gene-SPHA_21567	1	gene-SPHA_26460	1
gene-SPHA_36080	1	gene-SPHA_2817	1	gene-SPHA_40612	1
gene-SPHA_51026	1	new_gene2041	1	gene-SPHA_10519	1
gene-SPHA_33788	1	gene-SPHA_24715	1	gene-SPHA_34583	1
gene-SPHA_37160	1	gene-SPHA_19965	1	gene-SPHA_75639	1
gene-SPHA_54643	1	gene-SPHA_14577	1	gene-SPHA_44236	1
gene-SPHA_71472	1	gene-SPHA_14143	1	gene-SPHA_79288	1
gene-SPHA_36329	1	gene-SPHA_77928	1	gene-SPHA_34942	1
gene-SPHA_80841	1	new_gene1595	1	gene-SPHA_30717	1
gene-SPHA_67584	1	gene-SPHA_27739	1	gene-SPHA_34293	1
gene-SPHA_18508	1	gene-SPHA_49862	1	gene-SPHA_81298	1
gene-SPHA_5299	1	gene-SPHA_56678	1	gene-SPHA_33408	1
gene-SPHA_27723	1	gene-SPHA_11971	1	gene-SPHA_18907	1
gene-SPHA_56557	1	gene-SPHA_18517	1	gene-SPHA_32234	1
gene-SPHA_18266	1	gene-SPHA_899	1	gene-SPHA_27146	1
new_gene179	1	gene-SPHA_20216	1	gene-SPHA_64855	1
new_gene417	1	gene-SPHA_37111	1	gene-SPHA_71244	1
gene-SPHA_24271	1	gene-SPHA_81139	1	gene-SPHA_37114	1
gene-SPHA_62237	1	gene-SPHA_50307	1	gene-SPHA_43711	1
gene-SPHA_47705	1	gene-SPHA_34472	1	gene-SPHA_52373	1
gene-SPHA_53984	1	gene-SPHA_73638	1	gene-SPHA_3215	1
gene-SPHA_51080	1	gene-SPHA_37454	1	gene-SPHA_55052	1
gene-SPHA_40526	1	new_gene71	1	gene-SPHA_5846	1
gene-SPHA_11367	1	gene-SPHA_53137	1	gene-SPHA_62136	1
new_gene2881	1	gene-SPHA_46154	1	gene-SPHA_27272	1
gene-SPHA_47132	1	new_gene1404	1	gene-SPHA_51794	1
gene-SPHA_69309	1	gene-SPHA_80839	1	gene-SPHA_57051	1
gene-SPHA_36246	1	gene-SPHA_48539	1	gene-SPHA_71384	1
gene-SPHA_28430	1	gene-SPHA_26057	1	gene-SPHA_59811	1
gene-SPHA_33831	1	gene-SPHA_46607	1	gene-SPHA_44413	1
new_gene1737	1	new_gene3380	1	new_gene2131	1
new_gene1702	1	gene-SPHA_37542	1	gene-SPHA_58090	1
gene-SPHA_78413	1	gene-SPHA_26197	1	new_gene2544	1
new_gene2004	1	new_gene270	1	new_gene2701	1
gene-SPHA_16137	1	gene-SPHA_66888	1	gene-SPHA_45331	1
gene-SPHA_42719	1	gene-SPHA_68955	1	gene-SPHA_8489	1
gene-SPHA_18938	1	gene-SPHA_58856	1	gene-SPHA_70611	1
gene-SPHA_20791	1	gene-SPHA_36080	1	gene-SPHA_81127	1
gene-SPHA_20789	1	gene-SPHA_68796	1	gene-SPHA_73093	1
gene-SPHA_52094	1	gene-SPHA_19230	1	gene-SPHA_24942	1
gene-SPHA_6511	1	gene-SPHA_42945	1	gene-SPHA_4080	1
gene-SPHA_48199	1	gene-SPHA_975	1	gene-SPHA_31242	1
gene-SPHA_7191	1	gene-SPHA_64431	1	gene-SPHA_3219	1
gene-SPHA_49107	1	gene-SPHA_36329	1	gene-SPHA_69695	1
gene-SPHA_16337	1	gene-SPHA_62067	1	gene-SPHA_66608	1
gene-SPHA_35198	1	gene-SPHA_18504	1	gene-SPHA_13153	1
gene-SPHA_54603	1	gene-SPHA_58542	1	gene-SPHA_27041	1
gene-SPHA_79259	1	gene-SPHA_46291	1	gene-SPHA_29165	1
gene-SPHA_2608	1	gene-SPHA_33739	1	new_gene173	1
gene-SPHA_52676	1	gene-SPHA_37637	1	gene-SPHA_66888	1
gene-SPHA_1638	1	gene-SPHA_37203	1	gene-SPHA_20504	1
gene-SPHA_48233	1	gene-SPHA_31242	1	gene-SPHA_48877	1
gene-SPHA_23551	1	new_gene1709	1	gene-SPHA_3336	1
gene-SPHA_19046	1	gene-SPHA_52384	1	new_gene1784	1
gene-SPHA_41649	1	gene-SPHA_6734	1	gene-SPHA_35198	1
gene-SPHA_32234	1	gene-SPHA_37789	1	gene-SPHA_15689	1
new_gene189	1	new_gene2800	1	gene-SPHA_35626	1
gene-SPHA_74341	1	gene-SPHA_70261	1	gene-SPHA_53122	1
gene-SPHA_47065	1	new_gene769	1	gene-SPHA_20916	1
gene-SPHA_14143	1	gene-SPHA_13770	1	gene-SPHA_73016	1
gene-SPHA_33739	1	gene-SPHA_13163	1	gene-SPHA_906	1
gene-SPHA_30884	1	new_gene2206	1	gene-SPHA_40506	1
gene-SPHA_73638	1	gene-SPHA_37201	1	gene-SPHA_18954	1
gene-SPHA_8069	1	gene-SPHA_5249	1	gene-SPHA_28422	1
gene-SPHA_30490	1	gene-SPHA_1557	1	gene-SPHA_68277	1
gene-SPHA_3045	1	gene-SPHA_27923	1	gene-SPHA_48967	1
gene-SPHA_27724	1	gene-SPHA_54659	1	gene-SPHA_74001	1
gene-SPHA_27644	1	gene-SPHA_48646	1	gene-SPHA_34172	1
gene-SPHA_73778	1	gene-SPHA_21587	1	gene-SPHA_51210	1
gene-SPHA_45772	1	gene-SPHA_35627	1	gene-SPHA_11227	1
gene-SPHA_18656	1	gene-SPHA_25854	1	gene-SPHA_37815	1
new_gene2041	1	gene-SPHA_13615	1	gene-SPHA_46173	1
gene-SPHA_12451	1	gene-SPHA_28314	1	gene-SPHA_27544	1
gene-SPHA_68800	1	gene-SPHA_43463	1	gene-SPHA_5957	1
gene-SPHA_34271	1	new_gene1782	1	new_gene1110	1
gene-SPHA_57357	1	gene-SPHA_58128	1	gene-SPHA_67892	1
new_gene277	1	gene-SPHA_5792	1	gene-SPHA_42619	1
gene-SPHA_14575	1	gene-SPHA_40208	1	gene-SPHA_40446	1
gene-SPHA_62482	1	gene-SPHA_33184	1	gene-SPHA_26074	1
gene-SPHA_58377	1	gene-SPHA_80846	1	gene-SPHA_3220	1
gene-SPHA_6734	1	gene-SPHA_79975	1	new_gene3221	1
gene-SPHA_54713	1	gene-SPHA_16725	1	gene-SPHA_16226	1
gene-SPHA_41652	1	gene-SPHA_25381	1	gene-SPHA_47480	1
new_gene2139	1	gene-SPHA_15480	1	gene-SPHA_38815	1
gene-SPHA_30967	1	gene-SPHA_8571	1	gene-SPHA_19047	1
gene-SPHA_12640	1	gene-SPHA_11211	1	gene-SPHA_46291	1
gene-SPHA_23185	1	gene-SPHA_9755	1	gene-SPHA_72373	1
gene-SPHA_63906	1	gene-SPHA_79884	1	gene-SPHA_71360	1
gene-SPHA_78446	1	gene-SPHA_11226	1	gene-SPHA_45159	1
gene-SPHA_48299	1	new_gene2661	1	gene-SPHA_73991	1
new_gene650	1	gene-SPHA_40648	1	gene-SPHA_32033	1
gene-SPHA_79283	1	new_gene244	1	gene-SPHA_50426	1
new_gene3361	1	gene-SPHA_3335	1	gene-SPHA_11910	1
new_gene507	1	gene-SPHA_66019	1	new_gene2928	1
gene-SPHA_50258	1	new_gene1436	1	new_gene2842	1
gene-SPHA_27134	1	gene-SPHA_4084	1	gene-SPHA_41630	1
gene-SPHA_35868	1	new_gene3069	1	gene-SPHA_43192	1
gene-SPHA_13366	1	gene-SPHA_45772	1	gene-SPHA_49930	1
gene-SPHA_32388	1	gene-SPHA_30739	1	gene-SPHA_74189	1
gene-SPHA_34260	1	gene-SPHA_81665	1	gene-SPHA_60172	1
gene-SPHA_53446	1	gene-SPHA_66927	1	gene-SPHA_22596	1
gene-SPHA_16492	1	gene-SPHA_42456	1	gene-SPHA_71291	1
gene-SPHA_6986	1	new_gene362	1	gene-SPHA_90	1
gene-SPHA_53137	1	gene-SPHA_40501	1	gene-SPHA_70888	1
gene-SPHA_40208	1	gene-SPHA_67299	1	gene-SPHA_45859	1
gene-SPHA_69027	1	new_gene2528	1	gene-SPHA_25546	1
new_gene3259	1	gene-SPHA_49268	1	gene-SPHA_43068	1
gene-SPHA_24869	1	gene-SPHA_12441	1	gene-SPHA_74853	1
gene-SPHA_18112	1	gene-SPHA_20791	1	gene-SPHA_73512	1
gene-SPHA_72988	1	gene-SPHA_28620	1	gene-SPHA_29955	1
gene-SPHA_55288	1	gene-SPHA_48392	1	gene-SPHA_39878	1
gene-SPHA_7220	1	gene-SPHA_49475	1	new_gene2591	1
new_gene3267	1	gene-SPHA_8054	1	gene-SPHA_8295	1
gene-SPHA_54384	1	gene-SPHA_23735	1	gene-SPHA_70226	1
gene-SPHA_59838	1	gene-SPHA_27525	1	gene-SPHA_25219	1
gene-SPHA_27191	1	gene-SPHA_78413	1	gene-SPHA_3052	1
new_gene1015	1	gene-SPHA_35976	1	gene-SPHA_52377	1
gene-SPHA_49911	1	gene-SPHA_4390	1	new_gene483	1
gene-SPHA_3338	1	gene-SPHA_51085	1	new_gene2157	1
gene-SPHA_43239	1	gene-SPHA_37215	1	gene-SPHA_63967	1
new_gene2391	1	gene-SPHA_65807	1	gene-SPHA_19624	1
gene-SPHA_2486	1	gene-SPHA_46557	1	gene-SPHA_42863	1
gene-SPHA_73726	1	new_gene176	1	gene-SPHA_50583	1
gene-SPHA_52391	1	new_gene739	1	gene-SPHA_61124	1
gene-SPHA_24592	1	new_gene3001	1	gene-SPHA_40409	1
gene-SPHA_33686	1	gene-SPHA_77885	1	gene-SPHA_26977	1
gene-SPHA_42652	1	new_gene482	1	new_gene103	1
new_gene2487	1	gene-SPHA_37089	1	gene-SPHA_15626	1
gene-SPHA_73668	1	gene-SPHA_51228	1	gene-SPHA_30360	1
gene-SPHA_72691	1	gene-SPHA_57131	1	gene-SPHA_57163	1
gene-SPHA_44470	1	gene-SPHA_32072	1	gene-SPHA_68625	1
gene-SPHA_46106	1	gene-SPHA_78249	1	gene-SPHA_52318	1
gene-SPHA_53866	1	gene-SPHA_51226	1	gene-SPHA_75837	1
gene-SPHA_30739	1	gene-SPHA_42719	1	new_gene3354	1
new_gene3372	1	gene-SPHA_30858	1	gene-SPHA_44468	1
gene-SPHA_5249	1	gene-SPHA_60874	1	new_gene1308	1
gene-SPHA_81269	1	gene-SPHA_20916	1	gene-SPHA_36145	1
gene-SPHA_24342	1	gene-SPHA_10641	1	new_gene3423	1
gene-SPHA_74868	1	gene-SPHA_40526	1	gene-SPHA_17058	1
gene-SPHA_27923	1	gene-SPHA_7174	1	gene-SPHA_54839	1
gene-SPHA_81271	1	new_gene3090	1	new_gene2537	1
new_gene3193	1	gene-SPHA_30251	1	gene-SPHA_57101	1
gene-SPHA_4110	1	gene-SPHA_40911	1	gene-SPHA_80610	1
gene-SPHA_70236	1	gene-SPHA_50255	1	new_gene1887	1
gene-SPHA_5338	1	gene-SPHA_20789	1	gene-SPHA_66866	1
new_gene562	1	gene-SPHA_40204	1	gene-SPHA_58143	1
gene-SPHA_1557	1	gene-SPHA_52375	1	gene-SPHA_30483	1
new_gene1836	1	gene-SPHA_61904	1	gene-SPHA_46987	1
gene-SPHA_32400	1	gene-SPHA_67939	1	gene-SPHA_78419	1
gene-SPHA_6206	1	gene-SPHA_28859	1	gene-SPHA_5655	1
new_gene1050	1	new_gene1045	1	new_gene384	1
new_gene2591	1	gene-SPHA_72832	1	gene-SPHA_40757	1
gene-SPHA_23735	1	gene-SPHA_34285	1	gene-SPHA_57100	1
gene-SPHA_41271	1	gene-SPHA_66814	1	gene-SPHA_60989	1
gene-SPHA_31423	1	gene-SPHA_44346	1	gene-SPHA_27724	1
gene-SPHA_70764	1	gene-SPHA_26421	1	gene-SPHA_51458	1
gene-SPHA_59604	1	gene-SPHA_72690	1	gene-SPHA_26232	1
gene-SPHA_73086	1	gene-SPHA_51986	1	gene-SPHA_8301	1
gene-SPHA_66153	1	new_gene2722	1	gene-SPHA_74287	1
gene-SPHA_43679	1	gene-SPHA_28296	1	gene-SPHA_45323	1
gene-SPHA_46607	1	new_gene2724	1	gene-SPHA_48512	1
gene-SPHA_53797	1	gene-SPHA_48769	1	gene-SPHA_54724	1
gene-SPHA_48560	1	gene-SPHA_72210	1	gene-SPHA_34587	1
gene-SPHA_23540	1	gene-SPHA_60751	1	gene-SPHA_38201	1
gene-SPHA_17592	1	gene-SPHA_54658	1	gene-SPHA_34582	1
gene-SPHA_47130	1	gene-SPHA_71277	1	new_gene1154	1
gene-SPHA_4338	1	gene-SPHA_42015	1	gene-SPHA_50606	1
gene-SPHA_56728	1	gene-SPHA_68798	1	gene-SPHA_72894	1
gene-SPHA_14980	1	gene-SPHA_46147	1	gene-SPHA_56557	1
gene-SPHA_18018	1	new_gene994	1	gene-SPHA_33388	1
new_gene1979	1	gene-SPHA_40202	1	gene-SPHA_42474	1
gene-SPHA_25343	1	gene-SPHA_24435	1	gene-SPHA_25774	1
gene-SPHA_17677	1	gene-SPHA_23185	1	gene-SPHA_78450	1
new_gene216	1	gene-SPHA_75321	1	gene-SPHA_56561	1
gene-SPHA_24715	1	gene-SPHA_72423	1	gene-SPHA_15432	1
gene-SPHA_30027	1	gene-SPHA_1307	1	gene-SPHA_53689	1
gene-SPHA_81576	1	gene-SPHA_66153	1	gene-SPHA_72423	1
gene-SPHA_9577	1	gene-SPHA_54839	1	gene-SPHA_35488	1
gene-SPHA_22333	1	gene-SPHA_35198	1	gene-SPHA_52040	1
gene-SPHA_23350	1	new_gene1500	1	gene-SPHA_6986	1
gene-SPHA_3063	1	gene-SPHA_52330	1	gene-SPHA_59101	1
gene-SPHA_984	1	new_gene1191	1	gene-SPHA_7636	1
gene-SPHA_48646	1	gene-SPHA_66926	1	gene-SPHA_19224	1
new_gene3261	1	gene-SPHA_36020	1	gene-SPHA_10510	1
gene-SPHA_53208	1	gene-SPHA_8076	1	gene-SPHA_58615	1
gene-SPHA_1863	1	gene-SPHA_14454	1	new_gene1319	1
gene-SPHA_63648	1	gene-SPHA_3338	1	gene-SPHA_36340	1
gene-SPHA_37542	1	gene-SPHA_43018	1	new_gene1651	1
gene-SPHA_62755	1	gene-SPHA_49382	1	gene-SPHA_75305	1
gene-SPHA_60563	1	gene-SPHA_9980	1	new_gene1824	1
gene-SPHA_54120	1	gene-SPHA_79881	1	gene-SPHA_26418	1
gene-SPHA_50257	1	new_gene1083	1	gene-SPHA_43847	1
gene-SPHA_74062	1	gene-SPHA_33362	1	gene-SPHA_67729	1
gene-SPHA_49651	1	gene-SPHA_61357	1	gene-SPHA_34024	1
gene-SPHA_70450	1	gene-SPHA_74866	1	gene-SPHA_27140	1
gene-SPHA_13123	1	gene-SPHA_35626	1	new_gene1902	1
new_gene2661	1	gene-SPHA_21721	1	gene-SPHA_34887	1
gene-SPHA_28620	1	gene-SPHA_24590	1	gene-SPHA_37647	1
gene-SPHA_47939	1	gene-SPHA_48739	1	gene-SPHA_35035	1
gene-SPHA_66019	1	gene-SPHA_46672	1	gene-SPHA_47692	1
gene-SPHA_68796	1	gene-SPHA_70236	1	gene-SPHA_65868	1
gene-SPHA_29855	1	gene-SPHA_14981	1	gene-SPHA_31992	1
gene-SPHA_21567	1	gene-SPHA_48233	1	gene-SPHA_18118	1
gene-SPHA_19027	1	gene-SPHA_68285	1	gene-SPHA_59994	1
gene-SPHA_25411	1	gene-SPHA_15381	1	gene-SPHA_34200	1
gene-SPHA_77005	1	new_gene412	1	gene-SPHA_53446	1
gene-SPHA_27037	1	new_gene35	1	gene-SPHA_31337	1
gene-SPHA_57314	1	new_gene2901	1	gene-SPHA_49158	1
gene-SPHA_18649	1	gene-SPHA_13135	1	gene-SPHA_20702	1
gene-SPHA_12441	1	gene-SPHA_76504	1	gene-SPHA_75447	1
gene-SPHA_57282	1	gene-SPHA_28298	1	gene-SPHA_17357	1
gene-SPHA_24897	1	gene-SPHA_3046	1	gene-SPHA_33893	1
gene-SPHA_14543	1	gene-SPHA_56952	1	gene-SPHA_47396	1
gene-SPHA_77254	1	gene-SPHA_4647	1	gene-SPHA_41327	1
gene-SPHA_72956	1	gene-SPHA_61241	1	gene-SPHA_64594	1
new_gene2090	1	gene-SPHA_66879	1	gene-SPHA_11367	1
gene-SPHA_32271	1	gene-SPHA_46199	1	gene-SPHA_73085	1
gene-SPHA_44346	1	gene-SPHA_34357	1	gene-SPHA_13165	1
gene-SPHA_22961	1	gene-SPHA_73646	1	gene-SPHA_29261	1
gene-SPHA_46300	1	gene-SPHA_43959	1	gene-SPHA_7792	1
gene-SPHA_25095	1	gene-SPHA_51210	1	gene-SPHA_35691	1
gene-SPHA_14620	1	new_gene958	1	gene-SPHA_996	1
gene-SPHA_74862	1	gene-SPHA_79915	1	gene-SPHA_71002	1
gene-SPHA_36896	1	gene-SPHA_74699	1	gene-SPHA_38516	1
gene-SPHA_21692	1	gene-SPHA_41093	1	gene-SPHA_30718	1
gene-SPHA_20216	1	gene-SPHA_8304	1	gene-SPHA_19020	1
gene-SPHA_763	1	gene-SPHA_72691	1	gene-SPHA_19804	1
gene-SPHA_35474	1	gene-SPHA_27191	1	gene-SPHA_20703	1
gene-SPHA_43676	1	gene-SPHA_73778	1	gene-SPHA_45892	1
gene-SPHA_34399	1	gene-SPHA_40612	1	gene-SPHA_47074	1
gene-SPHA_53669	1	gene-SPHA_29295	1	gene-SPHA_40194	1
gene-SPHA_46794	1	gene-SPHA_6206	1	gene-SPHA_24274	1
gene-SPHA_17313	1	gene-SPHA_15726	1	gene-SPHA_78393	1
gene-SPHA_67301	1	gene-SPHA_66854	1	gene-SPHA_21214	1
gene-SPHA_16329	1	gene-SPHA_30026	1	gene-SPHA_8202	1
new_gene2722	1	gene-SPHA_22235	1	gene-SPHA_50657	1
gene-SPHA_37637	1	gene-SPHA_19027	1	gene-SPHA_67902	1
gene-SPHA_46391	1	new_gene824	1	gene-SPHA_65291	1
gene-SPHA_5931	1	gene-SPHA_53161	1	gene-SPHA_24119	1
gene-SPHA_18491	1	gene-SPHA_3336	1	gene-SPHA_11313	1
gene-SPHA_32035	1	gene-SPHA_40772	1	gene-SPHA_36285	1
gene-SPHA_64969	1	gene-SPHA_65286	1	gene-SPHA_56949	1
gene-SPHA_36285	1	gene-SPHA_63849	1	gene-SPHA_20038	1
gene-SPHA_52538	1	gene-SPHA_44894	1	gene-SPHA_77346	1
gene-SPHA_34904	1	gene-SPHA_33105	1	new_gene2555	1
new_gene2832	1	gene-SPHA_43842	1	new_gene1162	1
gene-SPHA_53672	1	gene-SPHA_77051	1	gene-SPHA_28420	1
gene-SPHA_33947	1	gene-SPHA_59098	1	gene-SPHA_56952	1
gene-SPHA_59281	1	gene-SPHA_28421	1	gene-SPHA_37519	1
gene-SPHA_36293	1	new_gene3261	1	gene-SPHA_3105	1
gene-SPHA_9983	1	gene-SPHA_14717	1	gene-SPHA_17698	1
gene-SPHA_29028	1	new_gene638	1	gene-SPHA_38997	1
gene-SPHA_35621	1	gene-SPHA_19897	1	gene-SPHA_53759	1
gene-SPHA_39659	1	gene-SPHA_74717	1	gene-SPHA_38788	1
gene-SPHA_27317	1	gene-SPHA_53222	1	gene-SPHA_33237	1
gene-SPHA_44035	1	new_gene2163	1	gene-SPHA_5630	1
new_gene172	1	gene-SPHA_81305	1	gene-SPHA_13606	1
new_gene2615	1	gene-SPHA_20269	1	gene-SPHA_2766	1
gene-SPHA_22121	1	gene-SPHA_68096	1	gene-SPHA_28813	1
gene-SPHA_30863	1	gene-SPHA_77005	1	gene-SPHA_36875	1
gene-SPHA_58131	1	gene-SPHA_25220	1	gene-SPHA_36073	1
gene-SPHA_19190	1	new_gene366	1	gene-SPHA_49138	1
new_gene485	1	gene-SPHA_28861	1	gene-SPHA_50590	1
gene-SPHA_72687	1	gene-SPHA_29588	1	gene-SPHA_5818	1
gene-SPHA_52528	1	new_gene43	1	gene-SPHA_66675	1
gene-SPHA_45725	1	new_gene1836	1	gene-SPHA_36903	1
new_gene412	1	gene-SPHA_43912	1	gene-SPHA_63868	1
gene-SPHA_27284	1	gene-SPHA_73736	1	gene-SPHA_2168	1
gene-SPHA_17527	1	gene-SPHA_72958	1	gene-SPHA_73997	1
gene-SPHA_29767	1	gene-SPHA_71280	1	gene-SPHA_30287	1
new_gene2142	1	gene-SPHA_27317	1	gene-SPHA_44175	1
gene-SPHA_77601	1	gene-SPHA_11148	1	gene-SPHA_50976	1
new_gene2925	1	gene-SPHA_2936	1	gene-SPHA_1619	1
gene-SPHA_61350	1	gene-SPHA_18521	1	gene-SPHA_72649	1
gene-SPHA_79202	1	gene-SPHA_55128	1	gene-SPHA_47725	1
gene-SPHA_4570	1	gene-SPHA_27544	1	gene-SPHA_57215	1
new_gene3387	1	gene-SPHA_67606	1	gene-SPHA_78551	1
gene-SPHA_69200	1	gene-SPHA_19334	1	new_gene3574	1
gene-SPHA_79910	1	gene-SPHA_29586	1	gene-SPHA_53679	1
gene-SPHA_3310	1	gene-SPHA_75055	1	gene-SPHA_57261	1
gene-SPHA_67608	1	gene-SPHA_36246	1	gene-SPHA_43671	1
gene-SPHA_49648	1	gene-SPHA_47692	1	gene-SPHA_4838	1
gene-SPHA_61464	1	gene-SPHA_39659	1	gene-SPHA_81140	1
gene-SPHA_19936	1	gene-SPHA_43956	1	gene-SPHA_46660	1
gene-SPHA_32072	1	gene-SPHA_76936	1	gene-SPHA_57714	1
gene-SPHA_55428	1	gene-SPHA_53927	1	gene-SPHA_5249	1
gene-SPHA_56952	1	gene-SPHA_7690	1	gene-SPHA_58380	1
gene-SPHA_79881	1	gene-SPHA_54285	1	gene-SPHA_8718	1
gene-SPHA_39879	1	gene-SPHA_30873	1	gene-SPHA_50813	1
gene-SPHA_81124	1	new_gene979	1	gene-SPHA_5044	1
gene-SPHA_33125	1	gene-SPHA_71101	1	gene-SPHA_52529	1
gene-SPHA_33267	1	new_gene653	1	gene-SPHA_36967	1
gene-SPHA_17315	1	gene-SPHA_10612	1	gene-SPHA_10450	1
gene-SPHA_30475	1	gene-SPHA_72320	1	gene-SPHA_64679	1
gene-SPHA_66869	1	gene-SPHA_3220	1	gene-SPHA_1248	1
new_gene1850	1	new_gene2790	1	gene-SPHA_37912	1
gene-SPHA_80355	1	gene-SPHA_3695	1	gene-SPHA_52540	1
gene-SPHA_11211	1	gene-SPHA_11224	1	gene-SPHA_35463	1
gene-SPHA_51168	1	gene-SPHA_34260	1	new_gene475	1
gene-SPHA_14809	1	gene-SPHA_78446	1	new_gene1023	1
new_gene2131	1	gene-SPHA_72683	1	new_gene1241	1
gene-SPHA_33384	1	gene-SPHA_40735	1	gene-SPHA_54076	1
gene-SPHA_16438	1	gene-SPHA_49593	1	gene-SPHA_13644	1
gene-SPHA_34475	1	gene-SPHA_76197	1	new_gene317	1
gene-SPHA_1924	1	gene-SPHA_53984	1	gene-SPHA_48232	1
gene-SPHA_68322	1	new_gene417	1	gene-SPHA_70261	1
gene-SPHA_56948	1	gene-SPHA_18901	1	gene-SPHA_26410	1
gene-SPHA_44939	1	new_gene1580	1	gene-SPHA_38349	1
new_gene2982	1	gene-SPHA_30967	1	new_gene3019	1
gene-SPHA_65807	1	gene-SPHA_62076	1	gene-SPHA_14151	1
new_gene2636	1	gene-SPHA_9067	1	gene-SPHA_62005	1
gene-SPHA_53685	1	gene-SPHA_29974	1	gene-SPHA_78580	1
new_gene2660	1	gene-SPHA_75314	1	gene-SPHA_36051	1
gene-SPHA_22769	1	gene-SPHA_45522	1	gene-SPHA_37899	1
gene-SPHA_49623	1	gene-SPHA_5042	1	gene-SPHA_769	1
gene-SPHA_19054	1	new_gene2982	1	gene-SPHA_70612	1
gene-SPHA_40670	1	gene-SPHA_28430	1	gene-SPHA_33620	1
gene-SPHA_54122	1	new_gene2733	1	gene-SPHA_10612	1
gene-SPHA_45722	1	new_gene1850	1	gene-SPHA_8043	1
gene-SPHA_64626	1	new_gene1665	1	gene-SPHA_57724	1
gene-SPHA_18895	1	new_gene1959	1	gene-SPHA_63583	1
gene-SPHA_42673	1	gene-SPHA_38635	1	gene-SPHA_53841	1
gene-SPHA_17668	1	gene-SPHA_13137	1	gene-SPHA_49479	1
gene-SPHA_41453	1	gene-SPHA_50381	1	gene-SPHA_17928	1
gene-SPHA_56819	1	gene-SPHA_62815	1	gene-SPHA_47977	1
gene-SPHA_52785	1	gene-SPHA_53596	1	new_gene3391	1
new_gene2233	1	gene-SPHA_5931	1	gene-SPHA_36869	1
gene-SPHA_48332	1	gene-SPHA_47705	1	new_gene2003	1
new_gene2835	1	gene-SPHA_55181	1	gene-SPHA_81185	1
new_gene3069	1	gene-SPHA_70211	1	gene-SPHA_5165	1
gene-SPHA_27544	1	gene-SPHA_30887	1	gene-SPHA_24077	1
gene-SPHA_19965	1	gene-SPHA_6593	1	gene-SPHA_50428	1
gene-SPHA_66926	1	gene-SPHA_66223	1	gene-SPHA_39313	1
gene-SPHA_44950	1	gene-SPHA_19889	1	gene-SPHA_13596	1
new_gene3498	1	gene-SPHA_46074	1	gene-SPHA_26209	1
new_gene1161	1	gene-SPHA_43673	1	gene-SPHA_10927	1
gene-SPHA_50385	1	gene-SPHA_52298	1	gene-SPHA_51023	1
gene-SPHA_40757	1	gene-SPHA_62858	1	gene-SPHA_20572	1
gene-SPHA_26617	1	new_gene13	1	gene-SPHA_47430	1
gene-SPHA_78395	1	new_gene1979	1	gene-SPHA_40866	1
gene-SPHA_58618	1	gene-SPHA_41983	1	gene-SPHA_27648	1
gene-SPHA_7972	1	gene-SPHA_17935	1	gene-SPHA_48225	1
gene-SPHA_74772	1	gene-SPHA_24899	1	gene-SPHA_38762	1
gene-SPHA_30742	1	gene-SPHA_28907	1
gene-SPHA_43666	1	gene-SPHA_38633	1
gene-SPHA_20269	1	gene-SPHA_11229	1
gene-SPHA_52541	1	gene-SPHA_72980	1
gene-SPHA_47977	1	gene-SPHA_16696	1
gene-SPHA_68968	1	new_gene308	1
gene-SPHA_44237	1	gene-SPHA_65766	1
new_gene3077	1	gene-SPHA_46770	1
gene-SPHA_35632	1	gene-SPHA_10901	1
gene-SPHA_1009	1	new_gene3313	1
gene-SPHA_52375	1	gene-SPHA_14958	1
new_gene631	1	gene-SPHA_49139	1
new_gene893	1	gene-SPHA_34344	1
gene-SPHA_34285	1	gene-SPHA_25114	1
new_gene2726	1	new_gene2004	1
gene-SPHA_57134	1	gene-SPHA_27644	1
gene-SPHA_46318	1	gene-SPHA_52787	1
gene-SPHA_27726	1	gene-SPHA_78961	1
gene-SPHA_36644	1	gene-SPHA_14494	1
gene-SPHA_979	1	new_gene507	1
gene-SPHA_59030	1	gene-SPHA_72870	1
new_gene2895	1	gene-SPHA_5128	1
gene-SPHA_48769	1	gene-SPHA_56705	1
gene-SPHA_41622	1	gene-SPHA_47712	1
gene-SPHA_53370	1	new_gene2391	1
new_gene3016	1	gene-SPHA_47817	1
gene-SPHA_33184	1	gene-SPHA_23321	1
gene-SPHA_40731	1	gene-SPHA_33600	1
gene-SPHA_16475	1	gene-SPHA_41652	1
gene-SPHA_50256	1	gene-SPHA_62086	1
gene-SPHA_9860	1	gene-SPHA_8290	1
gene-SPHA_21229	1	gene-SPHA_65322	1
gene-SPHA_68955	1	gene-SPHA_56482	1
gene-SPHA_41651	1	gene-SPHA_38353	1
gene-SPHA_46154	1	new_gene2726	1
new_gene2703	1	gene-SPHA_33831	1
gene-SPHA_6524	1	gene-SPHA_57314	1
gene-SPHA_39923	1	gene-SPHA_19224	1
gene-SPHA_67619	1	gene-SPHA_33755	1
new_gene366	1	gene-SPHA_38348	1
gene-SPHA_64559	1	gene-SPHA_40670	1
new_gene302	1	gene-SPHA_17832	1
gene-SPHA_81122	1	gene-SPHA_43379	1
gene-SPHA_58062	1	gene-SPHA_49752	1
gene-SPHA_41565	1	gene-SPHA_26195	1
gene-SPHA_30043	1	gene-SPHA_52094	1
new_gene1500	1	gene-SPHA_17233	1
gene-SPHA_36145	1	gene-SPHA_59281	1
gene-SPHA_64642	1	gene-SPHA_53370	1
gene-SPHA_77740	1	gene-SPHA_47212	1
gene-SPHA_13395	1	gene-SPHA_70623	1
gene-SPHA_47817	1	gene-SPHA_46521	1
gene-SPHA_42456	1	gene-SPHA_41982	1
gene-SPHA_959	1	gene-SPHA_72793	1
gene-SPHA_71718	1	new_gene1558	1
gene-SPHA_18147	1	gene-SPHA_50741	1
gene-SPHA_53327	1	gene-SPHA_36878	1
gene-SPHA_35397	1	gene-SPHA_57115	1
gene-SPHA_50426	1	gene-SPHA_57225	1
gene-SPHA_73646	1	gene-SPHA_60688	1
gene-SPHA_50255	1	gene-SPHA_32035	1
new_gene1023	1	gene-SPHA_74278	1
gene-SPHA_47806	1	gene-SPHA_46533	1
gene-SPHA_58128	1	new_gene2618	1
gene-SPHA_46381	1	gene-SPHA_79284	1
gene-SPHA_2539	1	gene-SPHA_7639	1
gene-SPHA_44259	1	gene-SPHA_33945	1
new_gene1056	1	new_gene2648	1
gene-SPHA_49207	1	gene-SPHA_59023	1
gene-SPHA_63584	1	gene-SPHA_66646	1
gene-SPHA_30729	1	gene-SPHA_27031	1
new_gene1661	1	new_gene1241	1
gene-SPHA_9991	1	gene-SPHA_30360	1
new_gene1214	1	gene-SPHA_69283	1
gene-SPHA_27849	1	gene-SPHA_25829	1
gene-SPHA_5320	1	gene-SPHA_18657	1
gene-SPHA_975	1	gene-SPHA_11367	1
gene-SPHA_47910	1	gene-SPHA_46768	1
gene-SPHA_19548	1	gene-SPHA_35720	1
new_gene2950	1	gene-SPHA_20556	1
gene-SPHA_14162	1	new_gene1619	1
gene-SPHA_44688	1	gene-SPHA_55234	1
gene-SPHA_64587	1	gene-SPHA_10666	1
gene-SPHA_43912	1	gene-SPHA_4666	1
new_gene1127	1	gene-SPHA_62477	1
new_gene2450	1	gene-SPHA_34252	1
gene-SPHA_78547	1	gene-SPHA_74858	1
gene-SPHA_58393	1	gene-SPHA_49219	1
new_gene1709	1	gene-SPHA_51954	1
gene-SPHA_12770	1	gene-SPHA_25411	1
gene-SPHA_77355	1	gene-SPHA_71174	1
new_gene2565	1	gene-SPHA_25417	1
gene-SPHA_8304	1	gene-SPHA_53216	1
gene-SPHA_10641	1	gene-SPHA_37123	1
gene-SPHA_35600	1	new_gene2130	1
gene-SPHA_25417	1	gene-SPHA_13368	1
gene-SPHA_13368	1	gene-SPHA_73321	1
gene-SPHA_3183	1	gene-SPHA_30729	1
gene-SPHA_74188	1	gene-SPHA_36402	1
new_gene2530	1	gene-SPHA_67619	1
gene-SPHA_55181	1	gene-SPHA_71379	1
new_gene244	1	gene-SPHA_41453	1
gene-SPHA_37814	1	gene-SPHA_48418	1
gene-SPHA_55259	1	gene-SPHA_61392	1
gene-SPHA_14693	1	gene-SPHA_48327	1
new_gene864	1	gene-SPHA_37815	1
gene-SPHA_36608	1	gene-SPHA_64676	1
gene-SPHA_56678	1	gene-SPHA_8908	1
new_gene2484	1	gene-SPHA_26458	1
gene-SPHA_5001	1	gene-SPHA_27563	1
gene-SPHA_77915	1	gene-SPHA_34337	1
gene-SPHA_81298	1	gene-SPHA_20504	1
new_gene517	1	new_gene456	1
gene-SPHA_26421	1	gene-SPHA_33752	1
gene-SPHA_53122	1	gene-SPHA_63869	1
new_gene312	1	new_gene1639	1
gene-SPHA_53222	1	gene-SPHA_27037	1
gene-SPHA_38611	1	gene-SPHA_62915	1
gene-SPHA_53588	1	gene-SPHA_14627	1
gene-SPHA_45751	1	gene-SPHA_24144	1
gene-SPHA_81098	1	gene-SPHA_30964	1
gene-SPHA_38198	1	gene-SPHA_52095	1
gene-SPHA_15686	1	gene-SPHA_53806	1
gene-SPHA_26232	1	new_gene91	1
gene-SPHA_39114	1	gene-SPHA_2608	1
gene-SPHA_73061	1	gene-SPHA_53122	1
gene-SPHA_24866	1	new_gene1121	1
gene-SPHA_25812	1	gene-SPHA_36032	1
gene-SPHA_8290	1	gene-SPHA_40445	1
gene-SPHA_35550	1	gene-SPHA_11724	1
gene-SPHA_52602	1	gene-SPHA_52736	1
new_gene3584	1	gene-SPHA_26617	1
gene-SPHA_17233	1	gene-SPHA_78998	1
gene-SPHA_66814	1	gene-SPHA_46226	1
gene-SPHA_49624	1	gene-SPHA_35600	1
gene-SPHA_17544	1	gene-SPHA_65312	1
gene-SPHA_46672	1	gene-SPHA_34210	1
new_gene3240	1	gene-SPHA_10336	1
gene-SPHA_27522	1	gene-SPHA_44950	1
gene-SPHA_30858	1	gene-SPHA_34215	1
new_gene2572	1	gene-SPHA_50785	1
gene-SPHA_2936	1	new_gene1749	1
gene-SPHA_55124	1	new_gene2182	1
gene-SPHA_34737	1	gene-SPHA_39875	1
gene-SPHA_52529	1	gene-SPHA_5277	1
new_gene1338	1	gene-SPHA_30242	1
gene-SPHA_78648	1	gene-SPHA_30632	1
gene-SPHA_27563	1	gene-SPHA_45703	1
gene-SPHA_33752	1	gene-SPHA_11151	1
gene-SPHA_72980	1	gene-SPHA_15118	1
gene-SPHA_30632	1	gene-SPHA_3870	1
gene-SPHA_79884	1	gene-SPHA_69200	1
new_gene921	1	gene-SPHA_17698	1
gene-SPHA_15637	1	gene-SPHA_54336	1
gene-SPHA_33061	1	gene-SPHA_42276	1
gene-SPHA_24875	1	gene-SPHA_4838	1
gene-SPHA_53143	1	gene-SPHA_6524	1
gene-SPHA_15381	1	gene-SPHA_55124	1
new_gene2690	1	gene-SPHA_52552	1
gene-SPHA_38633	1	gene-SPHA_73659	1
new_gene2528	1	gene-SPHA_81487	1
gene-SPHA_13099	1	gene-SPHA_67311	1
gene-SPHA_18023	1	gene-SPHA_43192	1
gene-SPHA_67311	1	gene-SPHA_67892	1
gene-SPHA_27380	1	gene-SPHA_44951	1
gene-SPHA_22338	1	gene-SPHA_47147	1
gene-SPHA_38635	1	gene-SPHA_30732	1
gene-SPHA_24732	1	gene-SPHA_2954	1
gene-SPHA_21444	1	gene-SPHA_53609	1
gene-SPHA_15480	1	gene-SPHA_78644	1
gene-SPHA_29588	1	gene-SPHA_1863	1
gene-SPHA_17898	1	gene-SPHA_53786	1
gene-SPHA_79284	1	new_gene2090	1
gene-SPHA_47948	1	gene-SPHA_12404	1
gene-SPHA_5792	1	gene-SPHA_24436	1
gene-SPHA_8042	1	gene-SPHA_24968	1
gene-SPHA_67308	1	gene-SPHA_7900	1
gene-SPHA_38234	1	gene-SPHA_67308	1
gene-SPHA_26420	1	gene-SPHA_55113	1
gene-SPHA_7174	1	gene-SPHA_52090	1
gene-SPHA_16696	1	gene-SPHA_67934	1
gene-SPHA_40617	1	gene-SPHA_76043	1
new_gene958	1	gene-SPHA_43468	1
gene-SPHA_19549	1	gene-SPHA_60605	1
gene-SPHA_30703	1	gene-SPHA_23649	1
new_gene1887	1	gene-SPHA_56949	1
gene-SPHA_7690	1	new_gene1610	1
gene-SPHA_20002	1	gene-SPHA_36608	1
gene-SPHA_13615	1	gene-SPHA_78956	1
gene-SPHA_35044	1	new_gene1003	1
gene-SPHA_15629	1	gene-SPHA_81098	1
gene-SPHA_26978	1	new_gene23	1
new_gene3201	1	gene-SPHA_48767	1
gene-SPHA_54563	1	gene-SPHA_1924	1
gene-SPHA_53661	1	gene-SPHA_6115	1
new_gene3380	1	gene-SPHA_53444	1
gene-SPHA_2594	1	gene-SPHA_16716	1
gene-SPHA_48669	1	gene-SPHA_78224	1
gene-SPHA_61279	1	gene-SPHA_20002	1
gene-SPHA_32305	1	gene-SPHA_76385	1
gene-SPHA_49226	1	gene-SPHA_8602	1
gene-SPHA_30964	1	gene-SPHA_79910	1
gene-SPHA_52157	1	gene-SPHA_415	1
gene-SPHA_36079	1	gene-SPHA_14543	1
gene-SPHA_7437	1	new_gene3335	1
gene-SPHA_14114	1	gene-SPHA_79183	1
gene-SPHA_10336	1	gene-SPHA_48877	1
gene-SPHA_56941	1	gene-SPHA_36079	1
gene-SPHA_53321	1	gene-SPHA_75941	1
gene-SPHA_28121	1	gene-SPHA_26855	1
gene-SPHA_74703	1	gene-SPHA_47649	1
new_gene2430	1	gene-SPHA_41651	1
gene-SPHA_7192	1	gene-SPHA_80355	1
gene-SPHA_20504	1	new_gene390	1
gene-SPHA_40116	1	new_gene1132	1
gene-SPHA_39875	1	gene-SPHA_972	1
gene-SPHA_36340	1	gene-SPHA_54120	1
gene-SPHA_47808	1	gene-SPHA_26576	1
gene-SPHA_57432	1	gene-SPHA_40412	1
new_gene1018	1	gene-SPHA_15763	1
gene-SPHA_3220	1	gene-SPHA_14130	1
gene-SPHA_16127	1	gene-SPHA_53321	1
gene-SPHA_58387	1	gene-SPHA_15689	1
gene-SPHA_46147	1	gene-SPHA_44413	1
gene-SPHA_23146	1	gene-SPHA_56591	1
gene-SPHA_5630	1	gene-SPHA_74188	1
gene-SPHA_57750	1	gene-SPHA_69505	1
gene-SPHA_37789	1	gene-SPHA_67826	1
gene-SPHA_66621	1	gene-SPHA_37546	1
gene-SPHA_48965	1	gene-SPHA_70882	1
gene-SPHA_53804	1	gene-SPHA_28411	1
gene-SPHA_68467	1	gene-SPHA_32962	1
gene-SPHA_35622	1	gene-SPHA_15305	1
new_gene1221	1	gene-SPHA_55231	1
gene-SPHA_24118	1	gene-SPHA_39890	1
gene-SPHA_15118	1	gene-SPHA_71809	1
gene-SPHA_45649	1	gene-SPHA_13366	1
new_gene1266	1	gene-SPHA_48943	1
gene-SPHA_46291	1	gene-SPHA_33946	1
gene-SPHA_3317	1	gene-SPHA_78746	1
gene-SPHA_59102	1	gene-SPHA_57758	1
gene-SPHA_11224	1	gene-SPHA_24739	1
gene-SPHA_2766	1	gene-SPHA_37246	1
gene-SPHA_28168	1	new_gene2567	1
new_gene533	1	gene-SPHA_22439	1
gene-SPHA_7757	1	gene-SPHA_68470	1
gene-SPHA_17751	1	gene-SPHA_44095	1
gene-SPHA_36274	1	new_gene1010	1
gene-SPHA_33362	1	gene-SPHA_33788	1
gene-SPHA_53458	1	gene-SPHA_51238	1
new_gene979	1	gene-SPHA_686	1
gene-SPHA_44148	1	gene-SPHA_24342	1
gene-SPHA_77659	1	gene-SPHA_30043	1
gene-SPHA_46770	1	new_gene1305	1
gene-SPHA_45909	1	gene-SPHA_30230	1
gene-SPHA_36383	1	new_gene524	1
new_gene2568	1	gene-SPHA_65324	1
gene-SPHA_5298	1	gene-SPHA_18900	1
gene-SPHA_61632	1	gene-SPHA_37660	1
gene-SPHA_59098	1	gene-SPHA_54403	1
gene-SPHA_34207	1	gene-SPHA_53804	1
gene-SPHA_26074	1	gene-SPHA_45785	1
gene-SPHA_19610	1	gene-SPHA_13161	1
gene-SPHA_30026	1	gene-SPHA_26179	1
gene-SPHA_66763	1	new_gene2925	1
new_gene1463	1	gene-SPHA_12486	1
gene-SPHA_81653	1	gene-SPHA_70270	1
gene-SPHA_27036	1	new_gene2594	1
new_gene1622	1	gene-SPHA_49931	1
gene-SPHA_16712	1	gene-SPHA_35407	1
new_gene54	1	gene-SPHA_50743	1
gene-SPHA_7900	1	gene-SPHA_17898	1
gene-SPHA_63869	1	gene-SPHA_50544	1
gene-SPHA_68460	1	gene-SPHA_5554	1
gene-SPHA_18013	1	gene-SPHA_26995	1
gene-SPHA_13153	1	gene-SPHA_52790	1
gene-SPHA_56949	1	gene-SPHA_64587	1
new_gene453	1	gene-SPHA_15036	1
new_gene1381	1	gene-SPHA_59708	1
new_gene3023	1	gene-SPHA_61279	1
gene-SPHA_30457	1	gene-SPHA_31798	1
new_gene1436	1	new_gene3193	1
gene-SPHA_76385	1	gene-SPHA_59573	1
new_gene321	1	gene-SPHA_51080	1
gene-SPHA_16729	1	new_gene485	1
gene-SPHA_45703	1	gene-SPHA_34918	1
gene-SPHA_38968	1	gene-SPHA_52854	1
gene-SPHA_49862	1	gene-SPHA_70887	1
gene-SPHA_68798	1	new_gene302	1
new_gene274	1	gene-SPHA_34274	1
gene-SPHA_63686	1	gene-SPHA_41707	1
gene-SPHA_81545	1	gene-SPHA_15849	1
gene-SPHA_15763	1	new_gene2949	1
new_gene524	1	gene-SPHA_27235	1
gene-SPHA_37246	1	gene-SPHA_54337	1
gene-SPHA_53444	1	gene-SPHA_27516	1
new_gene3260	1	gene-SPHA_53446	1
gene-SPHA_37797	1	gene-SPHA_52091	1
gene-SPHA_46474	1	gene-SPHA_27364	1
gene-SPHA_2753	1	gene-SPHA_22328	1
gene-SPHA_53161	1	gene-SPHA_13039	1
gene-SPHA_15641	1	gene-SPHA_21444	1
gene-SPHA_5041	1	gene-SPHA_39879	1
new_gene1191	1	gene-SPHA_1009	1
new_gene456	1	gene-SPHA_31718	1
gene-SPHA_43842	1	gene-SPHA_61079	1
gene-SPHA_50837	1	new_gene2457	1
gene-SPHA_34337	1	gene-SPHA_46699	1
new_gene1595	1	gene-SPHA_35443	1
gene-SPHA_78129	1	gene-SPHA_763	1
gene-SPHA_48739	1	gene-SPHA_47940	1
gene-SPHA_13135	1	gene-SPHA_13606	1
gene-SPHA_67155	1	gene-SPHA_57357	1
gene-SPHA_17894	1	gene-SPHA_29836	1
new_gene2153	1	gene-SPHA_44179	1
gene-SPHA_35985	1	gene-SPHA_16492	1
gene-SPHA_40873	1	gene-SPHA_41047	1
gene-SPHA_29076	1	gene-SPHA_30212	1
new_gene1402	1	gene-SPHA_24905	1
gene-SPHA_54014	1	gene-SPHA_7757	1
gene-SPHA_52384	1	gene-SPHA_60650	1
gene-SPHA_9755	1	gene-SPHA_52529	1
gene-SPHA_76925	1	gene-SPHA_61121	1
gene-SPHA_2178	1	gene-SPHA_71472	1
gene-SPHA_30640	1	gene-SPHA_45667	1
gene-SPHA_44896	1	gene-SPHA_56941	1
gene-SPHA_24591	1	gene-SPHA_41987	1
gene-SPHA_7523	1	new_gene921	1
new_gene2427	1	gene-SPHA_39017	1
gene-SPHA_38636	1	gene-SPHA_71767	1
gene-SPHA_8076	1	gene-SPHA_7899	1
gene-SPHA_20439	1	gene-SPHA_26841	1
gene-SPHA_72662	1	gene-SPHA_37160	1
gene-SPHA_5788	1	new_gene2484	1
new_gene1900	1	gene-SPHA_53866	1
gene-SPHA_27031	1	gene-SPHA_29963	1
gene-SPHA_64764	1	gene-SPHA_51075	1
gene-SPHA_23295	1	new_gene1266	1
gene-SPHA_37519	1	gene-SPHA_10613	1
gene-SPHA_41428	1	gene-SPHA_5557	1
gene-SPHA_49137	1	gene-SPHA_71287	1
gene-SPHA_81305	1	gene-SPHA_59105	1
gene-SPHA_47787	1	new_gene3354	1
gene-SPHA_50759	1	gene-SPHA_73668	1
gene-SPHA_1010	1	gene-SPHA_11459	1
gene-SPHA_79915	1	gene-SPHA_26920	1
gene-SPHA_42945	1	gene-SPHA_49852	1
gene-SPHA_37123	1	gene-SPHA_37405	1
new_gene2928	1	gene-SPHA_43675	1
gene-SPHA_34215	1	gene-SPHA_57364	1
gene-SPHA_11645	1	new_gene1737	1
gene-SPHA_15297	1	new_gene1214	1
gene-SPHA_67299	1	gene-SPHA_27337	1
gene-SPHA_27254	1	gene-SPHA_12483	1
gene-SPHA_45037	1	gene-SPHA_18013	1
gene-SPHA_650	1	gene-SPHA_45708	1
gene-SPHA_51889	1	gene-SPHA_26813	1
gene-SPHA_41352	1	gene-SPHA_57134	1
new_gene2470	1	gene-SPHA_42652	1
gene-SPHA_24647	1	new_gene2233	1
new_gene2555	1	new_gene3260	1
new_gene35	1	gene-SPHA_63081	1
gene-SPHA_14273	1	gene-SPHA_56568	1
gene-SPHA_53927	1	gene-SPHA_81124	1
gene-SPHA_43846	1	new_gene204	1
gene-SPHA_41982	1	gene-SPHA_49329	1
gene-SPHA_16225	1	gene-SPHA_28287	1
gene-SPHA_70436	1	gene-SPHA_31429	1
gene-SPHA_23281	1	gene-SPHA_27726	1
gene-SPHA_11837	1	gene-SPHA_79723	1
gene-SPHA_54285	1	gene-SPHA_17313	1
gene-SPHA_65670	1	gene-SPHA_9983	1
gene-SPHA_64672	1	gene-SPHA_51694	1
new_gene917	1	gene-SPHA_14234	1
gene-SPHA_67559	1	gene-SPHA_57709	1
gene-SPHA_80545	1	gene-SPHA_50256	1
gene-SPHA_31142	1	gene-SPHA_35456	1
gene-SPHA_20223	1	gene-SPHA_18119	1
gene-SPHA_39618	1	new_gene1837	1
gene-SPHA_26195	1	gene-SPHA_16661	1
gene-SPHA_79183	1	gene-SPHA_73858	1
gene-SPHA_79473	1	gene-SPHA_50443	1
gene-SPHA_7576	1	gene-SPHA_28031	1
new_gene705	1	gene-SPHA_53327	1
new_gene2413	1	gene-SPHA_66528	1
gene-SPHA_8827	1	gene-SPHA_45722	1
gene-SPHA_39869	1	gene-SPHA_7664	1
gene-SPHA_28421	1	gene-SPHA_17928	1
gene-SPHA_50296	1	gene-SPHA_14489	1
gene-SPHA_52388	1	gene-SPHA_59025	1
gene-SPHA_56812	1	gene-SPHA_78482	1
gene-SPHA_60874	1	gene-SPHA_52391	1
gene-SPHA_20705	1	gene-SPHA_36896	1
gene-SPHA_22029	1	gene-SPHA_15308	1
new_gene1045	1	gene-SPHA_70424	1
new_gene270	1	gene-SPHA_56448	1
gene-SPHA_26424	1	gene-SPHA_68788	1
gene-SPHA_81125	1	gene-SPHA_9981	1
gene-SPHA_66509	1	new_gene3053	1
gene-SPHA_50036	1	gene-SPHA_31514	1
gene-SPHA_8307	1	gene-SPHA_11225	1
gene-SPHA_29261	1	gene-SPHA_32622	1
gene-SPHA_40958	1	gene-SPHA_18147	1
gene-SPHA_65322	1	gene-SPHA_35086	1
gene-SPHA_15432	1	gene-SPHA_48196	1
gene-SPHA_43674	1	gene-SPHA_2179	1
gene-SPHA_32194	1	gene-SPHA_68965	1
gene-SPHA_35024	1	new_gene191	1
gene-SPHA_3184	1	new_gene1127	1
new_gene1364	1	gene-SPHA_2611	1
gene-SPHA_80370	1	new_gene2926	1
gene-SPHA_64563	1	gene-SPHA_67559	1
new_gene3560	1	gene-SPHA_53677	1
gene-SPHA_34344	1	new_gene312	1
new_gene2800	1	new_gene2950	1
gene-SPHA_30269	1	gene-SPHA_50837	1
gene-SPHA_34805	1	gene-SPHA_51706	1
gene-SPHA_3215	1	gene-SPHA_10785	1
gene-SPHA_33850	1	gene-SPHA_18023	1
gene-SPHA_11151	1	new_gene3521	1
new_gene2567	1	gene-SPHA_3183	1
gene-SPHA_52298	1	gene-SPHA_30693	1
gene-SPHA_40501	1	gene-SPHA_49645	1
gene-SPHA_35599	1	gene-SPHA_30957	1
new_gene1588	1	new_gene2089	1
gene-SPHA_23649	1	new_gene1856	1
gene-SPHA_22328	1	gene-SPHA_33122	1
gene-SPHA_56705	1	gene-SPHA_52388	1
gene-SPHA_57097	1	gene-SPHA_80097	1
gene-SPHA_50307	1	new_gene2703	1
gene-SPHA_34276	1	gene-SPHA_2281	1
gene-SPHA_16445	1	gene-SPHA_68242	1
gene-SPHA_7899	1	gene-SPHA_78640	1
gene-SPHA_44987	1	gene-SPHA_21661	1
gene-SPHA_68462	1	gene-SPHA_21002	1
new_gene13	1	gene-SPHA_75639	1
gene-SPHA_13044	1	gene-SPHA_66876	1
gene-SPHA_73085	1	gene-SPHA_48764	1
gene-SPHA_3870	1	gene-SPHA_14811	1
gene-SPHA_6115	1	gene-SPHA_50599	1
gene-SPHA_59219	1	gene-SPHA_72774	1
gene-SPHA_70182	1	gene-SPHA_43972	1
new_gene2949	1	gene-SPHA_69031	1
gene-SPHA_14184	1	gene-SPHA_27375	1
gene-SPHA_37899	1	gene-SPHA_54649	1
gene-SPHA_54725	1	gene-SPHA_74178	1
gene-SPHA_31341	1	gene-SPHA_48961	1
new_gene2648	1	gene-SPHA_36340	1
new_gene215	1	gene-SPHA_72408	1
gene-SPHA_6735	1	gene-SPHA_30742	1
gene-SPHA_69772	1	gene-SPHA_71381	1
gene-SPHA_72977	1	gene-SPHA_65288	1
gene-SPHA_2179	1	gene-SPHA_45736	1
gene-SPHA_78643	1	gene-SPHA_36368	1
gene-SPHA_19816	1	gene-SPHA_70775	1
new_gene2109	1	gene-SPHA_80269	1
gene-SPHA_35627	1	gene-SPHA_49688	1
gene-SPHA_54721	1	gene-SPHA_11443	1
gene-SPHA_23150	1	gene-SPHA_81157	1
gene-SPHA_33105	1	gene-SPHA_2594	1
gene-SPHA_19818	1	gene-SPHA_33881	1
gene-SPHA_43185	1	gene-SPHA_41237	1
gene-SPHA_24168	1	gene-SPHA_48720	1
gene-SPHA_48682	1	gene-SPHA_23353	1
gene-SPHA_1249	1	gene-SPHA_48669	1
gene-SPHA_30693	1	gene-SPHA_29076	1
gene-SPHA_42638	1	gene-SPHA_13099	1
new_gene1695	1	gene-SPHA_53975	1
gene-SPHA_899	1	gene-SPHA_7147	1
gene-SPHA_35035	1	gene-SPHA_53591	1
gene-SPHA_13034	1	gene-SPHA_51889	1
new_gene95	1	gene-SPHA_54378	1
gene-SPHA_19221	1	new_gene917	1
gene-SPHA_60140	1	gene-SPHA_11879	1
gene-SPHA_64431	1	gene-SPHA_55198	1
gene-SPHA_36295	1	gene-SPHA_41164	1
gene-SPHA_18650	1	gene-SPHA_70986	1
gene-SPHA_25220	1	gene-SPHA_34250	1
gene-SPHA_44157	1	gene-SPHA_995	1
gene-SPHA_26841	1	gene-SPHA_5298	1
new_gene739	1	gene-SPHA_23146	1
gene-SPHA_13510	1	gene-SPHA_52446	1
new_gene3263	1	gene-SPHA_32234	1
gene-SPHA_24907	1	new_gene1622	1
gene-SPHA_66948	1	gene-SPHA_54699	1
gene-SPHA_42080	1	gene-SPHA_75227	1
gene-SPHA_28298	1	gene-SPHA_75259	1
gene-SPHA_17931	1	gene-SPHA_57309	1
gene-SPHA_686	1	gene-SPHA_44157	1
gene-SPHA_34809	1	gene-SPHA_77893	1
gene-SPHA_72890	1	gene-SPHA_50426	1
new_gene3491	1	new_gene2413	1
gene-SPHA_67892	1	gene-SPHA_33850	1
gene-SPHA_70211	1	gene-SPHA_58147	1
gene-SPHA_6593	1	gene-SPHA_50473	1
gene-SPHA_63451	1	gene-SPHA_42301	1
gene-SPHA_18913	1	new_gene1705	1
gene-SPHA_2168	1	gene-SPHA_4342	1
gene-SPHA_72832	1	gene-SPHA_35257	1
gene-SPHA_71174	1	gene-SPHA_34805	1
new_gene3001	1	gene-SPHA_20786	1
gene-SPHA_79760	1	gene-SPHA_81386	1
gene-SPHA_19357	1	gene-SPHA_74716	1
new_gene84	1	gene-SPHA_25343	1
gene-SPHA_52874	1	gene-SPHA_20702	1
gene-SPHA_44951	1	gene-SPHA_72880	1
gene-SPHA_22310	1	gene-SPHA_68190	1
gene-SPHA_50741	1	gene-SPHA_10618	1
gene-SPHA_31312	1	gene-SPHA_13510	1
gene-SPHA_26995	1	gene-SPHA_68462	1
gene-SPHA_61637	1	gene-SPHA_79880	1
gene-SPHA_12483	1	gene-SPHA_52160	1
gene-SPHA_27364	1	gene-SPHA_43563	1
gene-SPHA_52787	1	new_gene632	1
gene-SPHA_53596	1	gene-SPHA_12963	1
gene-SPHA_27139	1	gene-SPHA_77342	1
gene-SPHA_11724	1	gene-SPHA_40617	1
new_gene2878	1	gene-SPHA_33061	1
gene-SPHA_70876	1	gene-SPHA_38234	1
gene-SPHA_9980	1	gene-SPHA_16738	1
gene-SPHA_49660	1	gene-SPHA_650	1
gene-SPHA_54017	1	gene-SPHA_4645	1
gene-SPHA_11591	1	gene-SPHA_63969	1
gene-SPHA_46787	1	gene-SPHA_70450	1
gene-SPHA_67937	1	new_gene321	1
gene-SPHA_12936	1	gene-SPHA_25397	1
gene-SPHA_27516	1	gene-SPHA_39441	1
gene-SPHA_5274	1	gene-SPHA_59101	1
gene-SPHA_44095	1	new_gene2109	1
gene-SPHA_54722	1	gene-SPHA_73086	1
gene-SPHA_46793	1	gene-SPHA_60140	1
gene-SPHA_30197	1	gene-SPHA_43932	1
gene-SPHA_45159	1	gene-SPHA_56948	1
gene-SPHA_53682	1	gene-SPHA_49908	1
gene-SPHA_13306	1	gene-SPHA_45337	1
gene-SPHA_28859	1	gene-SPHA_70862	1
gene-SPHA_19334	1	new_gene2536	1
gene-SPHA_37405	1	gene-SPHA_17544	1
new_gene43	1	gene-SPHA_15095	1
gene-SPHA_57362	1	gene-SPHA_26754	1
gene-SPHA_54660	1	gene-SPHA_17780	1
gene-SPHA_37546	1	gene-SPHA_20439	1
gene-SPHA_40203	1	gene-SPHA_18656	1
gene-SPHA_79333	1	new_gene3023	1
gene-SPHA_70270	1	gene-SPHA_64764	1
gene-SPHA_42015	1	gene-SPHA_14693	1
gene-SPHA_34210	1	gene-SPHA_58405	1
gene-SPHA_60688	1	gene-SPHA_33754	1
new_gene2182	1	gene-SPHA_45727	1
gene-SPHA_46699	1	gene-SPHA_18512	1
gene-SPHA_30732	1	gene-SPHA_43847	1
gene-SPHA_15458	1	gene-SPHA_3215	1
gene-SPHA_18505	1	gene-SPHA_44472	1
gene-SPHA_60560	1	new_gene216	1
gene-SPHA_81546	1	gene-SPHA_79245	1
gene-SPHA_53806	1	gene-SPHA_79970	1
new_gene1874	1	gene-SPHA_70467	1
gene-SPHA_45877	1	gene-SPHA_53323	1
gene-SPHA_38359	1	gene-SPHA_36023	1
gene-SPHA_59101	1	gene-SPHA_48694	1
gene-SPHA_5042	1	new_gene691	1
gene-SPHA_14958	1	gene-SPHA_74627	1
gene-SPHA_35526	1	gene-SPHA_50597	1
gene-SPHA_51085	1	gene-SPHA_68727	1
gene-SPHA_2281	1	gene-SPHA_34470	1
gene-SPHA_52160	1	new_gene3290	1
gene-SPHA_34318	1	gene-SPHA_16329	1
gene-SPHA_43847	1	gene-SPHA_78671	1
gene-SPHA_59708	1	gene-SPHA_41625	1
new_gene2727	1	gene-SPHA_8285	1
new_gene410	1	gene-SPHA_6986	1
gene-SPHA_43665	1	gene-SPHA_49207	1
new_gene293	1	gene-SPHA_42230	1
gene-SPHA_51853	1	gene-SPHA_71291	1
gene-SPHA_78399	1	gene-SPHA_19046	1
gene-SPHA_37089	1	gene-SPHA_59030	1
gene-SPHA_65312	1	gene-SPHA_44939	1
gene-SPHA_26810	1	gene-SPHA_34399	1
gene-SPHA_24229	1	gene-SPHA_20980	1
gene-SPHA_37454	1	gene-SPHA_7673	1
gene-SPHA_64442	1	gene-SPHA_18913	1
gene-SPHA_35455	1	new_gene3250	1
gene-SPHA_65341	1	gene-SPHA_57453	1
gene-SPHA_21602	1	new_gene1564	1
gene-SPHA_19226	1	gene-SPHA_8719	1
gene-SPHA_13205	1	gene-SPHA_78464	1
new_gene755	1	gene-SPHA_30457	1
gene-SPHA_69031	1	new_gene1888	1
gene-SPHA_5277	1	gene-SPHA_49254	1
gene-SPHA_73130	1	gene-SPHA_72890	1
gene-SPHA_13039	1	gene-SPHA_29766	1
gene-SPHA_26855	1	gene-SPHA_16729	1
gene-SPHA_69697	1	gene-SPHA_46060	1
gene-SPHA_26686	1	gene-SPHA_45909	1
gene-SPHA_58994	1	gene-SPHA_30640	1
gene-SPHA_62327	1	gene-SPHA_4338	1
gene-SPHA_46685	1	gene-SPHA_24732	1
new_gene2104	1	gene-SPHA_29325	1
gene-SPHA_59105	1	new_gene3592	1
new_gene2432	1	gene-SPHA_74703	1
gene-SPHA_34822	1	gene-SPHA_68460	1
gene-SPHA_19219	1	gene-SPHA_52874	1
gene-SPHA_74075	1	gene-SPHA_69027	1
gene-SPHA_79266	1	new_gene172	1
gene-SPHA_60650	1	gene-SPHA_44865	1
gene-SPHA_71101	1	gene-SPHA_57710	1
gene-SPHA_24435	1	gene-SPHA_78648	1
gene-SPHA_4838	1	gene-SPHA_81069	1
gene-SPHA_44467	1	gene-SPHA_21602	1
gene-SPHA_71809	1	gene-SPHA_66818	1
gene-SPHA_62204	1	gene-SPHA_18973	1
gene-SPHA_37799	1	gene-SPHA_53455	1
gene-SPHA_23845	1	gene-SPHA_33857	1
gene-SPHA_24668	1	gene-SPHA_977	1
gene-SPHA_77885	1	gene-SPHA_80925	1
gene-SPHA_20702	1	gene-SPHA_1249	1
gene-SPHA_79762	1	new_gene1962	1
gene-SPHA_73048	1	gene-SPHA_38636	1
gene-SPHA_8557	1	gene-SPHA_7220	1
gene-SPHA_78482	1	gene-SPHA_36285	1
new_gene191	1	gene-SPHA_22373	1
new_gene2457	1	gene-SPHA_21214	1
gene-SPHA_8719	1	gene-SPHA_56455	1
gene-SPHA_7137	1	gene-SPHA_29028	1
gene-SPHA_21214	1	gene-SPHA_37899	1
gene-SPHA_27892	1	gene-SPHA_57432	1
gene-SPHA_23321	1	new_gene1150	1
gene-SPHA_14234	1	gene-SPHA_67589	1
gene-SPHA_45785	1	gene-SPHA_17842	1
gene-SPHA_30287	1	gene-SPHA_77256	1
gene-SPHA_75055	1	gene-SPHA_52390	1
gene-SPHA_7664	1	gene-SPHA_74221	1
gene-SPHA_75639	1	gene-SPHA_7906	1
gene-SPHA_17928	1	gene-SPHA_73991	1
gene-SPHA_14454	1	gene-SPHA_80439	1
gene-SPHA_57358	1	gene-SPHA_38970	1
gene-SPHA_30284	1	gene-SPHA_14982	1
gene-SPHA_19112	1	gene-SPHA_41352	1
gene-SPHA_30362	1	gene-SPHA_48716	1
gene-SPHA_35336	1	gene-SPHA_24414	1
gene-SPHA_3557	1	gene-SPHA_62218	1
gene-SPHA_1870	1	gene-SPHA_62204	1
gene-SPHA_33857	1	new_gene2120	1
new_gene1419	1	gene-SPHA_53672	1
gene-SPHA_63868	1	gene-SPHA_39973	1
gene-SPHA_25993	1	gene-SPHA_61637	1
gene-SPHA_18117	1	gene-SPHA_63848	1
gene-SPHA_15096	1	gene-SPHA_23204	1
gene-SPHA_76183	1	gene-SPHA_41394	1
gene-SPHA_35377	1	gene-SPHA_69488	1
new_gene2733	1	gene-SPHA_49283	1
gene-SPHA_28928	1	gene-SPHA_17931	1
gene-SPHA_81185	1	gene-SPHA_55228	1
gene-SPHA_65285	1	gene-SPHA_52880	1
gene-SPHA_51213	1	gene-SPHA_58628	1
gene-SPHA_26977	1	gene-SPHA_70182	1
new_gene2089	1	gene-SPHA_47055	1
gene-SPHA_59788	1	gene-SPHA_14114	1
gene-SPHA_37127	1	gene-SPHA_49624	1
gene-SPHA_48962	1	new_gene2094	1
gene-SPHA_48394	1	new_gene3338	1
new_gene362	1	gene-SPHA_42082	1
gene-SPHA_18504	1	gene-SPHA_13428	1
gene-SPHA_30887	1	gene-SPHA_44237	1
gene-SPHA_26418	1	gene-SPHA_11837	1
gene-SPHA_59025	1	gene-SPHA_7142	1
new_gene1162	1	gene-SPHA_70602	1
new_gene1218	1	new_gene1735	1
gene-SPHA_52040	1	gene-SPHA_57754	1
gene-SPHA_5339	1	gene-SPHA_25812	1
gene-SPHA_54839	1	gene-SPHA_78985	1
new_gene2750	1	gene-SPHA_59102	1
gene-SPHA_25828	1	gene-SPHA_12390	1
gene-SPHA_50544	1	gene-SPHA_50101	1
gene-SPHA_49461	1	gene-SPHA_43660	1
gene-SPHA_75259	1	gene-SPHA_46318	1
gene-SPHA_67902	1	gene-SPHA_17592	1
gene-SPHA_27896	1	gene-SPHA_60641	1
gene-SPHA_4106	1	gene-SPHA_53208	1
gene-SPHA_74178	1	gene-SPHA_17668	1
gene-SPHA_29963	1	gene-SPHA_63342	1
new_gene2978	1	gene-SPHA_50105	1
gene-SPHA_57225	1	gene-SPHA_27370	1
gene-SPHA_23128	1	gene-SPHA_27284	1
gene-SPHA_8908	1	gene-SPHA_49461	1
gene-SPHA_29586	1	gene-SPHA_52088	1
gene-SPHA_48237	1	gene-SPHA_4680	1
gene-SPHA_81127	1	gene-SPHA_36502	1
gene-SPHA_43192	1	gene-SPHA_71441	1
gene-SPHA_25854	1	gene-SPHA_13964	1
gene-SPHA_24436	1	gene-SPHA_36274	1
gene-SPHA_24611	1	gene-SPHA_36383	1
gene-SPHA_62861	1	gene-SPHA_22029	1
gene-SPHA_5898	1	gene-SPHA_51347	1
gene-SPHA_14627	1	new_gene2727	1
gene-SPHA_44230	1	gene-SPHA_74772	1
gene-SPHA_34253	1	gene-SPHA_35632	1
gene-SPHA_28812	1	gene-SPHA_32472	1
gene-SPHA_76490	1	gene-SPHA_17867	1
new_gene81	1	gene-SPHA_59867	1
gene-SPHA_27530	1	gene-SPHA_64626	1
gene-SPHA_81411	1	gene-SPHA_19357	1
gene-SPHA_10666	1	gene-SPHA_8474	1
gene-SPHA_61048	1	gene-SPHA_35520	1
gene-SPHA_36912	1	gene-SPHA_80550	1
gene-SPHA_67580	1	gene-SPHA_46769	1
gene-SPHA_351	1	new_gene550	1
gene-SPHA_55384	1	gene-SPHA_68185	1
gene-SPHA_50599	1	gene-SPHA_26232	1
gene-SPHA_65324	1	gene-SPHA_60563	1
gene-SPHA_49283	1	gene-SPHA_13994	1
gene-SPHA_29325	1	gene-SPHA_23281	1
gene-SPHA_64676	1	gene-SPHA_35044	1
gene-SPHA_38353	1	gene-SPHA_47918	1
gene-SPHA_73991	1	gene-SPHA_65670	1
gene-SPHA_50445	1	gene-SPHA_49651	1
gene-SPHA_36419	1	gene-SPHA_49646	1
new_gene1749	1	new_gene3539	1
new_gene3388	1	gene-SPHA_9991	1
new_gene394	1	gene-SPHA_42950	1
gene-SPHA_50488	1	new_gene3372	1
gene-SPHA_68242	1	gene-SPHA_39869	1
gene-SPHA_46074	1	gene-SPHA_11645	1
gene-SPHA_18619	1	gene-SPHA_70436	1
gene-SPHA_34273	1	gene-SPHA_36529	1
gene-SPHA_49688	1	gene-SPHA_46166	1
gene-SPHA_41093	1	gene-SPHA_50823	1
gene-SPHA_15164	1	gene-SPHA_3214	1
gene-SPHA_7906	1	gene-SPHA_3687	1
gene-SPHA_76947	1	gene-SPHA_42565	1
gene-SPHA_8474	1	gene-SPHA_12558	1
gene-SPHA_7753	1	gene-SPHA_54731	1
gene-SPHA_28861	1	gene-SPHA_3310	1
gene-SPHA_67934	1	new_gene1652	1
gene-SPHA_65766	1	gene-SPHA_46033	1
new_gene24	1	gene-SPHA_72662	1
gene-SPHA_73011	1	gene-SPHA_42557	1
gene-SPHA_17867	1	gene-SPHA_41476	1
gene-SPHA_4666	1	gene-SPHA_38359	1
gene-SPHA_50743	1	gene-SPHA_57097	1
gene-SPHA_7145	1	gene-SPHA_49208	1
gene-SPHA_37215	1	new_gene1815	1
gene-SPHA_35407	1	gene-SPHA_69309	1
gene-SPHA_34252	1	gene-SPHA_76925	1
gene-SPHA_57450	1	gene-SPHA_59604	1
gene-SPHA_26057	1	new_gene533	1
gene-SPHA_61241	1	gene-SPHA_72171	1
gene-SPHA_51850	1	gene-SPHA_37265	1
gene-SPHA_49547	1	gene-SPHA_50833	1
gene-SPHA_74278	1	gene-SPHA_33837	1
gene-SPHA_27728	1	gene-SPHA_59219	1
gene-SPHA_62815	1	gene-SPHA_9958	1
gene-SPHA_73702	1	new_gene2555	1
new_gene1083	1	gene-SPHA_5687	1
gene-SPHA_79248	1	gene-SPHA_17677	1
gene-SPHA_16336	1	gene-SPHA_21059	1
gene-SPHA_57115	1	new_gene1059	1
gene-SPHA_7142	1	gene-SPHA_24168	1
gene-SPHA_59815	1	gene-SPHA_56953	1
gene-SPHA_716	1	gene-SPHA_36284	1
gene-SPHA_18574	1	gene-SPHA_44896	1
gene-SPHA_28253	1	gene-SPHA_66851	1
gene-SPHA_17496	1	gene-SPHA_1772	1
gene-SPHA_52383	1	gene-SPHA_50975	1
gene-SPHA_40412	1	gene-SPHA_23845	1
gene-SPHA_26410	1	gene-SPHA_64842	1
gene-SPHA_16495	1	new_gene453	1
gene-SPHA_43018	1	gene-SPHA_24625	1
gene-SPHA_48720	1	gene-SPHA_35642	1
gene-SPHA_48943	1	gene-SPHA_47174	1
gene-SPHA_37201	1	gene-SPHA_57362	1
gene-SPHA_78984	1	gene-SPHA_11021	1
gene-SPHA_75252	1	gene-SPHA_22769	1
gene-SPHA_2701	1	gene-SPHA_73085	1
gene-SPHA_40011	1	gene-SPHA_58616	1
new_gene19	1	gene-SPHA_7576	1
gene-SPHA_4802	1	gene-SPHA_55428	1
gene-SPHA_46388	1	gene-SPHA_6526	1
new_gene465	1	gene-SPHA_65821	1
gene-SPHA_12960	1	new_gene295	1
gene-SPHA_26240	1	gene-SPHA_35621	1
gene-SPHA_7673	1	gene-SPHA_73748	1
gene-SPHA_32472	1	gene-SPHA_8310	1
gene-SPHA_48716	1	new_gene2928	1
gene-SPHA_48325	1	new_gene1381	1
new_gene582	1	gene-SPHA_25380	1
gene-SPHA_39090	1	gene-SPHA_77894	1
gene-SPHA_14770	1	gene-SPHA_34561	1
gene-SPHA_13115	1	gene-SPHA_50445	1
gene-SPHA_28366	1	gene-SPHA_51285	1
gene-SPHA_44233	1	gene-SPHA_41340	1
gene-SPHA_77354	1	gene-SPHA_23805	1
gene-SPHA_19224	1	gene-SPHA_24897	1
gene-SPHA_63342	1	gene-SPHA_68332	1
gene-SPHA_66528	1	gene-SPHA_48827	1
new_gene919	1	new_gene2082	1
gene-SPHA_33754	1	gene-SPHA_13006	1
gene-SPHA_12486	1	gene-SPHA_5717	1
gene-SPHA_2614	1	gene-SPHA_26420	1
gene-SPHA_29026	1	gene-SPHA_30637	1
gene-SPHA_45522	1	gene-SPHA_18117	1
gene-SPHA_58856	1	gene-SPHA_7675	1
gene-SPHA_73098	1	gene-SPHA_78129	1
gene-SPHA_72958	1	new_gene3055	1
gene-SPHA_36878	1	gene-SPHA_1243	1
gene-SPHA_60751	1	gene-SPHA_70888	1
gene-SPHA_45337	1	gene-SPHA_35868	1
gene-SPHA_33893	1	new_gene2832	1
gene-SPHA_60172	1	new_gene3279	1
gene-SPHA_79289	1	new_gene3473	1
new_gene3290	1	gene-SPHA_79979	1
gene-SPHA_80097	1	gene-SPHA_48199	1
gene-SPHA_56953	1	new_gene2104	1
gene-SPHA_30242	1	gene-SPHA_20705	1
gene-SPHA_56489	1	gene-SPHA_8007	1
gene-SPHA_41630	1	new_gene2514	1
gene-SPHA_55113	1	gene-SPHA_64751	1
gene-SPHA_81665	1	gene-SPHA_17216	1
gene-SPHA_753	1	gene-SPHA_15281	1
gene-SPHA_30767	1	gene-SPHA_71826	1
gene-SPHA_11147	1	gene-SPHA_17498	1
gene-SPHA_26271	1	gene-SPHA_38349	1
gene-SPHA_62218	1	gene-SPHA_52383	1
gene-SPHA_44812	1	gene-SPHA_38811	1
gene-SPHA_49942	1	gene-SPHA_40760	1
gene-SPHA_50585	1	gene-SPHA_35985	1
gene-SPHA_54274	1	gene-SPHA_13971	1
gene-SPHA_31514	1	gene-SPHA_57724	1
gene-SPHA_33654	1	gene-SPHA_24942	1
gene-SPHA_12404	1	gene-SPHA_11689	1
gene-SPHA_20980	1	gene-SPHA_8008	1
gene-SPHA_30987	1	gene-SPHA_66675	1
new_gene2901	1	gene-SPHA_34486	1
gene-SPHA_13964	1	gene-SPHA_15164	1
gene-SPHA_4680	1	new_gene2407	1
gene-SPHA_51458	1	new_gene1510	1
gene-SPHA_39207	1	gene-SPHA_79197	1
gene-SPHA_36402	1	gene-SPHA_65767	1
gene-SPHA_79987	1	new_gene3470	1
gene-SPHA_81123	1	gene-SPHA_59953	1
gene-SPHA_66223	1	gene-SPHA_13000	1
gene-SPHA_51276	1	new_gene2045	1
new_gene2790	1	gene-SPHA_50320	1
new_gene754	1	gene-SPHA_37438	1
gene-SPHA_26188	1	gene-SPHA_19568	1
gene-SPHA_33045	1	gene-SPHA_73061	1
gene-SPHA_20786	1	gene-SPHA_46648	1
gene-SPHA_14092	1	gene-SPHA_70865	1
gene-SPHA_30963	1	gene-SPHA_56557	1
gene-SPHA_5197	1	gene-SPHA_8768	1
gene-SPHA_18517	1	gene-SPHA_78396	1
gene-SPHA_60813	1	gene-SPHA_67584	1
gene-SPHA_54645	1	gene-SPHA_24647	1
gene-SPHA_42925	1	gene-SPHA_4106	1
gene-SPHA_24781	1	gene-SPHA_46685	1
gene-SPHA_3426	1	gene-SPHA_18494	1
gene-SPHA_978	1	gene-SPHA_35526	1
gene-SPHA_24663	1	gene-SPHA_6590	1
gene-SPHA_20566	1	gene-SPHA_30482	1
gene-SPHA_15095	1	gene-SPHA_52602	1
gene-SPHA_52090	1	gene-SPHA_27520	1
gene-SPHA_27099	1	gene-SPHA_73130	1
gene-SPHA_77264	1	gene-SPHA_3577	1
gene-SPHA_57724	1	gene-SPHA_31985	1
gene-SPHA_73748	1	gene-SPHA_61362	1
gene-SPHA_57309	1	gene-SPHA_37136	1
gene-SPHA_36523	1	gene-SPHA_41417	1
gene-SPHA_66888	1	gene-SPHA_70187	1
gene-SPHA_78644	1	gene-SPHA_12859	1
gene-SPHA_14097	1	gene-SPHA_45493	1
gene-SPHA_52091	1	gene-SPHA_68467	1
gene-SPHA_67106	1	new_gene215	1
gene-SPHA_52328	1	gene-SPHA_30197	1
gene-SPHA_10169	1	gene-SPHA_58994	1
new_gene1531	1	new_gene480	1
gene-SPHA_59959	1	gene-SPHA_8827	1
gene-SPHA_34486	1	gene-SPHA_51087	1
gene-SPHA_72603	1	gene-SPHA_26893	1
new_gene2120	1	gene-SPHA_54007	1
gene-SPHA_70187	1	gene-SPHA_42058	1
gene-SPHA_9249	1	new_gene1736	1
gene-SPHA_20615	1	gene-SPHA_52397	1
gene-SPHA_19880	1	gene-SPHA_18889	1
gene-SPHA_15121	1	gene-SPHA_78666	1
gene-SPHA_73747	1	gene-SPHA_53448	1
gene-SPHA_26920	1	gene-SPHA_79762	1
gene-SPHA_79975	1	gene-SPHA_26114	1
gene-SPHA_30360	1	gene-SPHA_54725	1
gene-SPHA_80200	1	gene-SPHA_37652	1
gene-SPHA_45876	1	gene-SPHA_47945	1
new_gene3335	1	gene-SPHA_49383	1
gene-SPHA_36032	1	gene-SPHA_63921	1
gene-SPHA_62858	1	gene-SPHA_35972	1
gene-SPHA_50101	1	gene-SPHA_79889	1
new_gene2536	1	gene-SPHA_35397	1
gene-SPHA_33946	1	gene-SPHA_1128	1
gene-SPHA_54337	1	gene-SPHA_76046	1
gene-SPHA_50975	1	gene-SPHA_73098	1
new_gene480	1	gene-SPHA_27561	1
gene-SPHA_78575	1	gene-SPHA_79289	1
gene-SPHA_14130	1	gene-SPHA_28366	1
new_gene188	1	gene-SPHA_79003	1
gene-SPHA_53216	1	gene-SPHA_13395	1
gene-SPHA_42474	1	gene-SPHA_61997	1
gene-SPHA_75222	1	new_gene1364	1
gene-SPHA_46769	1	gene-SPHA_8869	1
gene-SPHA_37661	1	gene-SPHA_46793	1
gene-SPHA_15768	1	gene-SPHA_1638	1
gene-SPHA_68788	1	new_gene2835	1
gene-SPHA_69505	1	gene-SPHA_38610	1
new_gene3338	1	gene-SPHA_1645	1
gene-SPHA_19889	1	new_gene24	1
gene-SPHA_49329	1	gene-SPHA_63587	1
gene-SPHA_47656	1	gene-SPHA_68543	1
gene-SPHA_36899	1	gene-SPHA_43679	1
gene-SPHA_24082	1	gene-SPHA_24118	1
gene-SPHA_49646	1	gene-SPHA_6511	1
gene-SPHA_7909	1	gene-SPHA_7674	1
gene-SPHA_15308	1	gene-SPHA_17601	1
gene-SPHA_79970	1	new_gene2441	1
gene-SPHA_51285	1	gene-SPHA_61453	1
gene-SPHA_57359	1	gene-SPHA_26188	1
gene-SPHA_59953	1	gene-SPHA_18112	1
gene-SPHA_11226	1	gene-SPHA_22764	1
new_gene2606	1	gene-SPHA_15686	1
gene-SPHA_53677	1	gene-SPHA_35024	1
gene-SPHA_19731	1	new_gene562	1
gene-SPHA_18900	1	gene-SPHA_1318	1
gene-SPHA_19222	1	gene-SPHA_24520	1
gene-SPHA_50922	1	gene-SPHA_54017	1
gene-SPHA_48418	1	gene-SPHA_70880	1
gene-SPHA_56568	1	gene-SPHA_10977	1
gene-SPHA_43956	1	gene-SPHA_11912	1
gene-SPHA_51347	1	gene-SPHA_51276	1
gene-SPHA_15590	1	gene-SPHA_24522	1
new_gene1725	1	gene-SPHA_20796	1
gene-SPHA_3427	1	gene-SPHA_48237	1
gene-SPHA_66507	1	new_gene1015	1
gene-SPHA_37821	1	gene-SPHA_61048	1
gene-SPHA_27370	1	gene-SPHA_51608	1
gene-SPHA_47522	1	gene-SPHA_18895	1
gene-SPHA_5655	1	gene-SPHA_42080	1
gene-SPHA_35619	1	gene-SPHA_30875	1
new_gene1121	1	gene-SPHA_57358	1
gene-SPHA_13428	1	gene-SPHA_72402	1
gene-SPHA_8054	1	gene-SPHA_54463	1
gene-SPHA_70874	1	gene-SPHA_37927	1
gene-SPHA_58627	1	gene-SPHA_14090	1
gene-SPHA_3130	1	gene-SPHA_36871	1
gene-SPHA_58123	1	new_gene111	1
gene-SPHA_63766	1	gene-SPHA_77237	1
gene-SPHA_26893	1	gene-SPHA_21831	1
gene-SPHA_30355	1	gene-SPHA_71654	1
new_gene1155	1	gene-SPHA_20445	1
gene-SPHA_57381	1	gene-SPHA_32563	1
gene-SPHA_63583	1	gene-SPHA_60562	1
gene-SPHA_4443	1	gene-SPHA_43665	1
gene-SPHA_77655	1	gene-SPHA_63715	1
new_gene2842	1	gene-SPHA_79290	1
new_gene1404	1	new_gene1744	1
gene-SPHA_21002	1	gene-SPHA_16769	1
gene-SPHA_8007	1	gene-SPHA_80358	1
gene-SPHA_48536	1	gene-SPHA_13153	1
gene-SPHA_71402	1	gene-SPHA_59869	1
gene-SPHA_64842	1	gene-SPHA_66624	1
gene-SPHA_48500	1	gene-SPHA_64442	1
new_gene1619	1	gene-SPHA_71772	1
gene-SPHA_44179	1	new_gene1162	1
gene-SPHA_45708	1	new_gene722	1
new_gene2926	1	gene-SPHA_81546	1
gene-SPHA_49130	1	new_gene2459	1
gene-SPHA_27337	1	gene-SPHA_8295	1
gene-SPHA_62748	1	gene-SPHA_26205	1
gene-SPHA_38610	1	gene-SPHA_32959	1
gene-SPHA_49475	1	gene-SPHA_35865	1
gene-SPHA_22590	1	gene-SPHA_31118	1
gene-SPHA_68276	1	gene-SPHA_78984	1
gene-SPHA_39148	1	gene-SPHA_15423	1
gene-SPHA_43972	1	gene-SPHA_55384	1
gene-SPHA_65821	1	gene-SPHA_47977	1
gene-SPHA_55128	1	new_gene1526	1
gene-SPHA_66866	1	new_gene525	1
new_gene734	1	gene-SPHA_11200	1
gene-SPHA_40202	1	gene-SPHA_75242	1
gene-SPHA_64751	1	gene-SPHA_8665	1
gene-SPHA_59869	1	new_gene2612	1
new_gene632	1	gene-SPHA_66607	1
gene-SPHA_73095	1	new_gene3304	1
gene-SPHA_56591	1	gene-SPHA_36091	1
gene-SPHA_47028	1	gene-SPHA_63945	1
gene-SPHA_18208	1	gene-SPHA_7909	1
gene-SPHA_62448	1	gene-SPHA_34207	1
gene-SPHA_5569	1	gene-SPHA_32961	1
gene-SPHA_17216	1	gene-SPHA_36899	1
gene-SPHA_36876	1	gene-SPHA_35336	1
gene-SPHA_62727	1	gene-SPHA_26799	1
gene-SPHA_69305	1	gene-SPHA_26240	1
gene-SPHA_25774	1	gene-SPHA_16495	1
gene-SPHA_8295	1	gene-SPHA_35550	1
gene-SPHA_11691	1	gene-SPHA_54722	1
gene-SPHA_27375	1	gene-SPHA_75229	1
gene-SPHA_42973	1	gene-SPHA_5569	1
gene-SPHA_29829	1	new_gene1660	1
gene-SPHA_16716	1	gene-SPHA_7437	1
gene-SPHA_1125	1	gene-SPHA_48495	1
gene-SPHA_2934	1	gene-SPHA_40958	1
gene-SPHA_1017	1	gene-SPHA_52541	1
gene-SPHA_27741	1	new_gene253	1
gene-SPHA_26218	1	gene-SPHA_36876	1
gene-SPHA_33191	1	gene-SPHA_12265	1
gene-SPHA_39973	1	gene-SPHA_35716	1
gene-SPHA_73068	1	gene-SPHA_46474	1
gene-SPHA_53455	1	gene-SPHA_64517	1
new_gene2215	1	gene-SPHA_63648	1
gene-SPHA_70986	1	new_gene2029	1
gene-SPHA_38489	1	gene-SPHA_46343	1
gene-SPHA_28119	1	gene-SPHA_37616	1
gene-SPHA_75321	1	gene-SPHA_68276	1
gene-SPHA_8602	1	gene-SPHA_78661	1
gene-SPHA_67589	1	gene-SPHA_18268	1
gene-SPHA_56735	1	gene-SPHA_64559	1
gene-SPHA_23318	1	gene-SPHA_52520	1
gene-SPHA_33827	1	new_gene394	1
gene-SPHA_27235	1	gene-SPHA_26424	1
gene-SPHA_6024	1	gene-SPHA_18272	1
new_gene2318	1	gene-SPHA_74294	1
gene-SPHA_17109	1	gene-SPHA_33652	1
gene-SPHA_46166	1	gene-SPHA_75942	1
new_gene1109	1	gene-SPHA_15121	1
gene-SPHA_73736	1	new_gene3512	1
gene-SPHA_53331	1	gene-SPHA_12960	1
gene-SPHA_78224	1	gene-SPHA_10828	1
gene-SPHA_17692	1	gene-SPHA_19549	1
new_gene1517	1	gene-SPHA_69040	1
gene-SPHA_17556	1	gene-SPHA_17556	1
gene-SPHA_58090	1	gene-SPHA_5197	1
gene-SPHA_24144	1	gene-SPHA_30589	1
[truncated: 530 more rows]
