# Supplementary material for: Comparative transcriptomic analysis of the different developmental stages of ovary in the cuttlefish Sepia pharaonis
Source: BMC Genomics. 2024 Jan 23;25:94. doi: 10.1186/s12864-024-09981-x (PMC10804787; doi:10.1186/s12864-024-09981-x)
Supplement: Supplementary file 9 — Additional file 9. [file 12864_2024_9981_MOESM9_ESM.xls]

## Sheet: K-means clustering analysis
ID	A1	A2	A3	A4	B1	B2	B3	B4	C1	C2	C3	C4	D1	D2	D3	D4
gene-SPHA_1	0	0	0	0	0	0	0	0	0	0	0	0	0	0	0	0
gene-SPHA_10	0	0	0	0	0	0	0	0	0	0	0	0	0	0	0	0
gene-SPHA_100	0	0	0	0	0	0	0	0	0	0	0	0	0	0	0	0
gene-SPHA_1000	0	0	0	0	0	0	0	0	0	0	0	0	0	0	0	0
gene-SPHA_10000	0	0	0	0	0	0	0	0	0	0	0	0	0	0	0	0
gene-SPHA_10001	0	0	0	0	0	0	0	0	0	0	0	0	0	0	0	0
gene-SPHA_10002	0	0	0	0	0	0	0	0	0	0	0	0	0	0	0	0
gene-SPHA_10003	0	0	0	0	0	0	0	0	0	0	0	0	0	0	0	0
gene-SPHA_10004	0	0	0	0	0	0	0	0	0	0	0	0	0	0	0	0
gene-SPHA_10005	177.893	161.449	184.509	177.465	40.886	24.9791	38.6307	41.0706	5.76194	68.5975	83.701	107.795	15.7411	13.3667	19.1389	13.2034
gene-SPHA_10006	0	0	0	1.64528	0	0	0	0	0	0	0	0	0	0	0	0
gene-SPHA_10007	0	0	0	0	0	0	0	0	0	0	0	0	0	0	0	0
gene-SPHA_10008	0	0	0.015695	0.016012	0	0.254353	0	0	0	0	0	0.018616	0.000869	0	0.136515	0.14881
gene-SPHA_10009	0	0	0	0	0	0	0	0	0	0	0	0	0	0	0	0
gene-SPHA_1001	0	0	0	0	0	0	0	0	0	0	0	0	0	0	0	0
gene-SPHA_10010	0	0	0	0	0	0	0	0	0	0	0	0	0	0	0	0
gene-SPHA_10011	0	0	0	0	0	0	0	0	0	0	0	0	0	0	0	0
gene-SPHA_10012	0.777931	0	0	0	0	0	0	0	0	0	0	0	0	0	0	0
gene-SPHA_10013	0	0	0	0	0	0	1.9377	0	0	0	0	0	0	0	0	0
gene-SPHA_10014	31.2547	30.2979	26.6894	33.3918	0.955365	2.88069	3.07007	0	0.165925	0.483331	4.91593	2.00474	5.87111	0.972205	3.13949	9.73784
gene-SPHA_10015	0	0	0	0	0	0	0	0	0	0	0	0	0	0	0	0
gene-SPHA_10016	0	0	0	0	0	0	0	0	0	0	0	0	0	0	0	0
gene-SPHA_10017	0	0	0	0	0	0	0	0	0	0	0	0	0	0	0	0
gene-SPHA_10018	0	0	0	0	0	0	0	0	0	0	0	0	0	0	0	0
gene-SPHA_10019	0	0	0	0	0	0	0	0	0	0	0	0	0	0	0	0
gene-SPHA_1002	29.4285	16.647	13.1312	24.842	24.6463	54.9307	20.8148	15.8205	4.42894	9.35526	5.85438	2.6772	40.5584	99.3698	41.2282	16.5382
gene-SPHA_10020	0.329706	0.620791	1.58063	0	0	0	0	0	0	0	0	0	0	0	0	0
gene-SPHA_10021	0	0	0	0	0	0	0	0	0	0	0	0	0	0	0	0
gene-SPHA_10022	0	0	0	0	0	0	0	0	0	0	0	0	0	0	0	0
gene-SPHA_10023	0	0	0	0	0	0	0	0	0	0	0	0	0	0	0	0
gene-SPHA_10024	0	0	0	0	0	0	0	0	0	0	0	0	0	0	0	0
gene-SPHA_10025	0	0	0	0	0	0	0	0	0	0	0	0	0	0	0	0
gene-SPHA_10026	0	0	0	0	0	0	0	0	0	0	0	0	0	0	0	0
gene-SPHA_10027	0	0	0	0	0	0	0	0	0	0	0	0	0	0	0	0
gene-SPHA_10028	0	0	0	0	0	0	0	0	0	0	0	0	0	0	0	0
gene-SPHA_10029	0	0	0	0	0	0	0	0	0	0	0	0	0	0	0	0
gene-SPHA_1003	0	0	0	0	0	0	0	0	0	0	0	0	0	0	0	0
gene-SPHA_10030	0	0	0	0	0	0	0	0	0	0	0	0	0	0	0	0
gene-SPHA_10031	0	0	0	0	0	0	0	0	0	0	0	0	0	0	0	0
gene-SPHA_10032	0	0	0	0	0	0	0	0	0	0	0	0	0	0	0	0
gene-SPHA_10033	0	0	0	0	0	0	0	0	0	0	0	0	0	0	0	0
gene-SPHA_10034	0	0	0	0	0	0	0	0	0	0	0	0	0	0	0	0
gene-SPHA_10035	0	0	0	0	0	0	0	0	0	0	0	0	0	0	0	0
gene-SPHA_10036	0	0	0	0	0	0	0	0	0	0	0	0	0	0	0	0
gene-SPHA_10037	0	0	0	0	0	0	0	0	0	0	0	0	0	0	0	0
gene-SPHA_10038	0	0	0	0	0	0	0	0	0	0	0	0	0	0	0	0
gene-SPHA_10039	0	0	0	0	0	0	0	0	0	0	0	0	0	0	0	0
gene-SPHA_1004	0	0	0	0	0	0	0	0	0	0	0	0	0	0	0	0
gene-SPHA_10040	0	0	0	0	0	0	0	0	0	0	0	0	0	0	0	0
gene-SPHA_10041	0	0	0	0	0	0	0	0	0	0	0	0	0	0	0	0
gene-SPHA_10042	0	0	0	0	0	0	0	0	0	0	0	0	0	0	0	0
gene-SPHA_10043	0	0	0	0	0	0	0	0	0	0	0	0	0	0	0	0
gene-SPHA_10044	0	0	0	0	0	0	0	0	0	0	0	0	0	0	0	0
gene-SPHA_10045	0	0	0	0	0	0	0	0	0	0	0	0	0	0	0	0
gene-SPHA_10046	0	0	0	0	0	0	0	0	0	0	0	0	0	0	0	0
gene-SPHA_10047	0	0	0	0	0	0	0	0	0	0	0	0	0	0	0	0
gene-SPHA_10048	0	0	0	0	0	0	0	0	0	0	0	0	0	0	0	0
gene-SPHA_10049	0	0	0	0	0	0	0	0	0	0	0	0	0	0	0	0
gene-SPHA_1005	0	0	0	0	0	0	0	0	0	0	0	0	0	0	0	0
gene-SPHA_10050	0	0	0	0	0	0	0	0	0	0	0	0	0	0	0	0
gene-SPHA_10051	0	0	0	0	0	0	0	0	0	0	0	0	0	0	0	0
gene-SPHA_10052	0	0	0	0	0	0	0	0	0	0	0	0	0	0	0	0
gene-SPHA_10053	0	0	0	0	0	0	0	0	0	0	0	0	0	0	0	0
gene-SPHA_10054	0	0	0	0	0.208785	0	0	0	0	0	0	0	0	0	0	0
gene-SPHA_10055	0	0	0	0	0	0	0	0	0	0	0	0	0	0	0	0
gene-SPHA_10056	0	0	0	0	0	0	0	0	0	0	0	0	0	0	0	0
gene-SPHA_10057	0	0	0	0	0	0	0	0	0	0	0	0	0	0	0	0
gene-SPHA_10058	0	0	0	0	0	0	0	0	0	0	0	0	0	0	0	0
gene-SPHA_10059	0	0	0	0	0	0	0	0	0	0	0	0	0	0	0	0
gene-SPHA_1006	0	0	0	0	0	0	0	0	0	0	0	0	0	0	0	0
gene-SPHA_10060	0.147956	0	0.342138	0.125868	0	0	0	0	0	0	0	0	0	0	0	0
gene-SPHA_10061	0	0	0	0	0	0	0	0	0	0	0	0	0	0	0	0
gene-SPHA_10062	0	0	0	0	0	0	0	0	0	0	0	0	0	0	0	0
gene-SPHA_10063	0	0	0	0	0	0	0	0	0	0	0	0	0	0	0	0
gene-SPHA_10064	0	0	0	0	0	0	0	0	0	0	0	0	0	0	0	0
gene-SPHA_10065	0	0	0	0	0	0	0	0	0	0	0	0	0	0	0	0
gene-SPHA_10066	0	0	0	0	0	0	0	0	0	0	0	0	0	0	0	0
gene-SPHA_10067	0	0	0	0	0	0	0	0	0	0	0	0	0	0	0	0
gene-SPHA_10068	0	0	0	0	0	0	0	0	0	0	0.079168	0	0	0	0	0
gene-SPHA_10069	0	0	0	0	0	0	0	0	0	0	0	0	0	0	0	0
gene-SPHA_1007	0	0	0	0	0	0	0	0	0	0	0	0	0	0	0	0
gene-SPHA_10070	0	0	0	0	0	0	0	0	0	0	0	0	0	0	0	0
gene-SPHA_10071	0	0	0	0	0	0	0	0	0	0	0	0	0	0	0	0
gene-SPHA_10072	0	0	0	0	0	0	0	0	0	0	0	0	0	0	0	0
gene-SPHA_10073	0	0	0	0	0	0	0	0	0	0	0	0	0	0	0	0
gene-SPHA_10074	0	0	0	0	0	0	0	0	0	0	0	0	0	0	0	0
gene-SPHA_10075	0	0	0	0	0	0	0	0	0	0	0	0	0	0	0	0
gene-SPHA_10076	0.14271	0	0	0	0	0	0	0	0	0	0	0	0	0	0	0
gene-SPHA_10077	0	0	0	0	0	0	0	0	0	0	0	0	0	0	0	0
gene-SPHA_10078	0	0	0	0	0	0	0	0	0	0	0	0	0	0	0	0
gene-SPHA_10079	0	0	0	0	0	0	0	0	0	0	0	0	0	0	0	0
gene-SPHA_1008	0	0	0	0	0	0	0	0	0	0	0	0	0	0	0	0
gene-SPHA_10080	0	0	0	0	0	0	0	0	0	0	0	0	0	0	0	0
gene-SPHA_10081	0	0	0	0	0	0	0	0	0	0	0	0	0	0	0	0
gene-SPHA_10082	0	0	0	0	0	0	0	0	0	0	0	0	0	0	0	0
gene-SPHA_10083	0	0	0	0	0	0	0	0	0	0	0	0	0	0	0	0
gene-SPHA_10084	0	0	0	0	0	0	0	0	0	0	0	0	0	0	0	0
gene-SPHA_10085	0	0	0	0	0	0	0	0	0	0	0	0	0	0	0	0
gene-SPHA_10086	258.07	212.057	205.982	228.908	17.4874	43.7739	33.3653	28.2147	3.11645	36.5465	116.398	36.4905	38.9672	48.4742	34.218	92.414
gene-SPHA_10087	0	0	0	0	0	0	0	0	0	0	0	0	0	0	0	0
gene-SPHA_10088	0	0	0	0	0	0	0	0	0	0	0	0	0	0	0	0
gene-SPHA_10089	0	0	0	0	0	0	0	0	0	0	0	0	0	0	0	0
gene-SPHA_1009	124.88	118.428	77.2384	128.36	140.712	224.118	126.529	112.832	32.6637	80.5687	260.095	107.56	183.981	85.0778	179.124	85.2844
gene-SPHA_10090	0	0	0	0	0	0	0	0	0	0	0	0	0	0	0	0
gene-SPHA_10091	0	0	0	0	0	0	0	0	0	0	0	0	0	0	0	0
gene-SPHA_10092	0	0	0	0	0	0	0	0	0	0	0	0	0	0	0	0
gene-SPHA_10093	0	0	0.6393	0	0	0	0	0	0	0	0	0	0	0	0	0
gene-SPHA_10094	0	0	0	0	0	0	0	0	0	0	0	0	0	0	0	0
gene-SPHA_10095	0	0	0	0	0	0	0	0	0	0	0	0	0	0	0	0
gene-SPHA_10096	0	0	0	0	0	0	0	0	0	0	0	0	0	0	0	0
gene-SPHA_10097	0	0	0	0	0	0	0	0	0	0	0	0	0	0	0	0
gene-SPHA_10098	0	0	0	0	0	0	0	0	0	0	0	0	0	0	0	0
gene-SPHA_10099	0	0	0	0	0	0	0	0	0	0	0	0	0	0	0	0
gene-SPHA_101	0	0	0	0	0	0	0	0	0	0	0	0	0	0	0	0
gene-SPHA_1010	59.7576	79.9902	67.4249	65.7953	61.3076	86.843	46.7821	40.0815	15.9807	27.2705	39.007	21.159	33.3004	67.1459	39.4001	22.5724
gene-SPHA_10100	0	0	0	0	0	0	0	0	0	0	0	0	0	0	0	0
gene-SPHA_10101	0	0.091162	0	0.378071	0	0	0	0	0	0	0	0	0	0	0.27492	0
gene-SPHA_10102	0	0	0	0	0	0	0	0	0	0	0	0	0	0	0	0
gene-SPHA_10103	0	0	0	0	0	0	0	0	0	0	0	0	0	0	0	0
gene-SPHA_10104	0	0	0	0	0	0	0	0	0	0	0	0	0	0	0	0
gene-SPHA_10105	0	0	0	0	0	0	0	0	0	0	0	0	0	0	0	0
gene-SPHA_10106	0	0	0	0	0	0	0	0	0	0	0	0	0	0	0	0
gene-SPHA_10107	0	0	0	0	0	0	0	0	0	0	0	0	0	0	0	0
gene-SPHA_10108	0	0	0	0	0	0	0	0	0	0	0	0	0	0	0	0
gene-SPHA_10109	0	0	0	0	0	0	0	0	0	0	0	0	0	0	0	0
gene-SPHA_1011	0	0	0	0	0	0	0	0	0	0	0	0	0	0	0	0
gene-SPHA_10110	0	0	0	0	0	0	0	0	0	0	0	0	0	0	0	0
gene-SPHA_10111	0	0	0	0	0	0	0	0	0	0	0	0	0	0	0	0
gene-SPHA_10112	0	0	0	0	0	0	0	0	0	0	0	0	0	0	0	0
gene-SPHA_10113	0	0	0	0	0	0	0	0	0	0	0	0	0	0	0	0
gene-SPHA_10114	0	0	0	0	0	0	0	0	0	0	0	0	0	0	0	0
gene-SPHA_10115	0	0	0	0	0	0	0	0	0	0	0	0	0	0	0	0
gene-SPHA_10116	0	0	0	0	0	0	0	0	0	0	0	0	0	0	0	0
gene-SPHA_10117	0	0	0	0	0	0	0	0	0	0	0	0	0	0	0	0
gene-SPHA_10118	0	0	0	0	0	0	0	0	0	0	0	0	0	0	0	0
gene-SPHA_10119	0	0	0	0	0	0	0	0	0	0	0	0	0	0	0	0
gene-SPHA_1012	0	0	0	0	0	0	0	0	0	0	0	0	0	0	0	0
gene-SPHA_10120	0	0	0	0	0	0	0	0	0	0	0	0	0	0	0	0
gene-SPHA_10121	0	0	0	0	0	0	0	0	0	0	0	0	0	0	0	0
gene-SPHA_10122	0	0	0	0	0	0	0	0	0	0	0	0	0	0	0	0
gene-SPHA_10123	0	0	0	0	0	0	0	0	0	0	0	0	0	0	0	0
gene-SPHA_10124	0	0	0	0	0	0	0	0	0	0	0	0	0	0	0	0
gene-SPHA_10125	0	0	0	0	0	0	0	0	0	0	0	0	0	0	0	0
gene-SPHA_10126	0	0	0	0	0	0	0	0	0	0	0	0	0	0	0	0
gene-SPHA_10127	0	0	0	0	0	0	0	0	0	0	0	0	0	0	0	0
gene-SPHA_10128	0	0	0	0	0	0	0	0	0	0	0	0	0	0	0	0
gene-SPHA_10129	0	0	0	0	0	0	0	0	0	0	0	0	0	0	0	0
gene-SPHA_1013	0	0	0	0	0	0	0	0	0	0	0	0	0	0	0	0
gene-SPHA_10130	0	0	0	0	0	0	0	0	0	0	0	0	0	0	0	0
gene-SPHA_10131	0	0	0	0	0	0	0	0	0	0	0	0	0	0	0	0
gene-SPHA_10132	0	0	0	0	0	0	0	0	0	0	0	0	0	0	0	0
gene-SPHA_10133	0	0	0	0	0	0	0	0	0	0	0	0	0	0	0	0
gene-SPHA_10134	0	0	0	0	0	0	0	0	0	0	0	0	0	0	0	0
gene-SPHA_10135	0	0	0	0	0	0	0	0	0	0	0	0	0	0	0	0
gene-SPHA_10136	0	0	0	0	0	0	0	0	0	0	0	0	0	0	0	0
gene-SPHA_10137	0	0	0	0	0	0	0	0	0	0	0	0	0	0	0	0
gene-SPHA_10138	0	0	0	0	0	0	0	0	0	0	0	0	0	0	0	0
gene-SPHA_10139	0	0	0	0	0	0	0	0	0	0	0	0	0	0	0	0
gene-SPHA_1014	0	0	0	0	0	0	0	0	0	0	0	0	0	0	0	0
gene-SPHA_10140	0	0	0	0	0	0	0	0	0	0	0	0	0	0	0	0
gene-SPHA_10141	0	0	0	0	0	0	0	0	0	0	0	0	0	0	0	0
gene-SPHA_10142	0	0	0	0	0	0	0	0	0	0	0	0	0	0	0	0
gene-SPHA_10143	0	0	0	0	0	0	0	0	0	0	0	0	0	0	0	0
gene-SPHA_10144	0	0	0	0	0	0	0	0	0	0	0	0	0	0	0	0
gene-SPHA_10145	0	0	0	0	0	0	0	0	0	0	0	0	0	0	0	0
gene-SPHA_10146	0	0	0	0	0	0	0	0	0	0	0	0	0	0	0	0
gene-SPHA_10147	0	0	0	0	0	0	0	0	0	0	0	0	0	0	0	0
gene-SPHA_10148	0	0	0	0	0	0	0	0	0	0	0	0	0	0	0	0
gene-SPHA_10149	0	0	0	0	0	0	0	0	0	0	0	0	0	0	0	0
gene-SPHA_1015	6.04039	4.79147	8.31879	5.7526	0.149131	1.74643	0.738932	0.633613	0	0.071502	1.04346	0.145241	3.30797	1.70972	1.27077	4.62965
gene-SPHA_10150	0	0	0	0	0	0	0	0	0	0	0	0	0	0	0	0
gene-SPHA_10151	0	0	0	0	0	0	0	0	0	0	0	0	0	0	0	0
gene-SPHA_10152	0	0	0	0	0	0	0	0	0	0	0	0	0	0	0	0
gene-SPHA_10153	0	0	0	0	0	0	0	0	0	0	0	0	0	0	0	0
gene-SPHA_10154	0	0	0	0	0	0	0	0	0	0	0	0	0	0	0	0
gene-SPHA_10155	0	0	0	0	0	0	0	0	0	0	0	0	0	0	0	0
gene-SPHA_10156	0	0	0	0	0	0	0	0	0	0	0	0	0	0	0	0.243687
gene-SPHA_10157	0	0	0	0	0	0	0	0	0	0	0	0	0	0	0	0
gene-SPHA_10158	0	0	0	0	0	0	0	0	0	0	0	0	0	0	0	0
gene-SPHA_10159	0	0	0	0	0	0	0	0	0	0	0	0	0	0	0	0
gene-SPHA_1016	0	0	0	0	0	0	0	0	0	0	0	0	0	0	0	0
gene-SPHA_10160	0	0	0	0	0	0	0	0	0	0	0	0	0	0	0	0.414216
gene-SPHA_10161	0	0	0	0	0	0	0	0	0	0	0	0	0	0	0	0.521027
gene-SPHA_10162	0.102633	0	0	0	0	0	0	0	0	0	0.200044	0	0	0	0	0
gene-SPHA_10163	2.94316	1.83962	1.16901	0	0	0	0	0.886353	0	0	0	0	0	0	0	0
gene-SPHA_10164	0	0	0	0	0	0	0	0	0	0	0	0	0	0	0	0
gene-SPHA_10165	0	0	0	0	0	0	0	0	0	0	0	0	0	0	0	0
gene-SPHA_10166	0	0	0	0	0	0	0	0	0	0	0	0	0	0	0	0
gene-SPHA_10167	0	0	0	0	0	0	0	0	0	0	0	0	0	0	0	0.003167
gene-SPHA_10168	49.6519	63.2278	54.794	45.675	8.99068	5.83057	11.7159	6.38709	0.936667	1.92415	7.24451	5.76534	5.9006	2.25522	1.91755	7.40483
gene-SPHA_10169	48.5584	59.4745	45.614	52.1963	34.9595	16.9177	35.9371	36.1239	8.0982	29.2684	23.9499	20.044	14.9467	13.9389	13.5701	15.3261
gene-SPHA_1017	33.719	36.1109	38.1009	39.9075	14.3296	32.0857	19.4263	12.7092	1.20747	2.29312	3.31978	1.64328	33.3365	38.7372	27.9624	10.7717
gene-SPHA_10170	0	0	0	0	0	0	0	0	0	0	0	0	0	0	0	0
gene-SPHA_10171	0	0	0	0	0	0	0	0	0	0	0	0	0	0	0	0
gene-SPHA_10172	0	0	0	0	0	0	0	0	0	0	0	0	0	0	0	0
gene-SPHA_10173	57.6125	68.2343	62.5446	62.5227	24.4335	24.6682	25.5076	24.8172	3.38157	7.97492	9.40541	4.58131	9.76045	12.456	9.15528	7.70495
gene-SPHA_10174	0	0	0	0	0	0	0	0	0	0	0	0	0	0	0	0
gene-SPHA_10175	0	0	0	0	0	0	0	0	0	0	0	0	0	0	0	0
gene-SPHA_10176	0	0	0	0	0	0	0	0	0	0	0	0	0	0	0	0
gene-SPHA_10177	0	0	0	0	0	0	0	0	0	0	0	0	0	0	0	0
gene-SPHA_10178	0	0	0	0	0	0	0	0	0	0	0	0	0	0	0	0
gene-SPHA_10179	0	0	0	0	0	0	0	0	0	0	0	0	0	0	0	0
gene-SPHA_1018	0	0	0	0	0	0	0	0	0	0	0	0	0	0	0	0
gene-SPHA_10180	0	0	0	0	0	0	0	0	0	0	0	0	0	0	0	0
gene-SPHA_10181	0	0	0	0	0	0	0	0	0	0	0	0	0	0	0	0
gene-SPHA_10182	0	0	0	0	0	0	0	0	0	0	0	0	0	0	0	0
gene-SPHA_10183	0	0	0.573158	0	0	0	0	0	0	0	0	0	0	0	0	0
gene-SPHA_10184	0	0	0	0	0	0	0	0	0	0	0	0	0	0	0	0
gene-SPHA_10185	0.282045	0	0	0	0	0	0	0	0	0	0	0	0	0	0	0
gene-SPHA_10186	0.550243	0	0.729846	0	0	0	0	0	0	0	0	0	0	0	0	0
gene-SPHA_10187	0	0	0	0	0	0	0	0	0	0	0	0	0	0	0	0
gene-SPHA_10188	0	0	0	0	0	0	0	0	0	0	0	0	0	0	0	0
gene-SPHA_10189	0	0	0	0	0	0	0	0	0	0	0	0	0	0	0	0
gene-SPHA_1019	60.2856	57.3198	59.4085	59.74	17.6535	33.9092	23.336	17.4908	3.48512	13.6411	24.2773	12.876	9.80422	30.4637	10.894	13.8876
gene-SPHA_10190	0	0	0	0	0	0	0	0	0	0	0	0	0	0	0	0
gene-SPHA_10191	0	0	0	0	0	0	0	0	1.17739	0	0	0	0	0	0	0
gene-SPHA_10192	0	0	0	0	0	0	0	0	0	0	0	0	0	0	0	0
gene-SPHA_10193	0	0	0	0	0	0	0	0	0	0	0	0	0	0	0	0
gene-SPHA_10194	0	0	0	0	0	0	0	0	0	0	0	0	0	0	0	0
gene-SPHA_10195	0	0	0	0	0	0	0	0	0	0	0	0	0	0	0	0
gene-SPHA_10196	0	0	0	0	0	0	0	0	0	0	0	0	0	0	0	0
gene-SPHA_10197	0	0	0	0	0	0	0	0	0	0	0	0	0	0	0	0
gene-SPHA_10198	0	0	0	0	0	0	0	0	0	0	0	0	0	0	0	0
gene-SPHA_10199	0	0	0	0	0	0	0	0	0	0	0	0	0	0	0	0
gene-SPHA_102	0	0	0	0	0	0	0	0	0	0	0	0	0	0	0	0
gene-SPHA_1020	0	0	0	0	0	0	0	0	0	0	0	0	0	0	0	0
gene-SPHA_10200	0	0	0	0	0	0	0	0	0	0	0	0	0	0	0	0
gene-SPHA_10201	0	0	0	0	0	0	0	0	0	0	0	0	0	0	0	0
gene-SPHA_10202	0	0	0	0	0	0	0	0	0	0	0	0	0	0	0	0
gene-SPHA_10203	0.922327	0.03356	0.504086	0.199905	0.284525	0.235796	0	0.314122	0	0	0.066202	0	0.232844	0	0.077917	0.254697
gene-SPHA_10204	0	0	0	0	0	0	0	0	0	0	0	0	0	0	0	0
gene-SPHA_10205	0	0	0	0	0	0	0	0	0	0	0	0	0	0	0	0
gene-SPHA_10206	1.30289	0.039382	0	0.060096	0	0.275862	0	0	0	0.395573	0	0.342909	0	0	0	0.068706
gene-SPHA_10207	0	0	0	0	0	0	0	0	0	0	0	0	0	0	0	0
gene-SPHA_10208	0	0	0	0	0	0	0	0	0	0	0	0	0	0	0	0
gene-SPHA_10209	0	0	0	0	0	0	0	0	0	0	0	0	0	0	0	0
gene-SPHA_1021	26.6212	34.3858	35.4842	29.1484	9.52127	14.1707	6.31639	6.72919	0	9.17311	23.9557	10.4256	7.67645	16.5098	11.0426	6.18819
gene-SPHA_10210	0	0	0	0	0	0	0	0	0	0	0	0	0	0	0	0
gene-SPHA_10211	22.5024	28.4289	42.7891	29.1697	0	0	0	0	0	0	0	1.14851	0	0	0	0
gene-SPHA_10212	0	0	0	0	0	0	0	0	0	0	0	0	0	0	0	0
gene-SPHA_10213	0	0	0	0	0	0	0	0	0	0	0	0	0	0	0	0
gene-SPHA_10214	0	0	0	0	0	0	0	0	0	0	0	0	0	0	0	0
gene-SPHA_10215	0	0	0	0	0	0	0	0	0	0	0	0	0	0	0	0
gene-SPHA_10216	0	0	0	0	0	0	0	0	0	0	0	0	0	0	0	0
gene-SPHA_10217	0	0	0	0	0	0	0	0	0	0	0	0	0	0	0	0
gene-SPHA_10218	0	0	0	0	0	0	0	0	0	0	0	0	0	0	0	0
gene-SPHA_10219	0	0	0	0	0	0	0	0	0	0	0	0	0	0	0	0
gene-SPHA_1022	16.8782	20.2171	14.7451	15.8074	7.95898	16.3951	5.45739	5.24304	0.677261	2.61093	18.1241	4.52283	9.49877	10.2668	9.40774	4.94009
gene-SPHA_10220	0	0	0	0	0	0	0	0	0	0	0	0	0	0	0	0
gene-SPHA_10221	0	0	0	0	0	0	0	0	0	0	0	0	0	0	0	0
gene-SPHA_10222	0	0	0	0	0	0	0	0	0	0	0	0	0	0	0	0
gene-SPHA_10223	0	0	0	0	0	0	0	0	0	0	0	0	0	0	0	0
gene-SPHA_10224	0	0	0	0	0	0	0	0	0	0	0	0	0	0	0	0
gene-SPHA_10225	0	0	0	0	0	0	0	0	0	0	0	0	0	0	0	0
gene-SPHA_10226	0	0	0	0	0	0	0	0	0	0	0	0	0	0	0	0
gene-SPHA_10227	0	0	0	0	0	0	0	0	0	0	0	0	0	0	0	0
gene-SPHA_10228	0	0	0	0	0	0	0	0	0	0	0	0	0	0	0	0
gene-SPHA_10229	0	0	0	0	0	0	0	0	0	0	0	0	0	0	0	0
gene-SPHA_1023	0	0	0	0	0	0	0	0	0	0	0	0	0	0	0	0
gene-SPHA_10230	0	0	0	0	0	0	0	0	0	0	0	0	0	0	0	0
gene-SPHA_10231	0	0	0	0	0	0	0	0	0	0	0	0	0	0	0	0
gene-SPHA_10232	0	0	0	0	0	0	0	0	0	0	0	0	0	0	0	0
gene-SPHA_10233	0	0	0	0	0	0	0	0	0	0	0	0	0	0	0	0
gene-SPHA_10234	0	0	0	0	0	0	0	0	0	0	0	0	0	0	0	0
gene-SPHA_10235	0	0	0	0	0	0	0	0	0	0	0	0	0	0	0	0
gene-SPHA_10236	0	0	0	0	0	0	0	0	0	0	0	0	0	0	0	0
gene-SPHA_10237	0	0	0	0	0	0	0	0	0	0	0	0	0	0	0	0
gene-SPHA_10238	0	0	0	0	0	0	0	0	0	0	0	0	0	0	0	0
gene-SPHA_10239	0	0	0	0	0	0	0	0	0	0	0	0	0	0	0	0
gene-SPHA_1024	0	0	0	0	0	0	0	0	0	0	0	0	0	0	0	0
gene-SPHA_10240	0	0	0	0	0	0	0	0	0	0	0	0	0	0	0	0
gene-SPHA_10241	0	0	0	0	0	0	0	0	0	0	0	0	0	0	0	0
gene-SPHA_10242	0	0	0	0	0	0	0	0	0	0	0	0	0	0	0	0
gene-SPHA_10243	0	0	0	0	0	0	0	0	0	0	0	0	0	0	0	0
gene-SPHA_10244	0	0	0	0	0	0	0	0	0	0	0	0	0	0	0	0
gene-SPHA_10245	0	0	0	0	0	0	0	0	0	0	0	0	0	0	0	0
gene-SPHA_10246	0.56145	0	0	0	0	0	0	0	0	0	0	0	0	0	0	0
gene-SPHA_10247	0	0	0	0	0	0	0	0	0	0	0	0	0	0	0	0
gene-SPHA_10248	0	0	0	0	0	0	0	0	0	0	0	0	0	0	0	0
gene-SPHA_10249	0	0	0	0	0	0	0	0	0	0	0	0	0	0	0	0
gene-SPHA_1025	0	0	0	0	0	0	0	0	0	0	0	0	0	0	0	0
gene-SPHA_10250	0	0	0	0	0	0	0	0	0	0	0	0	0	0	0	0
gene-SPHA_10251	0	0	0	0	0	0	0	0	0	0	0	0	0	0	0	0
gene-SPHA_10252	0	0	0	0	0	0	0	0	0	0	0	0	0	0	0	0
gene-SPHA_10253	0	0	0	0	0	0	0	0	0	0	0	0	0	0	0	0
gene-SPHA_10254	0	0	0	0	0	0	0	0	0	0	0	0	0	0	0	0
gene-SPHA_10255	0	0	0	0	0	0	0	0	0	0	0	0	0	0	0	0
gene-SPHA_10256	0	0	0	0	0	0	0	0	0	0	0	0	0	0	0	0
gene-SPHA_10257	0	0	0	0	0	0	0	0	0	0	0	0	0	0	0	0
gene-SPHA_10258	0	0	0	0	0	0	0	0	0	0	0	0	0	0	0	0
gene-SPHA_10259	0	0	0	0	0	0	0	0	0	0	0	0	0	0	0	0
gene-SPHA_1026	0	0	0	0	0	0	0	0	0	0	0	0	0	0	0	0
gene-SPHA_10260	0	0	0	0	0	0	0	0	0	0	0	0	0	0	0	0
gene-SPHA_10261	0	0	0	0	0	0	0	0	0	0	0	0	0	0	0	0
gene-SPHA_10262	0	0	0	0	0	0	0	0	0	0	0	0	0	0	0	0
gene-SPHA_10263	0	0	0	0	0	0	0	0	0	0	0	0	0	0	0	0
gene-SPHA_10264	0	0	0	0	0	0	0	0	0	0	0	0	0	0	0	0
gene-SPHA_10265	0	0	0	0	0	0	0	0	0	0	0	0	0	0	0	0
gene-SPHA_10266	0	0	1.4798	0	0	0	0	0	0	0	0	0	0	0	0	0
gene-SPHA_10267	0	0	0	0	0	0	0	0	0	0	0	0	0	0	0	0
gene-SPHA_10268	0	0	0	0	0	0	0	0	0	0	0	0	0	0	0	0
gene-SPHA_10269	0	0	0	0	0	0	0	0	0	0	0	0	0	0	0	0
gene-SPHA_1027	0	0	0	0	0	0	0	0	0	0	0	0	0	0	0	0
gene-SPHA_10270	0	0	0	0	0	0	0	0	0	0	0	0	0	0	0	0
gene-SPHA_10271	0	0	0	0	0	0	0	0	0	0	0	0	0	0	0	0
gene-SPHA_10272	0	0	0	0	0	0	0	0	0	0	0	0	0	0	0	0
gene-SPHA_10273	0	0	0	0	0	0	0	0	0	0	0	0	0	0	0	0
gene-SPHA_10274	0	0	0	0	0	0	0	0	0	0	0	0	0	0	0	0
gene-SPHA_10275	0	0	0	0	0	0	1.63551	0	0	0.520614	0	0	0.621368	1.92035	0	0
gene-SPHA_10276	0.523576	1.43345	4.61459	2.29815	0	0	0	0	0	0	0	0	0	0	0	0
gene-SPHA_10277	0	0	0	0	0	0	0	0	0	0	0	0	0	0	0	0
gene-SPHA_10278	0	0	0	0	0	0	0	0	0	0	0	0	0	0	0	0
gene-SPHA_10279	0.669702	0.370281	0	0	0	0	0	0	0	0	0.549027	0	0	0	0	0
gene-SPHA_1028	0	0	0	0	0	0	0	0	0	0	0	0	0	0	0	0
gene-SPHA_10280	0	0	0	0	0	0	0	0	0	0	0	0	0	0	0	0
gene-SPHA_10281	0	0	0	0	0.354571	0	3.09246	0	0	0.13906	0.885757	1.11859	0	0	0.781388	0
gene-SPHA_10282	0	0	0	0	0	0	0	0	0	0	0	0	0	0	0	0.561816
gene-SPHA_10283	0	0	0	0	4.06561	4.54795	2.54181	1.92437	2.05349	3.82298	2.74376	4.51433	1.9511	1.93805	2.04226	1.51572
gene-SPHA_10284	0	0	0	0	3.98589	3.19275	0.259368	1.287	0	3.01531	0.876479	0.864019	2.85766	5.82549	6.08554	1.01048
gene-SPHA_10285	0	0.284466	0	0.77269	0	0	1.28387	0	0	0	1.26392	0	0	0	0	0.814776
gene-SPHA_10286	0	0	0	0	0	0	0	0	0	0	0	0	0	0	0.217463	0
gene-SPHA_10287	0	0	0	0	0	0	0	0	0	0	0	0	0	0	0	0
gene-SPHA_10288	5.4923	4.54119	5.02722	5.82985	4.33683	3.8376	7.92112	12.3934	4.02882	5.326	8.37719	4.03256	4.53513	3.62516	4.07158	6.7009
gene-SPHA_10289	0	0	0	0	0	0	0	0	0	0	0	0	0	0	0	0
gene-SPHA_1029	0	0	0	0	0	0	0	0	0	0	0	0	0	0	0	0
gene-SPHA_10290	0	0	0	0	0	0	0	0	0	0	0	0	0	0	0	0
gene-SPHA_10291	0	0	0.521596	0	0	0	0	0	0	0	0	0	0	0	0	0
gene-SPHA_10292	0	0	0	0	0	0	0	0	0	0	0	0	0	0	0	0
gene-SPHA_10293	0	0	0	0	0	0	0	0	0	0	0	0	0	0	0	0
gene-SPHA_10294	0	0	0	0	0	0	0	0	0	0	0	0	0	0	0	0
gene-SPHA_10295	0	0	0	0	0	0	0	0	0	0	0	0	0	0	0	0
gene-SPHA_10296	0	0	0	0	0	0	0	0	0	0	0	0	0	0	0	0
gene-SPHA_10297	0	0	0	0	0	0	0	0	0	0	0	0	0	0	0	0
gene-SPHA_10298	0	0	0	0	0	0	0	0	0	0	0	0	0	0	0	0
gene-SPHA_10299	0	0	0	0	0	0	0	0	0	0	0	0	0	0	0	0
gene-SPHA_103	0.469668	0.288671	0	0	0	0	0.622644	0	0	0	1.0838	0	2.07415	0	1.01788	1.11299
gene-SPHA_1030	0	0	0	0	0	0	0	0	0	0	0	0	0	0	0	0
gene-SPHA_10300	1.20083	1.74976	0.991677	1.74538	0	2.3965	0	0	0	0	0	0	0	0	0	0
gene-SPHA_10301	0	0	0	0	0	0	0	0	0	0	0	0	0	0	0	0
gene-SPHA_10302	0	0	0	0	0	0	0	0	0	0	0	0	0	0	0	0
gene-SPHA_10303	0	0	0	0	0	0	0	0	0	0	0	0	0	0	0	0
gene-SPHA_10304	0	0	0	0	0	0	0	0	0	0	0	0	0	0	0	0
gene-SPHA_10305	0	0	0	0	0	0	0	0	0	0	0	0	0	0	0	0
gene-SPHA_10306	0	0	0	0	0	0	0	0	0	0	0	0	0	0	0	0
gene-SPHA_10307	0	0	0	0	0	0	0	0	0	0	0	0	0	0	0	0
gene-SPHA_10308	0	0	0	0	0	0	0	0	0	0	0	0	0	0	0	0
gene-SPHA_10309	0	0	0	0	0	0	0	0	0	0	0	0	0	0	0	0
gene-SPHA_1031	0.385803	1.14851	0	0	0	0	0	0	0	0	0	0	0	0	0	0
gene-SPHA_10310	0	0	0	0	0	0	0	0	0	0	0	0	0	0	0	0
gene-SPHA_10311	0	0	0	0	0	1.75691	0	0.074219	0	0	0	0	0	0	0	0
gene-SPHA_10312	0	0	0	0	0	0	0	0	0	0	0	0	0	0	0	0
gene-SPHA_10313	0	0.085575	0	0	0	0.934617	0	0.183641	0	0	0	0	0	0	0	0
gene-SPHA_10314	0	0	0	0	0	0	0	0	0	0	0	0	0	0	0	0
gene-SPHA_10315	0	0	0	0	0	0	0	0	0	0	0	0	0	0	0	0
gene-SPHA_10316	0	0	0	0	0	0	0	0	0	0	0	0	0	0	0	0
gene-SPHA_10317	0	0	0	0	0	0	0	0	0	0	0	0	0	0	0	0
gene-SPHA_10318	0	0	0	0	0	0	0	0	0	0	0	0	0	0	0	0
gene-SPHA_10319	0	0	0	0	0	0	0	0	0	0	0	0	0	0	0	0
gene-SPHA_1032	0	0	0	0	0	0	0	0	0	0	0	0	0	0	0	0
gene-SPHA_10320	0	0	0	0	0	0	0	0	0	0	0	0	0	0	0	0
gene-SPHA_10321	0.094058	0	0	0	0	0.169797	0	0	0	0	0	0	0	0	0	0
gene-SPHA_10322	0	0	0.040157	0	0	0.181999	0	0	0	0	0.03882	0	0	0	0	0
gene-SPHA_10323	0	0	0	0	0	0.206391	0	0	0	0	0	0	0	0	0	0
gene-SPHA_10324	0	0	0	0	0	0	0	0	0	0	0	0	0	0	0	0
gene-SPHA_10325	0	0	0	0	0	0	0	0	0	0	0	0	0	0	0	0
gene-SPHA_10326	0	0	0	0	0	0	0	0	0.081598	0.415691	0	1.29281	0	0	0	0.254486
gene-SPHA_10327	0	0	0	0	0	0	0	0	0	0	0	0	0	0	0	0
gene-SPHA_10328	0	0	0	0.373322	0	0	0	0	0.310001	0	0	0	0	0	0	0
gene-SPHA_10329	0	0	0	0	0	0	0	0	0	0	0	0	0	0	0	0
gene-SPHA_1033	0	0	0	0.092132	0	0	0	0	0	0	0	0	0	0	0	0
gene-SPHA_10330	0	0	0	0	0	0	0	0	0	0	0	0	0	0	0	0
gene-SPHA_10331	0	0	0	0	0	0	0	0	0	0	0	0	0	0	0	0
gene-SPHA_10332	0	0	0	0	0	0	0	0	0	0	0	0	0	0	0	0
gene-SPHA_10333	0	0	0	0	0	0	0	0	0	0	0	0	0	0	0	0
gene-SPHA_10334	24.6679	31.7044	24.9833	33.1494	0	1.79001	0	0.953531	0	0	2.96705	1.38924	0	0.120882	0	0
gene-SPHA_10335	0	0	0	0	0	0	0	0	0	0	0	0	0	0	0	0
gene-SPHA_10336	4.29527	3.86309	3.1668	2.8031	4.33467	6.6247	4.49242	2.18093	2.20254	4.78105	4.99581	3.96591	1.38206	3.73935	1.15806	2.0496
gene-SPHA_10337	0	0	0	0	0	0	0	0	0	0	0	0	0	0	0	0
gene-SPHA_10338	0	0	0	0	0	0	0	0	0	0	0	0	0	0	0	0
gene-SPHA_10339	0	0	0	0	0	0	0	0	0	0	0	0	0	0	0	0
gene-SPHA_1034	0	0.481062	0	1.34505	0	0	0	0	0	0	0	0	0	0	0	0
gene-SPHA_10340	0.172332	0	0	0	0	0	0	0	0	0	0	0	0	0	0	0
gene-SPHA_10341	0	0	0	0	0	0	0	0	0	0	0	0	0	0	0	0
gene-SPHA_10342	0	0	0	0	0	0	0	0	0	0	0	0	0	0	0	0
gene-SPHA_10343	0	0	0	0	0	0	0	0	0	0	0	0	0	0	0	0
gene-SPHA_10344	0	0	0	0	0	0	0	0	0	0	0	0	0	0	0	0
gene-SPHA_10345	0	0	0	0	0	0	0	0	0	0	0	0	0	0	0	0
gene-SPHA_10346	0	0	0	0	0	0	0	0	0	0	0	0	0	0	0	0
gene-SPHA_10347	0	0	0	0	0	0	0	0	0	0	0	0	0	0	0	0
gene-SPHA_10348	0	0	0	0.087806	0	0	0	0	0	0	0	0	0	0	0	0
gene-SPHA_10349	0	0	0	0	0	0	0	0	0	0	0	0	0	0	0	0
gene-SPHA_1035	0	0	0	0	0	0	0	0	0	0	0	0	0	0	0	0
gene-SPHA_10350	0	0	0	0	0	0	0	0	0	0	0	0	0	0	0	0
gene-SPHA_10351	0	0	0	0	0	0	0	0	0	0	0	0	0	0	0	0
gene-SPHA_10352	0.635735	0	0	0	0	0	0	0	0	0	0.938521	0	0	0	0	0
gene-SPHA_10353	0	0	0	0	0	0	0	0	0	0	0	0	0	0	0	0
gene-SPHA_10354	0	0	0	0	0	0	0	0	0	0	0	0	0	0	0	0
gene-SPHA_10355	0	0	0	0	0	0	0	0	0	0	0	0	0	0	0	0
gene-SPHA_10356	0.139142	0	0.007991	0.071865	0	0	0	0	0	0	0	0	0	0	0	0
gene-SPHA_10357	0	0	0	0	0	0	0	0	0	0	0	0	0	0	0	0
gene-SPHA_10358	0	0	0	0	0	0	0	0	0	0	0	0	0	0	0	0
gene-SPHA_10359	0.153184	0	0	0	0	0	0	0	0	0	0	0	0	0	0	0
gene-SPHA_1036	0	0	0	0	0	0	0	0	0	0	0	0	0	0	0	0
gene-SPHA_10360	0	0	0	0	0	0	0	0	0	0	0	0	0	0	0	0
gene-SPHA_10361	0	0	0	0	0	0	0	0	0	0	0	0	0	0	0	0
gene-SPHA_10362	0	0	0	0	0	0	0	0	0	0	0	0	0	0	0	0
gene-SPHA_10363	0	0	0	0.297734	0	0	0	0	0	0	0	0	0	0	0	0
gene-SPHA_10364	0	0	0	0	0	6.89562	0	0	0	0	0	0.337682	16.1507	23.1782	11.0339	1.73368
gene-SPHA_10365	0	0	0	0	0	0	0	0	0	0	0	0	0	0	0	0
gene-SPHA_10366	0	0	0	0	0	0	0	0	0	0	0	0.017604	0.069065	0	0	0.86604
gene-SPHA_10367	0	0	0	0	0	0	0	0	0	0	0	0	0	0	0	0
gene-SPHA_10368	0	0	0	0	0	0	0	0	0	0	0	0	0	0	0	0
gene-SPHA_10369	0	0	0	0	0	0	0	0	0	0	0	0	0	0	0	0
gene-SPHA_1037	0	0	0	0	0	0	0	0	0	0	0	0	0	0	0	0
gene-SPHA_10370	0	0	0	0	0	0	0	0	0	0	0	0	0	0	0	0
gene-SPHA_10371	0	0	0	0	0	0	0	0	0	0	0	0	0	0	0	0
gene-SPHA_10372	0	0	0	0	0	0	0	0	0	0	0	0	0	0	0	0
gene-SPHA_10373	0	0	0	0.547634	0	0	0	0	0	0	0	0	0	0	0	0
gene-SPHA_10374	0	0	0	0	0	0	0	0	0	0	0	0	0	0	0	0
gene-SPHA_10375	0	0	0	0	0	0	0	0	0	0	0	0	0	0	0	0
gene-SPHA_10376	0	0	0	0	0	0	0	0	0	0	0	0	0	0	0	0
gene-SPHA_10377	0	0	0	0	0	0	0	0	0	0	0	0	0	0	0	0
gene-SPHA_10378	0	0	0	0	0	0	0	0	0	0	0	0	0	0	0	0
gene-SPHA_10379	0	0	0	0	0	0	0	0	0	0	0	0	0	0	0	0
gene-SPHA_1038	0	0	0	0	0	0	0	0	0	0	0	0	0	0	0	0
gene-SPHA_10380	0	0	0	0	0	0	0	0	0	0	0	0	0	0	0	0
gene-SPHA_10381	0	0	0	0	0	0	0	0	0	0	0	0	0	0	0	0
gene-SPHA_10382	0	0	0	0	0	0	0	0	0	0	0	0	0	0	0	0
gene-SPHA_10383	0	0	0	0	0	0	0	0	0	0	0	0	0	0	0	0
gene-SPHA_10384	0	0	0	0	0	0	0	0	0	0	0	0	0	0	0	0
gene-SPHA_10385	0	0	0	0	0	0	0	0	0	0	0	0	0	0	0	0
gene-SPHA_10386	0	0	0	0	0	0	0	0	0	0	0	0	0	0	0	0
gene-SPHA_10387	12.0646	12.7153	11.394	11.2374	12.7303	18.3355	8.18497	9.09246	3.25972	11.7156	12.0996	10.4549	15.3451	9.53291	14.8189	16.0131
gene-SPHA_10388	0	0	0	0	0	0	0	0	0	0	0	0	0	0	0	0
gene-SPHA_10389	0	0	0	0	0	0	0	0	0	0	0	0	0	0	0	0
gene-SPHA_1039	0	0	0	0	0	0	0	0	0	0	0	0	0	0	0	0
gene-SPHA_10390	0	0	0	0	0	0	0	0	0	0	0	0	0	0	0	0
gene-SPHA_10391	37.6009	41.1212	35.0622	38.2268	14.4868	11.5439	15.1815	11.5506	1.17509	14.5319	21.5634	13.6695	10.3389	9.44826	11.9563	10.1492
gene-SPHA_10392	79.0471	80.008	84.1514	78.8683	5.25123	1.83047	6.88005	5.72544	0.882694	12.692	11.0235	14.2753	4.5869	0.890753	4.31731	4.76224
gene-SPHA_10393	0	0	0	0	0	0	0	0	0	0	0	0	0	0	0	0
gene-SPHA_10394	261.501	246.987	262.101	256.748	14.4697	22.3624	13.8018	16.5021	1.52495	12.193	23.665	15.6132	12.8583	25.258	12.5157	24.3335
gene-SPHA_10395	0	0	0	0	0	0	0	0	0	0	0	0	0	0	0	0
gene-SPHA_10396	43.7991	39.3848	45.7447	46.8308	5.50511	2.41518	3.14964	6.07194	0.150008	4.21211	6.35762	7.26211	2.14038	1.73751	2.75522	1.35907
gene-SPHA_10397	0	0	0	0	0	0	0	0	0	0	0	0	0	0	0	0
gene-SPHA_10398	0	0	0	0	0	0	0	0	0	0	0	0	0	0	0	0
gene-SPHA_10399	72.7214	29.5441	38.8892	50.7383	0	0	1.25072	0	0	0.866994	0	0.375115	0	0.251957	2.35957	0
gene-SPHA_104	317.943	188.393	179.361	263.174	2953.09	3048.74	3019.63	2604.36	896.554	2544.68	1243.97	964.222	1743.64	2353.64	1760.98	1150.41
gene-SPHA_1040	0.666722	0	0	0	0	0	0	0	0	0	0	0	0	0	0	0
gene-SPHA_10400	0	0	0	0	0	0	0	0	0	0	0	0	0	0	0	0
gene-SPHA_10401	0	0	0	0	0	0	0	0	0	0	0	0	0	0	0	0
gene-SPHA_10402	0	0	0	0	0	0	0	0	0	0	0	0	0	0	0	0
gene-SPHA_10403	79.0905	88.2563	87.7129	87.3279	18.7856	111.056	5.75347	6.85256	0.164594	7.47612	16.0944	8.74361	161.697	203.084	169.798	19.1506
gene-SPHA_10404	0	0	0	0	0	0	0	0	0	0	0	0	0	0	0	0
gene-SPHA_10405	0	0	0	0	0	0	0	0	0	0	0	0	0	0	0	0
gene-SPHA_10406	0	0	0	0	0	0	0	0	0	0	0	0	0	0	0	0
gene-SPHA_10407	0	0	0	0	0	0	0	0	0	0	0	0	0	0	0	0
gene-SPHA_10408	0	0	0	0	0	0	0	0	0	0	0	0	0	0	0	0
gene-SPHA_10409	0	0	0	0	0	0	0	0	0	0	0	0	0	0	0	0
gene-SPHA_1041	0	0	0.453137	0	0	0	0	0	0	0	0	0	0	0	0	0
gene-SPHA_10410	0	0	0	0	0	0	0	0	0	0	0	0	0	0	0	0
gene-SPHA_10411	80.099	71.5565	73.3793	69.3189	36.924	31.5028	37.1515	33.4865	4.39102	20.6811	19.592	19.733	14.4448	12.6411	20.4242	14.6332
gene-SPHA_10412	36.8841	11.0592	8.47712	12.3444	30.8027	43.5288	38.663	30.6745	6.9715	13.8639	27.8107	24.9883	45.0246	21.9519	40.4065	26.59
gene-SPHA_10413	0	0	0	0	0	0	0	0	0	0	0	0	0	0	0	0
gene-SPHA_10414	0	0	0	0	0	0	0	0	0	0	0	0	0	0	0	0
gene-SPHA_10415	0	0	0	0	0	0	0	0	0	0	0	0	0	0	0	0
gene-SPHA_10416	0	0	0	0	0	0	0	0	0	0	0	0	0	0	0	0
gene-SPHA_10417	0	0	0	0	0	0	0	0	0	0	0	0	0	0	0	0
gene-SPHA_10418	0	0	0	0	0	0	0	0	0	0	0	0	0	0	0	0
gene-SPHA_10419	0	0	0	0	0	0	0	0	0	0	0	0	0	0	0	0
gene-SPHA_1042	0	0	0	0	0	0	0	0	0	0	0	0	0	0	0	0
gene-SPHA_10420	0	0	0.579769	0	0	0	0	0	0	0	0	0	0	0	0	0
gene-SPHA_10421	0	0	0	0	0	0	0	0	0	0	0	0	0	0	0	0
gene-SPHA_10422	0	0	0	0	0	0	0	0	0	0	0	0	0	0	0	0
gene-SPHA_10423	0	0	0	0	0	0	0	0	0	0	0	0	0	0	0	0
gene-SPHA_10424	0	0	0	0	0	0	0	0	0	0	0	0	0	0	0	0
gene-SPHA_10425	0	0	0	0	0	0	0	0	0	0	0	0	0	0	0	0
gene-SPHA_10426	0	0	0	0	0.093954	0	0	0	0	0	0	0	0	0	0	0
gene-SPHA_10427	0	0	0	0	0	0	0	0	0	0	0	0	0	0	0	0
gene-SPHA_10428	0	0	0	0.362691	0	0	0	0	0	0	0	0	0	0	0	0
gene-SPHA_10429	0	0	0	0	0	0	0	0	0	0	0	0	0	0	0	0
gene-SPHA_1043	0	0	0	0	0	0	0	0	0	0	0	0	0	0	0	0
gene-SPHA_10430	0	0	0	0	0	0	0	0	0	0	0	0	0	0	0	0
gene-SPHA_10431	0	0	0	0	0	0	0	0	0	0	0	0	0	0	0	0
gene-SPHA_10432	0	0	0	0	0	0	0	0	0	0	0	0	0	0	0	0
gene-SPHA_10433	0	0	0	0	0	0	0	0	0	0	0	0	0	0	0	0
gene-SPHA_10434	0	0	0	0	0	0	0	0	0	0	0	0	0	0	0	0
gene-SPHA_10435	0	0	0	0	0	0	0	0	0	0	0	0	0	0	0	0
gene-SPHA_10436	0	0	0	0	0	0	0	0	0	0	0	0	0	0	0	0
gene-SPHA_10437	0	0	0	0	0	0	0	0	0	0	0	0	0	0	0	0
gene-SPHA_10438	0	0	0	0	0	0	0	0	0	0	0	0	0	0	0	0
gene-SPHA_10439	0	0	0	0	0	0	0	0	0	0	0	0	0	0	0	0
gene-SPHA_1044	0	0	0	0	0	0	0	0	0	0	0	0	0	0	0	0
gene-SPHA_10440	0	0	0	0	0	0	0	0	0	0	0	0	0	0	0	0
gene-SPHA_10441	0	0	0	0	0	0	0	0	0	0	0	0	0	0	0	0
gene-SPHA_10442	0	0	0	0	0	0	0	0	0	0	0	0	0	0	0	0
gene-SPHA_10443	0	0	0	0	0	0	0	0	0	0	0	0	0	0	0	0
gene-SPHA_10444	0	0	0	0	0	0	0	0	0	0	0	0	0	0	0	0
gene-SPHA_10445	0	0	0	0	0	0	0	0	0	0	0	0	0	0	0	0
gene-SPHA_10446	0	0	0	0	0	0	0	0	0	0	0	0	0	0	0	0
gene-SPHA_10447	0	0	0	0	0	0	0	0	0	0	0	0	0	0	0	0
gene-SPHA_10448	0	0	0	0	0	0	0	0	0	0	0	0	0	0	0	0
gene-SPHA_10449	0	0	0	0	0	0	0	0	0	0	0	0	0	0	0	0
gene-SPHA_1045	0	0	0	0	0	0	0	0	0	0	0	0	0	0	0	0
gene-SPHA_10450	1.06606	0.797179	0.221832	0.795197	0.165578	0.3668	0.713045	0.093638	0.013924	0.015	0.263976	0.035067	0.347701	0.378886	0.440926	0.213533
gene-SPHA_10451	0	0	0	0	0	0	0	0	0	0	0	0	0	0	0	0
gene-SPHA_10452	0	0	0	0	0	0	0	0	0	0	0	0	0	0	0	0
gene-SPHA_10453	0	0	0	0	0	0	0	0	0	0	0	0	0	0	0	0
gene-SPHA_10454	0	0	0	0	0	0	0	0	0	0	0	0	0	0	0	0
gene-SPHA_10455	0	0	0	0	0	0	0	0	0	0	0	0	0	0	0	0
gene-SPHA_10456	0	0	0	0	0	0	0	0	0	0	0	0	0	0	0	0
gene-SPHA_10457	0	0	0	0	0	0	0	0	0	0	0	0	0	0	0	0
gene-SPHA_10458	47.3881	48.0436	59.0418	56.2871	3.84248	4.84622	4.24779	4.63261	0.600265	2.85792	7.44813	3.56128	5.93904	3.79677	2.94083	3.7397
gene-SPHA_10459	0	0	0	0	0	0	0	0	0	0	0	0	0	0	0	0
gene-SPHA_1046	0	0	0	0	0	0	0	0	0	0	0	0	0	0	0	0
gene-SPHA_10460	0	0	0	0	0	0	0	0	0	0	0	0	0	0	0	0
gene-SPHA_10461	0	0	0	0	0	0	0	0	0	0	0	0	0	0	0	0
gene-SPHA_10462	0	0	0	0	0	0	0	0	0	0	0	0	0	0	0	0
gene-SPHA_10463	0	0	0	0	0	0	0	0	0	0	0	0	0	0	0	0
gene-SPHA_10464	0	0	0	0	0	0	0	0	0	0	0	0	0	0	0	0
gene-SPHA_10465	0	0	0	0	0	0	0	0	0	0	0	0	0	0	0	0
gene-SPHA_10466	0	0	0	0	0	0	0	0	0	0	0	0	0	0	0	0
gene-SPHA_10467	0	0	0	0	0	0	0	0	0	0	0	0	0	0	0	0
gene-SPHA_10468	0	0	0	0	0	0	0	0	0	0	0	0	0	0	0	0
gene-SPHA_10469	0	0	0	0	0	0	0	0	0	0	0	0	0	0	0	0
gene-SPHA_1047	0	0	0	0	0	0	0	0	0	0	0	0	0	0	0	0
gene-SPHA_10470	0	0	0	0	0	0	0	0	0	0	0	0	0	0	0	0
gene-SPHA_10471	0	0	0	0	0	0	0	0	0	0	0	0	0	0	0	0
gene-SPHA_10472	0	0	0	0	0	0	0	0	0	0	0	0	0	0	0	0
gene-SPHA_10473	0	0	0	0	0	0	0	0	0	0	0	0	0	0	0	0
gene-SPHA_10474	0	0	0	0	0	0	0	0	0	0	0	0	0	0	0	0
gene-SPHA_10475	0	0	0.229209	0	0	0	0	0	0	0	0	0	0	0	0	0
gene-SPHA_10476	0	0	0	0	0	0	0	0	0	0	0	0	0	0	0	0
gene-SPHA_10477	0	0	0	0	0	0	0	0	0	0	0	0	0	0	0	0
gene-SPHA_10478	0	0	0	0	0	0	0	0	0	0	0	0	0	0	0	0
gene-SPHA_10479	0	0	0	0	0	0	0	0	0	0	0	0	0	0	0	0
gene-SPHA_1048	0	0	0	0	0	0	0	0	0	0	0	0	0	0	0	0
gene-SPHA_10480	0	0	0	0	0	0	0	0	0	0	0	0	0	0	0	0
gene-SPHA_10481	0	0	0	0	0	0	0	0	0	0	0	0	0	0	0	0
gene-SPHA_10482	0	0	0	0	0	0	0	0	0	0	0	0	0	0	0	0
gene-SPHA_10483	0	0	0	0	0	0	0	0	0	0	0	0	0	0	0	0
gene-SPHA_10484	0	0	0	0	0	0	0	0	0	0	0	0	0	0	0	0
gene-SPHA_10485	0	0	0	0	0	0	0	0	0	0	0	0	0	0	0	0
gene-SPHA_10486	0	0	0	0	0	0	0	0	0	0	0	0	0	0	0	0
gene-SPHA_10487	0	0	0	0	0	0	0	0	0	0	0	0	0	0	0	0
gene-SPHA_10488	0	0	0	0	0	0	0	0	0	0	0	0	0	0	0	0
gene-SPHA_10489	0	0	0	0	0	0	0	0	0	0	0	0	0	0	0	0
gene-SPHA_1049	0	0	0	0	0	0	0	0	0	0	0	0	0	0	0	0
gene-SPHA_10490	0	0	0	0	0	0	0	0	0	0	0	0	0	0	0	0
gene-SPHA_10491	0	0	0	0	0	0	0	0	0	0	0	0	0	0	0	0
gene-SPHA_10492	0	0	0	0	0	0	0	0	0	0	0	0	0	0	0	0
gene-SPHA_10493	0	0	0	0	0	0	0	0	0	0	0	0	0	0	0	0
gene-SPHA_10494	0	0	0	0	0	0	0	0	0	0	0	0	0	0	0	0
gene-SPHA_10495	0	0	0	0	0	0	0	0	0	0	0	0	0	0	0	0
gene-SPHA_10496	0	0	0	0	0	0	0	0	0	0	0	0	0	0	0	0
gene-SPHA_10497	0	0	0	0	0	0	0	0	0	0	0	0	0	0	0	0
gene-SPHA_10498	0	0	0	0	0	0	0	0	0	0	0	0	0	0	0	0
gene-SPHA_10499	0	0	0	0	0	0	0	0	0	0	0	0	0	0	0	0
gene-SPHA_105	0	0	0	0	0	0	0	0	0	0	0	0	0	0	0	0
gene-SPHA_1050	0	0	0	0	0	0	0	0	0	0	0	0	0	0	0	0
gene-SPHA_10500	0	0	0	0	0	0	0	0	0	0	0	0	0	0	0	0
gene-SPHA_10501	0	0	0	0	0	0	0	0	0	0	0	0	0	0	0	0
gene-SPHA_10502	0	0	0	0	0	0	0	0	0	0	0	0	0	0	0	0
gene-SPHA_10503	0	0	0	0	0	0	0	0	0	0	0	0	0	0	0	0
gene-SPHA_10504	0	0	0	0	0	0	0	0	0	0	0	0	0	0	0	0
gene-SPHA_10505	0	0	0	0	0	0	0	0	0	0	0	0	0	0	0	0
gene-SPHA_10506	0	0	0	0	0	0	0	0	0	0	0	0	0	0	0	0
gene-SPHA_10507	0	0	0	0	0	0	0	0	0	0	0	0	0	0	0	0
gene-SPHA_10508	0	0	0	0	0	0	0	0	0	0	0	0	0	0	0	0
gene-SPHA_10509	0	0	0	0	0	0	0	0	0	0	0	0	0	0	0	0
gene-SPHA_1051	0	0	0	0	0	0	0	0	0	0	0	0	0	0	0	0
gene-SPHA_10510	0	0	0	0	0	0	0	0.224507	0	0	0	0.068797	1.36618	0	0.695516	1.31049
gene-SPHA_10511	148.109	142.685	190.736	173.199	35.3306	20.8423	40.9916	35.3775	7.11961	62.8138	69.0544	57.7953	19.7059	11.2366	16.5318	25.4697
gene-SPHA_10512	66.7353	58.7835	80.5499	58.2015	1.60781	0.612534	4.91774	2.92837	0.39889	14.3027	44.4076	29.3613	1.04548	1.96573	0.774629	2.05387
gene-SPHA_10513	0	0	0	0	0	0	0	0	0	0	0	0	0	0	0	0
gene-SPHA_10514	115.903	144.71	115.285	134.896	4.25383	4.34982	5.02689	2.87287	0.205591	3.1659	42.8736	74.8226	5.51049	0.581721	7.12988	10.7598
gene-SPHA_10515	58.9235	69.4222	57.4296	55.6216	23.5231	15.7152	15.6234	23.4204	3.25393	43.2672	85.487	68.9499	7.58501	10.5637	6.89384	5.55679
gene-SPHA_10516	23.9045	16.3198	14.2581	20.0167	6.00649	4.60173	11.95	13.6257	0	22.4349	65.6095	12.5714	24.3842	1.81296	25.6033	29.0263
gene-SPHA_10517	58.7655	56.3383	39.5164	51.0713	0.408591	0	0	1.7098	0	0.75606	2.00789	0.153172	0.04213	0	1.51948	1.04552
gene-SPHA_10518	0	14.4184	0	0	0	0	0	0	0	0	0	0	0	0	0	0
gene-SPHA_10519	42.8562	39.9693	41.1631	49.5992	3.10091	2.45167	4.25565	1.64379	0	0.768881	5.97424	2.61708	8.88783	5.82947	10.1457	15.4563
gene-SPHA_1052	0	0	0	0	0	0	0	0	0	0	0	0	0	0	0	0
gene-SPHA_10520	88.0916	84.2421	84.4723	79.1799	350.807	217.243	407.061	347.568	68.4167	634.127	245.748	449.373	177.657	96.4442	151.299	106.911
gene-SPHA_10521	0	0	0	0	0	0	0	0	0	0	0	0	0	0	0	0
gene-SPHA_10522	0	0	0	0	0	0	0	0	0	0	0	0	0	0	0	0
gene-SPHA_10523	0	0	0	0	0	0	0	0	0	0	0	0	0	0	0	0
gene-SPHA_10524	7.25047	4.8084	5.53734	8.23058	0.699379	9.17976	1.31008	1.43341	0.031759	2.94019	5.10155	4.97561	0.628081	5.27291	3.61766	3.15056
gene-SPHA_10525	0	0	0	0	0	0	0	0	0	0	0	0	0	0	0	0
gene-SPHA_10526	0	0	0	0	0	0	0	0	0	0	0	0	0	0	0	0
gene-SPHA_10527	0	0	0	0	0	0	0	0	0	0	0	0	0	0	0	0
gene-SPHA_10528	0	0	0	0	0	0	0	0	0	0	0	0	0	0	0	0
gene-SPHA_10529	0	0	0	0	0	0	0	0	0	0	0	0	0	0	0	0
gene-SPHA_1053	0	0	0	0	0	0	0	0	0	0	0	0	0	0	0	0
gene-SPHA_10530	0	0	0.378693	0	0	0	0	0	0	0	0	0	0	0	0	0
gene-SPHA_10531	0	0	0	0	0	0	0	0	0	0	0	0	0	0	0	0
gene-SPHA_10532	0	0	0	0	0	0	0	0	0	0	0	0	0	0	0	0
gene-SPHA_10533	0	0	0	0	0	0	0	0	0	0	0	0	0	0	0	0.131596
gene-SPHA_10534	0	0	0	0	0	0	0	0	0	0	0	0	0	0	0	0
gene-SPHA_10535	0	0	0	0	0	0	0	0	0	0	0	0	0	0	0	0
gene-SPHA_10536	15.651	21.6265	22.7226	19.635	0	1.83692	3.9362	1.15095	0.232406	0.488078	2.83575	0.364869	3.98158	4.02965	5.74055	3.57331
gene-SPHA_10537	0	0	0	0	0	0	0	0	0	0	0	0	0	0	0	0
gene-SPHA_10538	0	0	0	0	0.107132	0.257237	0	0.173874	0	0	0.00691	0	0	0	0	0.147881
gene-SPHA_10539	0	0	0	0	0	0	0	0	0	0	0	0	0	0	0	0
gene-SPHA_1054	0	0	0	0	0	0	0	0	0	0	0	0	0	0	0	0
gene-SPHA_10540	167.05	138.021	110.507	110.57	539.561	592.328	539.721	449.755	110.077	559.773	436.145	357.137	170.012	547.996	186.889	183.78
gene-SPHA_10541	0	0	0	0	0	0	0	0	0	0	0	0	0	0	0	0
gene-SPHA_10542	0	0	0	0	0	0	0	0	0	0	0	0	0	0	0	0
gene-SPHA_10543	56.4185	69.8936	62.2775	62.239	2.46807	1.93234	3.48679	5.27723	0	1.31966	3.65997	1.67276	3.04573	1.31694	0.872517	1.96245
gene-SPHA_10544	0	0	0	0	0	0	0	0	0	0	0	0	0	0	0	0
gene-SPHA_10545	0	0	0	0	0	0	0	0	0	0	0	0	0	0	0	0
gene-SPHA_10546	0	0	0	0	0	0	0	0	0	0	0	0	0	0	0	0
gene-SPHA_10547	0	0	0	0	0	0	0	0	0	0	0	0	0	0	0	0
gene-SPHA_10548	0	0	0	0	0	0	0	0	0	0	0	0	0	0	0	0
gene-SPHA_10549	0	0	0	0	0	0	0	0	0	0	0	0	0	0	0	0
gene-SPHA_1055	0	0	0	0	0	0	0	0	0	0	0	0	0	0	0	0
gene-SPHA_10550	0	0	0	0	0	0	0	0	0	0	0	0	0	0	0	0
gene-SPHA_10551	0	0	0.363077	0	0	0	0	0	0	0	0	0	0	0	0	0
gene-SPHA_10552	0	0.664489	0	0	0	0	0	0	0	0	0	0	0	0	0	0
gene-SPHA_10553	0.291636	0.721121	2.85741	2.06441	0	0	0	0	0	0	0	0	0	0	0	0
gene-SPHA_10554	0	0	0	0	0	0	0	0	0	0	0	0	0	0	0	0
gene-SPHA_10555	0	0	0	0	0	0	0	0	0	0	0	0	0	0	0	0
gene-SPHA_10556	0	0	0	0	0	0	0	0	0	0	0	0	0	0	0	0
gene-SPHA_10557	0	0	0	0	0	0	0	0	0	0	0	0	0	0	0	0
gene-SPHA_10558	0	0	0	0	0	0	0	0	0	0	0	0	0	0	0	0
gene-SPHA_10559	0	0	0	0	0	0	0	0	0	0	0	0	0	0	0	0
gene-SPHA_1056	0	0	0	0	0	0	0	0	0	0	0	0	0	0	0	0
gene-SPHA_10560	0	0	0	0	0	0	0	0	0	0	0	0	0	0	0	0
gene-SPHA_10561	0	0	0	0	0	0	0	0	0	0	0	0	0	0	0	0
gene-SPHA_10562	0	0	0	0	0	0	0	0	0	0	0	0	0	0	0	0
gene-SPHA_10563	0	0	0	0	0	0	0	0	0	0	0	0	0	0	0	0
gene-SPHA_10564	0	0	0	0	0	0	0	0	0	0	0	0	0	0	0	0
gene-SPHA_10565	0	0	0	0	0	0	0	0	0	0	0	0	0	0	0	0
gene-SPHA_10566	0	0	0	0	0	0	0	0	0	0	0	0	0	0	0	0
gene-SPHA_10567	0	0	0	0	0	0	0	0	0	0	0	0	0	0	0	0
gene-SPHA_10568	0	0	0	0	0	0	0	0	0	0	0	0	0	0	0	0
gene-SPHA_10569	0	0	0	0	0	0	0	0	0	0	0	0	0	0	0	0
gene-SPHA_1057	0	0	0	0	0	0	0	0	0	0	0	0	0	0	0	0
gene-SPHA_10570	0	0	0	0	0	0	0	0	0	0	0	0	0	0	0	0
gene-SPHA_10571	0	0	0	0	0	0	0	0	0	0	0	0	0	0	0	0
gene-SPHA_10572	0	0	0	0	0	0	0	0	0	0	0	0	0	0	0	0
gene-SPHA_10573	0	0	0	0	0	0	0	0	0	0	0	0	0	0	0	0
gene-SPHA_10574	0	0	0	0	0	0	0	0	0	0	0	0	0	0	0	0
gene-SPHA_10575	0	0	0	0	0	0	0	0	0	0	0	0	0	0	0	0
gene-SPHA_10576	0	0	0	0	0	0	0	0	0	0	0	0	0	0	0	0
gene-SPHA_10577	0	0	0	0	0	0	0	0	0	0	0	0	0	0	0	0
gene-SPHA_10578	0	0	0	0	0	0	0	0	0	0	0	0	0	0	0	0
gene-SPHA_10579	0	0	0	0	0	0	0	0	0	0	0	0	0	0	0	0
gene-SPHA_1058	0	0	0	0	0	0	0	0	0	0	0	0	0	0	0	0
gene-SPHA_10580	0	0	0	0	0	0	0	0	0	0	0	0	0	0	0	0
gene-SPHA_10581	0	0	0	0	0	0	0	0	0	0	0	0	0	0	0	0
gene-SPHA_10582	0	0	0	0	0	0	0	0	0	0	0	0	0	0	0	0
gene-SPHA_10583	0	0	0	0	0	0	0	0	0	0	0	0	0	0	0	0
gene-SPHA_10584	0	0	0	0	0	0	0	0	0	0	0	0	0	0	0	0
gene-SPHA_10585	0	0	0	0	0	0	0	0	0	0	0	0	0	0	0	0
gene-SPHA_10586	0	0	0	0	0	0	0	0	0	0	0	0	0	0	0	0
gene-SPHA_10587	0	0	0	0	0	0	0	0	0	0	0	0	0	0	0	0
gene-SPHA_10588	0	0	0	0	0	0	0	0	0	0	0	0	0	0	0	0
gene-SPHA_10589	0	0	0	0	0	0	0	0	0	0	0	0	0	0	0	0
gene-SPHA_1059	0	0	0	0	0	0	0	0	0	0	0	0	0	0	0	0
gene-SPHA_10590	0	0	0	0	0	0	0	0	0	0	0	0	0	0	0	0
gene-SPHA_10591	0	0	0	0	0	0	0	0	0	0	0	0	0	0	0	0
gene-SPHA_10592	0	0	0	0	0	0	0	0	0	0	0	0	0	0	0	0
gene-SPHA_10593	0	0	0	0	0	0	0	0	0	0	0	0	0	0	0	0
gene-SPHA_10594	0	0	0	0	0	0	0	0	0	0	0	0	0	0	0	0
gene-SPHA_10595	0	0	0	0	0	0	0	0	0	0	0	0	0	0	0	0
gene-SPHA_10596	0	0	0	0	0	0	0	0	0	0	0	0	0	0	0	0
gene-SPHA_10597	0	0	0	0	0	0	0	0	0	0	0	0	0	0	0	0
gene-SPHA_10598	0	0	0	0	0	0	0	0	0	0	0	0	0	0	0	0
gene-SPHA_10599	0	0	0	0	0	0	0	0	0	0	0	0	0	0	0	0
gene-SPHA_106	11.763	12.6176	11.9526	12.0843	0	0.199837	0	1.16605	0	0.137525	1.44636	0.314828	1.23531	0.618598	0.513642	2.92885
gene-SPHA_1060	0	0	0	0	0	0	0	0	0	0	0	0	0	0	0	0
gene-SPHA_10600	0	0	0	0	0	0	0	0	0	0	0	0	0	0	0	0
gene-SPHA_10601	0	0	0	0	0	0	0	0	0	0	0	0	0	0	0	0
gene-SPHA_10602	0	0	0	0	0	0	0	0	0	0	0	0	0	0	0	0
gene-SPHA_10603	0	0	0	0	0	0	0	0	0	0	0	0	0	0	0	0
gene-SPHA_10604	0	0	0	0	0	0	0	0	0	0	0	0	0	0	0	0
gene-SPHA_10605	0	0	0	0	0	0	0	0	0	0	0	0	0	0	0	0
gene-SPHA_10606	0	0	0	0	0	0	0	0	0	0	0	0	0	0	0	0
gene-SPHA_10607	0	0	0	0	0	0	0	0	0	0	0	0	0	0	0	0
gene-SPHA_10608	0	0	0	0	0	0	0	0	0	0	0	0	0	0	0	0
gene-SPHA_10609	0	0	0	0	0	0	0	0	0	0	0	0	0	0	0	0
gene-SPHA_1061	0	0	0	0	0	0	0	0	0	0	0	0	0	0	0	0
gene-SPHA_10610	0	0	0	0	0	0	0	0	0	0	0	0	0	0	0	0
gene-SPHA_10611	0	0	0	0	0	0	0	0	0	0	0	0	0	0	0	0
gene-SPHA_10612	292.458	193.404	232.895	235.55	847.485	1164.57	817.637	705.268	264.023	618.988	468.882	424.183	1060.37	1120.22	1059.2	1263.91
gene-SPHA_10613	40.4676	39.63	33.553	37.0157	19.1752	10.6074	25.1691	24.2661	8.55755	32.6622	28.586	31.9366	10.8004	12.3797	5.53792	16.4235
gene-SPHA_10614	27.5786	37.8488	25.5944	26.2504	97.5852	57.8583	116.927	105.964	40.0242	139.03	110.374	209.142	39.8041	42.2464	42.5895	88.9814
gene-SPHA_10615	1.15213	0.990215	0.39569	0.770195	0	0	0	0	0	0.32898	0.024472	0	1.03911	0	0.852198	3.72004
gene-SPHA_10616	0	0	0	0	0	0	0	0	0	0	0	0	0	0	0	0
gene-SPHA_10617	0	0	0	0	0	0	0	0	0	0	0	0	0	0	0	0
gene-SPHA_10618	144.883	113.008	192.541	150.584	58.1711	50.803	56.1117	56.7766	28.3886	124.798	117.739	111.497	65.1725	44.3011	64.0091	146.024
gene-SPHA_10619	10.3322	7.42735	12.5228	10.039	0.156886	4.77117	0.350699	0	0	0.974113	2.24675	6.56002	0.189743	0	0.049218	0.368888
gene-SPHA_1062	0	0	0	0	0	0	0	0	0	0	0	0	0	0	0	0
gene-SPHA_10620	0	0	0	0	0	0	0	0	0	0	0	0	0	0	0	0
gene-SPHA_10621	0.221294	0	0	0	0	0	0	0	0	0	0	0	0	0	0	0
gene-SPHA_10622	41.1645	65.4556	64.7653	57.3088	5.81886	17.3368	2.0411	5.45166	0	0.993952	23.0904	2.27055	6.65463	24.7536	7.78198	12.1637
gene-SPHA_10623	30.4091	50.0337	40.5877	50.1632	0.381566	9.46358	1.65548	0.515023	0.055713	0.194723	9.88296	1.17591	2.77149	5.90473	3.13606	3.81203
gene-SPHA_10624	27.2259	14.3237	26.9979	24.4209	2.53394	25.9491	3.76266	4.30479	1.38674	3.2511	13.5759	12.3197	11.4314	13.8699	13.6739	12.9733
gene-SPHA_10625	0	0	0	0	0	0	0	0	0	0	0	0	0	0	0	0
gene-SPHA_10626	0	0	0	0	0	0	0	0	0	0	0	0	0	0	0	0
gene-SPHA_10627	0	0	0	0	0	0	0	0	0	0	0	0	0	0	0	0
gene-SPHA_10628	8.24582	8.04604	9.62616	8.65517	1.39952	3.59123	1.89337	1.48716	0	0	1.97693	1.09431	5.04908	0	5.4	3.83295
gene-SPHA_10629	6.84929	2.82409	3.89935	3.04204	0.122633	0.633145	0	0	0	0.041799	0.581281	0.438059	2.58765	0.012759	1.29463	11.1343
gene-SPHA_1063	0	0	0	0	0	0	0	0	0	0	0	0	0	0	0	0
gene-SPHA_10630	0	0	0	0	0	0	0	0	0	0	0	0	0	0	0	0
gene-SPHA_10631	0	0	0	0	0	0	0	0	0	0	0	0	0	0	0	0
gene-SPHA_10632	0	0	0	0	0	0	0	0	0	0	0	0	0	0	0	0
gene-SPHA_10633	0	0	0	0	0	0	0	0	0	0	0	0	0	0	0	0
gene-SPHA_10634	0	0	0.074845	0.017095	0	0	0	0	0	0	0	0	0	0	0	0
gene-SPHA_10635	0.057429	0	0	0	0	0	0	0	0	0	0	0	0	0	0	0
gene-SPHA_10636	0	0	0	0	0	0	0	0	0	0	0	0	0	0	0	0
gene-SPHA_10637	0	0	0	0	0	0	0	0	0	0	0	0	0	0	0	0
gene-SPHA_10638	0	0	0	0	0	0	0	0	0	0	0	0	0	0	0	0
gene-SPHA_10639	182.113	187.356	223.972	191.668	7.89437	24.8932	2.49593	5.63071	0	6.51237	13.8917	7.68309	28.8388	1.32048	24.2223	34.3727
gene-SPHA_1064	0	0	0	0	0	0	0	0	0	0	0	0	0	0	0	0
gene-SPHA_10640	6.01663	7.6669	6.53801	7.13891	0	0	0	0	0	2.62231	2.57383	7.69132	0	0	0	0
gene-SPHA_10641	148.388	140.331	137.52	148.182	150.394	85.7526	145.24	144.233	32.7359	233.459	298.015	364.358	63.0406	66.2059	63.1143	82.2861
gene-SPHA_10642	18.683	14.8126	17.8566	17.5725	7.31073	4.80452	9.9067	5.52376	4.35546	7.59288	5.82489	3.60688	0.763448	1.96619	0	0.616133
gene-SPHA_10643	23.7531	27.1449	18.337	25.8373	0	2.71256	0	0.441245	0	0	1.72781	0	0.792886	0	0	1.36753
gene-SPHA_10644	0	0	0	0	0	0	0	0	0	0	0	0	0	0	0	0
gene-SPHA_10645	0	0	0	0	0	0	0	0	0	0	0	0	0	0	0	0
gene-SPHA_10646	0	0	0	0	0	0	0	0	0	0	0	0	0	0	0	0
gene-SPHA_10647	0	0	0.03815	0	0	0	0	0	0	0	0	0	0	0	0	0
gene-SPHA_10648	0	0	0	0	0	0	0	0	0	0	0	0	0	0	0	0
gene-SPHA_10649	0	0	0	0	0	0	0	0	0	0	0	0	0	0	0	0
gene-SPHA_1065	0	0	0	0	0	0	0	0	0	0	0	0	0	0	0	0
gene-SPHA_10650	0.554613	0	0.172305	0.133289	0	0	0	0	0.284614	0	0	0	0	0	0	0
gene-SPHA_10651	0	0	0	0	0	0	0	0	0.214913	0	0	0	0	0	0	0
gene-SPHA_10652	0	0	0	0	0	0	0	0	0	0	0	0	0	0	0	0
gene-SPHA_10653	0	0	0	0	0	0	0	0	0	0	0	0	0	0	0	0
gene-SPHA_10654	0	0	0	0	0	0	0	0	0	0	0	0	0	0	0	0
gene-SPHA_10655	0	0	0	0	0	0	0	0	0	0	0	0	0	0	0	0
gene-SPHA_10656	0	0	0	0	0	0	0	0	0	0	0	0	0	0	0	0
gene-SPHA_10657	0	0	0	0	0	0	0	0	0	0	0	0	0	0	0	0
gene-SPHA_10658	0	0	0	0	0	0	0	0	0	0	0	0	0	0	0	0
gene-SPHA_10659	0	0	0	0	0	0	0	0	0	0	0	0	0	0	0	0
gene-SPHA_1066	0	0	0	0	0	0	0	0	0	0	0	0	0	0	0	0
gene-SPHA_10660	0	0	0	0	0	0	0	0	0	0	0	0	0	0	0	0
gene-SPHA_10661	28.3997	38.0645	26.7674	32.1338	2.71149	1.15928	1.39383	1.7152	0.107024	0.051399	2.22423	0.504251	3.23744	0.528924	1.91942	2.78658
gene-SPHA_10662	0	0	0	0	0	0	0	0	0	0	0	0	0	0	0	0
gene-SPHA_10663	0	0	0	0	0	0.280046	0	0	0	0	0	0	0	0	0	0.207875
gene-SPHA_10664	0	0	0	0	0	0	0	0	0	0	0	0	0	0	0	0
gene-SPHA_10665	0	0	0	0	0	0	0	0	0	0	0	0	0	0	0	0
gene-SPHA_10666	81.1764	74.4723	77.4384	66.3879	48.5755	27.8961	49.2938	44.7279	10.3879	66.8501	74.8	67.547	16.1825	17.7614	16.0306	18.8193
gene-SPHA_10667	0	0	0	0	0	0	0	0	0	0	0	0	0	0	0	0
gene-SPHA_10668	0	0	0	0	0	0	0	0	0	0	0	0	0	0	0	0
gene-SPHA_10669	0.741146	0.829042	1.1703	0.991907	0.377	0.065209	0.396572	0.272071	0.367576	0.72174	0.307185	0.451455	0.037246	0.267759	0.187446	0.345111
gene-SPHA_1067	0	0	0	0	0	0	0	0	0	0	0	0	0	0	0	0
gene-SPHA_10670	26.089	28.0255	31.521	26.5583	4.3525	7.44501	3.5034	0.4166	0.209815	2.42136	3.00049	0.278649	6.44384	4.54943	2.23427	19.7816
gene-SPHA_10671	0.028419	0.488595	0.041252	0.126256	0	1.78153	0	0	6.03154	2.72989	3.164	1.50045	25.0522	0.012222	22.5692	0.048218
gene-SPHA_10672	0	0	0	0	0	0	0	0	0	0	0	0	0	0	0	0
gene-SPHA_10673	0	0	0	0	0	0	0	0	0	0	0	0	0	0	0	0
gene-SPHA_10674	0	0	0	0	0	0	0	0	0	0	0	0	0	0	0	0
gene-SPHA_10675	0	0	0	0	0	0	0	0	0	0	0	0	0	0	0	0
gene-SPHA_10676	0	0	0	0	0	0	0	0	0	0	0	0	0	0	0	0
gene-SPHA_10677	0	0	0	0	0	0	0	0	0	0	0	0	0	0	0	0
gene-SPHA_10678	0	0	0	0	0	0	0	0	0	0	0	0	0	0	0	0
gene-SPHA_10679	0	0	0	0	0	0	0	0	0	0	0	0	0	0	0	0
gene-SPHA_1068	0	0	0	0	0	0	0	0	0	0	0	0	0	0	0	0
gene-SPHA_10680	0	0	0	0	0	0	0	0	0	0	0	0	0	0	0	0
gene-SPHA_10681	0	0	0	0	0	0	0	0	0	0	0	0	0	0	0	0
gene-SPHA_10682	0	0	0	0	0	0	0	0	0	0	0	0	0	0	0	0
gene-SPHA_10683	0	0	0	0	0	0	0	0	0	0	0	0	0	0	0	0
gene-SPHA_10684	0	0	0	0	0	0	0	0	0	0	0	0	0	0	0	0
gene-SPHA_10685	0	0	0	0	0	0	0	0	0	0	0	0	0	0	0	0
gene-SPHA_10686	0	0	0	0	0	0	0	0	0	0	0	0	0	0	0	0
gene-SPHA_10687	0	0	0	0	0	0	0	0	0	0	0	0	0	0	0	0
gene-SPHA_10688	0	0	0	0	0	0	0	0	0	0	0	0	0	0	0	0
gene-SPHA_10689	0	0	0	0	0	0	0	0	0	0	0	0	0	0	0	0
gene-SPHA_1069	0	0	0	0	0	0	0	0	0	0	0	0	0	0	0	0
gene-SPHA_10690	0	0	0	0	0	0	0	0	0	0	0	0	0	0	0	0
gene-SPHA_10691	0	0	0	0	0	0	0	0	0	0	0	0	0	0	0	0
gene-SPHA_10692	0	0	0	0	0	0	0	0	0	0	0	0	0	0	0	0
gene-SPHA_10693	0	0	0	0	0	0	0	0	0	0	0	0	0	0	0	0
gene-SPHA_10694	0	0	0	0	0	0	0	0	0	0	0	0	0	0	0	0
gene-SPHA_10695	0	0	0	0	0	0	0	0	0	0	0	0	0	0	0	0
gene-SPHA_10696	0	0	0	0	0	0	0	0	0	0	0	0	0	0	0	0
gene-SPHA_10697	0	0	0	0	0	0	0	0	0	0	0	0	0	0	0	0
gene-SPHA_10698	0	0	0	0	0	0	0	0	0	0	0	0	0	0	0	0
gene-SPHA_10699	0	0	0	0	0	0	0	0	0	0	0	0	0	0	0	0
gene-SPHA_107	0	0	0	0	0	0	0	0	0	0	0	0	0	0	0	0
gene-SPHA_1070	0	0	0	0	0	0	0	0	0	0	0	0	0	0	0	0
gene-SPHA_10700	0	0	0	0	0	0	0	0	0	0	0	0	0	0	0	0
gene-SPHA_10701	0	0	0	0	0	0	0	0	0	0	0	0	0	0	0	0
gene-SPHA_10702	0	0	0	0	0	0	0	0	0	0	0	0	0	0	0	0
gene-SPHA_10703	3.24069	3.00644	2.76518	3.00198	0.142548	0.252185	0.260399	0.2474	0	0	0.405567	0.325854	0.653601	0.254304	0.667464	1.10655
gene-SPHA_10704	18.8162	21.268	19.5442	20.7026	1.48862	0.421886	2.90169	0.348536	0.852304	2.64117	4.0741	1.65043	2.46215	0.64118	3.46137	13.9428
gene-SPHA_10705	126.986	111.733	130.304	115.985	17.3952	14.7189	19.7127	20.1329	9.92632	24.3913	36.7631	21.5829	18.1509	10.1528	14.9732	12.2538
gene-SPHA_10706	4.34958	5.2725	3.72901	5.57002	0.308139	1.17274	0	0.120126	0.399407	0	0.441613	0.465723	0.770296	1.65089	0.143934	0.223618
gene-SPHA_10707	0.709624	2.00717	3.83995	2.85895	0	0	0	0	0	0	0	0	0	0	0	0
gene-SPHA_10708	0	0	0	0	0	0	0	0	0	0	0	0	0	0	0	0
gene-SPHA_10709	0	0	0	0	0	0	0	0	0	0	0	0	0	0	0	0
gene-SPHA_1071	0	0	0	0	0	0	0	0	0	0	0	0	0	0	0	0
gene-SPHA_10710	0	0	0	0	0	0	0	0	0	0	0	0	0	0	0	0
gene-SPHA_10711	0	0	0	0	0	0	0	0	0	0	0	0	0	0	0	0
gene-SPHA_10712	0	0	0	0	0	0	0	0	0	0	0	0	0	0	0	0
gene-SPHA_10713	0.532987	0.13824	0.631391	0.408765	0.150761	5.51583	0.440094	0.428916	0	0.844187	0.171896	2.03412	0.356183	0	0.409093	0.113659
gene-SPHA_10714	0	0	0	0	0	0.103426	0	0	0	0.077063	0.049355	0.024289	0.089336	0.102408	0	0.16214
gene-SPHA_10715	0	0	0	0	0	0	0	0	0	0	0	0	0	0	0	0
gene-SPHA_10716	0	0	0	0	0	0	0	0	0	0	0	0	0	0	0	0
gene-SPHA_10717	0	0	0	0	0	0	0	0	0	0	0	0	0	0	0	0
gene-SPHA_10718	0	0	0	0	0	0	0	0	0	0	0	0	0	0	0	0
gene-SPHA_10719	0	0	0	0	0	0	0	0	0	0	0	0	0	0	0	0
gene-SPHA_1072	0	0	0	0	0	0	0	0	0	0	0	0	0	0	0	0
gene-SPHA_10720	0	0	0	0	0	0	0	0	0	0	0	0	0	0	0	0
gene-SPHA_10721	0	0	0	0	0	0	0	0	0	0	0	0	0	0	0	0
gene-SPHA_10722	0	0	0	0	0	0	0	0	0	0	0	0	0	0	0	0
gene-SPHA_10723	0	0	0	0	0	0	0	0	0	0	0	0	0	0	0	0
gene-SPHA_10724	0	0	0	0	0	0	0	0	0	0	0	0	0	0	0	0
gene-SPHA_10725	0	0	0	0	0	0	0	0	0	0	0	0	0	0	0	0
gene-SPHA_10726	0	0	0.126231	0	0	0	0	0	0	0	0	0	0	0	0	0
gene-SPHA_10727	0	0	0	0	0	0	0	0	0	0	0	0	0	0	0	0
gene-SPHA_10728	0	0	0	0	0	0	0	0	0	0	0	0	0	0	0	0
gene-SPHA_10729	0	0	0	0	0	0	0	0	0	0	0	0	0	0	0	0
gene-SPHA_1073	0	0	0	0	0	0	0	0	0	0	0	0	0	0	0	0
gene-SPHA_10730	0	0	0	0	0	0	0	0	0	0	0	0	0	0	0	0
gene-SPHA_10731	0	0	0	0	0	0	0	0	0	0	0	0	0	0	0	0
gene-SPHA_10732	0	0	0	0	0	0	0	0	0	0	0	0	0	0	0	0
gene-SPHA_10733	0	0	0	0	0	0	0	0	0	0	0	0	0	0	0	0
gene-SPHA_10734	0.009959	0.094592	0.007744	0	0	0	0	0	0	0	0	0	0	0	0	0
gene-SPHA_10735	0	0	0	0	0	0	0	0	0	0	0	0	0	0	0	0
gene-SPHA_10736	0	0	0	0	0	0	0	0	0	0	0	0	0	0	0	0
gene-SPHA_10737	0	0	0	0	0	0	0	0	0	0	0	0	0	0	0	0
gene-SPHA_10738	0	0	0	0	0	0	0	0	0	0	0	0	0	0	0	0
gene-SPHA_10739	0	0	0	0	0	0	0	0	0	0	0	0	0	0	0	0
gene-SPHA_1074	0	0	0	0	0	0	0	0	0	0	0	0	0	0	0	0
gene-SPHA_10740	0	0	0	0	0	0	0	0	0	0	0	0	0	0	0	0
gene-SPHA_10741	0	0	0	0	0	0	0	0	0	0	0	0	0	0	0	0
gene-SPHA_10742	0	0	0	0	0	0	0	0	0	0	0	0	0	0	0	0
gene-SPHA_10743	0	0	0	0	0	0	0	0	0	0	0	0	0	0	0	0
gene-SPHA_10744	0	0	0	0	0	0	0	0	0	0	0	0	0	0	0	0
gene-SPHA_10745	0	0	0	0	0	0	0	0	0	0	0	0	0	0	0	0
gene-SPHA_10746	0	0	0	0	0	0	0	0	0	0	0	0	0	0	0	0
gene-SPHA_10747	0	0	0	0	0	0	0	0	0	0	0	0	0	0	0	0
gene-SPHA_10748	0	0	0	0	0	0	0	0	0	0	0	0	0	0	0	0
gene-SPHA_10749	0	0	0	0	0	0	0	0	0	0	0	0	0	0	0	0
gene-SPHA_1075	0	0	0	0	0	0	0	0	0	0	0	0	0	0	0	0
gene-SPHA_10750	0	0	0	0	0	0	0	0	0	0	0	0	0	0	0	0
gene-SPHA_10751	0	0	0	0	0	0	0	0	0	0	0	0	0	0	0	0
gene-SPHA_10752	0	0	0	0	0	0	0	0	0	0	0	0	0	0	0	0
gene-SPHA_10753	0	0	0.416222	0	0	0	0	0	0	0	0	0	0	0	0	0
gene-SPHA_10754	0	0	0	0	0	0	0	0	0	0	0	0	0	0	0	0
gene-SPHA_10755	0	0	0	0.108777	0	0	0	0	0	0	0	0	0	0	0	0
gene-SPHA_10756	0.376059	0	0	0	0	0	0	0	0	0	0	0	0	0	0	0
gene-SPHA_10757	0	0	0	0	0	0	0	0	0	0	0	0	0	0	0	0
gene-SPHA_10758	0.143414	0	0.05315	0.694743	0	0	0	0	0	0	0	0	0	0	0	0
gene-SPHA_10759	0	0	0	0	0	0	0	0	0	0	0	0	0	0	0	0
gene-SPHA_1076	0	0	0	0	0	0	0	0	0	0	0	0	0	0	0	0
gene-SPHA_10760	0	0	0	0	0	0	0	0	0	0	0	0	0	0	0	0
gene-SPHA_10761	0	0	0	0	0	0	0	0	0	0	0	0	0	0	0	0
gene-SPHA_10762	0	0	0	0	0	0	0	0	0	0	0	0	0	0	0	0
gene-SPHA_10763	0	0	0	0	0	0	0	0	0	0	0	0	0	0	0	0
gene-SPHA_10764	0	0	0	0	0	0	0	0	0	0	0	0	0	0	0	0
gene-SPHA_10765	0	0	0	0	0	0	0	0	0	0	0	0	0	0	0	0
gene-SPHA_10766	0.208713	0.210916	0.091856	0.200991	0	0	0.154753	0.416352	0	0	0.231782	0.392062	0.267841	0	0.262577	0.093271
gene-SPHA_10767	0.924798	3.60601	0.991738	2.69785	0	0	1.97556	0.227983	0	0	0.877645	0.525367	0.786715	0.028561	0.044558	0
gene-SPHA_10768	0.073332	0.22032	0.043499	0.311264	0	0.317537	0	0.475545	0	0	0.208783	0.370372	0	0.667154	0.867371	0
gene-SPHA_10769	0	0	0	0	0	0	0	0	0	0	0	0	0	0	0	0
gene-SPHA_1077	0	0	0	0	0	0	0	0	0	0	0	0	0	0	0	0
gene-SPHA_10770	0	0	0	0	0	0	0	0	0	0	0	0	0	0	0	0
gene-SPHA_10771	0	0	0	0	0	0	0	0	0	0	0	0	0	0	0	0
gene-SPHA_10772	0	0	0	0	0	0	0	0	0	0	0	0	0	0	0	0
gene-SPHA_10773	0	0	0	0	0	0	0	0	0	0	0	0	0	0	0	0
gene-SPHA_10774	0	0	0	0	0	0	0	0	0	0	0	0	0	0	0	0
gene-SPHA_10775	0	0	0	0	0	0	0	0	0	0	0	0	0	0	0	0
gene-SPHA_10776	0	0	0	0	0	0	0	0	0	0	0	0	0	0	0	0
gene-SPHA_10777	0.933716	1.09837	1.22577	0.481236	0	0	0	0	0	0	0.633506	0	0	0	0	0
gene-SPHA_10778	0	0	0	0	0	0	0	0	0	0	0	0	0	0	0	0
gene-SPHA_10779	42.74	43.1686	44.4728	42.2111	14.7559	24.1871	11.9475	13.2745	1.30977	8.72832	25.4463	10.9668	25.1563	17.2027	25.8779	49.755
gene-SPHA_1078	0	0	0	0	0	0	0	0	0	0	0	0	0	0	0	0
gene-SPHA_10780	0	0	0	0	0	0	0	0	0	0	0	0	0	0	0	0
gene-SPHA_10781	2.50716	4.9178	3.11189	3.44331	0.048681	0	0.094719	0	0	0.009742	0.020278	0.044409	0.222019	0	0.138227	0.001329
gene-SPHA_10782	0	0	0	0	0	0	0	0	0	0	0	0	0	0	0	0
gene-SPHA_10783	0	0	0	0.012018	0	0	0	0	0	0	0	0	0	0	0	0
gene-SPHA_10784	28.4994	35.131	23.8736	24.2763	0.044773	2.49242	0.357764	1.64059	0	0.54723	2.3276	2.03843	0.098208	0	0.023556	0.719871
gene-SPHA_10785	90.0043	106.14	78.5392	94.3076	32.8365	27.206	30.8493	44.4576	14.3665	80.9695	72.4589	90.9531	19.9005	25.2304	21.5249	105.949
gene-SPHA_10786	7.62494	1.3985	3.78078	9.65087	0.09103	0	0	0	0	0	0	0	0	0	0	0.061627
gene-SPHA_10787	0	0	0	0	0	0	0	0	0	0	0	0	0	0	0	0
gene-SPHA_10788	0	0	0	0	0	0	0	0	0	0	0	0	0	0	0	0
gene-SPHA_10789	0	0	0	0	0	0	0	0	0	0	0	0	0	0	0	0
gene-SPHA_1079	0	0	0	0	0	0	0	0	0	0	0	0	0	0	0	0
gene-SPHA_10790	0	0	0	0	0	0	0	0	0	0	0	0	0	0	0	0
gene-SPHA_10791	0	0	0	0	0	0	0	0	0	0	0	0	0	0	0	0
gene-SPHA_10792	0	0	0	0	0	0	0	0	0	0	0	0	0	0	0	0
gene-SPHA_10793	0	0	0	0	0	0	0	0	0	0	0	0	0	0	0	0
gene-SPHA_10794	0	0	0	0	0	0	0	0	0	0	0	0	0	0	0	0
gene-SPHA_10795	0	0	0	0	0	0	0	0	0	0	0	0	0	0	0	0
gene-SPHA_10796	0	0	0	0	0	0	0	0	0	0	0	0	0	0	0	0
gene-SPHA_10797	0	0	0	0	0	0	0	0	0	0	0	0	0	0	0	0
gene-SPHA_10798	0	0	0	0	0	0	0	0	0	0	0	0	0	0	0	0
gene-SPHA_10799	0	0	0	0	0	0	0	0	0	0	0	0	0	0	0	0
gene-SPHA_108	4.45444	4.28863	6.18162	5.16437	31.3376	20.4914	37.3656	39.7622	10.9821	33.9954	26.1278	39.0181	11.0154	25.9696	11.9058	50.6678
gene-SPHA_1080	0	0	0	0	0	0	0	0	0	0	0	0	0	0	0	0
gene-SPHA_10800	0	0	0.11434	0.197472	0	0	0	0	0	0	0	0	0	0	0	0
gene-SPHA_10801	0	0	0	0	0	0	0	0	0	0	0	0	0	0	0	0
gene-SPHA_10802	0	0	0	0	0	0	0	0	0	0	0	0	0	0	0	0
gene-SPHA_10803	0	0	0	0	0	0	0	0	0	0	0	0	0	0	0	0
gene-SPHA_10804	0	0	0	0	0	0	0	0	0	0	0	0	0	0	0	0
gene-SPHA_10805	0	0.15276	0.085618	0	0	0	0	0	0	0	0	0	0	0	0	0
gene-SPHA_10806	0	0	0	0	0	0	0	0	0	0	0	0	0	0	0	0
gene-SPHA_10807	0	0	0	0	0	0	0	0	0	0	0	0	0	0	0	0
gene-SPHA_10808	0	0	0	0	0	0	0	0	0	0	0	0	0	0	0	0
gene-SPHA_10809	0	0	0	0	0	0	0	0	0	0	0	0	0	0	0	0
gene-SPHA_1081	0	0	0	0	0	0	0	0	0	0	0	0	0	0	0	0
gene-SPHA_10810	0	0	0	0	0	0	0	0	0	0	0	0	0	0	0	0
gene-SPHA_10811	0	0	0	0	0	0	0	0	0	0	0	0	0	0	0	0
gene-SPHA_10812	0	0	0	0	0	0	0	0	0	0	0	0	0	0	0	0
gene-SPHA_10813	0	0	0	0	0	0	0	0	0	0	0	0	0	0	0	0
gene-SPHA_10814	0	0	0	0	0	0	0	0	0	0	0	0	0	0	0	0
gene-SPHA_10815	0	0	0	0	0	0	0	0	0	0	0	0	0	0	0	0
gene-SPHA_10816	0	0	0	0	0	0	0	0	0	0	0	0	0	0	0	0
gene-SPHA_10817	0	0	0	0	0	0	0	0	0	0	0	0	0	0	0	0
gene-SPHA_10818	0	0	0	0	0	0	0	0	0	0	0	0	0	0	0	0
gene-SPHA_10819	0	0	0	0	0	0	0	0	0	0	0	0	0	0	0	0
gene-SPHA_1082	0	0	0	0	0	0	0	0	0	0	0	0	0	0	0	0
gene-SPHA_10820	0.176979	0	0	0	0	0	0	0	0	0	0	0	0	0	0	0
gene-SPHA_10821	0	0	0	0	0	0	0	0	0	0	0	0	0	0	0	0
gene-SPHA_10822	0	0	0	0	0	0	0	0	0	0	0	0	0	0	0	0
gene-SPHA_10823	0	0	0	0	0	0	0	0	0	0	0	0	0	0	0	0
gene-SPHA_10824	0	0	0	0	0	0	0	0	0	0	0	0	0	0	0	0
gene-SPHA_10825	0	0	0	0	0	0	0	0	0	0	0	0	0	0	0	0
gene-SPHA_10826	0.255501	0.243281	1.51893	0.24943	0	0	0	0.846227	0	0	0	0	0	0	0	0
gene-SPHA_10827	0	0	0	0	0	0	0	0	0	0	0	0	0	0	0	0
gene-SPHA_10828	31.2772	29.6977	34.3818	50.9208	9.18222	16.8354	15.8748	15.1864	2.4755	49.1335	51.0738	33.077	10.9978	19.9374	12.5408	9.91403
gene-SPHA_10829	0	0	0	0	0	0	0	0	0	0	0	0	0	0	0	0
gene-SPHA_1083	0	0	0	0	0	0	0	0	0	0	0	0	0	0	0	0
gene-SPHA_10830	0	0	0	0	0	0	0	0	0	0	0	0	0	0	0	0
gene-SPHA_10831	0	0	0	0	0	0	0	0	0	0	0	0	0	0	0	0
gene-SPHA_10832	0	0	0	0	0	0	0	0	0	0	0	0	0	0	0	0
gene-SPHA_10833	0	0	0	0	0	0	0	0	0	0	0	0	0	0	0	0
gene-SPHA_10834	0	0	0	0	0	0	0	0	0	0	0	0	0	0	0	0
gene-SPHA_10835	0	0	0	0	0	0	0	0	0	0	0	0	0	0	0	0
gene-SPHA_10836	0	0	0	0	0	0.35923	0	0	0	0	0	0	0	0	0	0
gene-SPHA_10837	0	0	0	0	0	0	0	0	0	0	0	0	0	0	0	0
gene-SPHA_10838	0	0	0	0	0	0	0	0	0	0	0	0	0	0	0	0
gene-SPHA_10839	0	0	0	0	0	0	0	0	0	0	0	0	0	0	0	0
gene-SPHA_1084	0	0	0	0	0	0	0	0	0	0	0	0	0	0	0	0
gene-SPHA_10840	0	0	0	0	0	0	0	0	0	0	0	0	0	0	0	0
gene-SPHA_10841	0	0	0	0	0	0	0	0	0	0	0	0	0	0	0	0
gene-SPHA_10842	0	0	0	0	0	0	0	0	0	0	0	0	0	0	0	0
gene-SPHA_10843	0	0	0	0	0	0	0	0	0	0	0	0	0	0	0	0
gene-SPHA_10844	0	0	0	0	0	0	0	0	0	0	0	0	0	0	0	0
gene-SPHA_10845	0	0	0	0	0	0	0	0	0	0	0	0	0	0	0	0
gene-SPHA_10846	0	0	0	0	0	0	0	0	0	0	0	0	0	0	0	0
gene-SPHA_10847	0	0	0	0	0	0	0	0	0	0	0	0	0	0	0	0
gene-SPHA_10848	0	0	0	0	0	0	0	0	0	0	0	0	0	0	0	0
gene-SPHA_10849	0	0	0	0	0	0	0	0	0	0	0	0	0	0	0	0
gene-SPHA_1085	0	0	0	0	0	0	0	0	0	0	0	0	0	0	0	0
gene-SPHA_10850	0	0	0	0	0	0	0	0	0	0	0	0	0	0	0	0
gene-SPHA_10851	0	0	0	0	0	0	0	0	0	0	0	0	0	0	0	0
gene-SPHA_10852	0	0	0	0	0	0	0	0	0	0	0	0	0	0	0	0
gene-SPHA_10853	0	0	0	0	0	0	0	0	0	0	0	0	0	0	0	0
gene-SPHA_10854	0	0	0	0	0	0	0	0	0	0	0	0	0	0	0	0
gene-SPHA_10855	0	0	0	0	0	0	0	0	0	0	0	0	0	0	0	0
gene-SPHA_10856	0	0	0	0	0	0	0	0	0	0	0	0	0	0	0	0
gene-SPHA_10857	0	0	0	0	0	0	0	0	0	0	0	0	0	0	0	0
gene-SPHA_10858	0	0	0	0	0	0	0	0	0	0	0	0	0	0	0	0
gene-SPHA_10859	0	0	0	0	0	0	0	0	0	0	0	0	0	0	0	0
gene-SPHA_1086	0	0	0	0	0	0	0	0	0	0	0	0	0	0	0	0
gene-SPHA_10860	0	0	0	0	0	0	0	0	0	0	0	0	0	0	0	0
gene-SPHA_10861	87.1549	66.4928	86.0976	84.4754	38.6739	25.6554	2.77198	41.0446	217.67	16.7785	22.2653	3.43447	73.8997	49.0252	68.8637	49.5903
gene-SPHA_10862	0	0	0	0	0	0	0	0	0	0	0	0	0	0	0	0
gene-SPHA_10863	0	0	0	0	0	0	0	0	0	0	0	0	0	0	0	0
gene-SPHA_10864	0	0	0	0	0	0	0	0	0	0	0	0	0	0	0	0
gene-SPHA_10865	0	0	0	0	0	0	0	0	0	0	0	0	0	0	0	0
gene-SPHA_10866	0	0	0	0	0	0	0	0	0	0	0	0	0	0	0	0
gene-SPHA_10867	0	0	0	0	0	0	0	0	0	0	0	0	0	0	0	0
gene-SPHA_10868	0	0	0	0	0	0	0	0	0	0	0	0	0	0	0	0
gene-SPHA_10869	0	0	0	0	0	0	0	0	0	0	0	0	0	0	0	0
gene-SPHA_1087	0	0	0	0	0	0	0	0	0	0	0	0	0	0	0	0
gene-SPHA_10870	0	0	0	0	0	0	0	0	0	0	0	0	0	0	0	0
gene-SPHA_10871	0	0	0	0	0	0	0	0	0	0	0	0	0	0	0	0
gene-SPHA_10872	0	0	0	0	0	0	0	0	0	0	0	0	0	0	0	0
gene-SPHA_10873	0	0	0	0	0	0	0	0	0	0	0	0	0	0	0	0
gene-SPHA_10874	0	0	0	0	0	0	0	0	0	0	0	0	0	0	0	0
gene-SPHA_10875	0	0	0	0	0	0	0	0	0	0	0	0	0	0	0	0
gene-SPHA_10876	0	0	0	0	0	0	0	0	0	0	0	0	0	0	0	0
gene-SPHA_10877	0	0	0	0	0	0	0	0	0	0	0	0	0	0	0	0
gene-SPHA_10878	0	0	0	0	0	0	0	0	0	0	0	0	0	0	0	0
gene-SPHA_10879	0	0	0	0	0	0	0	0	0	0	0	0	0	0	0	0
gene-SPHA_1088	0	0	0	0	0	0	0	0	0	0	0	0	0	0	0	0
gene-SPHA_10880	0	0	0	0	0	0	0	0	0	0	0	0	0	0	0	0
gene-SPHA_10881	0	0	0	0	0	0	0	0	0	0	0	0	0	0	0	0
gene-SPHA_10882	0	0	0	0	0	0	0	0	0	0	0	0	0	0	0	0
gene-SPHA_10883	0	0	0	0	0	0	0	0	0	0	0	0	0	0	0	0
gene-SPHA_10884	0	0	0	0	0	0	0	0	0	0	0	0	0	0	0	0
gene-SPHA_10885	0	0	0	0	0	0	0	0	0	0	0	0	0	0	0	0
gene-SPHA_10886	0	0	0	0	0	0	0	0	0	0	0	0	0	0	0	0
gene-SPHA_10887	0	0	0	0	0	0	0	0	0	0	0	0	0	0	0	0
gene-SPHA_10888	0	0	0	0	0	0	0	0	0	0	0	0	0	0	0	0
gene-SPHA_10889	0	0	0	0	0	0	0	0	0	0	0	0	0	0	0	0
gene-SPHA_1089	0	0	0	0	0	0	0	0	0	0	0	0	0	0	0	0
gene-SPHA_10890	0	0	0	0	0	0	0	0	0	0	0	0	0	0	0	0
gene-SPHA_10891	0	0	0	0	0	0	0	0	0	0	0	0	0	0	0	0
gene-SPHA_10892	0	0	0	0	0	0	0	0	0	0	0	0	0	0	0	0
gene-SPHA_10893	0	0	0	0	0	0	0	0	0	0	0	0	0	0	0	0
gene-SPHA_10894	0	0	0	0.490648	0	0	0	0	0	0	0	0	0	0	0	0
gene-SPHA_10895	4.66126	3.02758	6.59271	4.19711	33.5532	71.6302	31.3148	37.0767	8.60047	40.5322	371.079	41.057	39.3944	99.5139	29.2322	10.9252
gene-SPHA_10896	0	0	0	0	0	0	0	0	0	0	0	0	0	0	0	0
gene-SPHA_10897	0	0	0	0	0	0	0	0	0	0	0	0	0	0	0	0
gene-SPHA_10898	11.3165	12.2608	12.2451	11.0801	0.381977	1.11341	0.526965	0.390488	0.274478	0.517164	5.15956	0.764936	0.024572	0.808058	0.4203	0.079022
gene-SPHA_10899	0	0	0	16.0488	0	0	0	0	1.46222	0	0	0	0	0	0.628163	0
gene-SPHA_109	0	0	0	0	0	0	0	0	0	0	0	0	0	0	0	0
gene-SPHA_1090	0	0	0	0	0	0	0	0	0	0	0	0	0	0	0	0
gene-SPHA_10900	0.071594	0.156129	0.073963	0.028775	0	0.192459	0.062689	0	0	0	0.064562	0	0	0	0	0.181092
gene-SPHA_10901	16.1913	13.7522	11.5729	10.8221	26.5712	27.8552	36.5373	26.7485	8.43507	33.0505	19.7477	19.7618	10.3047	17.0105	12.8832	7.86501
gene-SPHA_10902	176.318	220.317	217.175	181.466	6.64403	11.2358	0.882813	9.81214	0.548592	6.53196	20.7926	4.72426	12.3959	13.5114	15.0118	6.7483
gene-SPHA_10903	0	0	0	0	0	0	0	0	0	0	0	0	0	0	0	0
gene-SPHA_10904	0	0	0	0.77269	0	0	0	0	0	0	0	0	0	0	0	0
gene-SPHA_10905	0	0	0	0	0	0	0	0	0	0	0	0	0	0	0	0
gene-SPHA_10906	0	0	0	0	0	0	0	0	0	0	0	0	0	0	0	0
gene-SPHA_10907	0	0	0	0	0	0	0	0	0	0	0	0	0	0	0	0
gene-SPHA_10908	0	0	0	0	0	0	0	0	0	0	0	0	0	0	0	0
gene-SPHA_10909	0	0	0	0	0	0	0	0	0	0	0	0	0	0	0	0
gene-SPHA_1091	0	0	0	0	0	0	0	0	0	0	0	0	0	0	0	0
gene-SPHA_10910	0	0	0	0	0	0	0	0	0	0	0	0	0	0	0	0
gene-SPHA_10911	0	0	0	0	0	0	0	0	0	0	0	0	0	0	0	0
gene-SPHA_10912	0	0	0	0	0	0	0	0	0	0	0	0	0	0	0	0
gene-SPHA_10913	0	0	0	0	0	0	0	0	0	0	0	0	0	0	0	0
gene-SPHA_10914	2.10225	1.29602	0.456902	1.54958	0	0	0	0	0	0	0	0	0	0	0	0
gene-SPHA_10915	0	0	0	0	0	0	0	0	0	0	0	0	0	0	0	0
gene-SPHA_10916	0	0	0	0	0	0	0	0	0	0	0	0	0	0	0	0
gene-SPHA_10917	0	0	0	0	0	0	0	0	0	0	0	0	0	0	0	0
gene-SPHA_10918	0	0	0	0	0	0	0	0	0	0	0	0	0	0	0	0
gene-SPHA_10919	0	0	0	0	0	0	0	0	0	0	0	0	0	0	0	0
gene-SPHA_1092	0	0	0	0	0	0	0	0	0	0	0	0	0	0	0	0
gene-SPHA_10920	0	0	0	0	0	0	0	0	0	0	0	0	0	0	0	0
gene-SPHA_10921	0	0	0	0	0	0	0	0	0	0	0	0	0	0	0	0
gene-SPHA_10922	0	0	0	0	0	0	0	0	0	0	0	0	0	0	0	0
gene-SPHA_10923	0	0	0	0	0	0	0	0	0	0	0	0	0	0	0	0
gene-SPHA_10924	0	0	0	0	0	0	0	0	0	0	0	0	0	0	0	0
gene-SPHA_10925	0	0	0	0	0	0	0	0	0	0	0	0	0	0	0	0
gene-SPHA_10926	0.329052	0	0	0	0	0	0	0	0	0	0	0	0	0	0	0
gene-SPHA_10927	7.89189	13.2926	15.102	12.3687	1.24225	2.54466	0	0.216418	0.036627	0.00864	4.53919	0.652514	8.9851	3.8783	6.69278	1.49046
gene-SPHA_10928	14.9492	15.7183	16.0461	20.343	4.26337	5.26017	4.6945	3.75886	1.31321	4.84568	8.2586	5.65113	5.71436	5.43143	6.2059	10.4461
gene-SPHA_10929	0	0	0	0	0	0	0	0	0	0	0	0	0	0	0	0
gene-SPHA_1093	0	0	0	0	0	0	0	0	0	0	0	0	0	0	0	0
gene-SPHA_10930	0	0	0	0	0	0	0	0	0	0	0	0	0	0	0	0
gene-SPHA_10931	0	0	0	0	0	0	0	0	0	0	0	0	0	0	0	0
gene-SPHA_10932	0	0	0	0	0	0	0	0	0	0	0	0	0	0	0	0
gene-SPHA_10933	0	0	0	0	0	0	0	0	0	0	0	0	0	0	0	0
gene-SPHA_10934	0	0	0	0	0	0	0	0	0	0	0	0	0	0	0	0
gene-SPHA_10935	3.99438	8.55657	6.66473	5.32949	0	1.74165	0	0	0	0	0.367521	0	1.33571	0	0	0.432545
gene-SPHA_10936	0	0	0	0	0	0	0	0	0	0	0	0	0	0	0	0
gene-SPHA_10937	0	0	0	0	0	0	0	0	0	0	0	0	0	0	0	0
gene-SPHA_10938	10.6296	10.2162	8.0207	10.6291	145.397	93.7297	154.785	136.528	44.0281	211.763	164.89	131.917	58.4819	85.6957	30.0815	86.5941
gene-SPHA_10939	0	0	0	0	0	0	0	0	0	0	0	0	0	0	0	0
gene-SPHA_1094	0	0	0	0	0	0	0	0	0	0	0	0	0	0	0	0
gene-SPHA_10940	0	0	0	0	0	0	0	0	0	0	0	0	0	0	0	0
gene-SPHA_10941	0	0	0	0.038563	25.5716	32.7549	32.4613	31.5062	4.99478	9.67546	5.47868	4.97442	3.79393	9.87954	10.0606	0.381275
gene-SPHA_10942	14.3728	16.997	15.153	22.7202	0.099243	1.41707	0.597546	0.66435	0.608806	2.26528	4.05502	1.79312	2.35689	0.894766	4.93299	4.03172
gene-SPHA_10943	0	0	0	0	0	0	0	0	0	0	0	0	0	0	0	0
gene-SPHA_10944	0.424401	0.787468	0.80199	0.923021	0	0	0	0.143343	0	0	0	0	0	0	0.046552	0.10891
gene-SPHA_10945	0	0	0	0	0	0	0	0	0	0	0	0	0	0	0	0
gene-SPHA_10946	0.233633	0.041089	0.023638	0	0.264852	0	0.020688	0	0	0.179327	0.060352	0.016202	0	0.03684	0.68515	0.096936
gene-SPHA_10947	0	0	0	0	0	0	0	0	0	0	0	0	0	0	0	0
gene-SPHA_10948	0	0	0	0	0	0	0	0	0	0	0	0	0	0	0	0
gene-SPHA_10949	0	0	0	0	0	0	0	0	0	0	0	0	0	0	0	0
gene-SPHA_1095	0	0	0	0	0	0	0	0	0	0	0	0	0	0	0	0
gene-SPHA_10950	0	0	0	0	0	0	0	0	0	0	0	0	0	0	0	0
gene-SPHA_10951	0	0	0	0	0	0	0	0	0	0	0	0	0	0	0	0
gene-SPHA_10952	0	0	0	0	0	0	0	0	0	0	0	0	0	0	0	0
gene-SPHA_10953	4.41933	6.8021	7.72675	6.60055	0.142126	0	0	0.162368	0	0.11524	0.242221	0.21049	0.824177	0.390298	1.66434	1.07758
gene-SPHA_10954	0	0	0	0	0	0	0	0	0	0	0	0	0	0	0	0
gene-SPHA_10955	0	0	0	0	0	0	0	0	0	0	0	0	0	0	0	0
gene-SPHA_10956	0	0	0	0	0	0	0	0	0	0	0	0	0	0	0	0
gene-SPHA_10957	0	0	0	0	0	0	0	0	0	0	0	0	0	0	0	0
gene-SPHA_10958	0	0	0	0	0	0	0	0	0	0	0	0	0	0	0	0
gene-SPHA_10959	0.177015	0.687117	0	0.240154	0.20236	0.672774	0	1.28526	0.494062	0	0.01063	0.196179	0.417542	0	0	0
gene-SPHA_1096	0	0	0	0	0	0	0	0	0	0	0	0	0	0	0	0
gene-SPHA_10960	0	0	0	0	0	0	0	0	0	0	0	0	0	0	0	0
gene-SPHA_10961	15.8594	18.4964	17.1059	13.9051	0.005051	1.17746	0.364005	0.824695	0.086783	0.461665	1.6548	0.741535	1.16962	0.108892	1.29124	0.287766
gene-SPHA_10962	0	0	0	0	0	0	0	0	0	0	0	0	0	0	0	0
gene-SPHA_10963	0	0	0	0	0	0	0	0	0	0	0	0	0	0	0	0
gene-SPHA_10964	0	0	0	0	0	0	0	0	0	0	0	0	0	0	0	0
gene-SPHA_10965	0	0	0	0	0	0	0	0	0	0	0	0	0	0	0	0
gene-SPHA_10966	0	0	0	0	0	0	0	0	0	0	0	0	0	0	0	0
gene-SPHA_10967	0.200391	0.091074	0.035305	0.230618	0	0	0	0	0.22797	0.697624	0.387743	0	0.501931	0	0	0
gene-SPHA_10968	3.95071	1.8155	1.18499	3.0098	0	0	0	0	0	0.5604	0.252696	0	0	0	0.561062	0.241589
gene-SPHA_10969	0	0	0	0	0	0	0	0	0	0	0	0	0	0	0	0
gene-SPHA_1097	0	0	0	0	0	0	0	0	0	0	0	0	0	0	0	0
gene-SPHA_10970	0	0	0	0	0	0	0	0	0	0	0	0	0	0	0	0
gene-SPHA_10971	0	0	0	0	0	0	0	0	0	0	0	0	0	0	0	0
gene-SPHA_10972	0	0	0	0	0	0	0	0	0	0	0	0	0	0	0	0
gene-SPHA_10973	0	0	0	0	0	0	0	0	0	0	0	0	0	0	0	0
gene-SPHA_10974	0	0	0.043955	0	0	0	0	0	0	0	0	0	0	0	0	0
gene-SPHA_10975	0	0	0	0.231807	0	0	0	0	0	0	0	0	0	0	0	0
gene-SPHA_10976	0	0	0	0	0	0	0	0	0	0	0	0	0	0	0	0
gene-SPHA_10977	1.51905	3.04917	4.08778	1.29186	2.21417	0.059643	1.9733	2.94867	0.083488	4.47585	6.88037	13.0233	0.03187	0.941309	0.056261	0.163547
gene-SPHA_10978	0	0	0	0	0	0	0	0	0	0	0	0	0	0	0	0
gene-SPHA_10979	9.02208	11.9845	10.7876	10.6097	0	0.307493	0.399262	0.018588	0	0.072447	0.524844	0.008706	0.105883	0	0.065828	0.044728
gene-SPHA_1098	0	0	0	0	0	0	0	0	0	0	0	0	0	0	0	0
gene-SPHA_10980	0	0	0	0	0	0	0	0	0	0	0	0	0	0	0	0
gene-SPHA_10981	0	0	0	0	0	0	0	0	0	0	0	0	0	0	0	0
gene-SPHA_10982	0	0.05009	0	0	0	0	0	0	0	0	0	0	0	0	0	0
gene-SPHA_10983	17.1921	23.6317	18.7974	20.9553	0.682185	0.22308	0.93311	0.88188	0.076588	0.11246	0.892191	0.069945	0.25452	0	0.107714	0.088093
gene-SPHA_10984	0	0	0	0	0	0	0	0	0	0	0	0	0	0	0	0
gene-SPHA_10985	0	0	0	0	0	0	0	0	0	0	0	0	0	0	0	0
gene-SPHA_10986	0	0	0	0	0	0	0	0	0	0	0	0	0	0	0	0
gene-SPHA_10987	23.1804	41.3144	42.7906	26.3594	13.5586	6.67522	11.303	12.8572	2.60276	11.9885	11.4848	11.8413	2.69253	8.75573	3.68554	3.36632
gene-SPHA_10988	0	0	0	0	0	0	0	0	0	0	0	0	0	0	0	0
gene-SPHA_10989	0	0	0	0	0	0	0	0	0	0	0	0	0	0	0	0
gene-SPHA_1099	0	0	0	0	0	0	0	0	0	0	0	0	0	0	0	0
gene-SPHA_10990	0	0	0	0	0	0	0	0	0	0	0	0	0	0	0	0
gene-SPHA_10991	0	0	0	0	0	0	0	0	0	0	0	0	0	0	0	0
gene-SPHA_10992	0	0	0	0	0	0	0	0	0	0	0	0	0	0	0	0
gene-SPHA_10993	0	0	0	0	0	0	0	0	0	0	0	0	0	0	0	0
gene-SPHA_10994	0	0	0	0	0	0	0	0	0	0	0	0	0	0	0	0
gene-SPHA_10995	0	0	0	0	0	0	0	0	0	0	0	0	0	0	0	0
gene-SPHA_10996	0	0	0	0	0	0	0	0	0	0	0	0	0	0	0	0
gene-SPHA_10997	0	0	0	0	0	0	0	0	0	0	0	0	0	0	0	0
gene-SPHA_10998	0.886275	1.07094	0	0.093539	0	0	0	0	0	0	0	0	0	0	0.324442	0
gene-SPHA_10999	0.072359	0.034858	0.060563	0	0	0	0	0	0	0	0	0	0	0	0	0
gene-SPHA_11	0	0	0	0	0	0	0	0	0	0	0	0	0	0	0	0
gene-SPHA_110	0	0	0	0	0	0	0	0	0	0	0	0	0	0	0	0
gene-SPHA_1100	0	0	0	0	0	0	0	0	0	0	0	0	0	0	0	0
gene-SPHA_11000	0	0	0	0	0	0	0	0	0	0	0	0	0	0	0	0
gene-SPHA_11001	0	0	0	0	0	0	0	0	0	0	0	0	0	0	0	0
gene-SPHA_11002	4.80199	2.92276	7.4971	8.26772	0	0.162638	0	0.032877	0	0.07357	0.086978	0.037892	0.069856	0	0.119296	0.078793
gene-SPHA_11003	0	0	0	0	0	0	0	0	0	0	0	0	0	0	0	0
gene-SPHA_11004	0	0	0	0	0	0	0	0	0	0	0	0	0	0	0	0
gene-SPHA_11005	0	0.107171	0	0	0	0	0	0	0	0	0	0	0	0	0	0
gene-SPHA_11006	0	0	0	0	0	0	0	0	0	0	0	0	0	0	0	0
gene-SPHA_11007	0	0	0	0	0	0	0	0	0	0	0	0	0	0	0	0
gene-SPHA_11008	0	0	0	0	0	0	0	0	0	0	0	0	0	0	0	0
gene-SPHA_11009	0	0	0	0	0	0	0	0	0	0	0	0	0	0	0	0
gene-SPHA_1101	0	0	0	0	0	0	0	0	0	0	0	0	0	0	0	0
gene-SPHA_11010	0	0	0	0	0	0	0	0	0	0	0	0	0	0	0	0
gene-SPHA_11011	0	0	0	0	0	0	0	0	0	0	0	0	0	0	0	0
gene-SPHA_11012	0	0	0	0	0	0	0	0	0	0	0	0	0	0	0	0
gene-SPHA_11013	0	0	0	0	0	0	0.426948	0	0	0	0	0	0	0	0	0
gene-SPHA_11014	12.1688	6.65963	6.18766	10.5633	15.8756	20.3863	13.4302	13.3576	5.67323	3.24591	10.4866	3.62047	6.9066	21.4183	4.7269	9.02421
gene-SPHA_11015	0	0	0	0.249404	0	0	0	0	0	0	0	0	0	0	0	0
gene-SPHA_11016	0	0	0	0	0.722717	1.24111	1.03462	0	0	0	0	0	0.464546	0	0	0
gene-SPHA_11017	0	0	0	0	0	0	0	0	0	0	0	0	0	0	0	0
gene-SPHA_11018	0	0	0	0	0	0	0	0	0	0	0	0	0	0	0	0
gene-SPHA_11019	0	0	0	0	0	0	0	0	0	0	0	0	0	0	0	0
gene-SPHA_1102	0	0	0	0	0	0	0	0	0	0	0	0	0	0	0	0
gene-SPHA_11020	0	0	0	0	0	0	0	0	0	0	0	0	0	0	0	0
gene-SPHA_11021	4.82873	6.27839	6.66563	5.54801	177.04	71.4207	140.038	91.644	10.434	6.32423	5.40016	6.80486	12.2917	5.49327	12.1791	4.79721
gene-SPHA_11022	0	0	0	0	0	0	0	0	0	0	0	0	0	0	0	0
gene-SPHA_11023	0	0	0	0	0	0	0	0	0	0	0	0	0	0	0	0
gene-SPHA_11024	0	0	0	0	0	0	0	0	0	0	0	0	0	0	0	0
gene-SPHA_11025	0	0	0	0	0	0	0	0	0	0	0	0	0	0	0	0
gene-SPHA_11026	0	0	0	0	0	0	0	0	0	0	0	0	0	0	0	0
gene-SPHA_11027	0	0	0	0	0	0	0	0	0	0	0	0	0	0	0	0
gene-SPHA_11028	0	0	0	0	0	0	0	0	0	0	0	0	0	0	0	0
gene-SPHA_11029	0	0	0	0	0	0	0	0	0	0	0	0	0	0	0	0
gene-SPHA_1103	0	0	0	0	0	0	0	0	0	0	0	0	0	0	0	0
gene-SPHA_11030	0	0	0	0	0	0	0	0	0	0	0	0	0	0	0	0
gene-SPHA_11031	0	0	0	0	0	0	0	0	0	0	0	0	0	0	0	0
gene-SPHA_11032	0	0	0	0	0	0	0	0	0	0	0	0	0	0	0	0
gene-SPHA_11033	0	0	0	0	0	0	0	0	0	0	0	0	0	0	0	0
gene-SPHA_11034	0	0	0	0	0	0	0	0	0	0	0	0	0	0	0	0
gene-SPHA_11035	0	0	0	0	0	0	0	0	0	0	0	0	0	0	0	0
gene-SPHA_11036	0	0	0	0	0	0	0	0	0	0	0	0	0	0	0	0
gene-SPHA_11037	0	0	0	0	0	0	0	0	0	0	0	0	0	0	0	0
gene-SPHA_11038	9.35844	10.9822	10.5855	11.0929	0	0.03567	0.861707	0.091509	0.250913	0.082368	3.08223	1.36792	0.583402	0	0.284329	0.330769
gene-SPHA_11039	0	0	0	0	0	0	0	0	0	0	0	0	0	0	0	0
gene-SPHA_1104	0	0	0	0	0	0	0	0	0	0	0	0	0	0	0	0
gene-SPHA_11040	0	0	0	0	0	0	0	0	0	0	0	0	0	0	0	0
gene-SPHA_11041	0	0	0	0	0	0	0	0	0	0	0	0	0	0	0	0
gene-SPHA_11042	0	0	0	0	0	0	0	0	0	0	0	0	0	0	0	0
gene-SPHA_11043	0	0	0	0	0	0	0	0	0	0	0	0	0	0	0	0
gene-SPHA_11044	0	0	0	0	0	0	0	0	0	0	0	0	0	0	0	0
gene-SPHA_11045	0	0	0	0	0	0	0	0	0	0	0	0	0	0	0	0
gene-SPHA_11046	0	0	0	0	0	0	0	0	0	0	0	0	0	0	0	0
gene-SPHA_11047	151.043	212.955	135.65	150.438	4.25416	1.57915	4.27245	5.83364	0	0.584395	5.8696	2.76899	0.944836	0.308558	1.38489	0.181565
gene-SPHA_11048	6.10344	5.90149	8.02606	6.91189	0.206421	0.067846	0	0.038985	0.042486	0.433385	0.33054	0.324047	0.58291	0.047862	2.10079	0.475637
gene-SPHA_11049	0	0	0	0	0	0	0	0	0	0	0	0	0	0	0	0
gene-SPHA_1105	0	0	0	0	0	0	0	0	0	0	0	0	0	0	0	0
gene-SPHA_11050	45.4604	38.6297	50.9912	47.944	0.465114	1.11462	0.846403	0.911165	0	0.096899	2.90905	1.75633	1.04347	0.400834	1.04934	3.00996
gene-SPHA_11051	0	0	0	0	0	0	0	0	0	0	0	0	0	0	0	0
gene-SPHA_11052	0	0	0	0	0	0	0	0	0	0	0	0	0	0	0	0
gene-SPHA_11053	0	0	0.194373	0	0	0	0	0	0	0	0	0	0	0	0	0
gene-SPHA_11054	0	0	0	0	0	0	0	0	0	0	0	0	0	0	0	0
gene-SPHA_11055	0	0	0	0	0	0	0	0	0	0	0	0	0	0	0	0
gene-SPHA_11056	0	0	0	0	0	0	0	0	0	0	0	0	0	0	0	0
gene-SPHA_11057	0	0	0	0	0	0	0	0	0	0	0	0	0	0	0	0
gene-SPHA_11058	0	0	0	0	0	0	0	0	0	0	0	0	0	0	0	0
gene-SPHA_11059	0	0	0	0	0	0	0	0	0	0	0	0	0	0	0	0
gene-SPHA_1106	0	0	0	0	0	0	0	0	0	0	0	0	0	0	0	0
gene-SPHA_11060	0	0	0	0	0	0	0	0	0	0	0	0	0	0	0	0
gene-SPHA_11061	0	0	0	0	0	0	0	0	0	0	0	0	0	0	0	0
gene-SPHA_11062	0	0	0	0	0	0	0	0	0	0	0	0	0	0	0	0
gene-SPHA_11063	0	0	0	0	0	0	0	0	0	0	0	0	0	0	0	0
gene-SPHA_11064	0	0	0	0	0	0	0	0	0	0	0	0	0	0	0	0
gene-SPHA_11065	0	0	0	0	0	0	0	0	0	0	0	0	0	0	0	0
gene-SPHA_11066	0	0	0	0	0	0	0	0	0	0	0	0	0	0	0	0
gene-SPHA_11067	0	0	2.00543	0	0	0	0	0	0	0	0	0	0	0	0	0
gene-SPHA_11068	0	0	0	0	0	0	0	0	0	0	0	0	0	0	0	0
gene-SPHA_11069	0	0	0	0	0	0	0	0	0	0	0	0	0	0	0	0
gene-SPHA_1107	0	0	0	0	0	0	0	0	0	0	0	0	0	0	0	0
gene-SPHA_11070	0	0	0	0	0	0	0	0	0	0	0	0	0	0	0	0
gene-SPHA_11071	0	0	0	0	0	0	0	0	0	0	0	0	0	0	0	0
gene-SPHA_11072	0	0	0	0	0	0	0	0	0	0	0	0	0	0	0	0
gene-SPHA_11073	0	0	0	0	0	0	0	0	0	0	0	0	0	0	0	0
gene-SPHA_11074	0	0	0	0	0	0	0	0	0	0	0	0	0	0	0	0
gene-SPHA_11075	0	0	0	0	0	0	0	0	0	0	0	0	0	0	0	0
gene-SPHA_11076	0	0	0	0	0	0	0	0	0	0	0	0	0	0	0	0
gene-SPHA_11077	0	0	0	0	0	0	0	0	0	0	0	0	0	0	0	0
gene-SPHA_11078	0	0	0	0	0	0	0	0	0	0	0	0	0	0	0	0
gene-SPHA_11079	0	0	0	0	0	0	0	0	0	0	0	0	0	0	0	0
gene-SPHA_1108	0	0	0	0	0	0	0	0	0	0	0	0	0	0	0	0
gene-SPHA_11080	0	0	0	0	0	0	0	0	0	0	0	0	0	0	0	0
gene-SPHA_11081	0	0	0	0	0	0	0	0	0	0	0	0	0	0	0	0
gene-SPHA_11082	0	0	0	0	0	0	0	0	0	0	0	0	0	0	0	0
gene-SPHA_11083	0	0	0	0	0	0	0	0	0	0	0	0	0	0	0	0
gene-SPHA_11084	0	0	0	0	0	0	0	0	0	0	0	0	0	0	0	0
gene-SPHA_11085	0	0	0	0	0	0	0	0	0	0	0	0	0	0	0	0
gene-SPHA_11086	0	0	0	0	0	0	0	0	0	0	0	0	0	0	0	0
gene-SPHA_11087	0	0	0	0	0	0	0	0	0	0	0	0	0	0	0	0
gene-SPHA_11088	0	0	0	0	0	0	0	0	0	0	0	0	0	0	0	0
gene-SPHA_11089	0	0	0	0	0	0	0	0	0	0	0	0	0	0	0	0
gene-SPHA_1109	0	0	0	0	0	0	0	0	0	0	0	0	0	0	0	0
gene-SPHA_11090	0	0	0	0	0	0	0	0	0	0	0	0	0	0	0	0
gene-SPHA_11091	0	0	0	0	0	0	0	0	0	0	0	0	0	0	0	0
gene-SPHA_11092	0	0	0	0	0	0	0	0	0	0	0	0	0	0	0	0
gene-SPHA_11093	0	0	0	0	0	0	0	0	0	0	0	0	0	0	0	0
gene-SPHA_11094	0	0	0	0	0	0	0	0	0	0	0	0	0	0	0	0
gene-SPHA_11095	0	0	0	0	0	0	0	0	0	0	0	0	0	0	0	0
gene-SPHA_11096	0	0	0	0	0	0	0	0	0	0	0	0	0	0	0	0
gene-SPHA_11097	0	0	0	0	0	0	0	0	0	0	0	0	0	0	0	0
gene-SPHA_11098	0	0	0	0	0	0	0	0	0	0	0	0	0	0	0	0
gene-SPHA_11099	0	0	0	0	0	0	0	0	0	0	0	0	0	0	0	0
gene-SPHA_111	0	0	0	0	0	0	0	0	0	0	0	0	0	0	0	0
gene-SPHA_1110	0	0	0	0	0	0	0	0	0	0	0	0	0	0	0	0
gene-SPHA_11100	0	0	0	0	0	0	0	0	0	0	0	0	0	0	0	0
gene-SPHA_11101	0	0	0	0	0	0	0	0	0	0	0	0	0	0	0	0
gene-SPHA_11102	0	0	0	0	0	0	0	0	0	0	0	0	0	0	0	0
gene-SPHA_11103	0	0	0	0	0	0	0	0	0	0	0	0	0	0	0	0
gene-SPHA_11104	0	0	0	0	0	0	0	0	0	0	0	0	0	0	0	0
gene-SPHA_11105	0	0	0	0	0	0	0	0	0	0	0	0	0	0	0	0
gene-SPHA_11106	0	0	0	0	0	0	0	0	0	0	0	0	0	0	0	0
gene-SPHA_11107	0	0	0	0	0	0	0	0	0	0	0	0	0	0	0	0
gene-SPHA_11108	0	0	0	0	0	0	0	0	0	0	0	0	0	0	0	0
gene-SPHA_11109	0	0	0	0	0	0	0	0	0	0	0	0	0	0	0	0
gene-SPHA_1111	0	0	0	0	0	0	0	0	0	0	0	0	0	0	0	0
gene-SPHA_11110	0	0	0	0	0	0	0	0	0	0	0	0	0	0	0	0
gene-SPHA_11111	0	0	0	0	0	0	0	0	0	0	0	0	0	0	0	0
gene-SPHA_11112	0	0	0	0	0	0	0	0	0	0	0	0	0	0	0	0
gene-SPHA_11113	0	0	0	0	0	0	0	0	0	0	0	0	0	0	0	0
gene-SPHA_11114	0	0	0	0	0	0	0	0	0	0	0	0	0	0	0	0
gene-SPHA_11115	0	0	0	0	0	0	0	0	0	0	0	0	0	0	0	0
gene-SPHA_11116	0	0	0	0	0	0	0	0	0	0	0	0	0	0	0	0
gene-SPHA_11117	0	0	0	0	0	0	0	0	0	0	0	0	0	0	0	0
gene-SPHA_11118	0	0	0	0	0	0	0	0	0	0	0	0	0	0	0	0
gene-SPHA_11119	0	0	0	0	0	0	0	0	0	0	0	0	0	0	0	0
gene-SPHA_1112	0	0	0	0	0	0	0	0	0	0	0	0	0	0	0	0
gene-SPHA_11120	0	0	0	0	0	0	0	0	0	0	0	0	0	0	0	0
gene-SPHA_11121	0	0	0	0	0	0	0	0	0	0	0	0	0	0	0	0
gene-SPHA_11122	0	0	0	0	0	0	0	0	0	0	0	0	0	0	0	0
gene-SPHA_11123	0	0	0	0	0	0	0	0	0	0	0	0	0	0	0	0
gene-SPHA_11124	0	0	0	0	0	0	0	0	0	0	0	0	0	0	0	0
gene-SPHA_11125	0	0	0	0	0	0	0	0	0	0	0	0	0	0	0	0
gene-SPHA_11126	0	0	0	0	0	0	0	0	0	0	0	0	0	0	0	0
gene-SPHA_11127	0	0	0	0	0	0	0	0	0	0	0	0	0	0	0	0
gene-SPHA_11128	0	0	0	0	0	0	0	0	0	0	0	0	0	0	0	0
gene-SPHA_11129	0	0	0	0	0	0	0	0	0	0	0	0	0	0	0	0
gene-SPHA_1113	0	0	0	0	0	0	0	0	0	0	0	0	0	0	0	0
gene-SPHA_11130	0	0	0	0	0	0	0	0	0	0	0	0	0	0	0	0
gene-SPHA_11131	0	0	0	0	0	0	0	0	0	0	0	0	0	0	0	0
gene-SPHA_11132	0	0	0	0	0	0	0	0	0	0	0	0	0	0	0	0
gene-SPHA_11133	0	0	0	0	0	0	0	0	0	0	0	0	0	0	0	0
gene-SPHA_11134	0	0	0	0	0	0	0	0	0	0	0	0	0	0	0	0
gene-SPHA_11135	0	0	0	0	0	0	0	0	0	0	0	0	0	0	0	0
gene-SPHA_11136	0	0	0	0	0	0	0	0	0	0	0	0	0	0	0	0
gene-SPHA_11137	0	0	0	0	0	0	0	0	0	0	0	0	0	0	0	0
gene-SPHA_11138	0	0	0	0	0	0	0	0	0	0	0	0	0	0	0	0
gene-SPHA_11139	0	0	0	0	0	0	0	0	0	0	0	0	0	0	0	0
gene-SPHA_1114	0	0	0	0	0	0	0	0	0	0	0	0	0	0	0	0
gene-SPHA_11140	0	0	0	0	0	0	0	0	0	0	0	0	0	0	0	0
gene-SPHA_11141	0	0	0	0	0	0	0	0	0	0	0	0	0	0	0	0
gene-SPHA_11142	9.59012	7.61564	6.17869	5.83255	0	0	0	0.170596	0	0.187223	0.786241	0.127346	0	0	0.166555	0.078408
gene-SPHA_11143	93.6854	100.398	106.06	111.598	5.87353	3.34494	2.64458	2.66203	0	2.02302	8.0437	2.00967	2.16767	0	2.34924	0.967439
gene-SPHA_11144	98.5794	119.719	98.6629	96.8667	3.0901	3.80343	4.99685	4.96059	0.136219	5.23262	15.533	17.07	5.43157	0.674198	8.00398	18.4398
gene-SPHA_11145	0	0	0	0	0	0	0	0	0	0	0	0	0	0	0	0
gene-SPHA_11146	0	0	0	0	0	0	0	0	0	0	0	0	0	0	0	0
gene-SPHA_11147	15.9127	16.5051	15.0083	19.1088	9.07077	10.0355	6.86822	5.54655	1.60316	4.92203	9.50246	5.30731	4.93349	7.00593	3.85151	11.2248
gene-SPHA_11148	127.709	85.2384	123.346	131.033	139.388	197.036	212.016	188.766	32.5556	140.261	153.636	94.2611	176.62	124.367	172.794	308.459
gene-SPHA_11149	25.7908	32.3934	29.8737	30.489	0	2.90244	0.420299	1.70626	0.144023	2.27067	3.40276	1.6056	1.58433	0.092952	0.098832	0.789898
gene-SPHA_1115	0	0	0	0	0	0	0	0	0	0	0	0	0	0	0	0
gene-SPHA_11150	0	0	0	0	0	0	0	0	0	0	0	0	0	0	0	0
gene-SPHA_11151	0	0	0	0	0.291097	6.32764	1.49044	1.28807	0.015563	0.857929	0.45979	2.1555	0	0	0	0.082245
gene-SPHA_11152	0	0	0	0	0	0	0	0	0	0	0	0	0	0	0	0
gene-SPHA_11153	0	0	0	0	0	0.022996	0	0	0	0	0	0	0	0	0	0.043767
gene-SPHA_11154	0	0	0	0	0	0	0	0	0	0	0	0	0	0	0	0
gene-SPHA_11155	0	0	0	0	0	0	0	0	0	0	0	0	0	0	0	0
gene-SPHA_11156	0	0	0	0	0	0	0	0	0	0	0	0	0	0	0	0
gene-SPHA_11157	0	0	0	0	0	0	0	0	0	0	0	0	0	0	0	0
gene-SPHA_11158	0	0	0	0	0	0	0	0	0	0	0	0	0	0	0	0
gene-SPHA_11159	0	0	0	0	0	0	0	0	0	0	0	0	0	0	0	0
gene-SPHA_1116	0	0	0	0	0	0	0	0	0	0	0	0	0	0	0	0
gene-SPHA_11160	0	0	0	0	0	0	0	0	0	0	0	0	0	0	0	0
gene-SPHA_11161	0	0	0	0	0	0	0	0	0	0	0	0	0	0	0	0
gene-SPHA_11162	0	0	0	0	0	0	0	0	0	0	0	0	0	0	0	0
gene-SPHA_11163	0	0	0	0	0	0	0	0	0	0	0	0	0	0	0	0
gene-SPHA_11164	0	0	0	0	0	0	0	0	0	0	0	0	0	0	0	0
gene-SPHA_11165	0.417426	0	0	0	0	0	0	0	0	0	0	0	0	0	0	0
gene-SPHA_11166	0	0	0	0	0	0	0	0	0	0	0	0	0	0	0	0
gene-SPHA_11167	0	0	0	0	0	0	0	0	0	0	0	0	0	0	0	0
gene-SPHA_11168	0.205224	0	0	0	0	0	0	0	0	0	0	0	0	0	0	0
gene-SPHA_11169	0	0	0	0.54326	0	0	0	0	0	0	0	0	0	0	0	0
gene-SPHA_1117	0	0	0	0	0	0	0	0	0	0	0	0	0	0	0	0
gene-SPHA_11170	0	0	0	0	0	0	0	0	0	0	0	0	0	0	0	0
gene-SPHA_11171	20.483	23.6269	19.228	15.8158	1.21374	0.133408	0	0	0	0.083602	0.397936	0.17413	0.296644	0.250559	0	0.175332
gene-SPHA_11172	0.387591	0	0.425498	0.990461	0	0	0	0.681719	0	0	0	0	0	0	0	0
gene-SPHA_11173	0	0	0	0	0	0	0	0	0	0	0	0	0	0	0	0
gene-SPHA_11174	0	0	0	0	0	0	0	0.322847	0	0	0	0	0	0	0	0
gene-SPHA_11175	14.4116	13.5941	14.3521	17.3412	1.89393	0.999301	1.32759	1.14055	0.229994	2.14819	10.6139	2.98195	0.252699	0.459994	0.315655	0.752147
gene-SPHA_11176	0	0	0	0	0	0	0	0	0	0	0	0	0	0	0	0
gene-SPHA_11177	0	0	0	0	0	0	0	0	0	0	0	0	0	0	0	0
gene-SPHA_11178	0	0	0	0	0	0	0	0	0	0	0	0	0	0	0	0
gene-SPHA_11179	0	0	0	0	0	0	0	0	0	0	0	0	0	0	0	0
gene-SPHA_1118	0	0	0	0	0	0	0	0	0	0	0	0	0	0	0	0
gene-SPHA_11180	1.09406	1.56025	0.757387	0.276467	0	0	0	0	0	0	0	0	0	0	0	0
gene-SPHA_11181	0	0	0	0	0	0	0	0	0	0	0	0	0	0	0	0
gene-SPHA_11182	0	0	0	0.642704	0	0	0	0	0	0	0	0	0	0	0	0
gene-SPHA_11183	0	0	0	0	0	0	0	0	0	0	0	0	0	0	0	0
gene-SPHA_11184	0.417426	0	0.592139	2.13192	0	0	0	0	0	0	0	0	0	0	0	0
gene-SPHA_11185	0	0.594642	0	0	0	0	0	0	0	0	0	0	0	0	0	0
gene-SPHA_11186	0	0	0	0	0	0	0	0	0	0	0	0	0	0	0	0
gene-SPHA_11187	0	0	0	0	0	0	0	0	0	0	0	0	0	0	0	0
gene-SPHA_11188	24.6845	28.9884	33.8839	21.759	2.00522	0.812312	2.01557	1.99273	0.238449	0	1.52483	1.58908	0	0	0.876952	0.107136
gene-SPHA_11189	0	0	0	0	0	0	0	0	0	0	0	0	0	0	0	0
gene-SPHA_1119	0	0	0	0	0	0	0	0	0	0	0	0	0	0	0	0
gene-SPHA_11190	15.2926	16.6505	12.5767	17.5749	0	0.236108	0.603937	1.46021	0	0	0.84417	0	0.459054	0	0.716552	0.95935
gene-SPHA_11191	0	0	0	0	0	0	0	0	0	0	0	0	0	0	0	0
gene-SPHA_11192	0	0	0	0	0	0	0	0	0	0	0	0	0	0	0	0
gene-SPHA_11193	0	0	0	0	0	0	0	0	0	0	0	0	0	0	0	0
gene-SPHA_11194	0	0	0	0	0	0	0	0	0	0	0	0	0	0	0	0
gene-SPHA_11195	42.5192	50.7669	39.4256	55.5785	0.871556	0.151699	2.09476	3.27584	0.192989	0.239336	5.57719	1.04939	1.45896	0	1.01323	1.80133
gene-SPHA_11196	0	0	0	0	0	0	0	0	0	0	0	0	0	0	0	0
gene-SPHA_11197	0	0	0	0	0	0	0	0	0	0	0	0	0	0	0	0
gene-SPHA_11198	0	0	0	0	0	0	0	0	0	0	0	0	0	0	0	0
gene-SPHA_11199	0	0	0	0	0	0	0	0	0	0	0	0	0	0	0	0
gene-SPHA_112	0	0	0	0	0	0	0	0	0	0	0	0	0	0	0	0
gene-SPHA_1120	0.0528	0	0	0	0	0	0	0	0	0	0	0	0	0	0	0
gene-SPHA_11200	2.13199	1.46446	0.959656	1.98333	0	0	0	0	0	3.67533	5.66111	9.96724	0	0	0	0
gene-SPHA_11201	0	0	0	0	0	0	0	0	0	0	0	0	0	0	0	0
gene-SPHA_11202	0	0	0	0	0	0	0	0	0	0	0	0	0	0	0	0
gene-SPHA_11203	0	0	0	0	0	0	0	0	0	0	0	0	0	0	0	0
gene-SPHA_11204	0	0	0	0	0	0	0	0	0	0	0	0	0	0	0	0
gene-SPHA_11205	0	0	0	0	0	0	0	0	0	0	0	0	0	0	0	0
gene-SPHA_11206	0	0	0	0	0	0	0	0	0	0	0	0	0	0.161696	0.167629	0
gene-SPHA_11207	0.97107	0.462187	1.42221	0.934473	0.083497	0.588427	0.195431	0.599879	0.051281	0.026421	0.133025	0.043197	0.133727	0.149374	0.699329	0.224913
gene-SPHA_11208	0	0	0	0	0	0	0	0	0	0	0	0	0	0	0	0
gene-SPHA_11209	0	0	0	0	0	0	0	0	0	0	0	0	0	0	0	0
gene-SPHA_1121	0.173928	0	0	0	0	0	0	0	0	0	0	0	0	0	0	0
gene-SPHA_11210	0.109388	0.064255	0	0	0	0	0	0	0	0.094618	0.272778	0	0.12271	0	0	0
gene-SPHA_11211	7.12951	3.70716	6.99033	7.85389	11.4505	9.44757	10.5416	13.0214	3.96357	12.5201	14.8873	22.9946	6.9708	3.57377	6.38754	2.06303
gene-SPHA_11212	0	0	0	0	0	0	0	0	0.315677	0	0	0	0	0	0	0
gene-SPHA_11213	0	0	0	0	0	0	0	0	0	0	0	0	0	0	0	0
gene-SPHA_11214	0	0	0	0	0	0	0	0	0	0	0	0	0	0	0	0
gene-SPHA_11215	0	0	0	0	0	0	0	0	0	0	0	0	0	0	0	0
gene-SPHA_11216	0	0	0	0	0	0	0	0	0	0	0	0	0	0	0	0
gene-SPHA_11217	0	0	0	0.169853	0.411786	0	0	0	0	0	0	0	0	0	0	0
gene-SPHA_11218	0.096626	0	0.031877	0	0.352087	0.474006	0	0.425936	0	0.564521	0.189761	0.125584	0	0.079335	0.255283	0.223213
gene-SPHA_11219	0	0	0	0	0	0	0	0	0	0	0	0	0	0	0.582141	0
gene-SPHA_1122	0	0	0	0	0	0	0	0	0	0	0	0	0	0	0	0
gene-SPHA_11220	0	0	0	0.129342	0	0	0	0	0	0	0	0	0	0	0	0
gene-SPHA_11221	0	0	0	0	0	0	0	0	0	0	0	0	0	0	0	0
gene-SPHA_11222	10.7084	13.7765	19.7898	12.4519	1.03301	0.290164	0.255346	0.22547	0.032339	0.690171	1.84099	0.97928	1.66537	0.042327	0.660886	1.34046
gene-SPHA_11223	72.1085	78.4192	69.6978	82.0944	2.7183	4.74388	1.92556	2.43326	0	0.824247	7.00824	3.93915	3.85865	1.70913	1.71064	1.51895
gene-SPHA_11224	2.24277	1.65162	3.07759	2.12516	8.18441	3.47222	12.3269	4.37408	1.44113	11.8857	5.28581	4.66115	3.07695	4.10444	1.09529	0.767566
gene-SPHA_11225	43.6863	50.2795	55.4508	50.8811	18.1842	10.571	16.7894	18.8555	9.23415	31.3584	35.4658	37.1033	12.9612	11.8986	15.1067	8.93693
gene-SPHA_11226	67.9913	70.7708	67.5327	75.1791	52.0168	21.586	53.5907	44.4817	17.8242	108.564	86.2133	78.8729	6.83247	21.3082	6.38206	4.92053
gene-SPHA_11227	7.51784	8.14443	8.44392	8.32581	1.81032	4.15259	1.95259	0.985414	0.642909	1.02634	2.76171	1.3369	3.16288	4.43066	3.36932	3.10993
gene-SPHA_11228	315.476	228.718	251.297	270.654	479.055	422.425	546.348	555.539	121.704	862.915	978.991	852.363	270.212	505.171	293.187	179.277
gene-SPHA_11229	62.542	41.0867	62.0592	58.0889	102.568	76.2755	114.614	101.472	35.1466	107.065	81.0181	78.3909	46.2744	79.3493	44.4731	35.4884
gene-SPHA_1123	0	0	0	0	0	0	0	0	0	0	0	0	0	0	0	0
gene-SPHA_11230	39.7062	33.2392	33.5884	37.3115	130.299	314.611	139.638	112.437	53.8621	237.809	251.204	218.584	441.313	667.226	506.365	245.728
gene-SPHA_11231	32.9845	35.0614	36.5364	37.9777	12.2936	13.67	8.19281	8.57751	2.2816	7.43741	13.7966	9.12319	17.6684	10.6198	14.9012	11.6229
gene-SPHA_11232	0	0	0	0	0	0	0	0	0	0	0	0	0	0	0	0
gene-SPHA_11233	0	0	0	0	0	0	0	0	0	0	0	0	0	0	0	0
gene-SPHA_11234	0.283209	0	0	0	0	0	0	0	0	0	0	0	0	0	0	0
gene-SPHA_11235	0	0	0	0	0	0	0	0	0	0	0	0	0	0	0	0
gene-SPHA_11236	0	0	0	0	0	0	0	0	0	0	0	0	0	0	0	0
gene-SPHA_11237	0	0	0	0	0	0	0	0	0	0	0	0	0	0	0	0
gene-SPHA_11238	0	0	0	0	0	0	0	0	0	0	0	0	0	0	0	0
gene-SPHA_11239	0	0	0	0	0	0	0	0	0	0	0	0	0	0	0	0
gene-SPHA_1124	38.4898	43.3004	47.4595	35.4603	5.95853	7.78688	7.05714	5.7832	0.607642	8.57933	16.6818	16.9087	2.97463	3.24705	3.76937	3.22162
gene-SPHA_11240	0	0	0	0	0	0	0	0	0	0	0	0	0	0	0	0
gene-SPHA_11241	0	0	0	0	0	0	0	0	0	0	0	0	0	0	0	0
gene-SPHA_11242	0	0	0	0	0	0	0	0	0	0	0	0	0	0	0	0
gene-SPHA_11243	0	0	0.013923	0	0	0.284247	0	0.378314	0	0	0.203806	0	0	0	0	0
gene-SPHA_11244	0	0	0	0	0	0	0	0	0	0	0	0	0	0	0	0
gene-SPHA_11245	0	0	0	0	0	0	0	0	0	0	0	0	0	0	0	0
gene-SPHA_11246	0	0	0	0	0	0	0	0	0	0	0	0	0	0	0	0
gene-SPHA_11247	0	0	0	0	0	0	0	0	0	0	0	0	0	0	0	0
gene-SPHA_11248	0	0	0	0	0	0	0	0	0	0	0	0	0	0	0	0
gene-SPHA_11249	0	0	0	0	0	0	0	0	0	0	0	0	0	0	0	0
gene-SPHA_1125	23.8795	25.925	29.0341	21.7981	12.8199	7.67026	14.9489	11.838	1.55474	7.20082	3.68547	0.429846	3.42309	6.21141	7.51937	3.33729
gene-SPHA_11250	0	0	0	0	0	0	0	0	0	0	0	0	0	0	0	0
gene-SPHA_11251	0	0	0	0	0	0	0	0	0	0	0	0	0	0	0	0
gene-SPHA_11252	0	0	0	0	0	0	0	0	0	0	0	0	0	0	0	0
gene-SPHA_11253	0	0	0	0	0	0	0	0	0	0	0	0	0	0	0	0
gene-SPHA_11254	0	0	0	0	0	0	0	0	0	0	0	0	0	0	0	0
gene-SPHA_11255	0	0	0	0	0	0	0	0	0	0	0	0	0	0	0	0
gene-SPHA_11256	0	0	0	0	0	0	0	0	0	0	0	0	0	0	0	0
gene-SPHA_11257	0	0	0	0	0	0	0	0	0	0	0	0	0	0	0	0
gene-SPHA_11258	0	0	0	0	0	0	0	0	0	0	0	0	0	0	0	0
gene-SPHA_11259	0	0	0	0	0	0	0	0	0	0	0	0	0	0	0	0
gene-SPHA_1126	0	0	0	0	0	0	0	0	0	0	0	0	0	0	0	0
gene-SPHA_11260	0	0	0	0	0	0	0	0	0	0	0	0	0	0	0	0
gene-SPHA_11261	0	0	0	0	0	0	0	0	0	0	0	0	0	0	0	0
gene-SPHA_11262	0	0	0	0	0	0	0	0	0	0	0	0	0	0	0	0
gene-SPHA_11263	0	0	0	0	0	0	0	0	0	0	0	0	0	0	0	0
gene-SPHA_11264	0	0	0	0	0	0	0	0	0	0	0	0	0	0	0	0
gene-SPHA_11265	0	0	0	0	0	0	0	0	0	0	0	0	0	0	0	0
gene-SPHA_11266	0	0	0	0	0	0	0	0	0	0	0	0	0	0	0	0
gene-SPHA_11267	0	0	0	0	0	0	0	0	0	0	0	0	0	0	0	0
gene-SPHA_11268	0	0	0	0	0	0	0	0	0	0	0	0	0	0	0	0
gene-SPHA_11269	0	0	0	0	0	0	0	0	0	0	0	0	0	0	0	0
gene-SPHA_1127	94.3268	86.8225	80.7855	75.371	27.2534	24.1628	32.2157	22.4738	6.27046	26.4131	28.7426	25.4704	18.2999	16.8416	18.4865	12.1288
gene-SPHA_11270	0	0	0	0	0	0	0	0	0	0	0	0	0	0	0	0
gene-SPHA_11271	0	0	0	0	0	0	0	0	0	0	0	0	0	0	0	0
gene-SPHA_11272	0	0	0	0	0	0	0	0	0	0	0	0	0	0	0	0
gene-SPHA_11273	0	0	0	0	0	0	0	0	0	0	0	0	0	0	0	0
gene-SPHA_11274	0	0	0	0	0	0	0	0	0	0	0	0	0	0	0	0
gene-SPHA_11275	0	0	0	0	0	0	0	0	0	0	0	0	0	0	0	0
gene-SPHA_11276	0	0	0	0	0	0	0	0	0	0	0	0	0	0	0	0
gene-SPHA_11277	0	0	0	0	0	0	0	0	0	0	0	0	0	0	0	0
gene-SPHA_11278	0	0	0	0	0	0	0	0	0	0	0	0	0	0	0	0
gene-SPHA_11279	0	0	0	0	0	0	0	0	0	0	0	0	0	0	0	0
gene-SPHA_1128	4.78834	4.44255	3.58652	7.53334	3.6091	0.673689	6.1052	2.78017	1.90805	2.42547	7.4317	3.73311	0.346373	0.439768	0.190474	5.89143
gene-SPHA_11280	0.178469	0.128501	0.21954	0.054127	0	0.362481	0.080421	0	0	0	0	0.016799	0	0	0	0
gene-SPHA_11281	0	0	0	0	0	0	0	0	0	0	0	0	0	0	0	0
gene-SPHA_11282	0	0	0	0	0	0	0	0	0	0	0	0	0	0	0	0
gene-SPHA_11283	0	0	0	0	0	0	0	0	0	0	0	0	0	0	0	0
gene-SPHA_11284	0	0	0	0	0	0	0	0	0	0	0	0	0	0	0	0
gene-SPHA_11285	49.7103	36.4901	54.9531	23.1049	15.8048	10.1426	19.4003	22.9275	3.4189	21.9703	23.7465	20.7983	5.8869	4.33793	5.35742	2.32377
gene-SPHA_11286	0	0	0	0	0	0	0	0	0	0	0	0	0	0	0	0
gene-SPHA_11287	0	0	0	0	0	0	0	0	0	0	0	0	0	0	0	0
gene-SPHA_11288	0	0	0	0	0	0	0	0	0	0	0	0	0	0	0	0
gene-SPHA_11289	0	0	0	0	0	0	0	0	0	0	0	0	0	0	0	0
gene-SPHA_1129	41.4087	42.9897	33.8842	43.5693	63.3645	48.0649	58.4306	52.0575	10.3466	54.9175	70.1722	67.4469	38.8076	69.3401	40.1677	65.0669
gene-SPHA_11290	0	0	0	0	0	0	0	0	0	0	0	0	0	0	0	0
gene-SPHA_11291	0	0	0	0	0	0	0	0	0	0	0	0	0	0	0	0
gene-SPHA_11292	0	0	0	0	0	0	0	0	0	0	0	0	0	0	0	0
gene-SPHA_11293	0	0	0	0	0	0	0	0	0	0	0	0	0	0	0	0
gene-SPHA_11294	0	0	0	0	0	0	0	0	0	0	0	0	0	0	0	0
gene-SPHA_11295	0	0	0	0	0	0	0	0	0	0	0	0	0	0	0	0
gene-SPHA_11296	0	0	0	0	0	0	0	0	0	0	0	0	0	0	0	0
gene-SPHA_11297	0	0	0	0	0	0	0	0	0	0	0	0	0	0	0	0
gene-SPHA_11298	0	0	0	0	0	0	0	0	0	0	0	0	0	0	0	0
gene-SPHA_11299	0	0	0	0	0	0	0	0	0	0	0	0	0	0	0	0
gene-SPHA_113	0	0	0	0	0	0	0	0	0	0	0	0	0	0	0	0
gene-SPHA_1130	0.342008	2.08785	0.196374	0.607912	0	0	0	0	0	0	0	0	0	0	0	0
gene-SPHA_11300	63.3705	35.7106	51.6313	36.6598	2.24288	0.781798	1.01785	3.3322	0.40062	2.36825	9.71091	4.05165	1.04598	0.247061	2.70852	1.34715
gene-SPHA_11301	0	0	0	0	0	0	0	0	0	0	0	0	0	0	0	0
gene-SPHA_11302	0	0	0	0	0	0	0	0	0	0	0	0	0	0	0	0
gene-SPHA_11303	0	0	0	0	0	0	0	0	0	0	0	0	0	0	0	0
gene-SPHA_11304	0	0	0	0	0	0	0	0	0	0	0	0	0	0	0	0
gene-SPHA_11305	0	0	0	0	0	0	0	0	0	0	0	0	0	0	0	0
gene-SPHA_11306	1.81913	1.35208	1.50025	0.470014	0	3.5563	0	0.126525	0	0	0.261748	0	0.098299	0	0.196989	0.094441
gene-SPHA_11307	0	0	0	0	0	0	0	0	0	0	0	0	0	0	0	0
gene-SPHA_11308	0	0	0	0	0	0	0	0	0	0	0	0	0	0	0	0
gene-SPHA_11309	0	0	0	0	0	0	0	0	0	0	0	0	0	0	0	0
gene-SPHA_1131	19.0392	22.9134	18.3381	20.3706	3.97497	10.2075	6.6451	4.25563	0.925679	4.94295	22.2968	7.40615	5.99302	7.24895	7.22274	4.33726
gene-SPHA_11310	0	0	0	0	0	0	0	0	0	0	0.80353	0	0	0	0	0
gene-SPHA_11311	0	0	0	0	0	0	0	0	0	0	0	0	0	0	0	0
gene-SPHA_11312	0	0	0	0	0	0	0	0	0	0	0	0	0	0	0	0
gene-SPHA_11313	165.154	216.21	170.368	194.918	2.92402	17.1354	3.40122	7.30122	0.518584	2.40669	11.6078	7.11052	9.96705	7.03532	11.006	16.6036
gene-SPHA_11314	148.923	154.915	141.523	157.934	59.4772	55.9506	61.9434	58.9065	11.162	71.756	131.539	88.9108	46.3018	69.392	50.3187	46.2551
gene-SPHA_11315	141.14	31.7173	29.4668	80.3581	13.6115	70.8645	27.3166	14.9834	19.7083	51.8037	396.187	57.8791	202.226	315.477	209.464	179.322
gene-SPHA_11316	0.017446	0.251615	0.413197	0.350018	0	0	0	0	0	0	0	0.237018	0	0	0	0
gene-SPHA_11317	0	0	0	0.268777	0	0	0	0	0	0	0	0	0	0	0	0
gene-SPHA_11318	2.13342	1.85369	1.0862	1.13824	0	0.225491	0.125297	0	0	0.118907	0.262334	0.123076	0	0	0.256736	0.209908
gene-SPHA_11319	0	0	0	0	0	0	0	0	0	0	0	0	0	0	0	0
gene-SPHA_1132	142.401	157.993	155.771	143.263	2.10722	7.94675	8.13125	8.73018	0	4.44805	12.0995	7.93168	4.0437	0.114299	4.30025	6.38828
gene-SPHA_11320	0	0	0	0	0	0	0	0	0	0	0	0	0	0	0	0
gene-SPHA_11321	0	0	0	0	0	0	0	0	0	0	0	0	0	0	0	0
gene-SPHA_11322	0	0	0	0	0	0	0	0	0	0	0	0	0	0	0	0
gene-SPHA_11323	0	0	0	0	0	0	0	0	0	0	0	0	0	0	0	0
gene-SPHA_11324	0	0	0.116805	0.275529	0	0	0	0	0	0	0.00758	0	0	0	0	0
gene-SPHA_11325	0	0	0	0	0	0	0	0	0	0	0	0	0	0	0	0
gene-SPHA_11326	0	0	0	0	0	0	0	0	0	0	0	0	0	0	0	0
gene-SPHA_11327	0	0	0	0	0	0	0	0	0	0	0	0	0	0	0	0
gene-SPHA_11328	0	0	0	0	0	0	0	0	0	0	0	0	0	0	0	0
gene-SPHA_11329	0	0	0	0	0	0	0	0	0	0	0	0	0	0	0	0
gene-SPHA_1133	0	0	0	0	0	0	0	0	0	0	0	0	0	0	0	0
gene-SPHA_11330	0	0	0	0	0	0	0	0	0	0	0	0	0	0	0	0
gene-SPHA_11331	0	0	0	0	0	0	0	0	0	0	0	0	0	0	0	0
gene-SPHA_11332	0	0	0	0	0	0	0	0	0	0	0	0	0	0	0	0
gene-SPHA_11333	0	0	0	0	0	0	0	0	0	0	0	0	0	0	0	0
gene-SPHA_11334	0	0	0	0	0	0	0	0	0	0	0	0	0	0	0	0
gene-SPHA_11335	0	0	0	0	0	0	0	0	0	0	0	0	0	0	0	0
gene-SPHA_11336	0	0	0	0	0	0	0	0	0	0	0	0	0	0	0	0
gene-SPHA_11337	0	0	0	0	0	0	0	0	0	0	0	0	0	0	0	0
gene-SPHA_11338	0	0	0	0	0	0	0	0	0	0	0	0	0	0	0	0
gene-SPHA_11339	0	0	0	0	0	0	0	0	0	0	0	0	0	0	0	0
gene-SPHA_1134	0	0	0	0	0	0	0	0	0	0	0	0	0	0	0	0
gene-SPHA_11340	0	0	0	0	0	0	0	0	0	0	0	0	0	0	0	0
gene-SPHA_11341	0	0	0	0	0	0	0	0	0	0	0	0	0	0	0	0
gene-SPHA_11342	0	0	0	0	0	0	0	0	0	0	0	0	0	0	0	0
gene-SPHA_11343	106.326	118.971	122.921	111.547	1.70376	5.49042	1.49962	5.97244	0.129503	0	10.6254	2.26816	4.75031	1.83885	4.05924	2.74703
gene-SPHA_11344	0	0	0	0	0	0	0	0	0	0	0	0	0	0	0	0
gene-SPHA_11345	0	0	0	0	0	0	0	0	0	0	0	0	0	0	0	0
gene-SPHA_11346	11.6073	10.3981	13.8287	12.5262	0.663054	1.56789	0.994337	0.281078	0	0.177045	7.1533	1.03887	0.349759	0.514006	0.543191	1.08992
gene-SPHA_11347	0	0	0	0	0	0	0	0	0	0	0	0	0	0	0	0
gene-SPHA_11348	139.01	153.136	124.957	129.537	2.94735	4.61104	3.72178	5.46286	0.162282	0.589916	6.59706	1.09408	0.94798	0.048706	0.675512	1.7613
gene-SPHA_11349	78.9027	88.2282	85.4121	82.3543	7.11862	6.37867	7.78053	11.0396	1.14958	13.9915	43.4228	33.8769	2.23314	2.94035	6.50209	5.87842
gene-SPHA_1135	0	0	0	0	0	0	0	0	0	0	0	0	0	0	0	0
gene-SPHA_11350	0	0	0	0	0	0	0	0	0	0	0	0	0	0	0	0
gene-SPHA_11351	0	0	0	0	0	0	0	0	0	0	0	0	0	0	0	0
gene-SPHA_11352	0	0	0	0	0	0	0	0	0	0	0	0	0	0	0	0
gene-SPHA_11353	0	0	0	0	0	0	0	0	0	0	0	0	0	0	0	0
gene-SPHA_11354	0	0	0	0	0	0	0	0	0	0	0	0	0	0	0	0
gene-SPHA_11355	0	0	0	0	0	0	0	0	0	0	0	0	0	0	0	0
gene-SPHA_11356	0	0	0	0	0	0	0	0	0	0	0	0	0	0	0	0
gene-SPHA_11357	0	0	0	0	0	0	0	0	0	0	0	0	0	0	0	0
gene-SPHA_11358	0	0	0	0	0	0	0	0	0	0	0	0	0	0	0	0
gene-SPHA_11359	0	0	0	0	0	0	0	0	0	0	0	0	0	0	0	0
gene-SPHA_1136	0	0	0	0	0	0	0	0	0	0	0	0	0	0	0	0
gene-SPHA_11360	0	0	0	0	0	0	0	0	0	0	0	0	0	0	0	0
gene-SPHA_11361	0	0	0	0	0	0	0	0	0	0	0	0	0	0	0	0
gene-SPHA_11362	0	0	0	0.732022	0	0	0	0	0	0	0	0	0	0	0	0
gene-SPHA_11363	0	0	0	0	0	0	0	0	0	0	0	0	0	0	0	0
gene-SPHA_11364	0	0	0	0	0	0	0	0	0	0	0	0	0	0	0	0
gene-SPHA_11365	0	0	0	0	0	0	0	0	0	0	0	0	0	0	0	0
gene-SPHA_11366	12.8414	14.447	13.3881	14.2125	1.82656	3.72695	1.12513	0.697649	0.39079	2.65935	1.85485	0.524108	3.65178	1.3699	4.01597	4.14001
gene-SPHA_11367	57.1362	87.2378	43.5962	58.9413	93.5509	116.897	94.2177	86.038	19.3913	118.88	81.8512	89.2337	112.337	250.264	128.721	173.426
gene-SPHA_11368	0	0	0	0	0	0	0	0	0	0	0	0	0	0	0	0
gene-SPHA_11369	0	0	0	0	0	0	0	0	0	0	0	0	0	0	0	0
gene-SPHA_1137	0	0	0	0	0	0	0	0	0	0	0	0	0	0	0	0
gene-SPHA_11370	0	0	0	0	0	0	0	0	0	0	0	0	0	0	0	0
gene-SPHA_11371	0	0	0	0	0	0	0	0	0	0	0	0	0	0	0	0
gene-SPHA_11372	0	0	0	0	0	0	0	0	0	0	0	0	0	0	0	0
gene-SPHA_11373	2.80765	0.135159	3.38778	2.33146	0	0	0	0	0	0.209839	0.935586	0.012946	0.039079	0	0.02133	0.014487
gene-SPHA_11374	48.8972	34.9708	46.6625	51.2644	29.5334	10.1469	34.8071	21.7457	5.45016	21.5776	9.20768	0	16.0925	4.43704	23.0346	284.743
gene-SPHA_11375	0.020431	0	0	0.111545	0	0.59077	0.207835	0	0	0	0.088444	0.188837	0.077719	0	0	0.028643
gene-SPHA_11376	0	0	0	0	0	0	0	0	0	0	0	0	0	0	0	0
gene-SPHA_11377	0	0	0	0	0	0	0	0	0	0	0	0	0	0	0	0
gene-SPHA_11378	29.5364	31.6185	32.5214	36.2837	1.11153	5.75254	2.57473	4.1698	3.06144	3.84518	5.00439	3.48382	7.149	1.94801	5.77372	10.2206
gene-SPHA_11379	0	0	0	0	0	0	0	0	0	0	0	0	0	0	0	0
gene-SPHA_1138	0	0	0	0	0	0	0	0	0	0	0	0	0	0	0	0
gene-SPHA_11380	0	0	0	0	0	0	0	0	0	0	0	0	0	0	0	0
gene-SPHA_11381	0	0	0	0	0	0	0	0	0.926092	0	0	0	0	0	0	0
gene-SPHA_11382	0	0	0	0	0	0	0	0	0	0	0	0	0	0	0	0
gene-SPHA_11383	0	0	0	0	0	0	0	0	0	0	0	0	0	0	0	0
gene-SPHA_11384	0	0	0	0	0	0	0	0	0	0	0	0	0	0	0	0
gene-SPHA_11385	0	0	0	0	0	0	0	0	0	0	0	0	0	0	0	0
gene-SPHA_11386	0	0	0	0	0	0	0	0	0	0	0	0	0	0	0	0
gene-SPHA_11387	0	0	0	0	0	0	0	0	0	0	0	0	0	0	0	0
gene-SPHA_11388	0	0	0	0	0	0	0	0	0	0	0	0	0	0	0	0
gene-SPHA_11389	0	0	0	0	0	0	0	0	0	0	0	0	0	0	0	0.096045
gene-SPHA_1139	0	0	0	0	0	0	0	0	0	0	0	0	0	0	0	0
gene-SPHA_11390	0	0	0	0	0	0	0	0	0	0	0	0	0	0	0	0
gene-SPHA_11391	0	0	0	0	0	0	0	0	0	0	0	0	0	0	0	0
gene-SPHA_11392	0	0	0	0	0	0	0	0	0	0	0	0	0	0	0	0
gene-SPHA_11393	0	0	0	0	0	0	0	0	0	0	0	0	0	0	0	0
gene-SPHA_11394	0	0	0	0	0	0	0	0	0	0	0	0	0	0	0	0
gene-SPHA_11395	0.205458	0	0	0	0	0	0	0	0	0	0	0	0	0	0	0
gene-SPHA_11396	0	0	0	0	0	0	0	0	0	0	0	0	0	0	0	0
gene-SPHA_11397	0	0	0	0	0	0	0	0	0	0	0	0	0	0	0	0
gene-SPHA_11398	0	0	0	0	0	0	0	0	0	0	0	0	0	0	0	0
gene-SPHA_11399	0	0	0	0	0	0	0	0	0	0	0	0	0	0	0	0
gene-SPHA_114	0	0	0	0	0	0	0	0	0	0	0	0	0	0	0	0
gene-SPHA_1140	1.55009	0.33443	0.033219	0.13556	0	0	0	0	0	0	0	0	0	0	0	0
gene-SPHA_11400	0.306745	0	0	0	0	0	0	0	0	0	0	0	0	0	0	0
gene-SPHA_11401	0	0	0	0	0	0	0	0	0	0	0	0	0	0	0	0
gene-SPHA_11402	0	0	0	0	0	0	0	0	0	0	0	0	0	0	0	0
gene-SPHA_11403	0	0	0	0	0	0	0	0	0	0	0	0	0	0	0	0
gene-SPHA_11404	0	0	0	0	0	0	0	0	0	0	0	0	0	0	0	0
gene-SPHA_11405	0	0	0	0	0	0	0	0	0	0	0	0	0	0	0	0
gene-SPHA_11406	0	0	0	0	0	0	0	0	0	0	0	0	0	0	0	0
gene-SPHA_11407	99.386	73.8254	95.8686	81.3206	337.533	194.477	371.517	386.108	93.2958	379.321	264.874	332.455	93.1728	156.972	96.9239	70.6628
gene-SPHA_11408	0	0	0	0	0	0	0	0	0	0	0	0	0	0	0	0
gene-SPHA_11409	80.1228	86.9132	85.9363	84.3145	7.07147	23.17	4.85823	7.42012	0.394273	4.63876	17.8962	6.42324	21.6039	25.2834	22.72	13.8596
gene-SPHA_1141	0	0	0	0	0	0	0	0	0	0	0	0	0	0	0	0
gene-SPHA_11410	0	0	0	0	0	0	0	0	0	0	0	0	0	0	0	0
gene-SPHA_11411	263.851	183.357	184.729	172.118	51.8608	17.4112	78.5853	76.022	9.40928	113.892	82.0681	133.608	7.97431	4.13638	12.7756	21.4415
gene-SPHA_11412	0	0	0	0	0	0	0	0	0	0	0	0	0	0	0	0
gene-SPHA_11413	0	0	0	0	0	0	0	0	0	0	0	0	0	0	0	0
gene-SPHA_11414	0	0	0	0	0	0	0	0	0	0	0	0	0	0	0	0
gene-SPHA_11415	0	0	0	0	0	0	0	0	0	0	0	0	0	0	0	0
gene-SPHA_11416	0	0	0	0	0	0	0	0	0	0	0	0	0	0	0	0
gene-SPHA_11417	0	0	0	0	0	0	0	0	0	0	0	0	0	0	0	0
gene-SPHA_11418	0	0	0	0	0	0	0	0	0	0	0	0	0	0	0	0
gene-SPHA_11419	0	0	0	0	0	0	0	0	0	0	0	0	0	0	0	0
gene-SPHA_1142	0	0	0	0	0	0	0	0	0	0	0	0	0	0	0	0
gene-SPHA_11420	1.5612	1.04886	1.07554	1.11582	0.365951	0.314299	0.100098	0.615981	0	0	0.358749	0.171738	0.076049	0.355952	0.09055	0.288202
gene-SPHA_11421	17.6873	14.74	20.692	24.4177	0.980277	2.6817	1.1079	0.866231	0	3.27556	11.1561	6.11008	0.608047	1.49818	1.29175	1.43306
gene-SPHA_11422	0	0	0	0	0	0	0	0	0	0	0	0	0	0	0	0
gene-SPHA_11423	34.7868	41.8588	37.8382	40.5729	2.3575	5.94364	0.360548	4.10277	0	12.4233	23.9756	19.3676	2.16596	2.53302	1.52818	2.25021
gene-SPHA_11424	0.026013	0	0	0	0	0	0	0	0	0	0	0	0	0	0	0
gene-SPHA_11425	0	0.646053	0	1.23415	0	2.41209	0	0	0	0	0	0.222037	0	0	0	0
gene-SPHA_11426	0	0	0	0	0	0	0	0	0	0	0	0	0	0	0	0
gene-SPHA_11427	0	0	0	0	0	0	0	0	0	0	0	0	0	0	0	0
gene-SPHA_11428	0	0	0	0	0	0	0	0	0	0	0	0	0	0	0	0
gene-SPHA_11429	0	0	0	0	0	0	0	0	0	0	0	0	0	0	0	0
gene-SPHA_1143	0	0	0	0	0	0	0	0	0	0	0	0	0	0	0	0
gene-SPHA_11430	17.7444	13.0242	14.3073	17.1437	1.28309	0.581861	1.47322	2.35177	0.404347	2.98107	7.90687	4.95704	0.791279	0.319253	0.999531	0.298424
gene-SPHA_11431	0	0	0	0	0	0	0	0	0	0	0	0	0	0	0	0
gene-SPHA_11432	0	0	0	0	0	0	0	0	0	0	0	0	0	0	0	0
gene-SPHA_11433	0	0	0	0	0	0	0	0	0	0	0	0	0	0	0	0
gene-SPHA_11434	0	0	0	0	0	0	0	0	0	0	0	0	0	0	0	0
gene-SPHA_11435	0	0	0	0	0	0	0	0	0	0	0	0	0	0	0	0
gene-SPHA_11436	0	0	0	0	0	0	0	0	0	0	0	0	0	0	0	0
gene-SPHA_11437	0	0	0	0	0	0	0	0	0	0	0	0	0	0	0	0
gene-SPHA_11438	0	0	0	0	0	0	0	0	0	0	0	0	0	0	0	0
gene-SPHA_11439	0	0	0	0	0	0	0	0	0	0	0	0	0	0	0	0
gene-SPHA_1144	0	0	0	0	0	0	0	0	0	0	0	0	0	0	0	0
gene-SPHA_11440	4.38693	5.98251	3.56394	3.8941	0	0.078225	0	0	0.214142	0.109934	0.44712	0.100315	0	0	0.258347	0.464964
gene-SPHA_11441	0	0	0	0	0	0	0	0	0	0	0	0	0	0	0	0
gene-SPHA_11442	0	0	0	0	0	0	0	0	0	0	0	0	0	0	0	0
gene-SPHA_11443	0.585867	0.716836	0.331735	1.17357	0.656148	0.185506	0.241937	0.266985	0.20802	1.66401	5.23001	1.18097	0.401136	0	0.050066	0.079194
gene-SPHA_11444	0.10801	0	0	0	0.738712	0	0	0	0	0	0	0.083206	0.295232	0.269962	0	0
gene-SPHA_11445	0	0	0	0	0	0	0	0	0	0	0	0	0	0	0	0
gene-SPHA_11446	0	0	0	0	0	0	0	0	0	0	0	0	0	0	0	0
gene-SPHA_11447	0	0	0	0	0	0	0	0	0	0	0	0	0	0	0	0
gene-SPHA_11448	0	0	0	0	0	0	0	0	0	0	0	0	0	0	0	0
gene-SPHA_11449	0	0	0	0	0	0	0	0	0	0	0	0	0	0	0	0
gene-SPHA_1145	0	0	0.112767	0	0	0.188235	0	0.297972	0	0.355375	0.213785	0.341721	0	0	0	0
gene-SPHA_11450	0	0	0	0	0	0	0	0	0	0	0	0	0	0	0	0
gene-SPHA_11451	0	0	0	0	0	0	0	0	0	0	0	0	0	0	0	0
gene-SPHA_11452	0	0	0	0	0	0	0	0	0	0	0	0	0	0	0	0
gene-SPHA_11453	0	0	0	0	0	0	0	0	0	0	0	0	0	0	0	0
gene-SPHA_11454	0	0	0	0	0	0	0	0	0	0	0	0	0	0	0	0
gene-SPHA_11455	0	0	0	0	0	0	0	0	0	0	0	0	0	0	0	0
gene-SPHA_11456	0	0	0	0	0	0	0	0	0	0	0	0	0	0	0	0
gene-SPHA_11457	0.93084	0	0	0.199432	0.142645	0	0.556442	0	0.2502	1.47135	0.843298	0.833413	3.76107	0	2.50878	0
gene-SPHA_11458	73.2543	87.8734	92.9276	72.7772	64.5374	22.3397	79.2908	88.905	13.8613	95.3151	56.3849	96.0668	8.6007	0	7.30362	6.96406
gene-SPHA_11459	0	0	0	0	0.211682	0	0.301425	0	0.034661	0.41356	0.090225	0.318202	0	0	0	0.072723
gene-SPHA_1146	0	0	0	0	0	0	0	0	0	0	0	0	0	0	0	0
gene-SPHA_11460	0.618223	0.560463	1.74073	5.38063	0	0	0.302451	0	0	0	0.258248	0.215715	0	0.110585	0	0
gene-SPHA_11461	0	0	0	0	0	0	0	0	0	0	0	0	0	0	0	0
gene-SPHA_11462	0	0	0	0	0	0	0	0	0	0	0	0	0	0	0	0
gene-SPHA_11463	0.01501	0	0	0	0	0	0	0	0	0	0	0	0	0	0	0
gene-SPHA_11464	0.284503	0.159877	0.189821	0	0	0	0	0	0	0	0	0	0	0.281211	0	0
gene-SPHA_11465	0	0	0	0	0	0	0	0	0	0	0	0	0	0	0	0
gene-SPHA_11466	0	0	0	0.497723	0	0	0	0	0	0	0	0	0	0	0	0
gene-SPHA_11467	0	0	0	0	0	0	0	0	0	0	0	0	0	0	0	0
gene-SPHA_11468	0	0	0	0	0	0	0	0	0	0	0	0	0	0	0	0
gene-SPHA_11469	0	0	0	0	0	0	0	0	0	0	0	0	0	0	0	0
gene-SPHA_1147	0	0	0	0	0	0	0	0	0	0	0	0	0	0	0	0
gene-SPHA_11470	0	0	0	0	0	0	0	0	0	0	0	0	0	0	0	0
gene-SPHA_11471	0	0	0	0	0	0	0	0	0	0	0	0	0	0	0	0
gene-SPHA_11472	0	0	0	0	0	0	0	0	0	0	0	0	0	0	0	0
gene-SPHA_11473	0	0	0	0	0	0	0	0	0	0	0	0	0	0	0	0
gene-SPHA_11474	0	0	0	0	0	0	0	0	0	0	0	0	0	0	0	0
gene-SPHA_11475	0	0	0	0	0	0	0	0	0	0	0	0	0	0	0	0
gene-SPHA_11476	0	0	0	0	0	0	0	0	0	0	0	0	0	0	0	0
gene-SPHA_11477	0	0	0	0	0	0	0	0	0	0	0	0	0	0	0	0
gene-SPHA_11478	0.341752	0	0	0.244007	0	0	0	0	0	0	0	0	0	0	0	0
gene-SPHA_11479	0	0	0	0	0	0	0	0	0	0	0	0	0	0	0	0
gene-SPHA_1148	0	0	0	0	0	0	0	0	0	0	0	0	0	0	0	0
gene-SPHA_11480	2.38911	2.39052	0.545152	0.628341	0	0.874606	0	0	0	0	0	0	0	0	0	0
gene-SPHA_11481	0	0	0	0	0	0	0	0	0	0	0	0	0	0	0	0
gene-SPHA_11482	0	0	0	0	0	0	0	0	0	0	0	0	0	0	0	0
gene-SPHA_11483	0	0	0	0	0	0	0	0	0	0	0	0	0	0	0	0
gene-SPHA_11484	0	0	0	0	0	0	0	0	0	0	0	0	0	0	0	0
gene-SPHA_11485	0	0	0	0	0	0	0	0	0	0	0	0	0	0	0	0
gene-SPHA_11486	0	0	0	0	0	0	0	0	0	0	0	0	0	0	0	0
gene-SPHA_11487	0	0	0	0	0	0	0	0	0	0	0	0	0	0	0	0
gene-SPHA_11488	0	0	0	0	0	0	0	0	0	0	0	0	0	0	0	0
gene-SPHA_11489	0	0	0	0	0	0	0	0	0	0	0	0	0	0	0	0
gene-SPHA_1149	0	0	0	0	0	0	0	0	0	0	0	0	0	0	0	0
gene-SPHA_11490	0	0	0	0	0	0	0	0	0	0	0	0	0	0	0	0
gene-SPHA_11491	0	0	0	0	0	0	0	0	0	0	0	0	0	0	0	0
gene-SPHA_11492	0	0	0	0	0	0	0	0	0	0	0	0	0	0	0	0
gene-SPHA_11493	0	0	0	0	0	0	0	0	0	0	0	0	0	0	0	0
gene-SPHA_11494	0	0	0	0	0	0	0	0	0	0	0	0	0	0	0	0
gene-SPHA_11495	0	0	0	0	0	0	0	0	0	0	0	0	0	0	0	0
gene-SPHA_11496	0	0	0	0	0	0	0	0	0	0	0	0	0	0	0	0
gene-SPHA_11497	0	0	0	0	0	0	0	0	0	0	0	0	0	0	0	0
gene-SPHA_11498	0	0	0	0	0	0	0	0	0	0	0	0	0	0	0	0
gene-SPHA_11499	0	0	0	0	0	0	0	0	0	0	0	0	0	0	0	0
gene-SPHA_115	0	0	0	0	0	0	0	0	0	0	0	0	0	0	0	0
gene-SPHA_1150	0.020905	0	0	0	0	0	0	0	0	0	0	0	0	0	0	0
gene-SPHA_11500	0	0	0	0	0	0	0	0	0	0	0	0	0	0	0	0
gene-SPHA_11501	1.0161	0	0	0	0	0	0	0	0	0	0	0	0	0	0	0
gene-SPHA_11502	0	0	0	0	0	0	0	0	0	0	0	0	0	0	0	0
gene-SPHA_11503	0	0	0	0	0	0	0	0	0	0	0	0	0	0	0	0
gene-SPHA_11504	0	0	0	0	0	0	0	0	0	0	0	0	0	0	0	0
gene-SPHA_11505	0	0	0	0	0	0	0	0	0	0	0	0	0	0	0	0
gene-SPHA_11506	0	0	0	0	0	0	0	0	0	0	0	0	0	0	0	0
gene-SPHA_11507	0	0	0	0	0	0	0	0	0	0	0	0	0	0	0	0
gene-SPHA_11508	0	0	0.608614	0.634709	0	0	0	0	0	0	0	0	0	0	0	0
gene-SPHA_11509	0	0	0	0	0	0	0	0	0	0	0	0	0	0	0	0
gene-SPHA_1151	0	0	0	0	0	0	0	0	0	0	0	0	0	0	0	0
gene-SPHA_11510	0	0	0	0	0	0	0	0	0	0	0	0	0	0	0	0
gene-SPHA_11511	0	0	0	0	0	0	0	0	0	0	0	0	0	0	0	0
gene-SPHA_11512	0	0	0	0	0	0	0	0	0	0	0	0	0	0	0	0
gene-SPHA_11513	0	0	0	0	0	0	0	0	0	0	0	0	0	0	0	0
gene-SPHA_11514	0	0	0	0	0	0	0	0	0	0	0	0	0	0	0	0
gene-SPHA_11515	0	0	0	0	0	0	0	0	0	0	0	0	0	0	0	0
gene-SPHA_11516	0	0	0	0	0	0	0	0	0	0	0	0	0	0	0	0
gene-SPHA_11517	0	0	0	0	0	0	0	0	0	0	0	0	0	0	0	0
gene-SPHA_11518	0	0	0	0	0	0	0	0	0	0	0	0	0	0	0	0
gene-SPHA_11519	0	0	0	0	0	0	0	0	0	0	0	0	0	0	0	0
gene-SPHA_1152	0	0	0	0	0	0	0	0	0	0	0	0	0	0	0	0
gene-SPHA_11520	0	0	0	0	0	0	0	0	0	0	0	0	0	0	0	0
gene-SPHA_11521	0	0	0	0	0	0	0	0	0	0	0	0	0	0	0	0
gene-SPHA_11522	0	0	0	0	0	0	0	0	0	0	0	0	0	0	0	0
gene-SPHA_11523	0	0	0	0	0	0	0	0	0	0	0	0	0	0	0	0
gene-SPHA_11524	0	0	0	0	0	0	0	0	0	0	0	0	0	0	0	0
gene-SPHA_11525	0	0	0	0	0	0	0	0	0	0	0	0	0	0	0	0
gene-SPHA_11526	0	0	0	0	0	0	0	0	0	0	0	0	0	0	0	0
gene-SPHA_11527	0	0	0	0	0	0	0	0	0	0	0	0	0	0	0	0
gene-SPHA_11528	0	0	0	0	0	0	0	0	0	0	0	0	0	0	0	0
gene-SPHA_11529	0	0	0	0	0	0	0	0	0	0	0	0	0	0	0	0
gene-SPHA_1153	0	0	0	0	0	0	0	0	0	0	0	0	0	0	0	0
gene-SPHA_11530	0	0	0	0	0	0	0	0	0	0	0	0	0	0	0	0
gene-SPHA_11531	0	0	0	0	0	0	0	0	0	0	0	0	0	0	0	0
gene-SPHA_11532	0	0	0	0	0	0	0	0	0	0	0	0	0	0	0	0
gene-SPHA_11533	0	0	0	0	0	0	0	0	0	0	0	0	0	0	0	0
gene-SPHA_11534	0	0	0	0	0	0	0	0	0	0	0	0	0	0	0	0
gene-SPHA_11535	0	0	0	0	0	0	0	0	0	0	0	0	0	0	0	0
gene-SPHA_11536	0	0	0	0	0	0	0	0	0	0	0	0	0	0	0	0
gene-SPHA_11537	0	0	0	0	0	0	0	0	0	0	0	0	0	0	0	0
gene-SPHA_11538	0	0	0	0	0	0	0	0	0	0	0	0	0	0	0	0
gene-SPHA_11539	0	0	0	0	0	0	0	0	0	0	0	0	0	0	0	0
gene-SPHA_1154	0	0	0	0	0	0	0	0	0	0	0	0	0	0	0	0
gene-SPHA_11540	0	0	0	0	0	0	0	0	0	0	0	0	0	0	0	0
gene-SPHA_11541	0	0	0	0	0	0	0	0	0	0	0	0	0	0	0	0
gene-SPHA_11542	0	0	0	0	0	0	0	0	0	0	0	0	0	0	0	0
gene-SPHA_11543	0	0	0	0	0	0	0	0	0	0	0	0	0	0	0	0
gene-SPHA_11544	0	0	0	0	0	0	0	0	0	0	0	0	0	0	0	0
gene-SPHA_11545	0	0	0	0	0	0	0	0	0	0	0	0	0	0	0	0
gene-SPHA_11546	0	0	0	0	0	0	0	0	0	0	0	0	0	0	0	0
gene-SPHA_11547	0	0	0	0	0	0	0	0	0	0	0	0	0	0	0	0
gene-SPHA_11548	0	0	0	0	0	0	0	0	0	0	0	0	0	0	0	0
gene-SPHA_11549	0	0	0	0	0	0	0	0	0	0	0	0	0	0	0	0
gene-SPHA_1155	0	0	0	0	0	0	0	0	0	0	0	0	0	0	0	0
gene-SPHA_11550	0	0	0	0	0	0	0	0	0	0	0	0	0	0	0	0
gene-SPHA_11551	0	0	0	0	0	0	0	0	0	0	0	0	0	0	0	0
gene-SPHA_11552	0	0	0	0	0	0	0	0	0	0	0	0	0	0	0	0
gene-SPHA_11553	0	0	0	0	0	0	0	0	0	0	0	0	0	0	0	0
gene-SPHA_11554	0	0.74755	0.714354	0.487321	0	0	0	0	0	0	0	0	0	0	0	0
gene-SPHA_11555	0	0	0	0	0	0	0	0	0	0	0	0	0	0	0	0
gene-SPHA_11556	0	0	0	0	0	0	0	0	0	0	0	0	0	0	0	0
gene-SPHA_11557	0.726224	0	0	0	0	0	0	0	0	0	0	0	0	0	0	0
gene-SPHA_11558	0	0	0	0	0	0	0	0	0	0	0	0	0	0	0	0
gene-SPHA_11559	0	0	0	0	0	0	0	0	0	0	0	0	0	0	0	0
gene-SPHA_1156	0	0	0	0	0	0	0	0	0	0	0	0	0	0	0	0
gene-SPHA_11560	0	0	0	0	0	0	0	0	0	0	0	0	0	0	0	0
gene-SPHA_11561	0	0	0	0	0	0	0	0	0	0	0	0	0	0	0	0
gene-SPHA_11562	0	0	0	0	0	0	0	0	0	0	0	0	0	0	0	0
gene-SPHA_11563	0	0	0	0	0	0	0	0	0	0	0	0	0	0	0	0
gene-SPHA_11564	0	0	0	0	0	0	0	0	0	0	0	0	0	0	0	0
gene-SPHA_11565	0	0	0	0	0	0	0	0	0	0	0	0	0	0	0	0
gene-SPHA_11566	0	0	0	0	0	0	0	0	0	0	0	0	0	0	0	0
gene-SPHA_11567	0	0	0.038642	0	0	0	0	0	0	0	0	0	0	0	0	0
gene-SPHA_11568	0	0	0	0	0	0	0	0	0	0	0	0	0	0	0	0
gene-SPHA_11569	0	0	0	0	0	0	0	0	0	0	0	0	0	0	0	0
gene-SPHA_1157	0	0	0	0	0	0	0	0	0	0	0	0	0	0	0	0
gene-SPHA_11570	0	0	0	0	0	0	0	0	0	0	0	0	0	0	0	0
gene-SPHA_11571	0	0	0	0	0	0	0	0	0	0	0	0	0	0	0	0
gene-SPHA_11572	0	0	0	0	0	0	0	0	0	0	0	0	0	0	0	0
gene-SPHA_11573	0	0	0	0	0	0	0	0	0	0	0	0	0	0	0	0
gene-SPHA_11574	0	0	0	0	0	0	0	0	0	0	0	0	0	0	0	0
gene-SPHA_11575	0	0	0.022226	0	0	0	0	0	0	0	0	0	0.036773	0	0	0
gene-SPHA_11576	0	0	0	0	0	0	0	0	0	0	0	0	0	0	0	0
gene-SPHA_11577	0	0	0	0	0	0	0	0	0	0	0	0	0	0	0	0
gene-SPHA_11578	0	0	0	0	0	0	0	0	0	0	0	0	0	0	0	0
gene-SPHA_11579	0	0	0	0	0	0	0	0	0	0	0	0	0	0	0	0
gene-SPHA_1158	1.82624	0	0.449698	0.957813	0	0	0	1.21346	0	0	0	0	0	0	0	0
gene-SPHA_11580	0	0	0	0	0	0	0	0	0	0	0	0	0	0	0	0
gene-SPHA_11581	0	0	0	0	0	0	0	0	0	0	0	0	0	0	0	0
gene-SPHA_11582	0	0	0	0	0	8.35661	0	0	0	0	0	0	0	0	0	0
gene-SPHA_11583	1.79508	1.45094	2.05231	3.41215	0.611553	0	0.739985	0.349699	0	2.06364	1.50027	1.75359	0	0	0	0
gene-SPHA_11584	62.6754	67.4303	69.2676	63.6426	29.7209	29.4798	32.8685	29.0172	5.60456	25.4592	15.7195	21.8016	16.5851	22.0441	21.0867	3.78604
gene-SPHA_11585	684.373	330.191	484.851	554.324	3714.47	3555.98	4077.4	4120.23	1337.87	3739.01	3242.51	3924.09	2772.68	3055.46	2834.79	1773.1
gene-SPHA_11586	0	0	0	0	0	0	0	0	0	0	0	0	0	0	0	0
gene-SPHA_11587	48.8742	64.8442	38.4115	38.8119	10.9369	17.3219	7.91922	7.46965	0.252363	11.7898	27.1364	11.6116	19.4168	32.5432	20.9252	19.0805
gene-SPHA_11588	0	0	0	0	0	0	0	0	0	0	0	0	0	0	0	0
gene-SPHA_11589	0	0	0	0	0	0	0	0	0	0	0	0	0	0	0	0
gene-SPHA_1159	0	0	0	0	0	0	0	0	0	0	0	0	0	0	0	0
gene-SPHA_11590	0	0	0	0	0	0	0	0	0	0	0	0	0	0	0	0
gene-SPHA_11591	63.9307	74.9998	59.6318	64.3914	132.896	49.6688	69.8225	53.4851	7.16404	38.2114	13.1491	18.4019	17.6183	42.8065	25.1669	7.72433
gene-SPHA_11592	0	0	0.055825	0	0	6.94067	0	0	0	0	0	0.077931	0	0	0.182086	0.094892
gene-SPHA_11593	0	0	0	0	0	0	0	0	0	0	0	0	0	0	0	0
gene-SPHA_11594	31.5507	34.8211	34.8348	32.4299	0	0.975088	0.327053	0.396587	0.102624	0	1.92542	0	0	1.30813	0.42204	3.86599
gene-SPHA_11595	0	0	0	0	0	0	0	0	0	0	0	0	0	0	0	0
gene-SPHA_11596	0	0	0	0	0	0	0	0	0	0	0	0	0	0	0	0
gene-SPHA_11597	0	0	0	0	0	0	0	0	0	0	0	0	0	0	0	0
gene-SPHA_11598	0	0	0	0	0	0	0	0	0	0	0	0	0	0	0	0
gene-SPHA_11599	0	0	0	0	0	0	0	0	0	0	0	0	0	0	0	0
gene-SPHA_116	0	0	0	0	0	0	0	0	0	0	0	0	0	0	0	0
gene-SPHA_1160	0	0	0	0	0	0	0	0	0	0	0	0	0	0	0	0
gene-SPHA_11600	0	0	0	0	0	0	0	0	0	0	0	0	0	0	0	0
gene-SPHA_11601	0	0	0	0	0	0	0	0	0	0	0	0	0	0	0	0
gene-SPHA_11602	0	0	0	0	0	0	0	0	0	0	0	0	0	0	0	0
gene-SPHA_11603	0	0	0	0	0	0	0	0	0	0	0	0	0	0	0	0
gene-SPHA_11604	0	0	0	0	0	0	0	0	0	0	0	0	0	0	0	0
gene-SPHA_11605	0	0	0	0	0	0	0	0	0	0	0	0	0	0	0	0
gene-SPHA_11606	0	0	0	0	0	0	0	0	0	0	0	0	0	0	0	0
gene-SPHA_11607	0	0	0	0	0	0	0	0	0	0	0	0	0	0	0	0
gene-SPHA_11608	0	0	0	0	0	0	0	0	0	0	0	0	0	0	0	0
gene-SPHA_11609	0	0	0	0	0	0	0	0	0	0	0	0	0	0	0	0
gene-SPHA_1161	0	0	0	0	0	0	0	0	0	0	0	0	0	0	0	0
gene-SPHA_11610	0	0	0	0	0	0	0	0	0	0	0	0	0	0	0	0
gene-SPHA_11611	0	0	0	0	0	0	0	0	0	0	0	0	0	0	0	0
gene-SPHA_11612	0	0	0	0	0	0	0	0	0	0	0	0	0	0	0	0
gene-SPHA_11613	0	0	0	0	0	0	0	0	0	0	0	0	0	0	0	0
gene-SPHA_11614	0	0	0	0	0	0	0	0	0	0	0	0	0	0	0	0
gene-SPHA_11615	0	0	0	0	0	0	0	0	0	0	0	0	0	0	0	0
gene-SPHA_11616	0	0	0	0	0	0	0	0	0	0	0	0	0	0	0	0
gene-SPHA_11617	0	0	0	0	0	0	0	0	0	0	0	0	0	0	0	0
gene-SPHA_11618	0	0	0	0	0	0	0	0	0	0	0	0	0	0	0	0
gene-SPHA_11619	0	0	0	0	0	0	0	0	0	0	0	0	0	0	0	0
gene-SPHA_1162	0	0	0	0	0	0	0	0	0	0	0	0	0	0	0	0
gene-SPHA_11620	0	0	0	0	0	0	0	0	0	0	0	0	0	0	0	0
gene-SPHA_11621	0	0	0	0	0	0	0	0	0	0	0	0	0	0	0	0
gene-SPHA_11622	0	0	0	0	0	0	0	0	0	0	0	0	0	0	0	0
gene-SPHA_11623	0	0	0	0	0	0	0	0	0	0	0	0	0	0	0	0
gene-SPHA_11624	0	0	0	0	0	0	0	0	0	0	0	0	0	0	0	0
gene-SPHA_11625	0	0	0	0	0	0	0	0	0	0	0	0	0	0	0	0
gene-SPHA_11626	0	0	0	0	0	0	0	0	0	0	0	0	0	0	0	0
gene-SPHA_11627	0	0	0	0	0	0	0	0	0	0	0	0	0	0	0	0
gene-SPHA_11628	16.6151	14.13	15.9902	18.7657	6.46192	4.987	3.42254	3.55322	2.40104	5.49826	1.7909	1.6259	0.520518	2.43121	0.965811	1.11949
gene-SPHA_11629	0	0	0	0	0	0	0	0	0	0	0	0	0	0	0	0
gene-SPHA_1163	0	0	0	0	0	0	0	0	0	0	0	0	0	0	0	0
gene-SPHA_11630	0	0	0	0	0	0	0	0	0	0	0	0	0	0	0	0
gene-SPHA_11631	0	0	0	0	0	0	0	0	0	0	0	0	0	0	0	0
gene-SPHA_11632	0	0	0	0	0	0	0	0	0	0	0	0	0	0	0	0
gene-SPHA_11633	0	0	0	0	0	0	0	0	0	0	0	0	0	0	0	0
gene-SPHA_11634	0	0.210475	0	0	4.7761	0	8.16444	4.54752	0	3.05347	0.633139	0	0	0	0	4.57684
gene-SPHA_11635	0	0	0	0	0	0	0	0	0	0	0	0	0	0	0	0
gene-SPHA_11636	20.5467	18.2609	16.4252	19.4697	2.1098	4.13531	1.92203	2.26228	0.514145	1.29191	3.72287	1.48803	4.08009	2.30201	3.81456	17.111
gene-SPHA_11637	0.295288	0.013022	0.157858	0.026581	0.074035	0	0	0	0.107151	0.058032	0.15751	0.175899	0	0	0.022865	0.145474
gene-SPHA_11638	0	0	0	0	0	0	0	0	0	0	0	0	0	0	0	0
gene-SPHA_11639	0	0	0	0	0	0	0	0	0	0	0	0	0	0	0	0
gene-SPHA_1164	0	0	0	0	0	0	0	0	0	0	0	0	0	0	0	0
gene-SPHA_11640	0	0	0	0	0	0	0	0	0	0.493529	0	0	0	0	0	0.059931
gene-SPHA_11641	14.113	12.8752	16.3457	12.8679	2.96378	0	0	0.43246	0	0.758478	0.649571	0.208196	0.108767	0	0.570794	0.313347
gene-SPHA_11642	48.5548	42.8984	40.1066	50.7984	0	0	3.31077	0	0	0	8.51439	4.04407	1.85449	1.01258	0.291901	2.04507
gene-SPHA_11643	94.1847	89.4975	98.1579	124.048	441.708	228.053	385.03	331.248	15.8499	25.1115	10.3008	5.04953	10.3644	6.40155	9.48066	25.7768
gene-SPHA_11644	2.21545	3.45547	3.84773	2.58041	0.597307	1.21032	0.207239	0	0	0.130421	0.168512	0.271936	0	0	0	0
gene-SPHA_11645	62.6683	54.3349	66.135	70.3823	108.387	40.128	78.8449	77.3168	25.4416	108.903	50.7317	41.5765	142.835	27.0681	133.392	97.1107
gene-SPHA_11646	81.424	68.172	79.7328	74.1626	3.6903	8.28625	3.44908	6.24233	1.46267	11.7591	17.3987	27.1666	5.83067	2.09403	1.63377	4.45994
gene-SPHA_11647	52.6732	45.337	47.8073	54.8328	8.82543	14.9545	11.823	7.3257	3.06121	6.13877	20.9444	5.58602	22.1096	19.6866	23.9483	104.223
gene-SPHA_11648	0	0	0	0	0	0	0	0	0	0	0	0	0	0	0	0
gene-SPHA_11649	92.0995	83.4377	140.734	91.1891	18.1891	0.416855	9.55818	13.667	0.812073	15.5854	18.1519	5.7303	4.77629	0	3.12114	2.78849
gene-SPHA_1165	0	0	0	0	0	0	0	0	0	0	0	0	0	0	0	0
gene-SPHA_11650	0	0	0	0	0	0	0	0	0	0	0	0	0	0	0	0
gene-SPHA_11651	0	0	0	0	0	0	0	0	0	0	0	0	0	0	0	0
gene-SPHA_11652	0	0	0	0.119665	0	0	0	0	0.168342	0	0	0	0	0	0	0.148853
gene-SPHA_11653	0	0	0	0	0	0	0	0	0	0	0	0	0	0	0	0
gene-SPHA_11654	0	0	0	0	0	0	0	0	0	0	0	0	0	0	0	0
gene-SPHA_11655	0	0	0	0	0	0	0	0	0	0	0	0	0	0	0	0
gene-SPHA_11656	0	0	0	0	0	0	0	0	0	0	0	0	0	0	0	0
gene-SPHA_11657	0	0	0	0	0	0	0	0	0	0	0	0	0	0	0	0
gene-SPHA_11658	0	0	0	0	0	0	0	0	0	0	0	0	0	0	0	0
gene-SPHA_11659	0	0	0	0	0	0	0	0	0	0	0	0	0	0	0	0
gene-SPHA_1166	0	0	0	0	0	0	0	0	0	0	0	0	0	0	0	0
gene-SPHA_11660	0	0	0	0	0	0	0	0	0	0	0.349036	0.397851	0.520292	0	0	0
gene-SPHA_11661	0	0.208775	0	0	0	0	0	0	0	0	0	0	0	0	0	0
gene-SPHA_11662	0	0	0	0	0	0	0	0	0	0	0	0	0	0	0	0
gene-SPHA_11663	2.01721	1.60794	1.09343	2.50124	0	0	0	0	0.184437	0	0	0.193021	2.11376	0	0	3.77439
gene-SPHA_11664	0	0	0	0	0	0	0	0	0	0	0	0	0	0	0	0
gene-SPHA_11665	3.22998	4.89322	3.30036	3.37756	0.280897	0.206464	0.106952	0.073483	0.144181	0.341002	0.23295	0.135026	0.44234	0.142244	0.661567	0.87389
gene-SPHA_11666	0.102322	0.243139	0.023751	0.013362	10.0924	6.76272	6.87773	9.18478	1.72709	13.1063	8.40815	11.5021	10.9331	11.974	9.22306	8.6796
gene-SPHA_11667	55.045	41.5524	65.7118	57.9412	3.69785	2.44136	2.51322	0	0	2.11254	5.36593	0.037334	3.02896	3.08926	3.96767	6.26416
gene-SPHA_11668	0	0	0	0	0	0	0	0	0	0	0	0	0	0	0	0
gene-SPHA_11669	0	0	0	0	0	0	0	0	0	0	0	0	0	0	0	0
gene-SPHA_1167	0	0	0	0	0	0	0	0	0	0	0	0	0	0	0	0
gene-SPHA_11670	0	0	0	0	0	0	0	0	0	0	0	0	0	0	0	0
gene-SPHA_11671	0	0	0	0	0	0	0	0	0	0	0	0	0	0	0.714792	0.024144
gene-SPHA_11672	0	0.087947	0	0	0	0	0	0	0	0.073165	0	0	0.975548	0	2.04226	0
gene-SPHA_11673	0	0	0	0	0	0	0	0	0	0	0	0	0	0	0	0
gene-SPHA_11674	0	0	0	0	0	0	0	0	0	0	0	0	0	0	0	0
gene-SPHA_11675	0	0	0	0	0	0	0	0	0	0	0	0	0	0	0	0
gene-SPHA_11676	0	0	0	0	0	0	0	0	0	0	0	0	0	0	0	0
gene-SPHA_11677	9.60457	8.38754	8.31355	9.80395	0.726637	2.54587	0	0.476932	0.797111	0.763233	0.758306	0.535138	4.52407	2.10505	5.03096	3.35859
gene-SPHA_11678	0	0	0	0	0	0	0	0	0	0	0	0	0	0	0	0
gene-SPHA_11679	0	0	0	0	0	0	0	0	0	0	0	0	0	0	0	0
gene-SPHA_1168	0.095518	0	0	0	0	0	0	0	0	0	0	0	0	0	0	0
gene-SPHA_11680	0	0	0	0	0	0	0	0	0	0	0	0	0	0	0	0
gene-SPHA_11681	203.166	183.082	191.83	185.032	24.8973	29.2638	25.9824	25.118	1.81482	16.6918	29.9177	16.6862	36.6501	47.4008	38.4262	58.3381
gene-SPHA_11682	0	0	0	0	0	0	0	0	0	0	0	0	0	0	0	0
gene-SPHA_11683	0	0	0	0	0	0	0	0	0	0	0	0	0	0	0	0
gene-SPHA_11684	0	0	0	0	0	0	0	0	0	0	0	0	0	0	0	0
gene-SPHA_11685	0	0	0	0	0	0	0	0	0	0	0	0	0	0	0	0
gene-SPHA_11686	0	0	0	0	0	0	0	0	0	0	0	0	0	0	0	0
gene-SPHA_11687	0	0	0	0	0	0	0	0	0	0	0	0	0	0	0	0
gene-SPHA_11688	10.9945	9.1781	8.13721	7.49952	0	1.22263	0	0.217686	0.129042	0.576346	1.03277	0.492132	0.478178	0.474467	0.361499	0.778014
gene-SPHA_11689	19.0282	18.4846	18.7253	16.9777	5.90524	3.5867	6.52364	6.44443	1.6191	11.8345	20.7032	16.6869	1.92727	3.27662	3.02271	2.26796
gene-SPHA_1169	0	0	0	0	0	0	0	0	0	0	0	0	0	0	0	0
gene-SPHA_11690	0	0	0	0	0	0	0	0	0	0	0	0	0	0	0	0
gene-SPHA_11691	0.077718	0	0.001023	0.227949	0.570729	0.442633	0.480526	0.331626	0.149112	0.041139	0.159557	0.061647	0.655077	0.213985	0.05361	0.30012
gene-SPHA_11692	1013.78	1019.45	1041.03	921.763	20.3105	24.9391	20.5104	30.7699	0.059084	7.63291	23.6736	10.8762	33.3257	2.11122	34.0708	28.141
gene-SPHA_11693	0	0.362781	0	0.405283	0	0	1.13283	0	0	0	0	0	0	0	0	0.295095
gene-SPHA_11694	0	0	0	0	0	0	0	0	0	0	0	0	0	0	0	0
gene-SPHA_11695	0	0	0	0	0	0	0	0	0	0	0	0	0	0	0	0
gene-SPHA_11696	0	0	0	0	0	0	0	0	0	0	0	0	0	0	0	0
gene-SPHA_11697	0	0	0	0	0	0	0	0	0	0	0	0	0	0	0	0
gene-SPHA_11698	0	0	0	0	0	0	0	0	0	0	0	0	0	0	0	0
gene-SPHA_11699	0	0	0	0	0	0	0	0	0	0	0	0	0	0	0	0
gene-SPHA_117	17.946	17.745	18.6982	19.1739	7.28291	18.1756	6.63829	5.99908	2.38492	9.39282	9.18098	6.30204	32.4878	17.2316	32.5705	35.716
gene-SPHA_1170	0	0	0	0	0	0	0	0	0	0	0	0	0	0	0	0
gene-SPHA_11700	0	0	0	0	0	0	0	0	0	0	0	0	0	0	0	0
gene-SPHA_11701	0	0	0	0	0	0	0	0	0	0	0	0	0	0	0	0
gene-SPHA_11702	0	0	0	0.77269	0	0	0	0	0	0	0	0	0	0	0	0
gene-SPHA_11703	0	0	0	0	0	0	0	0	0	0	0	0	0	0	0	0
gene-SPHA_11704	0	0	0	0	0	0	0	0	0	0	0	0	0	0	0	0
gene-SPHA_11705	0	0	0	0	0	0	0	0	0	0	0	0	0	0	0	0
gene-SPHA_11706	0	0	0	0	0	0	0	0	0	0	0	0	0	0	0	0
gene-SPHA_11707	0	0	0	0	0	0	0	0	0	0	0	0	0	0	0	0
gene-SPHA_11708	0	0	0	0	0	0	0	0	0	0	0	0	0	0	0	0
gene-SPHA_11709	0	0	0	0	0	0	0	0	0	0	0	0	0	0	0	0
gene-SPHA_1171	0	0	0	0	0	0	0	0	0	0	0	0	0	0	0	0
gene-SPHA_11710	0	0	0	0	0	0	0	0	0	0	0	0	0	0	0	0
gene-SPHA_11711	16.6479	15.8971	13.2535	15.0051	0.525726	1.67428	0.389713	0.954214	0.242021	1.32014	0.622274	0.209974	1.77863	0.596113	0.061668	1.68997
gene-SPHA_11712	8.3286	4.69413	6.73241	5.65985	0.09274	0	0	0	0	0.148584	0.438867	0.236272	0.181569	0	0	0.633448
gene-SPHA_11713	0	0	0	0	0	0	0	0	0	0	0	0	0	0	0	0
gene-SPHA_11714	19.2221	10.8923	18.8155	17.7662	0.844475	0.677283	0.51524	0	0	0.576538	1.0827	1.30162	0.600876	0	0.397334	0.824956
gene-SPHA_11715	0	0	0	0	0	0	0	0	0	0	0	0	0	0	0	0
gene-SPHA_11716	0	0	0	0	0	0	0	0	0	0	0	0	0	0	0	0
gene-SPHA_11717	0	0	0	0	0	0	0	0	0	0	0	0	0	0	0	0
gene-SPHA_11718	0	0	0	0	0	0	0	0	0	0	0	0	0	0	0	0
gene-SPHA_11719	0	0	0	0	0	0	0	0	0	0	0	0	0	0	0	0
gene-SPHA_1172	0	0	0	0	0	0	0	0	0	0	0	0	0	0	0	0
gene-SPHA_11720	0	0	0	0	0	0	0	0	0	0	0	0	0	0	0	0
gene-SPHA_11721	0	0	0	0	0	0	0	0	0	0	0	0	0	0	0	0
gene-SPHA_11722	0.02568	0.030851	0.023649	0.026631	0	0	0	0	0	0	0.015164	0	0	0	0	0
gene-SPHA_11723	0	0	0	0	0	0	0	0	0	0	0	0	0	0	0	0
gene-SPHA_11724	0.237361	0.005088	0.091259	0	41.5602	0	38.0913	24.0089	1.55459	10.1151	1.84061	0.460859	0	0	0.008442	0.172913
gene-SPHA_11725	40.3024	38.8549	34.412	38.4579	7.00903	6.86871	11.2539	7.53984	1.3624	13.7814	23.9321	13.9417	4.61469	9.22712	4.55101	16.7583
gene-SPHA_11726	0	0	0	0	0	0	0	0	0	0	0	0	0	0	0	0
gene-SPHA_11727	0	0	0	0	0	0	0	0	0	0	0	0	0	0	0	0
gene-SPHA_11728	0	0	0.620921	0	0	0	0	0	0	0	0	0	0	0	0	0
gene-SPHA_11729	0	0	0	0	0	0	0	0	0	0	0	0	0	0	0	0
gene-SPHA_1173	0	0	0	0	0	0	0	0	0	0	0	0	0	0	0	0
gene-SPHA_11730	0	0	0	0.321118	0	0	0	0	0	0	0	0	0	0	0	0
gene-SPHA_11731	0	0	0	0	0	0	0	0	0	0	0	0	0	0	0	0
gene-SPHA_11732	0	0	0	0	0	0	0	0	0	0	0	0	0	0	0	0
gene-SPHA_11733	0	0	0	0	0	0	0	0	0	0	0	0	0	0	0	0
gene-SPHA_11734	0	0	0	0	0	0	0	0	0	0	0	0	0	0	0	0
gene-SPHA_11735	0	0	0	0	0	0	0	0	0	0	0	0	0	0	0	0
gene-SPHA_11736	0	0	0	0	0	0	0	0	0	0	0	0	0	0	0	0
gene-SPHA_11737	0	0	0	0	0	0	0	0	0	0	0	0	0	0	0	0
gene-SPHA_11738	0	0	0	0	0	0	0	0	0	0	0	0	0	0	0	0
gene-SPHA_11739	0	0	0	0	0	0	0	0	0	0	0	0	0	0	0	0
gene-SPHA_1174	0	0	0	0	0	0	0	0	0	0	0	0	0	0	0	0
gene-SPHA_11740	0	0	0	0	0	0	0	0	0	0	0	0	0	0	0	0
gene-SPHA_11741	0	0	0	0	0	0	0	0	0	0	0	0	0	0	0	0
gene-SPHA_11742	0	0	0	0	0	0	0	0	0	0	0	0	0	0	0	0
gene-SPHA_11743	0	0	0	0	0	0	0	0	0	0	0	0	0	0	0	0
gene-SPHA_11744	0	0	0	0	0	0	0	0	0	0	0	0	0	0	0	0
gene-SPHA_11745	0.095735	0	0	0	0	0	0	0	0	0	0	0	0	0	0	0
gene-SPHA_11746	0	0	0	0	0	0	0	0	0	0	0	0	0	0	0	0
gene-SPHA_11747	0	0	0	0	0	0	0	0	0	0	0	0	0	0	0	0
gene-SPHA_11748	0	0	0	0	0	0	0	0	0	0	0	0	0	0	0	0
gene-SPHA_11749	0	0	0	0	0	0	0	0	0	0	0	0	0	0	0	0
gene-SPHA_1175	0	0	0	0	0	0	0	0	0	0	0	0	0	0	0	0
gene-SPHA_11750	0	0	0	0	0	0	0	0	0	0	0	0	0	0	0	0
gene-SPHA_11751	0	0	0	0	0	0	0	0	0	0	0	0	0	0	0	0
gene-SPHA_11752	0	0	0	0	0	0	0	0	0	0	0	0	0	0	0	0
gene-SPHA_11753	0	0	0	0	0	0	0	0	0	0	0	0	0	0	0	0
gene-SPHA_11754	0	0	0.31942	0	0	0	0	0	0	0	0	0	0	0	0	0
gene-SPHA_11755	0	0.373775	0	0	0	0	0	0	0	0	0	0	0	0	0	0
gene-SPHA_11756	0	0	0	0	0	0	0	0	0	0	0	0	0	0	0	0
gene-SPHA_11757	0	0	0	0	0	0	0	0	0	0	0	0	0	0	0	0
gene-SPHA_11758	0	0	0	0	0	0	0	0	0	0	0	0	0	0	0	0
gene-SPHA_11759	0	0	0	0	0	0	0	0	0	0	0	0	0	0	0	0
gene-SPHA_1176	0	0	0	0	0	0	0	0	0	0	0	0	0	0	0	0
gene-SPHA_11760	0	0	0	0	0	0	0	0	0	0	0	0	0	0	0	0
gene-SPHA_11761	0	0	0	0	0	0	0	0	0	0	0	0	0	0	0	0
gene-SPHA_11762	0	0	0	0	0	0	0	0	0	0	0	0	0	0	0	0
gene-SPHA_11763	0	0	0	0	0	0	0	0	0	0	0	0	0	0	0	0
gene-SPHA_11764	0	0	0	0	0	0	0	0	0	0	0	0	0	0	0	0
gene-SPHA_11765	0	0	0	0	0	0	0	0	0	0	0	0	0	0	0	0
gene-SPHA_11766	0	0	0	0	0	0	0	0	0	0	0	0	0	0	0	0
gene-SPHA_11767	0	0	0	0	0	0	0	0	0	0	0	0	0	0	0	0
gene-SPHA_11768	0	0	0	0	0	0	0	0	0	0	0	0	0	0	0	0
gene-SPHA_11769	0	0	0	0	0	0	0	0	0	0	0	0	0	0	0	0
gene-SPHA_1177	0	0	0	0	0	0	0	0	0	0	0	0	0	0	0	0
gene-SPHA_11770	0	0	0	0	0	0	0	0	0	0	0	0	0	0	0	0
gene-SPHA_11771	0	0	0	0	0	0	0	0	0	0	0	0	0	0	0	0
gene-SPHA_11772	0	0	0	0	0	0	0	0	0	0	0	0	0	0	0	0
gene-SPHA_11773	0	0	0	0	0	0	0	0	0	0	0	0	0	0	0	0
gene-SPHA_11774	0	0	0	0	0	0	0	0	0	0	0	0	0	0	0	0
gene-SPHA_11775	0	0	0	0	0	0	0	0	0	0	0	0	0	0	0	0
gene-SPHA_11776	0	0	0	0	0	0	0	0	0	0	0	0	0	0	0	0
gene-SPHA_11777	0	0	0	0	0	0	0	0	0	0	0	0	0	0	0	0
gene-SPHA_11778	0	0	0	0	0	0	0	0	0	0	0	0	0	0	0	0
gene-SPHA_11779	0	0	0	0	0	0	0	0	0	0	0	0	0	0	0	0
gene-SPHA_1178	0	0	0	0	0	0	0	0	0	0	0	0	0	0	0	0
gene-SPHA_11780	0	0	0	0	0	0	0	0	0	0	0	0	0	0	0	0
gene-SPHA_11781	0	0	0	0	0	0	0	0	0	0	0	0	0	0	0	0
gene-SPHA_11782	0	0	0	0	0	0	1.5429	0	0	0	0.335664	0	0	0.679123	0	0
gene-SPHA_11783	0	0	0	0	0	0	0	0	0	0	0	0	0	0	0	0
gene-SPHA_11784	0	0	0	0	0	0	0	0	0	0	0	0	0	0	0	0
gene-SPHA_11785	0	0	0	0	0	0	0	0	0	0	0	0	0	0	0	0
gene-SPHA_11786	0	0	0	0	0	0	0	0	0	0	0	0	0	0	0	0
gene-SPHA_11787	0	0	0	0	0	0	0	0	0	0	0	0	0	0	0	0
gene-SPHA_11788	0	0	0	0	0	0	0	0	0	0	0	0	0	0	0	0
gene-SPHA_11789	0.624188	0	0	0	0	0	0	0	0	0	0	0	0	0	0	0
gene-SPHA_1179	0	0	0	0	0	0	0	0	0	0	0	0	0	0	0	0
gene-SPHA_11790	15.7811	20.4748	18.1981	17.667	1.63766	3.59103	0.574471	0	0.167814	1.05954	1.07892	0.953241	1.00709	0.637806	1.62452	0.643931
gene-SPHA_11791	18.1803	12.9418	7.94392	13.3255	2.88803	4.9717	1.06306	0.94097	0.159405	1.04051	7.21273	2.84436	26.1317	4.03045	24.4459	67.0295
gene-SPHA_11792	61.6065	118.694	120.89	77.6627	21.6739	72.0994	26.5524	22.5258	10.7288	39.2543	47.0662	29.627	135.613	124.309	137.233	110.363
gene-SPHA_11793	118.828	116.332	109.399	99.7893	12.4749	6.29683	12.6011	10.2255	4.07581	20.666	33.5095	27.9972	4.9831	0.974443	5.95395	7.18568
gene-SPHA_11794	16.2094	13.7342	13.9325	13.7855	4.90057	10.8761	6.95889	8.28648	1.12601	5.99397	20.8067	8.10201	10.7197	16.7024	8.55892	13.475
gene-SPHA_11795	27.0639	37.3062	35.3092	26.6187	6.50412	4.01577	5.09932	2.00568	0.509909	3.9386	4.46019	2.17982	4.33828	2.96528	4.71018	2.34727
gene-SPHA_11796	82.6737	95.292	97.8466	98.8508	1.83374	8.33666	3.23911	3.56126	0	2.66896	13.7345	6.18699	7.14862	4.8701	8.65594	10.2031
gene-SPHA_11797	318.262	296.791	302.893	315.392	61.4192	82.1688	66.6414	68.492	9.67468	123.952	177.094	165.682	80.6113	95.8872	81.7159	103.044
[truncated: 63,536 more rows]

## Sheet: group information
Sample	Group
A1	A
A2	A
A3	A
A4	A
B1	B
B2	B
B3	B
B4	B
C1	C
C2	C
C3	C
C4	C
D1	D
D2	D
D3	D
D4	D
