# Supplementary material for: Comparative transcriptomic analysis of the different developmental stages of ovary in the cuttlefish Sepia pharaonis
Source: BMC Genomics. 2024 Jan 23;25:94. doi: 10.1186/s12864-024-09981-x (PMC10804787; doi:10.1186/s12864-024-09981-x)
Supplement: Supplementary file 10 — Additional file 10. [file 12864_2024_9981_MOESM10_ESM.xls]

## Sheet:  Ova I_VS_Ova II
Gene_ID	Ova1_1	Ova1_2	Ova1_3	Ova1_4	Ova2_1	Ova2_2	Ova2_3	Ova2_4	log2FoldChange	pvalue	padj	Nr	Swiss-Prot	KEGG	gene_ontology_blast	eggNOG	Pfam	CAZy	Signal	tmhmm
gene-SPHA_1009	9.52105	9.37672	8.74702	9.50466	11.8661	12.3995	11.6779	11.537	-2.59194	5.62133e-22	4.33435e-21	XP_014772004.1^PREDICTED: high mobility group-T protein-like^55.56%	P07746.2^RecName: Full=High mobility group-T protein; Short=HMG-T; AltName: Full=HMG-T1; Short=HMG-1^36.05%	K11296|HMGB3|http://www.genome.jp/dbget-bin/www_bget?ko:K11296	GO:0003690^double-stranded DNA binding^molecular_function;GO:0000790^nuclear chromatin^cellular_component	COG5648|KOG0381^high mobility group box 3^K	PF09011.9^HMG-box domain	NA	NA	i187-206o
gene-SPHA_1010	9.45391	9.74075	9.37076	9.58374	11.7053	12.0079	11.0594	11.0932	-1.98134	1.31102e-14	6.70025e-14	XP_011421199.1^PREDICTED: ras association domain-containing protein 1 isoform X2^58.22%	O35141.1^RecName: Full=Ras association domain-containing protein 5; AltName: Full=Maxp1; AltName: Full=New ras effector 1^33.8%	K08015|RASSF5, RAPL|http://www.genome.jp/dbget-bin/www_bget?ko:K08015	GO:0046872^metal ion binding^molecular_function;GO:0017016^Ras GTPase binding^molecular_function;GO:0006915^apoptotic process^biological_process;GO:0035556^intracellular signal transduction^biological_process;GO:0008285^negative regulation of cell population proliferation^biological_process;GO:0031398^positive regulation of protein ubiquitination^biological_process;GO:0042981^regulation of apopto…	NA	PF00788.22^Ras association (RalGDS/AF-6) domain	NA	NA	NA
gene-SPHA_10169	10.4952	10.7189	10.3224	10.5428	12.196	11.0128	12.2462	12.2318	-1.47726	4.6125e-07	1.31209e-06	XP_014770177.1^PREDICTED: probable E3 ubiquitin-protein ligase HERC4^71.68%	Q5GLZ8.1^RecName: Full=Probable E3 ubiquitin-protein ligase HERC4; AltName: Full=HECT domain and RCC1-like domain-containing protein 4; AltName: Full=HECT-type E3 ubiquitin transferase HERC4^50.65%	K10615|HERC4|http://www.genome.jp/dbget-bin/www_bget?ko:K10615	GO:0004842^ubiquitin-protein transferase activity^molecular_function;GO:0030154^cell differentiation^biological_process;GO:0007283^spermatogenesis^biological_process;GO:0005829^cytosol^cellular_component;GO:0001650^fibrillar center^cellular_component	COG5021|COG5184|KOG0941^HECT and RLD domain containing E3 ubiquitin protein ligase 4^O	PF00632.24^HECT-domain (ubiquitin-transferase)	NA	NA	o792-814i
gene-SPHA_1017	7.65947	7.69106	7.75291	7.84573	8.6093	9.62249	9.00082	8.43632	-1.26072	1.24215e-05	3.05198e-05	XP_014769585.1^PREDICTED: cytochrome b561 domain-containing protein 2-like^55.32%	Q5E965.1^RecName: Full=Cytochrome b561 domain-containing protein 2; AltName: Full=Putative tumor suppressor protein 101F6; AltName: Full=Transmembrane ascorbate ferrireductase^39.49%	K08371|CYB561D2|http://www.genome.jp/dbget-bin/www_bget?ko:K08371	GO:0004322^ferroxidase activity^molecular_function;GO:0020037^heme binding^molecular_function;GO:0046872^metal ion binding^molecular_function;GO:0030659^cytoplasmic vesicle membrane^cellular_component;GO:0005783^endoplasmic reticulum^cellular_component;GO:0005789^endoplasmic reticulum membrane^cellular_component;GO:0016021^integral component of membrane^cellular_component;GO:0031982^vesicle^cellu…	NA	PF03188.15^Eukaryotic cytochrome b561	NA	SignalP-TM	o4-26i31-53o63-85i98-120o135-157i169-191o
gene-SPHA_10211	7.66297	7.93018	8.50369	7.97922	0	0	0	0	8.55849	1.87741e-15	1.01709e-14	OWF53593.1^Acyl-coenzyme A thioesterase 9, mitochondrial^56.3%	Q3SWX2.1^RecName: Full=Acyl-coenzyme A thioesterase 9, mitochondrial; Short=Acyl-CoA thioesterase 9; AltName: Full=Acyl-CoA thioester hydrolase 9; Flags: Precursor^51.08%	K17361|ACOT9|http://www.genome.jp/dbget-bin/www_bget?ko:K17361	GO:0047617^acyl-CoA hydrolase activity^molecular_function;GO:0052689^carboxylic ester hydrolase activity^molecular_function;GO:0006637^acyl-CoA metabolic process^biological_process;GO:0005739^mitochondrion^cellular_component	KOG2763^Acyl-CoA thioesterase 9^I	PF03061.21^Thioesterase superfamily	NA	NA	NA
gene-SPHA_1022	8.22261	8.41178	7.94704	8.07216	9.31664	10.2129	8.74284	8.71193	-1.21468	0.00122376	0.00237192	XP_014788267.1^PREDICTED: protein SET-like isoform X2^89.45%	P53997.2^RecName: Full=Protein SET^61.04%	K11290|SET, TAF1, I2PP2A|http://www.genome.jp/dbget-bin/www_bget?ko:K11290	GO:0006334^nucleosome assembly^biological_process;GO:0005634^nucleus^cellular_component	KOG1508^Nucleosome assembly protein (NAP)^L	PF00956.17^Nucleosome assembly protein (NAP)	NA	NA	o331-353i360-382o386-408i415-434o449-471i478-500o520-542i549-571o576-598i
gene-SPHA_10275	0	0	0	0	0	0	5.04245	0	-7.42046	0.0300317	0.0462012	NA	NA	NA	NA	NA	PF04889.11^Cwf15/Cwc15 cell cycle control protein	NA	NA	NA
gene-SPHA_10288	4.89431	4.56404	4.68673	4.92524	6.72401	6.38106	7.52939	8.19316	-2.6484	2.88064e-09	9.98252e-09	XP_012556789.1^PREDICTED: uncharacterized protein LOC105844571^53.25%	NA	NA	NA	NA	PF14901.5^Cleavage inducing molecular chaperone	NA	NA	NA
gene-SPHA_10334	9.25135	9.54416	9.18729	9.62074	0	7.50909	0	6.76102	3.23303	0.00828308	0.0141028	XP_014780533.1^PREDICTED: uncharacterized protein LOC106876484^36.82%	NA	NA	NA	NA	PF00096.25^Zinc finger, C2H2 type	NA	NA	NA
gene-SPHA_10336	6.78861	7.00131	6.80591	6.63875	9.28792	9.91112	9.52352	8.51411	-2.59079	3.59754e-17	2.14939e-16	OWF48268.1^Syntaxin-binding protein 5^75.27%	Q9WU70.1^RecName: Full=Syntaxin-binding protein 5; AltName: Full=Lethal(2) giant larvae protein homolog 3; AltName: Full=Tomosyn-1^58.82%	K08518|STXBP5, SRO7_77|http://www.genome.jp/dbget-bin/www_bget?ko:K08518	GO:0005096^GTPase activator activity^molecular_function;GO:0017137^Rab GTPase binding^molecular_function;GO:0019905^syntaxin binding^molecular_function;GO:0017075^syntaxin-1 binding^molecular_function;GO:0006887^exocytosis^biological_process;GO:0045921^positive regulation of exocytosis^biological_process;GO:0015031^protein transport^biological_process;GO:0017157^regulation of exocytosis^biologica…	NA	PF08366.12^LLGL2	NA	NA	NA
gene-SPHA_10387	7.7917	7.80424	7.62399	7.63721	10.1121	10.4724	9.47576	9.60037	-2.26147	6.31407e-19	4.18507e-18	NA	NA	NA	NA	NA	PF17111.4^Fungal N-terminal domain of STAND proteins	NA	SignalP-TM	i24-46o50-72i74-93o98-120i127-149o154-176i183-205o
gene-SPHA_10392	9.38031	9.32952	9.38827	9.32098	7.65857	6.06346	8.00363	7.77977	1.825	9.44896e-07	2.6004e-06	XP_022328976.1^serum response factor-binding protein 1-like^42.37%	Q05B65.1^RecName: Full=Serum response factor-binding protein 1; AltName: Full=SRF-dependent transcription regulation-associated protein^45.74%	NA	GO:0030490^maturation of SSU-rRNA^biological_process;GO:0030686^90S preribosome^cellular_component;GO:0005634^nucleus^cellular_component;GO:0048471^perinuclear region of cytoplasm^cellular_component	NA	PF09073.9^BUD22	NA	NA	NA
gene-SPHA_10394	11.999	11.8483	11.9201	11.9162	9.99859	10.489	9.90037	10.1799	1.76024	7.06319e-31	8.08744e-30	XP_014780969.1^PREDICTED: aldehyde dehydrogenase, mitochondrial-like^78.11%	Q5RF00.1^RecName: Full=Aldehyde dehydrogenase, mitochondrial; AltName: Full=ALDH class 2; AltName: Full=ALDH-E2; Flags: Precursor^69.68%	K00128|E1.2.1.3|http://www.genome.jp/dbget-bin/www_bget?ko:K00128	GO:0004029^aldehyde dehydrogenase (NAD) activity^molecular_function;GO:0043878^glyceraldehyde-3-phosphate dehydrogenase (NAD+) (non-phosphorylating) activity^molecular_function;GO:0005759^mitochondrial matrix^cellular_component	COG1012|KOG2450^Aldehyde dehydrogenase 1 family, member^C	PF00171.21^Aldehyde dehydrogenase family	NA	NA	NA
gene-SPHA_10396	10.3041	10.0827	10.2849	10.3442	9.48631	8.16776	8.65978	9.62161	1.15952	0.000514701	0.0010513	KOF70090.1^hypothetical protein OCBIM_22003521mg^70.53%	A1L258.1^RecName: Full=D-2-hydroxyglutarate dehydrogenase, mitochondrial; Flags: Precursor^59.13%	NA	GO:0051990^(R)-2-hydroxyglutarate dehydrogenase activity^molecular_function;GO:0004458^D-lactate dehydrogenase (cytochrome) activity^molecular_function;GO:0071949^FAD binding^molecular_function;GO:0019516^lactate oxidation^biological_process;GO:0022904^respiratory electron transport chain^biological_process;GO:0031234^extrinsic component of cytoplasmic side of plasma membrane^cellular_component;G…	COG0277|KOG1232^D-2-hydroxyglutarate dehydrogenase^C	PF02913.18^FAD linked oxidases, C-terminal domain	AA4	NA	NA
gene-SPHA_10399	8.37449	7.01541	7.39417	7.80061	0	0	4.85605	0	4.94882	7.10276e-06	1.79643e-05	XP_009061207.1^hypothetical protein LOTGIDRAFT_234730^42.57%	NA	NA	NA	NA	PF06679.11^Protein of unknown function (DUF1180)	NA	NA	i13-35o97-119i
gene-SPHA_104	12.1951	11.3719	11.2874	11.866	17.5831	17.4927	17.5817	17.392	-5.7866	1.53682e-140	1.73575e-138	KOF88672.1^hypothetical protein OCBIM_22014503mg, partial^53.81%	P54315.1^RecName: Full=Inactive pancreatic lipase-related protein 1; Short=PL-RP1; Flags: Precursor^39.43%	NA	GO:0005509^calcium ion binding^molecular_function;GO:0004806^triglyceride lipase activity^molecular_function;GO:0006629^lipid metabolic process^biological_process;GO:0005576^extracellular region^cellular_component	NA	PF00151.18^Lipase	CE1	NA	NA
gene-SPHA_10411	8.53977	8.31019	8.33225	8.27639	9.59969	9.23788	9.56975	9.45016	-1.10194	2.52454e-15	1.35519e-14	XP_014790178.1^PREDICTED: dynactin subunit 3-like^62.5%	NA	K10425|DCTN3|http://www.genome.jp/dbget-bin/www_bget?ko:K10425	NA	NA	PF07426.10^Dynactin subunit p22	NA	NA	NA
gene-SPHA_10412	7.89952	6.10775	5.72196	6.27814	9.80952	10.1723	10.1026	9.79367	-3.2161	9.56489e-11	3.71798e-10	PFX16317.1^Hemicentin-2^31.87%	NA	NA	NA	KOG3513^Immunoglobulin domain^T	PF13927.5^Immunoglobulin domain	NA	NA	NA
gene-SPHA_10458	9.12439	9.07594	9.3586	9.31564	7.68817	7.8757	7.81179	7.94616	1.39155	6.34851e-18	3.98171e-17	KOF67518.1^hypothetical protein OCBIM_22009459mg^57.04%	Q9VAC5.2^RecName: Full=ADAM 17-like protease; Flags: Precursor^37.44%	K06059|ADAM17, TACE|http://www.genome.jp/dbget-bin/www_bget?ko:K06059	GO:0046872^metal ion binding^molecular_function;GO:0004222^metalloendopeptidase activity^molecular_function;GO:0006509^membrane protein ectodomain proteolysis^biological_process;GO:0007220^Notch receptor processing^biological_process;GO:0007219^Notch signaling pathway^biological_process;GO:0016021^integral component of membrane^cellular_component	KOG3658^Disintegrin^O	PF13688.5^Metallo-peptidase family M12	NA	NA	NA
gene-SPHA_10512	9.27899	9.02805	9.46813	9.02585	6.17403	4.77353	7.67749	6.952	2.48715	2.07632e-06	5.52875e-06	XP_022329518.1^DNA repair protein RAD51 homolog 1^90.6%	P37383.1^RecName: Full=DNA repair protein RAD51 homolog 1^86.2%	K04482|RAD51|http://www.genome.jp/dbget-bin/www_bget?ko:K04482	GO:0005524^ATP binding^molecular_function;GO:0003682^chromatin binding^molecular_function;GO:0008094^DNA-dependent ATPase activity^molecular_function;GO:0003690^double-stranded DNA binding^molecular_function;GO:0000150^recombinase activity^molecular_function;GO:0003697^single-stranded DNA binding^molecular_function;GO:0043142^single-stranded DNA-dependent ATPase activity^molecular_function;GO:007…	COG0468|KOG1433^RAD51 homolog^L	PF08423.10^Rad51	NA	NA	NA
gene-SPHA_10514	10.9166	11.1682	10.8265	11.0789	8.3377	8.23239	8.54103	7.75435	2.7656	8.87262e-47	1.79562e-45	XP_014776338.1^PREDICTED: DNA polymerase alpha subunit B-like^54.87%	Q14181.2^RecName: Full=DNA polymerase alpha subunit B; AltName: Full=DNA polymerase alpha 70 kDa subunit^37.82%	K02321|POLA2|http://www.genome.jp/dbget-bin/www_bget?ko:K02321	GO:0003677^DNA binding^molecular_function;GO:0003887^DNA-directed DNA polymerase activity^molecular_function;GO:0046982^protein heterodimerization activity^molecular_function;GO:0006260^DNA replication^biological_process;GO:0006270^DNA replication initiation^biological_process;GO:0000082^G1/S transition of mitotic cell cycle^biological_process;GO:0032201^telomere maintenance via semi-conservative…	COG5214|KOG1625^polymerase (DNA directed), alpha 2, accessory subunit^L	PF04042.15^DNA polymerase alpha/epsilon subunit B	NA	NA	NA
gene-SPHA_10516	7.68553	7.07049	6.86338	7.37524	7.87994	7.37238	8.83405	9.05155	-1.16039	0.00639179	0.0110832	XP_022335466.1^WSCD family member CG9164-like^35.74%	Q9VXV9.1^RecName: Full=WSCD family member CG9164^33.65%	NA	GO:0016021^integral component of membrane^cellular_component	KOG4157^sulfotransferase activity^GO	PF00685.26^Sulfotransferase domain	NA	SignalP-TM	i26-48o
gene-SPHA_10517	8.49725	8.36849	7.84454	8.2393	3.76188	0	0	5.66937	4.29545	9.21342e-06	2.30018e-05	XP_006818003.1^PREDICTED: uncharacterized protein LOC102801828^34.31%	Q7SIC1.1^RecName: Full=Fucolectin^29.84%	NA	GO:0005509^calcium ion binding^molecular_function;GO:0030246^carbohydrate binding^molecular_function;GO:0042806^fucose binding^molecular_function;GO:0010185^regulation of cellular defense response^biological_process;GO:0001868^regulation of complement activation, lectin pathway^biological_process;GO:0045088^regulation of innate immune response^biological_process;GO:0005576^extracellular region^ce…	NA	PF00754.24^F5/8 type C domain	CBM47	SignalP-TM	i20-42o47-69i133-152o
gene-SPHA_10519	7.6924	7.52551	7.55396	7.84573	6.17403	5.65559	6.53718	5.29934	1.69419	1.41364e-08	4.62734e-08	EKC19452.1^hypothetical protein CGI_10008502^77.24%	A6QLM0.1^RecName: Full=Transmembrane protein 189^69.23%	K10704|UBE2V|http://www.genome.jp/dbget-bin/www_bget?ko:K10704	GO:0005789^endoplasmic reticulum membrane^cellular_component;GO:0016021^integral component of membrane^cellular_component	KOG3011^Kua-ubiquitin conjugating enzyme hybrid localisation domain^O	PF10520.8^B domain of TMEM189, localisation domain	NA	NA	NA
gene-SPHA_10520	8.85806	8.7258	8.71529	8.6478	13.0215	12.1948	13.2027	12.9985	-4.16608	4.18977e-73	1.6569e-71	XP_014786674.1^PREDICTED: mesencephalic astrocyte-derived neurotrophic factor homolog isoform X1^65.92%	B4JT39.1^RecName: Full=Mesencephalic astrocyte-derived neurotrophic factor homolog; AltName: Full=MANF/CDNF-like protein; Flags: Precursor^54.65%	NA	GO:0042417^dopamine metabolic process^biological_process;GO:0070050^neuron cellular homeostasis^biological_process;GO:0031175^neuron projection development^biological_process;GO:0001963^synaptic transmission, dopaminergic^biological_process;GO:0005783^endoplasmic reticulum^cellular_component;GO:0005576^extracellular region^cellular_component	KOG4154^Required during the maturation of the embryonic nervous system for maintenance of neuronal and cuticular connectivity. Essential for maintenance of dopaminergic neurons and dopamine levels^S	PF10208.8^Degradation arginine-rich protein for mis-folding	NA	NA	NA
gene-SPHA_10538	0	0	0	0	3.22914	3.82533	0	3.64542	-7.4772	0.00156733	0.00298859	NA	NA	NA	NA	NA	NA	NA	SignalP-TM	o42-64i85-107o127-149i161-183o224-246i259-281o301-323i344-366o414-436i
gene-SPHA_10540	9.68328	9.34021	9.00638	9.03309	13.5463	13.5445	13.5133	13.2742	-4.18344	1.92485e-107	1.36558e-105	XP_014772050.1^PREDICTED: succinate dehydrogenase cytochrome b560 subunit, mitochondrial-like^65.7%	P70097.1^RecName: Full=Succinate dehydrogenase cytochrome b560 subunit, mitochondrial; AltName: Full=Integral membrane protein CII-3; AltName: Full=QPs-1; Short=QPs1; Flags: Precursor^42.17%	K00236|SDHC, SDH3|http://www.genome.jp/dbget-bin/www_bget?ko:K00236	GO:0009055^electron transfer activity^molecular_function;GO:0020037^heme binding^molecular_function;GO:0046872^metal ion binding^molecular_function;GO:0000104^succinate dehydrogenase activity^molecular_function;GO:0006099^tricarboxylic acid cycle^biological_process;GO:0016021^integral component of membrane^cellular_component;GO:0005743^mitochondrial inner membrane^cellular_component;GO:0005749^mi…	COG2009|KOG0449^Succinate dehydrogenase complex, subunit C, integral membrane protein^C	PF01127.21^Succinate dehydrogenase/Fumarate reductase transmembrane subunit	NA	NA	i71-93o113-135i148-170o
gene-SPHA_10543	8.41139	8.65189	8.47222	8.49672	6.08781	5.65559	6.59793	7.19809	2.02849	4.73075e-10	1.74065e-09	KOF69552.1^hypothetical protein OCBIM_22004571mg^25.98%	Q86W54.2^RecName: Full=Spermatogenesis-associated protein 24; AltName: Full=Testis protein T6441 homolog^36.67%	NA	GO:0003677^DNA binding^molecular_function;GO:0030154^cell differentiation^biological_process;GO:0007275^multicellular organism development^biological_process;GO:0007283^spermatogenesis^biological_process;GO:0005737^cytoplasm^cellular_component;GO:0005829^cytosol^cellular_component;GO:0005730^nucleolus^cellular_component;GO:0005654^nucleoplasm^cellular_component;GO:0005634^nucleus^cellular_compone…	NA	PF15175.5^Spermatogenesis-associated protein 24	NA	NA	NA
gene-SPHA_106	6.83901	6.87397	6.77962	6.82387	0	3.44383	0	5.77426	2.82006	0.00728824	0.0125055	XP_013415927.1^transforming growth factor-beta-induced protein ig-h3^31.27%	P82198.1^RecName: Full=Transforming growth factor-beta-induced protein ig-h3; Short=Beta ig-h3; Flags: Precursor^26.52%	K19519|TGFBI, BIGH3|http://www.genome.jp/dbget-bin/www_bget?ko:K19519	GO:0050839^cell adhesion molecule binding^molecular_function;GO:0005518^collagen binding^molecular_function;GO:0050840^extracellular matrix binding^molecular_function;GO:0005201^extracellular matrix structural constituent^molecular_function;GO:0005178^integrin binding^molecular_function;GO:0001525^angiogenesis^biological_process;GO:0007155^cell adhesion^biological_process;GO:0008283^cell populati…	COG2335|KOG1437^periostin, osteoblast specific factor^MW	PF02469.21^Fasciclin domain	NA	NA	NA
gene-SPHA_10612	12.7205	12.0597	12.3159	12.3422	16.4323	16.7516	16.3464	16.1447	-4.0567	1.34958e-90	7.44274e-89	XP_014772401.1^PREDICTED: prosaposin-like isoform X1^40.17%	P26779.3^RecName: Full=Prosaposin; AltName: Full=Proactivator polypeptide; Contains: RecName: Full=Saposin-A; AltName: Full=Protein A; Contains: RecName: Full=Saposin-B; AltName: Full=Cerebroside sulfate activator; Short=CSAct; AltName: Full=Dispersin; AltName: Full=Sphingolipid activator protein 1; Short=SAP-1; AltName: Full=Sulfatide/GM1 activator; Contains: RecName: Full=Saposin-C; AltName: Fu…	K12382|PSAP, SGP1|http://www.genome.jp/dbget-bin/www_bget?ko:K12382	GO:0007193^adenylate cyclase-inhibiting G protein-coupled receptor signaling pathway^biological_process;GO:0060742^epithelial cell differentiation involved in prostate gland development^biological_process;GO:0007041^lysosomal transport^biological_process;GO:0060736^prostate gland growth^biological_process;GO:0019216^regulation of lipid metabolic process^biological_process;GO:0006665^sphingolipid …	KOG1340^Prosaposin^GI	PF03489.16^Saposin-like type B, region 2	NA	NA	i5-24o
gene-SPHA_10613	8.48247	8.38488	8.13118	8.2982	9.57613	8.5939	9.93611	9.90759	-1.26447	4.44181e-05	0.00010292	XP_014791315.1^PREDICTED: acyl-coenzyme A thioesterase 8-like^47.86%	O14734.1^RecName: Full=Acyl-coenzyme A thioesterase 8; Short=Acyl-CoA thioesterase 8; AltName: Full=Choloyl-coenzyme A thioesterase; AltName: Full=HIV-Nef-associated acyl-CoA thioesterase; AltName: Full=PTE-2; AltName: Full=Peroxisomal acyl-coenzyme A thioester hydrolase 1; Short=PTE-1; AltName: Full=Peroxisomal long-chain acyl-CoA thioesterase 1; AltName: Full=Thioesterase II; Short=hACTE-III; S…	K11992|ACOT8, PTE|http://www.genome.jp/dbget-bin/www_bget?ko:K11992	GO:0003986^acetyl-CoA hydrolase activity^molecular_function;GO:0047617^acyl-CoA hydrolase activity^molecular_function;GO:0052689^carboxylic ester hydrolase activity^molecular_function;GO:0033882^choloyl-CoA hydrolase activity^molecular_function;GO:0016289^CoA hydrolase activity^molecular_function;GO:0052815^medium-chain acyl-CoA hydrolase activity^molecular_function;GO:0016290^palmitoyl-CoA hydro…	COG1946|KOG3016^Acyl-CoA thioesterase 8^I	PF13622.5^Thioesterase-like superfamily	NA	NA	NA
gene-SPHA_10614	7.27168	7.65907	7.08624	7.14592	11.2593	10.3719	11.4883	11.3692	-3.8814	6.971e-43	1.22409e-41	KOF95804.1^hypothetical protein OCBIM_22037162mg, partial^53.33%	O14734.1^RecName: Full=Acyl-coenzyme A thioesterase 8; Short=Acyl-CoA thioesterase 8; AltName: Full=Choloyl-coenzyme A thioesterase; AltName: Full=HIV-Nef-associated acyl-CoA thioesterase; AltName: Full=PTE-2; AltName: Full=Peroxisomal acyl-coenzyme A thioester hydrolase 1; Short=PTE-1; AltName: Full=Peroxisomal long-chain acyl-CoA thioesterase 1; AltName: Full=Thioesterase II; Short=hACTE-III; S…	K11992|ACOT8, PTE|http://www.genome.jp/dbget-bin/www_bget?ko:K11992	GO:0003986^acetyl-CoA hydrolase activity^molecular_function;GO:0047617^acyl-CoA hydrolase activity^molecular_function;GO:0052689^carboxylic ester hydrolase activity^molecular_function;GO:0033882^choloyl-CoA hydrolase activity^molecular_function;GO:0016289^CoA hydrolase activity^molecular_function;GO:0052815^medium-chain acyl-CoA hydrolase activity^molecular_function;GO:0016290^palmitoyl-CoA hydro…	COG1946|KOG3016^Acyl-CoA thioesterase 8^I	PF13622.5^Thioesterase-like superfamily	NA	NA	NA
gene-SPHA_10615	4.35087	4.07537	2.87082	3.76481	0	0	0	0	4.27112	0.00252585	0.00466266	KOF81453.1^hypothetical protein OCBIM_22026483mg^74.66%	NA	K01081|E3.1.3.5|http://www.genome.jp/dbget-bin/www_bget?ko:K01081	NA	COG0737|KOG4419^trifunctional nucleotide phosphoesterase protein YfkN-like^F	PF01169.18^Uncharacterized protein family UPF0016	NA	SignalP-TM	i12-34o44-66i73-95o110-132i145-167o177-194i201-223o263-285i292-314o324-346i353-371o386-408i
gene-SPHA_10639	9.65982	9.63236	9.87557	9.67731	7.36065	8.83149	5.72596	6.85967	2.09132	0.000273011	0.000576226	XP_022294102.1^transmembrane protein 216-like^63.83%	E7EYQ9.1^RecName: Full=Transmembrane protein 216^38.69%	K19385|TMEM216|http://www.genome.jp/dbget-bin/www_bget?ko:K19385	GO:0060271^cilium assembly^biological_process;GO:1905515^non-motile cilium assembly^biological_process;GO:0035869^ciliary transition zone^cellular_component;GO:0005737^cytoplasm^cellular_component;GO:0005856^cytoskeleton^cellular_component;GO:0016021^integral component of membrane^cellular_component	KOG4502^transmembrane protein 216^S	PF09799.8^Predicted membrane protein	NA	SignalP-TM	i30-52o62-84i97-119o129-151i
gene-SPHA_10640	5.26066	5.54103	5.29991	5.45168	0	0	0	0	5.86955	1.05931e-07	3.21689e-07	XP_014782687.1^PREDICTED: uncharacterized protein LOC106878097^72.02%	A1ZAY1.1^RecName: Full=SH3 domain-containing protein Dlish; AltName: Full=Dachs ligand with SH3 domains^37.55%	NA	GO:0045296^cadherin binding^molecular_function;GO:0090163^establishment of epithelial cell planar polarity^biological_process;GO:0001736^establishment of planar polarity^biological_process;GO:0035331^negative regulation of hippo signaling^biological_process;GO:0090251^protein localization involved in establishment of planar polarity^biological_process;GO:0045179^apical cortex^cellular_component;G…	NA	PF00018.27^SH3 domain	NA	NA	NA
gene-SPHA_10641	11.8704	11.7215	11.6785	11.812	14.0627	13.116	13.9789	13.9926	-2.06217	1.1832e-19	8.14058e-19	XP_014782702.1^PREDICTED: staphylococcal nuclease domain-containing protein 1-like^83.52%	Q5REU4.1^RecName: Full=Staphylococcal nuclease domain-containing protein 1; AltName: Full=100 kDa coactivator; AltName: Full=p100 co-activator^58.63%	K15979|SND1|http://www.genome.jp/dbget-bin/www_bget?ko:K15979	GO:0004519^endonuclease activity^molecular_function;GO:0003676^nucleic acid binding^molecular_function;GO:0031047^gene silencing by RNA^biological_process;GO:0042470^melanosome^cellular_component;GO:0005634^nucleus^cellular_component;GO:0016442^RISC complex^cellular_component	COG1525|KOG2039^staphylococcal nuclease and tudor domain containing 1^K	PF00565.16^Staphylococcal nuclease homologue	NA	NA	NA
gene-SPHA_10643	6.75291	6.87706	6.30471	6.81717	0	5.74691	0	3.64542	2.65364	0.0123494	0.0204492	XP_014779027.1^PREDICTED: diacylglycerol kinase delta-like isoform X1^87.02%	Q64398.1^RecName: Full=Diacylglycerol kinase eta; Short=DAG kinase eta; AltName: Full=130 kDa diacylglycerol kinase; AltName: Full=Diglyceride kinase eta; Short=DGK-eta^56.25%	K00901|dgkA, DGK|http://www.genome.jp/dbget-bin/www_bget?ko:K00901	GO:0005524^ATP binding^molecular_function;GO:0004143^diacylglycerol kinase activity^molecular_function;GO:0046872^metal ion binding^molecular_function;GO:0003951^NAD+ kinase activity^molecular_function;GO:0035556^intracellular signal transduction^biological_process;GO:0007205^protein kinase C-activating G protein-coupled receptor signaling pathway^biological_process;GO:0005737^cytoplasm^cellular_…	KOG1170^PH domain^T	PF00169.28^PH domain	NA	NA	NA
gene-SPHA_10661	8.74945	9.1026	8.58185	8.87036	7.56593	6.199	6.59793	6.90657	1.952	6.46283e-10	2.34797e-09	XP_014778322.1^PREDICTED: spastin-like, partial^60.0%	Q5ZK92.2^RecName: Full=Spastin^76.22%	K13254|SPAST|http://www.genome.jp/dbget-bin/www_bget?ko:K13254	GO:0043014^alpha-tubulin binding^molecular_function;GO:0005524^ATP binding^molecular_function;GO:0016887^ATPase activity^molecular_function;GO:0048487^beta-tubulin binding^molecular_function;GO:0016853^isomerase activity^molecular_function;GO:0008017^microtubule binding^molecular_function;GO:0008568^microtubule-severing ATPase activity^molecular_function;GO:0008089^anterograde axonal transport^bi…	COG0464|KOG0740^MIT (microtubule interacting and transport) domain^Z	PF00004.28^ATPase family associated with various cellular activities (AAA)	NA	NA	o118-140i147-169o
gene-SPHA_10666	10.6495	10.4567	10.4992	10.3032	12.0822	11.1446	12.0698	11.9533	-1.37727	4.85452e-09	1.64878e-08	XP_014771214.1^PREDICTED: uncharacterized oxidoreductase YdjG-like^70.36%	P80874.2^RecName: Full=Aldo-keto reductase YhdN; AltName: Full=AKR11B; AltName: Full=General stress protein 69; Short=GSP69^33.46%	NA	GO:0008106^alcohol dehydrogenase (NADP+) activity^molecular_function;GO:0004032^alditol:NADP+ 1-oxidoreductase activity^molecular_function;GO:0016491^oxidoreductase activity^molecular_function;GO:0005829^cytosol^cellular_component	COG0667^aldo-keto reductase family 7, member A2 (aflatoxin aldehyde reductase)^C	PF00248.20^Aldo/keto reductase family	NA	SignalP-TM	o4-21i49-71o75-97i99-121o125-147i149-168o178-200i202-221o226-248i515-537o542-564i566-588o593-615i622-644o675-697i
gene-SPHA_10703	6.61148	6.43602	6.30471	6.44383	4.45567	5.08487	5.2075	5.1514	1.47	1.13359e-05	2.80134e-05	XP_014785311.1^PREDICTED: N-acetylgalactosamine-6-sulfatase-like^82.74%	Q571E4.2^RecName: Full=N-acetylgalactosamine-6-sulfatase; AltName: Full=Chondroitinsulfatase; Short=Chondroitinase; AltName: Full=Galactose-6-sulfate sulfatase; AltName: Full=N-acetylgalactosamine-6-sulfate sulfatase; Short=GalNAc6S sulfatase; Flags: Precursor^78.18%	K01132|GALNS|http://www.genome.jp/dbget-bin/www_bget?ko:K01132	GO:0046872^metal ion binding^molecular_function;GO:0043890^N-acetylgalactosamine-6-sulfatase activity^molecular_function;GO:0008484^sulfuric ester hydrolase activity^molecular_function;GO:0005764^lysosome^cellular_component	COG3119|KOG3867^galactosamine (N-acetyl)-6-sulfate sulfatase^G	PF00884.22^Sulfatase	NA	NA	i2-21o220-242i249-271o291-313i325-347o362-384i389-411o431-453i460-482o492-514i521-543o547-569i571-593o598-620i627-649o653-675i682-704o714-736i743-765o775-797i804-826o830-852i859-881o891-913i920-942o946-968i975-997o1007-1029i1031-1053o
gene-SPHA_10704	7.61135	7.72063	7.58466	7.69314	6.17403	4.37597	7.09604	4.33552	1.71342	0.00510735	0.0089896	XP_014785311.1^PREDICTED: N-acetylgalactosamine-6-sulfatase-like^73.03%	Q32KJ6.1^RecName: Full=N-acetylgalactosamine-6-sulfatase; AltName: Full=Chondroitinsulfatase; Short=Chondroitinase; AltName: Full=Galactose-6-sulfate sulfatase; AltName: Full=N-acetylgalactosamine-6-sulfate sulfatase; Short=GalNAc6S sulfatase; Flags: Precursor^60.96%	K01132|GALNS|http://www.genome.jp/dbget-bin/www_bget?ko:K01132	GO:0046872^metal ion binding^molecular_function;GO:0043890^N-acetylgalactosamine-6-sulfatase activity^molecular_function;GO:0005764^lysosome^cellular_component	COG3119|KOG3867^Arylsulfatase^P	PF00884.22^Sulfatase	NA	NA	NA
gene-SPHA_10713	2.9778	1.46572	3.1006	2.5813	3.76188	8.15114	4.85605	4.80038	-4.05423	7.83238e-05	0.000176332	ELU09120.1^hypothetical protein CAPTEDRAFT_183796^52.88%	Q32KP2.1^RecName: Full=Leucine-rich repeat-containing protein 23^48.66%	NA	GO:0005737^cytoplasm^cellular_component;GO:0005829^cytosol^cellular_component	COG4886|KOG0531^Leucine rich repeat containing 23^T	PF12799.6^Leucine Rich repeats (2 copies)	NA	NA	NA
gene-SPHA_10781	5.88192	6.77465	6.10742	6.27814	3.22914	0	3.69859	0	4.01014	5.79828e-07	1.63198e-06	XP_014770139.1^PREDICTED: uncharacterized protein LOC106869108^53.83%	A0A1B0GTW7.1^RecName: Full=Leishmanolysin-like peptidase 2; Flags: Precursor^25.61%	NA	GO:0046872^metal ion binding^molecular_function;GO:0004222^metalloendopeptidase activity^molecular_function;GO:0008233^peptidase activity^molecular_function;GO:0007155^cell adhesion^biological_process;GO:0005737^cytoplasm^cellular_component;GO:0016021^integral component of membrane^cellular_component	KOG2556^leishmanolysin-like (metallopeptidase M8 family)^MV	PF01457.15^Leishmanolysin	NA	NA	o310-332i337-359o363-385i392-414o424-446i587-606o718-740i745-767o772-794i796-815o
gene-SPHA_10784	7.75608	7.98711	7.41994	7.47008	2.37533	6.32289	3.69859	5.87204	2.3963	0.000631515	0.00127313	OPL21176.1^hypothetical protein AM593_08273, partial^31.69%	NA	NA	NA	NA	NA	NA	NA	NA
gene-SPHA_10786	6.26955	3.84207	5.19438	6.54863	2.37533	0	0	0	5.55647	3.87067e-05	9.02438e-05	KOF97719.1^hypothetical protein OCBIM_22028716mg^48.54%	Q5T4D3.2^RecName: Full=Protein O-mannosyl-transferase TMTC4; AltName: Full=Transmembrane and TPR repeat-containing protein 4^39.23%	NA	GO:0004169^dolichyl-phosphate-mannose-protein mannosyltransferase activity^molecular_function;GO:0000030^mannosyltransferase activity^molecular_function;GO:0035269^protein O-linked mannosylation^biological_process;GO:0005783^endoplasmic reticulum^cellular_component;GO:0016021^integral component of membrane^cellular_component	NA	PF08409.10^Domain of unknown function (DUF1736)	NA	SignalP-TM	o64-86i91-113o139-161i168-187o197-219i
gene-SPHA_108	5.52204	5.40195	5.90338	5.67554	10.4811	9.72712	10.6958	10.8084	-4.87344	8.09263e-70	2.95989e-68	XP_022316328.1^uncharacterized protein C1orf228 homolog isoform X1^60.53%	A7MBF6.1^RecName: Full=Armadillo-like helical domain containing protein 1^52.19%	NA	NA	NA	PF06371.12^Diaphanous GTPase-binding Domain	NA	NA	NA
gene-SPHA_10898	8.11807	8.16591	8.15054	8.03223	5.55685	6.82008	5.92877	5.55625	2.045	5.2735e-11	2.08722e-10	XP_014773183.1^PREDICTED: signal-induced proliferation-associated 1-like protein 2^80.65%	Q9P2F8.2^RecName: Full=Signal-induced proliferation-associated 1-like protein 2; Short=SIPA1-like protein 2^60.27%	K17702|SIPA1L2, SPAL2|http://www.genome.jp/dbget-bin/www_bget?ko:K17702	GO:0005096^GTPase activator activity^molecular_function;GO:0051056^regulation of small GTPase mediated signal transduction^biological_process	KOG3686^Signal-induced proliferation-associated 1 like 2^T	PF02145.14^Rap/ran-GAP	NA	NA	NA
gene-SPHA_10901	6.24172	5.94634	5.68702	5.62275	9.11345	9.05343	9.54682	9.11283	-3.34589	3.74466e-50	8.39159e-49	XP_013385021.1^isochorismatase domain-containing protein 1 isoform X1^60.69%	Q5PQA5.1^RecName: Full=Isochorismatase domain-containing protein 1^49.32%	NA	GO:0003824^catalytic activity^molecular_function	KOG4044^Isochorismatase domain containing 1^Q	PF00857.19^Isochorismatase family	NA	NA	i142-161o
gene-SPHA_10902	9.95441	10.2074	10.1728	9.9399	7.43237	8.04718	4.64193	7.96844	2.60082	3.54192e-06	9.23791e-06	XP_027844722.1^transmembrane protein 47 isoform X1^34.0%	NA	NA	NA	KOG4671^PMP-22/EMP/MP20/Claudin family^S	PF00822.19^PMP-22/EMP/MP20/Claudin family	GH5_20	SignalP-TM	i17-39o80-102i115-137o152-174i
gene-SPHA_10938	9.14144	9.01617	8.65419	9.08489	15.0854	14.3156	15.1421	14.9847	-5.93353	9.51765e-155	1.29202e-152	XP_014782105.1^PREDICTED: uncharacterized protein LOC106877670^67.24%	Q9BUJ2.2^RecName: Full=Heterogeneous nuclear ribonucleoprotein U-like protein 1; AltName: Full=Adenovirus early region 1B-associated protein 5; AltName: Full=E1B-55 kDa-associated protein 5; Short=E1B-AP5^48.75%	K15047|HNRNPUL1, E1BAP5|http://www.genome.jp/dbget-bin/www_bget?ko:K15047	GO:0019899^enzyme binding^molecular_function;GO:0003723^RNA binding^molecular_function;GO:0000398^mRNA splicing, via spliceosome^biological_process;GO:0009615^response to virus^biological_process;GO:0006396^RNA processing^biological_process;GO:0005654^nucleoplasm^cellular_component;GO:0005634^nucleus^cellular_component	KOG2242^heterogeneous nuclear ribonucleoprotein U-like 1^A	PF00128.23^Alpha amylase, catalytic domain	GH13_17	NA	i81-103o
gene-SPHA_10941	0	0	0	0.60854	10.3804	10.5972	10.6889	10.6691	-13.5711	9.99516e-40	1.5891e-38	OWF38640.1^Collagen alpha-4(VI) chain^33.5%	A6NMZ7.2^RecName: Full=Collagen alpha-6(VI) chain; Flags: Precursor^28.61%	NA	GO:0030020^extracellular matrix structural constituent conferring tensile strength^molecular_function;GO:0007155^cell adhesion^biological_process;GO:0005581^collagen trimer^cellular_component;GO:0062023^collagen-containing extracellular matrix^cellular_component;GO:0031012^extracellular matrix^cellular_component;GO:0005576^extracellular region^cellular_component	KOG3544^collagen, type VI, alpha 6^W	PF00092.27^von Willebrand factor type A domain	NA	NA	NA
gene-SPHA_10942	6.95494	7.18472	6.92165	7.5307	2.37533	5.83279	4.85605	4.98654	2.23726	2.21707e-05	5.3016e-05	KOF70325.1^hypothetical protein OCBIM_22003089mg, partial^69.29%	Q920I9.3^RecName: Full=WD repeat-containing protein 7; AltName: Full=TGF-beta resistance-associated protein TRAG^30.95%	NA	GO:0002244^hematopoietic progenitor cell differentiation^biological_process;GO:0008021^synaptic vesicle^cellular_component	KOG4155^WD repeat-containing protein 7-like^S	PF00400.31^WD domain, G-beta repeat	NA	NA	NA
gene-SPHA_10953	6.54092	7.08661	7.25558	7.05491	4.15008	0	0	4.03134	4.04622	4.17122e-09	1.4252e-08	KOF94984.1^hypothetical protein OCBIM_220398811mg, partial^38.28%	Q9HBW9.3^RecName: Full=Adhesion G protein-coupled receptor L4; AltName: Full=EGF, latrophilin and seven transmembrane domain-containing protein 1; AltName: Full=EGF-TM7-latrophilin-related protein; Short=ETL protein; Flags: Precursor^35.92%	NA	GO:0005509^calcium ion binding^molecular_function;GO:0004930^G protein-coupled receptor activity^molecular_function;GO:0046983^protein dimerization activity^molecular_function;GO:0007189^adenylate cyclase-activating G protein-coupled receptor signaling pathway^biological_process;GO:0007166^cell surface receptor signaling pathway^biological_process;GO:0007186^G protein-coupled receptor signaling p…	NA	PF12662.6^Complement Clr-like EGF-like	NA	SignalP-TM	o41-63i70-92o119-141i576-598o676-698i705-727o
gene-SPHA_10959	0.987356	2.09501	0	1.20901	3.22914	4.12676	0	4.98654	-3.32392	0.0212856	0.0337197	NA	NA	NA	NA	NA	NA	NA	SignalP-TM	i7-26o30-47i54-76o86-108i113-135o145-167i
gene-SPHA_10961	7.2831	7.43397	7.30941	7.03773	2.37533	5.65559	4.08558	5.29934	2.47653	1.54984e-06	4.1757e-06	NA	NA	NA	NA	NA	PF02994.13^L1 transposable element RBD-like domain	NA	NA	NA
gene-SPHA_10968	4.41872	3.33081	2.76758	3.99588	0	0	0	0	4.16162	0.00480738	0.00849657	KOF96191.1^hypothetical protein OCBIM_22036118mg, partial^38.89%	A2AX52.2^RecName: Full=Collagen alpha-4(VI) chain; Flags: Precursor^35.58%	NA	GO:0030020^extracellular matrix structural constituent conferring tensile strength^molecular_function;GO:0007155^cell adhesion^biological_process;GO:0030198^extracellular matrix organization^biological_process;GO:0070208^protein heterotrimerization^biological_process;GO:0005581^collagen trimer^cellular_component;GO:0062023^collagen-containing extracellular matrix^cellular_component;GO:0031012^ext…	KOG3544^collagen, type VI, alpha 6^W	PF00092.27^von Willebrand factor type A domain	NA	NA	NA
gene-SPHA_10979	7.92161	8.26132	8.09698	8.09863	0	5.2185	5.61275	2.27437	3.62148	1.63061e-06	4.38078e-06	KOG01018.1^hypothetical protein OCBIM_22016351mg^76.82%	Q9Y6V0.5^RecName: Full=Protein piccolo; AltName: Full=Aczonin^58.59%	K16882|PCLO|http://www.genome.jp/dbget-bin/www_bget?ko:K16882	GO:0005509^calcium ion binding^molecular_function;GO:0005544^calcium-dependent phospholipid binding^molecular_function;GO:0005522^profilin binding^molecular_function;GO:0098882^structural constituent of presynaptic active zone^molecular_function;GO:0019933^cAMP-mediated signaling^biological_process;GO:0007010^cytoskeleton organization^biological_process;GO:0030073^insulin secretion^biological_pro…	NA	PF00595.23^PDZ domain (Also known as DHR or GLGF)	NA	NA	NA
gene-SPHA_10983	8.8504	9.23987	8.89673	9.0786	6.40549	4.77353	6.81819	6.76102	2.66996	5.94786e-12	2.50962e-11	XP_014773215.1^PREDICTED: serine-rich adhesin for platelets-like^59.53%	NA	K16882|PCLO|http://www.genome.jp/dbget-bin/www_bget?ko:K16882	NA	NA	NA	NA	NA	NA
gene-SPHA_11002	6.67181	5.89844	7.22667	7.39111	0	4.12676	0	2.27437	4.44465	5.94125e-07	1.66889e-06	XP_014785991.1^PREDICTED: neprilysin-2-like^56.82%	Q9W436.2^RecName: Full=Neprilysin-1^48.31%	K08635|MMEL1|http://www.genome.jp/dbget-bin/www_bget?ko:K08635	GO:0046872^metal ion binding^molecular_function;GO:0004222^metalloendopeptidase activity^molecular_function;GO:0008237^metallopeptidase activity^molecular_function;GO:0006508^proteolysis^biological_process;GO:0016021^integral component of membrane^cellular_component;GO:0005886^plasma membrane^cellular_component	COG3590|KOG3624^Peptidase family M13^E	PF05649.12^Peptidase family M13	NA	SignalP-TM	i35-57o
gene-SPHA_11014	6.57849	5.66072	5.53812	6.32138	9.1351	9.34407	8.85909	8.87411	-2.99609	3.17817e-22	2.48446e-21	XP_002735384.1^PREDICTED: uncharacterized protein LOC100374528^36.63%	NA	NA	NA	NA	PF15067.5^FAM124 family	NA	NA	NA
gene-SPHA_11016	0	0	0	0	4.45567	4.77353	4.64193	0	-8.58132	4.86812e-05	0.000112337	NA	NA	NA	NA	NA	NA	NA	NA	o110-132i
gene-SPHA_11021	5.76948	6.07041	6.14396	5.90762	13.1069	11.6613	12.7346	12.1476	-6.55749	2.56156e-90	1.3963e-88	XP_014782279.1^PREDICTED: probable caffeoyl-CoA O-methyltransferase 1^53.91%	Q00719.1^RecName: Full=O-methyltransferase MdmC^37.35%	NA	GO:0046872^metal ion binding^molecular_function;GO:0008171^O-methyltransferase activity^molecular_function;GO:0017000^antibiotic biosynthetic process^biological_process	COG1028|COG4122|KOG0725|KOG1663^O-methyltransferase^Q	PF01596.16^O-methyltransferase	NA	NA	NA
gene-SPHA_11038	6.63663	6.79768	6.72899	6.82387	0	2.10229	5.3556	3.11698	3.08027	0.000158737	0.000344883	XP_021364112.1^uncharacterized protein LOC110457249^61.45%	P28606.2^RecName: Full=Uncharacterized protein SYNPCC7002_A1628^49.83%	NA	GO:0016787^hydrolase activity^molecular_function	COG0123|KOG1344^Histone deacetylase domain^B	PF00850.18^Histone deacetylase domain	NA	NA	NA
gene-SPHA_11048	7.42802	7.3113	7.73762	7.54901	4.92219	3.44383	0	3.11698	3.98745	1.06118e-13	5.09061e-13	XP_014786138.1^PREDICTED: calpain-15-like isoform X1^59.78%	P27398.2^RecName: Full=Calpain-D; AltName: Full=Calcium-activated neutral proteinase D; Short=CANP D; AltName: Full=Small optic lobes protein^41.56%	K08582|CAPN15|http://www.genome.jp/dbget-bin/www_bget?ko:K08582	GO:0004198^calcium-dependent cysteine-type endopeptidase activity^molecular_function;GO:0046872^metal ion binding^molecular_function;GO:0007399^nervous system development^biological_process;GO:0006508^proteolysis^biological_process;GO:0050896^response to stimulus^biological_process;GO:0007601^visual perception^biological_process;GO:0005737^cytoplasm^cellular_component	KOG0045^CysPc^OT	PF00648.20^Calpain family cysteine protease	NA	NA	i241-263o268-290i292-314o319-341i348-370o380-402i407-429o
gene-SPHA_11050	9.65543	9.35248	9.73853	9.67593	5.27414	6.38106	6.10655	6.20788	3.56677	8.86099e-45	1.66356e-43	XP_014788950.1^PREDICTED: acetolactate synthase-like protein^83.07%	Q6NV04.1^RecName: Full=Acetolactate synthase-like protein; AltName: Full=IlvB-like protein^71.24%	K11259|ILVBL|http://www.genome.jp/dbget-bin/www_bget?ko:K11259	GO:0000287^magnesium ion binding^molecular_function;GO:0030976^thiamine pyrophosphate binding^molecular_function;GO:0016740^transferase activity^molecular_function;GO:0048701^embryonic cranial skeleton morphogenesis^biological_process;GO:0016021^integral component of membrane^cellular_component	COG0028|KOG1185^ilvB (bacterial acetolactate synthase)-like^EH	PF02776.17^Thiamine pyrophosphate enzyme, N-terminal TPP binding domain	NA	SignalP-TM	i5-27o
gene-SPHA_11142	6.81087	6.41489	6.10213	6.04581	0	0	0	3.64542	4.84542	4.71563e-07	1.33979e-06	XP_014783236.1^PREDICTED: copine-8-like isoform X1^86.95%	Q9DC53.3^RecName: Full=Copine-8; AltName: Full=Copine VIII^67.33%	NA	GO:0005544^calcium-dependent phospholipid binding^molecular_function;GO:0071277^cellular response to calcium ion^biological_process;GO:0005886^plasma membrane^cellular_component	KOG1327^copine family member IX^T	PF07002.15^Copine	NA	NA	NA
gene-SPHA_11143	9.04812	9.07997	9.14478	9.24379	7.24591	6.32289	6.10655	6.13096	2.62086	1.85949e-22	1.47402e-21	XP_014769391.1^PREDICTED: protein angel homolog 2-like isoform X2^56.57%	B2RYM0.2^RecName: Full=Protein angel homolog 1^42.86%	K18729|ANGEL|http://www.genome.jp/dbget-bin/www_bget?ko:K18729	GO:0008190^eukaryotic initiation factor 4E binding^molecular_function;GO:0019904^protein domain specific binding^molecular_function;GO:0005801^cis-Golgi network^cellular_component;GO:0005829^cytosol^cellular_component;GO:0005783^endoplasmic reticulum^cellular_component;GO:0005634^nucleus^cellular_component;GO:0048471^perinuclear region of cytoplasm^cellular_component	COG5239|KOG2338^carbon catabolite repressor protein^K	PF03372.22^Endonuclease/Exonuclease/phosphatase family	NA	NA	NA
gene-SPHA_11144	10.9681	11.1798	10.887	10.8864	8.15896	8.32421	8.80857	8.82612	2.43028	3.97643e-36	5.62518e-35	KOF92685.1^hypothetical protein OCBIM_22006081mg^58.7%	Q68CQ4.2^RecName: Full=Digestive organ expansion factor homolog^45.39%	K14774|UTP25, DEF|http://www.genome.jp/dbget-bin/www_bget?ko:K14774	GO:0003723^RNA binding^molecular_function;GO:0019843^rRNA binding^molecular_function;GO:0034511^U3 snoRNA binding^molecular_function;GO:0000462^maturation of SSU-rRNA from tricistronic rRNA transcript (SSU-rRNA, 5.8S rRNA, LSU-rRNA)^biological_process;GO:0007275^multicellular organism development^biological_process;GO:0040019^positive regulation of embryonic development^biological_process;GO:0030…	KOG2340^Digestive organ expansion factor homolog (Zebrafish)^J	PF06862.11^Utp25, U3 small nucleolar RNA-associated SSU processome protein 25	NA	NA	NA
gene-SPHA_11147	9.56428	9.54853	9.39803	9.7717	10.9252	10.9348	10.4909	10.2083	-1.09609	1.42917e-07	4.28476e-07	XP_014769400.1^PREDICTED: proteasome activator complex subunit 4-like^59.11%	F1MKX4.1^RecName: Full=Proteasome activator complex subunit 4; AltName: Full=Proteasome activator PA200^39.87%	K06699|PSME4|http://www.genome.jp/dbget-bin/www_bget?ko:K06699	GO:0070577^lysine-acetylated histone binding^molecular_function;GO:0016504^peptidase activator activity^molecular_function;GO:0070628^proteasome binding^molecular_function;GO:0006974^cellular response to DNA damage stimulus^biological_process;GO:0006281^DNA repair^biological_process;GO:0007275^multicellular organism development^biological_process;GO:0010499^proteasomal ubiquitin-independent prote…	KOG1851^proteasome (prosome, macropain) activator subunit^O	PF16507.4^Proteasome-substrate-size regulator, mid region	NA	NA	NA
gene-SPHA_11148	10.4913	9.89593	10.4385	10.5607	12.7505	13.0643	13.2859	13.1536	-2.70848	1.57552e-41	2.65432e-40	KOG00393.1^hypothetical protein OCBIM_22004528mg^95.92%	P61585.1^RecName: Full=Transforming protein RhoA; AltName: Full=Gb; AltName: Full=p21; Flags: Precursor >P61586.1 RecName: Full=Transforming protein RhoA; AltName: Full=Rho cDNA clone 12; Short=h12; Flags: Precursor >Q5REY6.2 RecName: Full=Transforming protein RhoA; Flags: Precursor^93.89%	K04513|RHOA|http://www.genome.jp/dbget-bin/www_bget?ko:K04513	GO:0005525^GTP binding^molecular_function;GO:0003924^GTPase activity^molecular_function;GO:0017022^myosin binding^molecular_function;GO:0019901^protein kinase binding^molecular_function;GO:0031532^actin cytoskeleton reorganization^biological_process;GO:0051017^actin filament bundle assembly^biological_process;GO:0007015^actin filament organization^biological_process;GO:0002363^alpha-beta T cell l…	COG1100|KOG0393^ras homolog family member C^T	PF00071.21^Ras family	NA	NA	o440-462i
gene-SPHA_11149	8.16328	8.42241	8.29212	8.34784	0	7.08799	4.64193	6.48011	2.34622	0.00598404	0.0104261	XP_014769398.1^PREDICTED: MAGUK p55 subfamily member 5-like isoform X4^54.47%	Q5RDQ2.1^RecName: Full=MAGUK p55 subfamily member 5^41.65%	K06091|MPP5, PALS1|http://www.genome.jp/dbget-bin/www_bget?ko:K06091	GO:0070830^bicellular tight junction assembly^biological_process;GO:0090162^establishment of epithelial cell polarity^biological_process;GO:0005923^bicellular tight junction^cellular_component;GO:0012505^endomembrane system^cellular_component;GO:0005886^plasma membrane^cellular_component	COG0194|KOG0609^GuKc^T	PF00625.20^Guanylate kinase	NA	NA	NA
gene-SPHA_11151	0	0	0	0	4.15008	8.0108	6.10655	5.87204	-11.0699	1.70133e-13	8.02788e-13	XP_014769402.1^PREDICTED: vasohibin-1-like^57.36%	Q8C5G2.2^RecName: Full=Tubulinyl-Tyr carboxypeptidase 2; AltName: Full=Vasohibin-2; AltName: Full=Vasohibin-like protein^50.58%	NA	GO:0003779^actin binding^molecular_function;GO:0004181^metallocarboxypeptidase activity^molecular_function;GO:0140253^cell-cell fusion^biological_process;GO:0060716^labyrinthine layer blood vessel development^biological_process;GO:0060711^labyrinthine layer development^biological_process;GO:0060674^placenta blood vessel development^biological_process;GO:0045766^positive regulation of angiogenesis…	NA	PF14822.5^Vasohibin	NA	NA	NA
gene-SPHA_11171	7.5139	7.65006	7.34122	7.08867	5.67983	2.92368	0	0	3.59815	0.000564395	0.00114435	XP_014778255.1^PREDICTED: LOW QUALITY PROTEIN: probable methyltransferase TARBP1^50.82%	Q13395.1^RecName: Full=Probable methyltransferase TARBP1; AltName: Full=TAR RNA-binding protein 1; AltName: Full=TAR RNA-binding protein of 185 kDa; Short=TRP-185^35.52%	NA	GO:0003723^RNA binding^molecular_function;GO:0016423^tRNA (guanine) methyltransferase activity^molecular_function;GO:0006357^regulation of transcription by RNA polymerase II^biological_process;GO:0030488^tRNA methylation^biological_process;GO:0005634^nucleus^cellular_component	COG0566|KOG0839^Tar (HIV-1) RNA binding protein 1^A	PF00588.18^SpoU rRNA Methylase family	NA	NA	NA
gene-SPHA_11175	8.63198	8.4805	8.54427	8.84259	7.87994	6.86154	7.36433	7.15988	1.28084	3.08473e-07	8.93705e-07	XP_014781258.1^PREDICTED: protein FAM65B-like isoform X1^75.83%	Q80U16.2^RecName: Full=Rho family-interacting cell polarization regulator 2^29.48%	NA	GO:0071889^14-3-3 protein binding^molecular_function;GO:0042802^identical protein binding^molecular_function;GO:0060088^auditory receptor cell stereocilium organization^biological_process;GO:0007155^cell adhesion^biological_process;GO:1990869^cellular response to chemokine^biological_process;GO:0071260^cellular response to mechanical stimulus^biological_process;GO:0006935^chemotaxis^biological_pr…	NA	PF15903.4^Filopodia upregulated, FAM65	NA	NA	NA
gene-SPHA_11188	7.31015	7.47333	7.68192	7.0747	5.8982	4.5884	5.92877	5.87204	1.77414	6.50978e-07	1.82026e-06	XP_014781846.1^PREDICTED: N-acetylserotonin O-methyltransferase-like protein^68.91%	O95671.3^RecName: Full=Probable bifunctional dTTP/UTP pyrophosphatase/methyltransferase protein; Includes: RecName: Full=dTTP/UTP pyrophosphatase; Short=dTTPase/UTPase; AltName: Full=Nucleoside triphosphate pyrophosphatase; AltName: Full=Nucleotide pyrophosphatase; Short=Nucleotide PPase; Includes: RecName: Full=N-acetylserotonin O-methyltransferase-like protein; Short=ASMTL^44.33%	NA	GO:0035529^NADH pyrophosphatase activity^molecular_function;GO:0047429^nucleoside-triphosphate diphosphatase activity^molecular_function;GO:0008171^O-methyltransferase activity^molecular_function;GO:0009117^nucleotide metabolic process^biological_process;GO:0005829^cytosol^cellular_component	COG0424|KOG1509^acetylserotonin O-methyltransferase-like^D	PF02545.13^Maf-like protein	NA	NA	i196-218o
gene-SPHA_11190	7.25554	7.30901	6.89434	7.39786	0	3.44383	4.85605	6.04971	2.52933	0.00119726	0.00232503	KOF89970.1^hypothetical protein OCBIM_22012197mg^64.29%	NA	NA	NA	NA	PF15761.4^Immortalisation up-regulated protein	NA	NA	i263-285o300-322i327-349o
gene-SPHA_11195	8.00674	8.19347	7.81572	8.33266	4.92219	2.92368	6.0204	6.59911	2.48923	4.8048e-05	0.000110895	KOF89970.1^hypothetical protein OCBIM_22012197mg^64.58%	Q0P5K4.1^RecName: Full=TOX high mobility group box family member 4^48.39%	NA	GO:0003677^DNA binding^molecular_function;GO:0000785^chromatin^cellular_component;GO:0000784^nuclear chromosome, telomeric region^cellular_component;GO:0072357^PTW/PP1 phosphatase complex^cellular_component	COG5648|KOG0381^HMG (high mobility group) box^K	PF00505.18^HMG (high mobility group) box	NA	NA	NA
gene-SPHA_11200	4.85811	4.27614	3.71418	4.71074	0	0	0	0	4.89852	0.000133144	0.000291838	KOF75226.1^hypothetical protein OCBIM_22035083mg^65.77%	Q27960.1^RecName: Full=Sodium-dependent phosphate transport protein 2B; Short=Sodium-phosphate transport protein 2B; AltName: Full=Na(+)-dependent phosphate cotransporter 2B; AltName: Full=Sodium/phosphate cotransporter 2B; Short=Na(+)/Pi cotransporter 2B; Short=NaPi-2b; AltName: Full=Solute carrier family 34 member 2^57.14%	K14683|SLC34A, NPT, nptA|http://www.genome.jp/dbget-bin/www_bget?ko:K14683	GO:0042301^phosphate ion binding^molecular_function;GO:0031402^sodium ion binding^molecular_function;GO:0015321^sodium-dependent phosphate transmembrane transporter activity^molecular_function;GO:0005436^sodium:phosphate symporter activity^molecular_function;GO:0030643^cellular phosphate ion homeostasis^biological_process;GO:0006817^phosphate ion transport^biological_process;GO:0044341^sodium-dep…	COG1283^solute carrier family 34 (sodium phosphate), member 2^P	PF02690.14^Na+/Pi-cotransporter	NA	SignalP-TM	o15-37i50-69o73-95i100-122o176-198i219-241o246-265i272-289o299-321i342-364o368-390i
gene-SPHA_11211	6.17952	5.20927	6.06994	6.26836	9.03498	8.61829	8.87145	9.20014	-2.97879	8.55715e-24	7.18251e-23	XP_009064735.1^hypothetical protein LOTGIDRAFT_94551, partial^57.86%	Q8VCE1.2^RecName: Full=DnaJ homolog subfamily C member 28^45.56%	K19373|DNAJC28|http://www.genome.jp/dbget-bin/www_bget?ko:K19373	GO:0007030^Golgi organization^biological_process;GO:0048213^Golgi vesicle prefusion complex stabilization^biological_process;GO:0006890^retrograde vesicle-mediated transport, Golgi to endoplasmic reticulum^biological_process;GO:0017119^Golgi transport complex^cellular_component	KOG0568^DnaJ (Hsp40) homolog, subfamily C, member 28^O	PF09350.9^Domain of unknown function (DUF1992)	NA	NA	NA
gene-SPHA_11222	7.54269	7.83637	8.34351	7.70408	6.40549	4.5884	4.39041	4.33552	2.7115	3.26428e-07	9.4398e-07	XP_014779033.1^PREDICTED: transcription initiation factor TFIID subunit 6-like^86.88%	P49847.2^RecName: Full=Transcription initiation factor TFIID subunit 6; AltName: Full=TAFII-60; AltName: Full=TAFII-62; AltName: Full=Transcription initiation factor TFIID 62 kDa subunit; Short=p62^53.37%	K03131|TAF6|http://www.genome.jp/dbget-bin/www_bget?ko:K03131	GO:0046982^protein heterodimerization activity^molecular_function;GO:0006325^chromatin organization^biological_process;GO:0006357^regulation of transcription by RNA polymerase II^biological_process;GO:0051123^RNA polymerase II preinitiation complex assembly^biological_process;GO:0006366^transcription by RNA polymerase II^biological_process;GO:0006367^transcription initiation from RNA polymerase I…	COG5095|KOG2549^Transcription initiation factor TFIID subunit^K	PF07571.12^TAF6 C-terminal HEAT repeat domain	NA	NA	NA
gene-SPHA_11223	10.0802	10.133	9.9493	10.211	7.53368	8.20044	7.00924	7.37528	2.49687	5.40564e-22	4.17488e-21	XP_014775616.1^PREDICTED: zinc finger protein 451-like^34.31%	Q9Y4E5.2^RecName: Full=E3 SUMO-protein ligase ZNF451; AltName: Full=Coactivator for steroid receptors; AltName: Full=E3 SUMO-protein transferase ZNF451; AltName: Full=Zinc finger protein 451^22.67%	NA	GO:0000981^DNA-binding transcription factor activity, RNA polymerase II-specific^molecular_function;GO:0046872^metal ion binding^molecular_function;GO:0000979^RNA polymerase II core promoter sequence-specific DNA binding^molecular_function;GO:0061665^SUMO ligase activity^molecular_function;GO:0003714^transcription corepressor activity^molecular_function;GO:2000616^negative regulation of histone H…	COG5048|KOG1721^Zinc finger protein^S	PF13717.5^zinc-ribbon domain	NA	NA	o505-527i
gene-SPHA_11224	4.95269	4.46885	5.31829	4.8353	8.952	7.58531	9.50777	8.05426	-3.83252	1.78305e-16	1.0233e-15	XP_014779026.1^PREDICTED: ATP-dependent RNA helicase eIF4A-like^84.24%	Q8JFP1.1^RecName: Full=Eukaryotic initiation factor 4A-II; Short=eIF-4A-II; Short=eIF4A-II; AltName: Full=ATP-dependent RNA helicase eIF4A-2^79.75%	K03257|EIF4A|http://www.genome.jp/dbget-bin/www_bget?ko:K03257	GO:0005524^ATP binding^molecular_function;GO:0004004^ATP-dependent RNA helicase activity^molecular_function;GO:0003743^translation initiation factor activity^molecular_function	COG0513|KOG0327^Initiation factor^A	PF00270.28^DEAD/DEAH box helicase	NA	NA	NA
gene-SPHA_11226	9.90905	9.89822	9.81698	9.99769	11.6962	10.2946	11.7058	11.4624	-1.4837	1.8546e-06	4.95895e-06	XP_014785745.1^PREDICTED: lipoamide acyltransferase component of branched-chain alpha-keto acid dehydrogenase complex, mitochondrial-like^71.78%	P53395.2^RecName: Full=Lipoamide acyltransferase component of branched-chain alpha-keto acid dehydrogenase complex, mitochondrial; AltName: Full=Branched-chain alpha-keto acid dehydrogenase complex component E2; Short=BCKAD-E2; Short=BCKADE2; AltName: Full=Dihydrolipoamide acetyltransferase component of branched-chain alpha-keto acid dehydrogenase complex; AltName: Full=Dihydrolipoamide branched …	K09699|DBT, bkdB|http://www.genome.jp/dbget-bin/www_bget?ko:K09699	GO:0016407^acetyltransferase activity^molecular_function;GO:0043754^dihydrolipoyllysine-residue (2-methylpropanoyl)transferase activity^molecular_function;GO:0031405^lipoic acid binding^molecular_function;GO:0031625^ubiquitin protein ligase binding^molecular_function;GO:0005737^cytoplasm^cellular_component;GO:0042645^mitochondrial nucleoid^cellular_component;GO:0005739^mitochondrion^cellular_comp…	COG0508|KOG0558^dihydrolipoamide branched chain transacylase E2^C	PF00198.22^2-oxoacid dehydrogenases acyltransferase (catalytic domain)	NA	NA	NA
gene-SPHA_11228	11.8143	11.2821	11.4041	11.5369	14.5898	14.2716	14.7458	14.7935	-3.09126	5.7356e-66	1.9234e-64	XP_014779026.1^PREDICTED: ATP-dependent RNA helicase eIF4A-like^89.83%	Q8JFP1.1^RecName: Full=Eukaryotic initiation factor 4A-II; Short=eIF-4A-II; Short=eIF4A-II; AltName: Full=ATP-dependent RNA helicase eIF4A-2^81.04%	K03257|EIF4A|http://www.genome.jp/dbget-bin/www_bget?ko:K03257	GO:0005524^ATP binding^molecular_function;GO:0004004^ATP-dependent RNA helicase activity^molecular_function;GO:0003743^translation initiation factor activity^molecular_function	COG0513|KOG0327^Initiation factor^A	PF00270.28^DEAD/DEAH box helicase	NA	NA	NA
gene-SPHA_11229	9.31949	8.64737	9.22614	9.15761	12.205	11.6421	12.3314	12.179	-3.00434	1.33816e-41	2.26254e-40	XP_014785789.1^PREDICTED: RNA 3'-terminal phosphate cyclase-like^81.69%	Q4R3J0.1^RecName: Full=RNA 3'-terminal phosphate cyclase; Short=RNA cyclase; Short=RNA-3'-phosphate cyclase; AltName: Full=RNA terminal phosphate cyclase domain-containing protein 1^59.22%	K01974|RTCA, rtcA|http://www.genome.jp/dbget-bin/www_bget?ko:K01974	GO:0005524^ATP binding^molecular_function;GO:0003963^RNA-3'-phosphate cyclase activity^molecular_function;GO:0006396^RNA processing^biological_process;GO:0005654^nucleoplasm^cellular_component	COG0430|KOG3980^RNA 3'-terminal phosphate cyclase^A	PF01137.20^RNA 3'-terminal phosphate cyclase	NA	NA	NA
gene-SPHA_11230	8.82328	8.49768	8.50067	8.67861	12.7123	13.8578	12.7845	12.4903	-4.44087	1.80641e-42	3.13303e-41	XP_014779045.1^PREDICTED: monocarboxylate transporter 13-like isoform X1^79.24%	Q6GM59.1^RecName: Full=Monocarboxylate transporter 12; Short=MCT 12; AltName: Full=Solute carrier family 16 member 12^26.55%	NA	GO:0005308^creatine transmembrane transporter activity^molecular_function;GO:0015293^symporter activity^molecular_function;GO:0015881^creatine transmembrane transport^biological_process;GO:0005887^integral component of plasma membrane^cellular_component	COG0477|KOG2504^solute carrier family 16, member 12 (monocarboxylic acid transporter 12)^G	PF07690.15^Major Facilitator Superfamily	NA	SignalP-TM	i2-24o39-58i65-87o91-113i125-147o151-173i197-219o234-256i263-280o295-317i326-345o
gene-SPHA_1125	8.55775	8.60882	8.75716	8.37089	9.83621	8.96109	10.0218	9.71021	-1.10344	1.16602e-05	2.87594e-05	XP_014781441.1^PREDICTED: probable 4-coumarate--CoA ligase 1^66.91%	P14913.1^RecName: Full=4-coumarate--CoA ligase 1; Short=4CL 1; AltName: Full=4-coumaroyl-CoA synthase 1^33.14%	NA	GO:0016207^4-coumarate-CoA ligase activity^molecular_function;GO:0005524^ATP binding^molecular_function;GO:0009698^phenylpropanoid metabolic process^biological_process	COG0318|KOG1176^AMP-binding enzyme^I	PF00501.27^AMP-binding enzyme	NA	NA	NA
gene-SPHA_1128	6.12471	5.8489	5.55372	6.63113	7.85405	5.45354	8.60163	7.50286	-1.63905	0.00704733	0.0121157	XP_011418215.2^PREDICTED: organic cation transporter protein-like^33.4%	Q8HY24.1^RecName: Full=Solute carrier family 22 member 8; AltName: Full=Organic anion transporter 3; AltName: Full=rbOAT3^29.19%	K08202|SLC22A4_5, OCTN|http://www.genome.jp/dbget-bin/www_bget?ko:K08202	GO:0005452^inorganic anion exchanger activity^molecular_function;GO:0009636^response to toxic substance^biological_process;GO:0016323^basolateral plasma membrane^cellular_component;GO:0016021^integral component of membrane^cellular_component	NA	PF00083.23^Sugar (and other) transporter	NA	NA	i103-125o159-181i188-207o254-273i285-304o314-331i343-365o404-426i
gene-SPHA_1129	10.0302	10.0158	9.65917	10.0472	12.8157	12.2814	12.6653	12.5227	-2.63859	2.19327e-57	6.0596e-56	KOF80133.1^hypothetical protein OCBIM_22028339mg^85.87%	Q5F418.1^RecName: Full=26S proteasome non-ATPase regulatory subunit 1; AltName: Full=26S proteasome regulatory subunit RPN2; AltName: Full=26S proteasome regulatory subunit S1^68.15%	K03032|PSMD1, RPN2|http://www.genome.jp/dbget-bin/www_bget?ko:K03032	GO:0030234^enzyme regulator activity^molecular_function;GO:0043161^proteasome-mediated ubiquitin-dependent protein catabolic process^biological_process;GO:0042176^regulation of protein catabolic process^biological_process;GO:0005634^nucleus^cellular_component;GO:0022624^proteasome accessory complex^cellular_component;GO:0008540^proteasome regulatory particle, base subcomplex^cellular_component;GO…	COG5116|KOG2062^Proteasome (Prosome, macropain) 26S subunit, non-ATPase, 1^O	PF01851.21^Proteasome/cyclosome repeat	NA	NA	NA
gene-SPHA_1130	3.67701	6.11301	2.9198	4.4061	0	0	0	0	5.24996	0.00122237	0.00236954	XP_014781473.1^PREDICTED: endoribonuclease Dicer-like^54.8%	Q8R418.3^RecName: Full=Endoribonuclease Dicer; AltName: Full=Double-strand-specific ribonuclease mDCR-1^48.5%	K11592|DICER1, DCR1|http://www.genome.jp/dbget-bin/www_bget?ko:K11592	GO:0005524^ATP binding^molecular_function;GO:0004530^deoxyribonuclease I activity^molecular_function;GO:0003677^DNA binding^molecular_function;GO:0003725^double-stranded RNA binding^molecular_function;GO:0048856^anatomical structure development^biological_process;GO:0001525^angiogenesis^biological_process;GO:0006309^apoptotic DNA fragmentation^biological_process;GO:0048754^branching morphogenesis…	COG0571|KOG0701^Ribonuclease III domain^A	PF00636.25^Ribonuclease III domain	NA	NA	o781-803i805-827o842-864i869-891o901-923i930-952o972-994i1001-1023o1028-1050i1062-1084o1088-1110i1115-1137o1141-1163i1165-1187o1191-1210i
gene-SPHA_11300	9.9711	9.07661	9.59371	9.1268	7.36065	5.74691	6.18785	7.90055	2.45265	7.2492e-07	2.01505e-06	XP_014784695.1^PREDICTED: glutamyl-tRNA(Gln) amidotransferase subunit A, mitochondrial-like isoform X1^57.52%	Q29RP9.1^RecName: Full=Glutamyl-tRNA(Gln) amidotransferase subunit A, mitochondrial; Short=Glu-AdT subunit A; AltName: Full=Glutaminyl-tRNA synthase-like protein 1^50.36%	K02433|gatA, QRSL1|http://www.genome.jp/dbget-bin/www_bget?ko:K02433	GO:0004040^amidase activity^molecular_function;GO:0005524^ATP binding^molecular_function;GO:0050567^glutaminyl-tRNA synthase (glutamine-hydrolyzing) activity^molecular_function;GO:0070681^glutaminyl-tRNAGln biosynthesis via transamidation^biological_process;GO:0032543^mitochondrial translation^biological_process;GO:0030956^glutamyl-tRNA(Gln) amidotransferase complex^cellular_component;GO:0005739^…	COG0154|KOG1211^Allows the formation of correctly charged Gln-tRNA(Gln) through the transamidation of misacylated Glu-tRNA(Gln) in the mitochondria. The reaction takes place in the presence of glutamine and ATP through an activated gamma-phospho-Glu-tRNA(Gln) (By similarity)^J	PF01425.20^Amidase	NA	NA	NA
gene-SPHA_11313	12.8741	13.1942	12.8596	13.0568	9.28792	11.6436	9.47576	10.5959	2.43194	1.33961e-06	3.63215e-06	XP_014782174.1^PREDICTED: inverted formin-2-like isoform X3^51.1%	Q6NTV6.1^RecName: Full=Inverted formin-2^38.68%	NA	GO:0003779^actin binding^molecular_function;GO:0017048^Rho GTPase binding^molecular_function;GO:0030036^actin cytoskeleton organization^biological_process	NA	PF02181.22^Formin Homology 2 Domain	NA	NA	NA
gene-SPHA_1132	9.86147	9.94318	9.90893	9.81436	5.99612	7.77081	7.88675	8.03328	2.27637	1.58347e-09	5.59446e-09	XP_014781476.1^PREDICTED: alpha-ketoglutarate-dependent dioxygenase alkB homolog 6-like^71.24%	Q6IQE9.1^RecName: Full=Alpha-ketoglutarate-dependent dioxygenase alkB homolog 6; AltName: Full=Alkylated DNA repair protein alkB homolog 6^54.63%	K10768|ALKBH6|http://www.genome.jp/dbget-bin/www_bget?ko:K10768	GO:0051213^dioxygenase activity^molecular_function;GO:0046872^metal ion binding^molecular_function;GO:0005737^cytoplasm^cellular_component;GO:0005634^nucleus^cellular_component	KOG3200^AlkB, alkylation repair homolog 6 (E. coli)^S	PF13532.5^2OG-Fe(II) oxygenase superfamily	NA	NA	NA
gene-SPHA_11343	9.22612	9.31989	9.35304	9.23879	5.67983	7.01638	5.3556	7.27159	2.73364	3.10868e-11	1.24754e-10	KOF66473.1^hypothetical protein OCBIM_22012170mg^64.48%	Q29081.4^RecName: Full=Phosphomevalonate kinase; Short=PMKase^48.94%	K13273|PMVK|http://www.genome.jp/dbget-bin/www_bget?ko:K13273	GO:0005524^ATP binding^molecular_function;GO:0004631^phosphomevalonate kinase activity^molecular_function;GO:0006695^cholesterol biosynthetic process^biological_process;GO:0019287^isopentenyl diphosphate biosynthetic process, mevalonate pathway^biological_process;GO:0070723^response to cholesterol^biological_process;GO:0005829^cytosol^cellular_component;GO:0005777^peroxisome^cellular_component	NA	PF04275.13^Phosphomevalonate kinase	NA	NA	NA
gene-SPHA_11346	8.24964	8.02385	8.41998	8.303	6.33239	7.42863	6.86838	5.1514	1.59514	0.000224421	0.00047839	AXP83840.1^activin receptor type-1^98.14%	Q28041.1^RecName: Full=Activin receptor type-1; AltName: Full=Activin receptor type I; Short=ACTR-I; AltName: Full=Serine/threonine-protein kinase receptor R1; Short=SKR1; Flags: Precursor^56.67%	K04675|ACVR1, ALK2|http://www.genome.jp/dbget-bin/www_bget?ko:K04675	GO:0048185^activin binding^molecular_function;GO:0016361^activin receptor activity, type I^molecular_function;GO:0005524^ATP binding^molecular_function;GO:0098821^BMP receptor activity^molecular_function;GO:0019838^growth factor binding^molecular_function;GO:0046872^metal ion binding^molecular_function;GO:0046332^SMAD binding^molecular_function;GO:0050431^transforming growth factor beta binding^m…	KOG2052^activin A receptor, type II-like 1^T	PF00069.24^Protein kinase domain	NA	SignalP-TM	i47-69o84-106i113-135o145-167i174-196o211-233i262-284o299-321i326-348o368-390i466-488o890-912i
gene-SPHA_11348	10.5928	10.6638	10.3569	10.4345	7.24591	7.72662	7.52939	8.09533	2.8361	5.2581e-45	9.93759e-44	XP_014788112.1^PREDICTED: intraflagellar transport protein 57 homolog^63.19%	Q28HX4.1^RecName: Full=Intraflagellar transport protein 57 homolog^53.17%	K04638|IFT57, HIPPI, ESRRBL1|http://www.genome.jp/dbget-bin/www_bget?ko:K04638	GO:0006919^activation of cysteine-type endopeptidase activity involved in apoptotic process^biological_process;GO:0006915^apoptotic process^biological_process;GO:0007368^determination of left/right symmetry^biological_process;GO:0003351^epithelial cilium movement involved in extracellular fluid movement^biological_process;GO:0042462^eye photoreceptor cell development^biological_process;GO:0042073…	KOG0972^Intraflagellar transport 57 homolog (Chlamydomonas)^T	PF10498.8^Intra-flagellar transport protein 57	NA	SignalP-TM	i7-29o
gene-SPHA_11349	10.3669	10.4595	10.3988	10.3722	9.08034	8.77836	9.17043	9.69693	1.18195	1.31121e-08	4.30905e-08	XP_014788114.1^PREDICTED: tRNA (guanine(26)-N(2))-dimethyltransferase-like^63.04%	Q3TX08.2^RecName: Full=tRNA (guanine(26)-N(2))-dimethyltransferase; AltName: Full=tRNA 2,2-dimethylguanosine-26 methyltransferase; AltName: Full=tRNA(guanine-26,N(2)-N(2)) methyltransferase; AltName: Full=tRNA(m(2,2)G26)dimethyltransferase^48.04%	K00555|TRMT1, trm1|http://www.genome.jp/dbget-bin/www_bget?ko:K00555	GO:0046872^metal ion binding^molecular_function;GO:0004809^tRNA (guanine-N2-)-methyltransferase activity^molecular_function;GO:0000049^tRNA binding^molecular_function;GO:0002940^tRNA N2-guanine methylation^biological_process;GO:0005634^nucleus^cellular_component	COG1867|KOG1253^tRNA methyltransferase 1 homolog (S. cerevisiae)^J	PF02005.15^N2,N2-dimethylguanosine tRNA methyltransferase	NA	NA	NA
gene-SPHA_11367	9.59026	10.132	9.1188	9.57879	12.474	12.6581	12.4505	12.3425	-2.83744	1.33732e-34	1.7728e-33	XP_009048518.1^hypothetical protein LOTGIDRAFT_225722^71.36%	Q7ZXY0.1^RecName: Full=Inositol-3-phosphate synthase 1-A; Short=IPS 1-A; AltName: Full=Myo-inositol 1-phosphate synthase A; Short=MI-1-P synthase A; Short=MIP synthase A^68.78%	K01858|INO1, ISYNA1|http://www.genome.jp/dbget-bin/www_bget?ko:K01858	GO:0004512^inositol-3-phosphate synthase activity^molecular_function;GO:0006021^inositol biosynthetic process^biological_process;GO:0008654^phospholipid biosynthetic process^biological_process;GO:0005737^cytoplasm^cellular_component	COG1260|KOG0693^inositol-3-phosphate synthase 1^I	PF07994.11^Myo-inositol-1-phosphate synthase	NA	NA	NA
gene-SPHA_11373	5.4264	1.59155	5.60703	5.11194	0	0	0	0	5.48124	0.00103365	0.00202315	AFP33457.1^kinesin-like protein KIFC1^49.88%	Q9US03.1^RecName: Full=Kinesin-like protein 2^27.67%	K10405|KIFC1|http://www.genome.jp/dbget-bin/www_bget?ko:K10405	GO:0005524^ATP binding^molecular_function;GO:0008569^ATP-dependent microtubule motor activity, minus-end-directed^molecular_function;GO:0016887^ATPase activity^molecular_function;GO:0008017^microtubule binding^molecular_function;GO:0003777^microtubule motor activity^molecular_function;GO:0031122^cytoplasmic microtubule organization^biological_process;GO:0030951^establishment or maintenance of mic…	COG5059|KOG0239^Kinesin family member^Z	PF00225.22^Kinesin motor domain	NA	SignalP-TM	i21-38o42-64i69-91o111-133i146-168o183-205i212-234o
gene-SPHA_11374	8.80121	8.25062	8.65147	8.8126	10.2475	8.58154	10.4502	9.79367	-1.27873	0.00120066	0.00233098	XP_014776905.1^PREDICTED: transmembrane protein 53-like^58.69%	NA	NA	NA	KOG2521^Eukaryotic protein of unknown function (DUF829)^S	PF05705.13^Eukaryotic protein of unknown function (DUF829)	NA	NA	NA
gene-SPHA_11378	7.76262	7.79446	7.82056	8.00302	5.27414	7.45595	6.40741	7.12063	1.06894	0.011579	0.0192797	AEL16465.1^kinesin-like motor protein KIF3B^98.01%	P46871.1^RecName: Full=Kinesin-II 95 kDa subunit; AltName: Full=KRP-85/95 95 kDa subunit^91.78%	K20196|KIF3B|http://www.genome.jp/dbget-bin/www_bget?ko:K20196	GO:0005524^ATP binding^molecular_function;GO:0016887^ATPase activity^molecular_function;GO:0008017^microtubule binding^molecular_function;GO:0003777^microtubule motor activity^molecular_function;GO:0007018^microtubule-based movement^biological_process;GO:0005737^cytoplasm^cellular_component;GO:0005871^kinesin complex^cellular_component;GO:0005874^microtubule^cellular_component	COG5059|KOG4280^Kinesin family member^Z	PF00225.22^Kinesin motor domain	NA	NA	NA
gene-SPHA_11407	8.75027	8.2542	8.61662	8.4059	12.6841	11.7523	12.7894	12.8683	-4.06978	3.52675e-50	7.91585e-49	XP_014788306.1^PREDICTED: NADH dehydrogenase^64.86%	Q4R5X8.1^RecName: Full=NADH dehydrogenase^63.86%	K03939|NDUFS6|http://www.genome.jp/dbget-bin/www_bget?ko:K03939	GO:0006120^mitochondrial electron transport, NADH to ubiquinone^biological_process;GO:0005747^mitochondrial respiratory chain complex I^cellular_component	KOG3456^NADH dehydrogenase (ubiquinone) Fe-S protein 6, 13kDa (NADH-coenzyme Q reductase)^C	PF10276.8^Zinc-finger domain	NA	NA	NA
gene-SPHA_11421	7.78046	7.45068	7.92472	8.1883	5.8982	7.1225	6.0204	5.66937	1.55957	7.25141e-05	0.000163644	XP_014769760.1^PREDICTED: cell division cycle protein 16 homolog^79.85%	Q8R349.1^RecName: Full=Cell division cycle protein 16 homolog; AltName: Full=Anaphase-promoting complex subunit 6; Short=APC6; AltName: Full=Cyclosome subunit 6^59.76%	K03353|APC6, CDC16|http://www.genome.jp/dbget-bin/www_bget?ko:K03353	GO:0007049^cell cycle^biological_process;GO:0051301^cell division^biological_process;GO:0070979^protein K11-linked ubiquitination^biological_process;GO:0005680^anaphase-promoting complex^cellular_component;GO:0005813^centrosome^cellular_component;GO:0005737^cytoplasm^cellular_component;GO:0005634^nucleus^cellular_component;GO:0005876^spindle microtubule^cellular_component	KOG1173^cell division cycle 16 homolog (S. cerevisiae)^D	PF12895.6^Anaphase-promoting complex, cyclosome, subunit 3	NA	NA	o288-310i315-337o357-379i386-408o
gene-SPHA_11423	8.33772	8.53536	8.37678	8.503	6.66569	7.85532	4.08558	7.44048	1.40993	0.0210505	0.0333847	XP_014769760.1^PREDICTED: cell division cycle protein 16 homolog^96.2%	Q13042.2^RecName: Full=Cell division cycle protein 16 homolog; AltName: Full=Anaphase-promoting complex subunit 6; Short=APC6; AltName: Full=CDC16 homolog; Short=CDC16Hs; AltName: Full=Cyclosome subunit 6^69.31%	K03353|APC6, CDC16|http://www.genome.jp/dbget-bin/www_bget?ko:K03353	GO:0031145^anaphase-promoting complex-dependent catabolic process^biological_process;GO:0051301^cell division^biological_process;GO:0008283^cell population proliferation^biological_process;GO:0000278^mitotic cell cycle^biological_process;GO:0070979^protein K11-linked ubiquitination^biological_process;GO:1901990^regulation of mitotic cell cycle phase transition^biological_process;GO:0007088^regula…	KOG1173^cell division cycle 16 homolog (S. cerevisiae)^D	PF00515.27^Tetratricopeptide repeat	GT41	NA	NA
gene-SPHA_11430	8.19869	7.68577	7.80761	8.0931	6.60491	5.3408	6.7662	7.47201	1.24612	0.00328339	0.00595286	KOF92183.1^hypothetical protein OCBIM_22007088mg^55.73%	Q8N5C6.2^RecName: Full=S1 RNA-binding domain-containing protein 1^39.38%	NA	GO:0003729^mRNA binding^molecular_function;GO:0003735^structural constituent of ribosome^molecular_function;GO:0006139^nucleobase-containing compound metabolic process^biological_process;GO:0006412^translation^biological_process	COG2183|KOG1857^S1 RNA binding domain 1^A	PF12836.6^Helix-hairpin-helix motif	NA	NA	NA
gene-SPHA_11440	7.97188	8.34969	7.59224	7.74523	0	4.37597	0	0	5.48717	1.15321e-11	4.76564e-11	KOF66209.1^hypothetical protein OCBIM_22013186mg^46.43%	NA	NA	NA	NA	PF12509.7^Protein of unknown function (DUF3715)	NA	NA	o4-21i126-148o163-185i190-212o227-249i256-278o288-310i317-339o343-365i372-394o398-420i427-449o
gene-SPHA_11458	9.06872	9.26311	9.32944	9.0039	11.0586	9.40141	11.3227	11.5106	-1.84574	8.48505e-06	2.12736e-05	XP_014770966.1^PREDICTED: tetratricopeptide repeat protein 17-like^54.15%	NA	NA	NA	NA	PF07719.16^Tetratricopeptide repeat	GT41	NA	o209-231i
gene-SPHA_11459	0	0	0	0	4.15008	0	4.64193	0	-7.76966	0.0227858	0.0359029	BAS05959.1^chitinase^43.12%	O35744.2^RecName: Full=Chitinase-like protein 3; AltName: Full=Beta-N-acetylhexosaminidase Ym1; AltName: Full=Chitinase-3-like protein 3; AltName: Full=ECF-L; AltName: Full=Eosinophil chemotactic cytokine; AltName: Full=Secreted protein Ym1; Flags: Precursor^30.22%	K01183|E3.2.1.14|http://www.genome.jp/dbget-bin/www_bget?ko:K01183	GO:0004563^beta-N-acetylhexosaminidase activity^molecular_function;GO:0030246^carbohydrate binding^molecular_function;GO:0008061^chitin binding^molecular_function;GO:0004568^chitinase activity^molecular_function;GO:0102148^N-acetyl-beta-D-galactosaminidase activity^molecular_function;GO:0006032^chitin catabolic process^biological_process;GO:0006954^inflammatory response^biological_process;GO:0000…	COG3325|KOG2806^chitinase 1 (chitotriosidase)^G	PF00704.27^Glycosyl hydrolases family 18	GH18	NA	i276-298o318-340i347-369o379-401i408-430o435-457i470-492o502-524i531-553o
gene-SPHA_11584	10.008	10.045	10.0698	9.9738	11.106	10.9565	11.2153	11.0599	-1.06209	1.18878e-35	1.65515e-34	XP_014781035.1^PREDICTED: Williams-Beuren syndrome chromosomal region 16 protein-like^56.07%	Q9CYF5.1^RecName: Full=RCC1-like G exchanging factor-like protein; Short=RCC1-like; AltName: Full=Williams-Beuren syndrome chromosomal region 16 protein homolog; Flags: Precursor^51.12%	NA	GO:0005085^guanyl-nucleotide exchange factor activity^molecular_function;GO:0005087^Ran guanyl-nucleotide exchange factor activity^molecular_function;GO:0019843^rRNA binding^molecular_function;GO:1990613^mitochondrial membrane fusion^biological_process;GO:0070131^positive regulation of mitochondrial translation^biological_process;GO:0005743^mitochondrial inner membrane^cellular_component;GO:00319…	COG5184|KOG1426^Williams-Beuren syndrome chromosome region 16^DZ	PF00415.17^Regulator of chromosome condensation (RCC1) repeat	NA	SignalP-TM	i129-151o166-188i195-217o
gene-SPHA_11585	11.7811	10.6618	11.2018	11.4208	16.3939	16.1946	16.4949	16.5336	-5.08926	2.50574e-93	1.43223e-91	XP_014772628.1^PREDICTED: 60S ribosomal protein L19-like^89.29%	P36241.2^RecName: Full=60S ribosomal protein L19^73.65%	K02885|RP-L19e, RPL19|http://www.genome.jp/dbget-bin/www_bget?ko:K02885	GO:0003723^RNA binding^molecular_function;GO:0003735^structural constituent of ribosome^molecular_function;GO:0002181^cytoplasmic translation^biological_process;GO:0022625^cytosolic large ribosomal subunit^cellular_component;GO:0022626^cytosolic ribosome^cellular_component	COG2147|KOG1696^ribosomal protein L19^J	PF01280.19^Ribosomal protein L19e	NA	NA	NA
gene-SPHA_11591	9.40561	9.56779	9.2237	9.36009	12.6327	11.078	11.6726	11.3116	-2.41241	7.98269e-12	3.34123e-11	KOF85010.1^hypothetical protein OCBIM_22020967mg, partial^80.28%	Q9VR50.1^RecName: Full=Solute carrier family 35 member E1 homolog^55.48%	K15283|SLC35E1|http://www.genome.jp/dbget-bin/www_bget?ko:K15283	GO:0015297^antiporter activity^molecular_function;GO:0022857^transmembrane transporter activity^molecular_function;GO:0005794^Golgi apparatus^cellular_component;GO:0016021^integral component of membrane^cellular_component	KOG1441^solute carrier family 35 member E1 homolog^G	PF03151.15^Triose-phosphate Transporter family	NA	SignalP-TM	o20-42i55-77o87-109i116-135o139-158i170-192o197-219i224-246o261-283i
gene-SPHA_11594	7.93904	8.01264	7.99924	7.92262	0	5.08487	3.69859	4.03134	3.97147	8.61853e-20	6.01118e-19	XP_014771292.1^PREDICTED: tyrosine-protein kinase STK-like^65.57%	P39688.4^RecName: Full=Tyrosine-protein kinase Fyn; AltName: Full=Proto-oncogene c-Fyn; AltName: Full=p59-Fyn^58.82%	K05704|SRC|http://www.genome.jp/dbget-bin/www_bget?ko:K05704	GO:0043014^alpha-tubulin binding^molecular_function;GO:0005524^ATP binding^molecular_function;GO:0042609^CD4 receptor binding^molecular_function;GO:0042610^CD8 receptor binding^molecular_function;GO:0050798^activated T cell proliferation^biological_process;GO:0002250^adaptive immune response^biological_process;GO:0030154^cell differentiation^biological_process;GO:0007166^cell surface receptor sig…	COG0515|KOG0197^FYN oncogene related to SRC, FGR, YES^T	PF07714.16^Protein tyrosine kinase	NA	NA	NA
gene-SPHA_11642	8.4884	8.24345	8.13247	8.49672	0	0	6.7662	0	3.59537	0.017789	0.0286238	KOF95468.1^hypothetical protein OCBIM_22038296mg^60.53%	Q5RIU9.1^RecName: Full=Polyprenol reductase; AltName: Full=3-oxo-5-alpha-steroid 4-dehydrogenase 3; AltName: Full=Steroid 5-alpha-reductase 3; Short=S5AR 3; Short=SR type 3^35.02%	K12345|SRD5A3|http://www.genome.jp/dbget-bin/www_bget?ko:K12345	GO:0003865^3-oxo-5-alpha-steroid 4-dehydrogenase activity^molecular_function;GO:0047751^cholestenone 5-alpha-reductase activity^molecular_function;GO:0016628^oxidoreductase activity, acting on the CH-CH group of donors, NAD or NADP as acceptor^molecular_function;GO:0102389^polyprenol reductase activity^molecular_function;GO:0019408^dolichol biosynthetic process^biological_process;GO:0019348^dolic…	KOG1640^Plays a key role in early steps of protein N-linked glycosylation by being required for the conversion of polyprenol into dolichol. Dolichols are required for the synthesis of dolichol-linked monosaccharides and the oligosaccharide precursor used for N-glycosylation. Acts as a polyprenol reductase that promotes the reduction of the alpha-isoprene unit of polyprenols into dolichols in a NA…	PF02544.15^3-oxo-5-alpha-steroid 4-dehydrogenase	NA	SignalP-TM	i19-41o61-83i96-118o143-165i214-236o
gene-SPHA_11643	9.7972	9.66717	9.77476	10.1517	14.2003	13.108	13.9664	13.7749	-3.9574	1.20898e-53	3.01562e-52	XP_013420787.1^trans-1,2-dihydrobenzene-1,2-diol dehydrogenase-like isoform X1^50.61%	Q6DKE0.1^RecName: Full=Trans-1,2-dihydrobenzene-1,2-diol dehydrogenase; AltName: Full=D-xylose 1-dehydrogenase; AltName: Full=D-xylose-NADP dehydrogenase; AltName: Full=Dimeric dihydrodiol dehydrogenase^44.48%	K00078|DHDH|http://www.genome.jp/dbget-bin/www_bget?ko:K00078	GO:0047837^D-xylose 1-dehydrogenase (NADP+) activity^molecular_function;GO:0047115^trans-1,2-dihydrobenzene-1,2-diol dehydrogenase activity^molecular_function	COG0673|KOG2741^dihydrodiol dehydrogenase (dimeric)^C	PF01408.21^Oxidoreductase family, NAD-binding Rossmann fold	GH109	NA	NA
gene-SPHA_11645	9.21066	8.93762	9.20592	9.32157	12.1727	10.6064	11.6797	11.6771	-2.46191	1.56007e-14	7.93412e-14	XP_013420787.1^trans-1,2-dihydrobenzene-1,2-diol dehydrogenase-like isoform X1^50.0%	Q6DKE0.1^RecName: Full=Trans-1,2-dihydrobenzene-1,2-diol dehydrogenase; AltName: Full=D-xylose 1-dehydrogenase; AltName: Full=D-xylose-NADP dehydrogenase; AltName: Full=Dimeric dihydrodiol dehydrogenase^45.4%	K00078|DHDH|http://www.genome.jp/dbget-bin/www_bget?ko:K00078	GO:0047837^D-xylose 1-dehydrogenase (NADP+) activity^molecular_function;GO:0047115^trans-1,2-dihydrobenzene-1,2-diol dehydrogenase activity^molecular_function	COG0673|KOG2741^dihydrodiol dehydrogenase (dimeric)^C	PF01408.21^Oxidoreductase family, NAD-binding Rossmann fold	GH109	NA	NA
gene-SPHA_11646	8.84193	8.51763	8.72995	8.65157	6.60491	7.60984	6.53718	7.30699	1.59807	7.58983e-09	2.54219e-08	XP_014773370.1^PREDICTED: mpv17-like protein 2^75.13%	Q6DGV7.1^RecName: Full=Mpv17-like protein 2^50.6%	K13348|MPV17|http://www.genome.jp/dbget-bin/www_bget?ko:K13348	GO:0061668^mitochondrial ribosome assembly^biological_process;GO:0005737^cytoplasm^cellular_component;GO:0016021^integral component of membrane^cellular_component;GO:0005743^mitochondrial inner membrane^cellular_component	KOG1944^MPV17 mitochondrial membrane protein-like 2^S	PF04117.11^Mpv17 / PMP22 family	NA	SignalP-TM	i13-35o60-78i99-117o132-154i
gene-SPHA_11663	3.73138	3.36646	2.87082	3.94764	0	0	0	0	3.9154	0.00563143	0.00984177	XP_014773383.1^PREDICTED: E3 ubiquitin-protein ligase MARCH4-like isoform X2^91.88%	Q6NZQ8.2^RecName: Full=E3 ubiquitin-protein ligase MARCH1; AltName: Full=Membrane-associated RING finger protein 1; AltName: Full=Membrane-associated RING-CH protein I; Short=MARCH-I; AltName: Full=RING-type E3 ubiquitin transferase MARCH1^38.33%	K10656|MARCH1_8|http://www.genome.jp/dbget-bin/www_bget?ko:K10656	GO:0042287^MHC protein binding^molecular_function;GO:0061630^ubiquitin protein ligase activity^molecular_function;GO:0004842^ubiquitin-protein transferase activity^molecular_function;GO:0008270^zinc ion binding^molecular_function;GO:0002495^antigen processing and presentation of peptide antigen via MHC class II^biological_process;GO:0006955^immune response^biological_process;GO:0000209^protein po…	COG5183|KOG1609^membrane-associated ring finger (C3HC4) 7, E3 ubiquitin protein ligase^O	PF12906.6^RING-variant domain	NA	NA	i142-164o184-206i
gene-SPHA_11665	7.65772	8.18725	7.60726	7.66731	6.33239	5.74691	5.04245	4.58659	2.24952	1.67348e-08	5.4526e-08	XP_014773374.1^PREDICTED: protein Hook homolog 3-like isoform X2^61.5%	B6MFW3.1^RecName: Full=Protein Hook homolog^35.23%	K16536|HOOK3|http://www.genome.jp/dbget-bin/www_bget?ko:K16536	GO:0051959^dynein light intermediate chain binding^molecular_function;GO:0008017^microtubule binding^molecular_function;GO:0031122^cytoplasmic microtubule organization^biological_process;GO:0030705^cytoskeleton-dependent intracellular transport^biological_process;GO:0015031^protein transport^biological_process;GO:0005813^centrosome^cellular_component;GO:0005737^cytoplasm^cellular_component;GO:000…	NA	PF05622.11^HOOK protein	NA	NA	i54-76o91-113i115-137o141-163i170-192o327-349i356-378o388-410i415-437o447-469i476-498o502-524i758-780o784-806i813-835o845-867i874-896o911-933i940-962o967-989i996-1018o1028-1050i1057-1079o1084-1106i1113-1135o1139-1161i1224-1243o1247-1269i1276-1298o1303-1325i1330-1349o1364-1386i1398-1420o1435-1457i1462-1484o1494-1516i1523-1545o1565-1587i1592-1614o1634-1656i2163-2185o
gene-SPHA_11666	1.15587	1.91413	0.589941	0.336121	9.01176	8.29425	8.42846	8.86227	-8.4159	6.37568e-53	1.56542e-51	XP_009054070.1^hypothetical protein LOTGIDRAFT_239446^57.36%	Q0P4F7.1^RecName: Full=Acyl-CoA synthetase family member 2, mitochondrial; Flags: Precursor^53.49%	K00666|K00666|http://www.genome.jp/dbget-bin/www_bget?ko:K00666	GO:0005524^ATP binding^molecular_function;GO:0016874^ligase activity^molecular_function;GO:0006631^fatty acid metabolic process^biological_process;GO:0005739^mitochondrion^cellular_component	COG0318|KOG1177^Acyl-CoA synthetase family member 2^I	PF00501.27^AMP-binding enzyme	NA	NA	NA
gene-SPHA_11667	8.58384	8.11049	8.75716	8.60178	6.93626	6.199	6.33787	0	2.43395	0.00150374	0.00287589	XP_014773379.1^PREDICTED: E3 ubiquitin-protein ligase RNF170-like^75.92%	Q28DS3.1^RecName: Full=E3 ubiquitin-protein ligase RNF170; AltName: Full=RING finger protein 170; AltName: Full=RING-type E3 ubiquitin transferase RNF170^51.23%	K15707|RNF170|http://www.genome.jp/dbget-bin/www_bget?ko:K15707	GO:0046872^metal ion binding^molecular_function;GO:0061630^ubiquitin protein ligase activity^molecular_function;GO:0005789^endoplasmic reticulum membrane^cellular_component;GO:0016021^integral component of membrane^cellular_component	KOG2164^ring finger protein 170^O	PF06803.11^Protein of unknown function (DUF1232)	NA	SignalP-TM	o13-32i186-208o212-234i
gene-SPHA_11688	7.19636	6.87087	6.68716	6.59635	0	6.13282	0	4.03134	2.42012	0.0312584	0.047864	XP_014782302.1^PREDICTED: N-lysine methyltransferase SMYD2-A-like^45.11%	Q9H7B4.4^RecName: Full=Histone-lysine N-methyltransferase SMYD3; AltName: Full=SET and MYND domain-containing protein 3; AltName: Full=Zinc finger MYND domain-containing protein 1^30.18%	K11426|SMYD|http://www.genome.jp/dbget-bin/www_bget?ko:K11426	GO:0018024^histone-lysine N-methyltransferase activity^molecular_function;GO:0046872^metal ion binding^molecular_function;GO:0000993^RNA polymerase II complex binding^molecular_function;GO:0001162^RNA polymerase II intronic transcription regulatory region sequence-specific DNA binding^molecular_function;GO:0000978^RNA polymerase II proximal promoter sequence-specific DNA binding^molecular_functio…	COG2940|KOG2084^SET and MYND domain containing 3^B	PF01753.17^MYND finger	NA	NA	NA
gene-SPHA_11691	1.30674	0	0.324917	2.22435	5.55685	5.08487	5.2075	4.80038	-4.71776	1.12652e-05	2.78582e-05	XP_014782305.1^PREDICTED: kynurenine formamidase-like isoform X2^53.79%	Q566U4.2^RecName: Full=Kynurenine formamidase; Short=KFA; Short=KFase; AltName: Full=Arylformamidase; AltName: Full=N-formylkynurenine formamidase; Short=FKF^44.22%	K01432|AFMID|http://www.genome.jp/dbget-bin/www_bget?ko:K01432	GO:0004061^arylformamidase activity^molecular_function;GO:0034354^'de novo' NAD biosynthetic process from tryptophan^biological_process;GO:0019441^tryptophan catabolic process to kynurenine^biological_process;GO:0005737^cytoplasm^cellular_component;GO:0005829^cytosol^cellular_component;GO:0005634^nucleus^cellular_component	COG0657|KOG4627^Catalyzes the hydrolysis of N-formyl-L-kynurenine to L- kynurenine, the second step in the kynurenine pathway of tryptophan degradation. Kynurenine may be further oxidized to nicotinic acid, NAD(H) and NADP(H). Required for elimination of toxic metabolites (By similarity)^E	PF07859.12^alpha/beta hydrolase fold	CE10	NA	o127-149i156-175o185-207i220-242o266-288i520-542o557-579i
gene-SPHA_11692	13.0198	12.9595	12.9758	12.8262	9.56021	9.71586	9.5391	10.1461	3.18585	1.74677e-84	8.56281e-83	XP_014783276.1^PREDICTED: uncharacterized protein LOC106878547^41.88%	NA	NA	NA	NA	PF00658.17^Poly-adenylate binding protein, unique domain	NA	NA	NA
gene-SPHA_117	9.8702	9.78546	9.84697	9.90913	10.7432	11.9247	10.5764	10.4531	-1.20648	0.000597291	0.00120724	XP_014780198.1^PREDICTED: rho-associated protein kinase 2-like isoform X2^66.35%	O75116.4^RecName: Full=Rho-associated protein kinase 2; AltName: Full=Rho kinase 2; AltName: Full=Rho-associated, coiled-coil-containing protein kinase 2; AltName: Full=Rho-associated, coiled-coil-containing protein kinase II; Short=ROCK-II; AltName: Full=p164 ROCK-2^42.75%	NA	GO:0005524^ATP binding^molecular_function;GO:0046872^metal ion binding^molecular_function;GO:0004674^protein serine/threonine kinase activity^molecular_function;GO:0017048^Rho GTPase binding^molecular_function;GO:0003180^aortic valve morphogenesis^biological_process;GO:1905145^cellular response to acetylcholine^biological_process;GO:0071394^cellular response to testosterone stimulus^biological_pr…	KOG0612^Rho-associated, coiled-coil containing protein kinase 2^Z	PF00069.24^Protein kinase domain	NA	SignalP-TM	o20-42i47-69o84-106i113-135o140-162i167-189o239-261i268-287o455-474i479-501o511-533i540-562o577-599i604-626o646-668i675-697o
gene-SPHA_11711	7.54649	7.41282	7.1389	7.34296	4.92219	6.32289	4.39041	5.66937	1.85621	5.87261e-06	1.49818e-05	KOF81363.1^hypothetical protein OCBIM_22026627mg^92.59%	Q16974.2^RecName: Full=Calcium-dependent protein kinase C; AltName: Full=APL I^82.18%	K02677|PRKCA|http://www.genome.jp/dbget-bin/www_bget?ko:K02677	GO:0005524^ATP binding^molecular_function;GO:0004697^protein kinase C activity^molecular_function;GO:0008270^zinc ion binding^molecular_function;GO:0035556^intracellular signal transduction^biological_process;GO:0005737^cytoplasm^cellular_component	KOG0694^protein kinase c^T	PF00069.24^Protein kinase domain	NA	NA	NA
gene-SPHA_11712	5.8016	4.9284	5.41541	5.19695	3.22914	0	0	0	4.40121	0.000110917	0.000244982	XP_011437039.2^PREDICTED: calcium-dependent protein kinase C^77.3%	Q16974.2^RecName: Full=Calcium-dependent protein kinase C; AltName: Full=APL I^70.21%	K02677|PRKCA|http://www.genome.jp/dbget-bin/www_bget?ko:K02677	GO:0005524^ATP binding^molecular_function;GO:0004697^protein kinase C activity^molecular_function;GO:0008270^zinc ion binding^molecular_function;GO:0035556^intracellular signal transduction^biological_process;GO:0005737^cytoplasm^cellular_component	KOG0696^Phorbol esters/diacylglycerol binding domain (C1 domain)^T	PF00130.21^Phorbol esters/diacylglycerol binding domain (C1 domain)	NA	SignalP-TM	o33-55i67-89o
gene-SPHA_11714	7.07807	6.19956	6.96605	6.91137	4.92219	4.37597	4.08558	0	2.79696	2.09138e-06	5.56255e-06	XP_021354770.1^calcium-dependent protein kinase C-like isoform X4^80.43%	Q7SY24.1^RecName: Full=Protein kinase C beta type; Short=PKC-B; Short=PKC-beta^76.19%	K02677|PRKCA|http://www.genome.jp/dbget-bin/www_bget?ko:K02677	GO:0050681^androgen receptor binding^molecular_function;GO:0005524^ATP binding^molecular_function;GO:0003682^chromatin binding^molecular_function;GO:0042393^histone binding^molecular_function;GO:0035403^histone kinase activity (H3-T6 specific)^molecular_function;GO:0030374^nuclear receptor transcription coactivator activity^molecular_function;GO:0004697^protein kinase C activity^molecular_functio…	KOG0694^Protein kinase C beta^T	PF00130.21^Phorbol esters/diacylglycerol binding domain (C1 domain)	NA	NA	i128-150o
gene-SPHA_11724	1.78926	0.323907	1.00746	0	10.6065	0	10.6713	10.0344	-10.1499	6.57151e-12	2.76367e-11	XP_014779811.1^PREDICTED: N-acetylneuraminate lyase B-like^62.58%	Q9DCJ9.1^RecName: Full=N-acetylneuraminate lyase; Short=NALase; AltName: Full=N-acetylneuraminate pyruvate-lyase; AltName: Full=N-acetylneuraminic acid aldolase; AltName: Full=Sialate lyase; AltName: Full=Sialate-pyruvate lyase; AltName: Full=Sialic acid aldolase; AltName: Full=Sialic acid lyase^36.93%	K01639|E4.1.3.3, nanA, NPL|http://www.genome.jp/dbget-bin/www_bget?ko:K01639	GO:0042802^identical protein binding^molecular_function;GO:0008747^N-acetylneuraminate lyase activity^molecular_function;GO:0005975^carbohydrate metabolic process^biological_process;GO:0019262^N-acetylneuraminate catabolic process^biological_process;GO:0005737^cytoplasm^cellular_component	COG0329^DHDPS^EM	PF00701.21^Dihydrodipicolinate synthetase family	NA	NA	NA
gene-SPHA_11793	11.4497	11.3507	11.2482	11.1415	10.3759	9.25354	10.3566	10.0761	1.22453	2.98096e-06	7.82398e-06	XP_014784213.1^PREDICTED: ATP-dependent RNA helicase DDX54-like, partial^65.09%	Q8K4L0.1^RecName: Full=ATP-dependent RNA helicase DDX54; AltName: Full=DEAD box protein 54^52.56%	K14808|DDX54, DBP10|http://www.genome.jp/dbget-bin/www_bget?ko:K14808	GO:0005524^ATP binding^molecular_function;GO:0004004^ATP-dependent RNA helicase activity^molecular_function;GO:0030331^estrogen receptor binding^molecular_function;GO:0003723^RNA binding^molecular_function;GO:0005102^signaling receptor binding^molecular_function;GO:0003714^transcription corepressor activity^molecular_function;GO:0016070^RNA metabolic process^biological_process;GO:0006396^RNA proc…	KOG0337^DEAD (Asp-Glu-Ala-Asp) box polypeptide 54^A	PF00270.28^DEAD/DEAH box helicase	NA	NA	NA
gene-SPHA_11794	7.64361	7.33848	7.34347	7.35689	8.0941	9.10612	8.58672	8.83827	-1.28522	2.02642e-07	5.97763e-07	XP_014785036.1^PREDICTED: serine/threonine-protein phosphatase 6 regulatory ankyrin repeat subunit B-like^64.36%	NA	NA	NA	COG0666|COG2940|KOG1082^Euchromatic histone-lysine N-methyltransferase 2^B	PF12796.6^Ankyrin repeats (3 copies)	NA	NA	NA
gene-SPHA_11796	10.6319	10.7683	10.7925	10.8332	7.32341	9.36584	8.11175	8.26692	2.30125	9.54387e-09	3.16664e-08	XP_014784802.1^PREDICTED: kinesin-like protein KIF2A^89.09%	O00139.3^RecName: Full=Kinesin-like protein KIF2A; AltName: Full=Kinesin-2; Short=hK2^57.47%	K10393|KIF2_24, MCAK|http://www.genome.jp/dbget-bin/www_bget?ko:K10393	GO:0005524^ATP binding^molecular_function;GO:0016887^ATPase activity^molecular_function;GO:0008017^microtubule binding^molecular_function;GO:0003777^microtubule motor activity^molecular_function;GO:0003774^motor activity^molecular_function;GO:0019886^antigen processing and presentation of exogenous peptide antigen via MHC class II^biological_process;GO:0030154^cell differentiation^biological_proc…	COG5059|KOG0246^Kinesin heavy chain member 2A^Z	PF00225.22^Kinesin motor domain	NA	NA	NA
gene-SPHA_11836	9.66463	9.92125	9.7053	9.73619	8.24115	7.65769	6.91688	7.44048	2.1262	4.04077e-15	2.14384e-14	XP_014790509.1^PREDICTED: protein phosphatase 1H-like^65.3%	Q28DF4.1^RecName: Full=Protein phosphatase 1H^40.24%	K17503|PPM1H, ARHCL1|http://www.genome.jp/dbget-bin/www_bget?ko:K17503	GO:0004724^magnesium-dependent protein serine/threonine phosphatase activity^molecular_function;GO:0004721^phosphoprotein phosphatase activity^molecular_function;GO:0004722^protein serine/threonine phosphatase activity^molecular_function;GO:0005737^cytoplasm^cellular_component;GO:0005634^nucleus^cellular_component	KOG1323^protein phosphatase, Mg2 Mn2 dependent, 1H^T	PF00481.20^Protein phosphatase 2C	NA	NA	NA
gene-SPHA_11837	7.92744	7.46308	7.09692	7.47648	9.78233	9.54827	9.27645	9.09269	-1.93295	3.78349e-14	1.87488e-13	XP_014790500.1^PREDICTED: WD repeat-containing protein 82-like^95.21%	Q9VLN1.1^RecName: Full=WD repeat-containing protein 82^74.44%	K14962|WDR82, SWD2, CPS35|http://www.genome.jp/dbget-bin/www_bget?ko:K14962	GO:0003682^chromatin binding^molecular_function;GO:0051568^histone H3-K4 methylation^biological_process;GO:0080182^histone H3-K4 trimethylation^biological_process;GO:0035097^histone methyltransferase complex^cellular_component;GO:0072357^PTW/PP1 phosphatase complex^cellular_component;GO:0048188^Set1C/COMPASS complex^cellular_component	KOG1446^WD domain, G-beta repeat^ABO	PF00400.31^WD domain, G-beta repeat	NA	NA	NA
gene-SPHA_11840	9.89498	10.0398	9.89904	9.9314	7.8277	8.39651	8.21232	8.61641	1.64958	5.90608e-21	4.36327e-20	XP_014790498.1^PREDICTED: A disintegrin and metalloproteinase with thrombospondin motifs 9-like^57.58%	Q9P2N4.4^RecName: Full=A disintegrin and metalloproteinase with thrombospondin motifs 9; Short=ADAM-TS 9; Short=ADAM-TS9; Short=ADAMTS-9; Flags: Precursor^40.76%	K08624|ADAMTS9|http://www.genome.jp/dbget-bin/www_bget?ko:K08624	GO:0004222^metalloendopeptidase activity^molecular_function;GO:0008237^metallopeptidase activity^molecular_function;GO:0008270^zinc ion binding^molecular_function;GO:0035909^aorta morphogenesis^biological_process;GO:0090673^endothelial cell-matrix adhesion^biological_process;GO:0030198^extracellular matrix organization^biological_process;GO:0006516^glycoprotein catabolic process^biological_proces…	KOG3538^ADAM metallopeptidase with thrombospondin type 1 motif^O	PF08685.10^GON domain	NA	NA	NA
gene-SPHA_11850	4.18544	4.29476	3.14247	3.34802	9.16699	9.64046	9.52352	8.7638	-5.58659	8.0943e-51	1.85211e-49	XP_014786747.1^PREDICTED: uncharacterized protein LOC106881054^38.6%	NA	NA	NA	NA	PF17240.1^Family of unknown function (DUF5313)	NA	SignalP-TM	o34-56i77-99o114-136i143-165o180-202i209-231o246-265i296-318o
gene-SPHA_11861	10.4891	10.5887	10.5557	10.6292	12.7826	12.6887	12.3459	12.4961	-2.02238	5.08943e-60	1.48456e-58	XP_014791413.1^PREDICTED: serrate RNA effector molecule homolog^73.47%	Q5TUF1.3^RecName: Full=Serrate RNA effector molecule homolog; AltName: Full=Arsenite-resistance protein 2 homolog^56.96%	NA	GO:0003676^nucleic acid binding^molecular_function;GO:0006397^mRNA processing^biological_process;GO:0031053^primary miRNA processing^biological_process;GO:0005654^nucleoplasm^cellular_component	KOG2295^serrate RNA effector molecule homolog (Arabidopsis)^K	PF04959.12^Arsenite-resistance protein 2	NA	SignalP-TM	i12-34o
gene-SPHA_11862	8.85424	8.88098	8.97847	8.84094	6.25538	2.92368	4.08558	3.11698	4.19169	3.11078e-10	1.16093e-09	XP_014782490.1^PREDICTED: protein argonaute-2-like^84.35%	Q8CJG0.3^RecName: Full=Protein argonaute-2; Short=Argonaute2; Short=mAgo2; AltName: Full=Argonaute RISC catalytic component 2; AltName: Full=Eukaryotic translation initiation factor 2C 2; Short=eIF-2C 2; Short=eIF2C 2; AltName: Full=Piwi/argonaute family protein meIF2C2; AltName: Full=Protein slicer^67.95%	K11593|ELF2C, AGO|http://www.genome.jp/dbget-bin/www_bget?ko:K11593	GO:0001047^core promoter binding^molecular_function;GO:0003725^double-stranded RNA binding^molecular_function;GO:0004521^endoribonuclease activity^molecular_function;GO:0090624^endoribonuclease activity, cleaving miRNA-paired mRNA^molecular_function;GO:0070551^endoribonuclease activity, cleaving siRNA-paired mRNA^molecular_function;GO:0046872^metal ion binding^molecular_function;GO:0035198^miRNA …	KOG1041^translation initiation factor 2C^J	PF02171.16^Piwi domain	NA	NA	NA
gene-SPHA_11874	10.5762	10.3385	10.6146	10.6225	11.7499	11.1404	11.8218	11.9959	-1.16809	1.59321e-08	5.19947e-08	XP_014787926.1^PREDICTED: uncharacterized protein LOC106881919 isoform X1^42.46%	NA	NA	NA	NA	PF05253.11^U11-48K-like CHHC zinc finger	NA	NA	NA
gene-SPHA_11879	8.0475	7.88634	8.01342	8.15417	10.3984	10.765	10.5068	10.2544	-2.47101	1.16872e-60	3.45912e-59	XP_014787925.1^PREDICTED: very-long-chain (3R)-3-hydroxyacyl-CoA dehydratase 2-like^63.64%	Q5RBK3.1^RecName: Full=Very-long-chain (3R)-3-hydroxyacyl-CoA dehydratase 2; AltName: Full=3-hydroxyacyl-CoA dehydratase 2; Short=HACD2; AltName: Full=Protein-tyrosine phosphatase-like member B^48.19%	K10703|PHS1, PAS2|http://www.genome.jp/dbget-bin/www_bget?ko:K10703	GO:0102343^3-hydroxy-arachidoyl-CoA dehydratase activity^molecular_function;GO:0102344^3-hydroxy-behenoyl-CoA dehydratase activity^molecular_function;GO:0102345^3-hydroxy-lignoceroyl-CoA dehydratase activity^molecular_function;GO:0018812^3-hydroxyacyl-CoA dehydratase activity^molecular_function;GO:0019899^enzyme binding^molecular_function;GO:0102158^very-long-chain 3-hydroxyacyl-CoA dehydratase a…	COG5198|KOG3187^protein tyrosine phosphatase-like (proline instead of catalytic arginine), member b^I	PF04387.13^Protein tyrosine phosphatase-like protein, PTPLA	NA	SignalP-TM	o95-114i121-143o163-185i
gene-SPHA_11885	10.5121	10.5253	10.8831	10.8868	9.41729	8.98942	9.28571	9.3519	1.44738	5.24544e-17	3.10764e-16	XP_014790283.1^PREDICTED: protein wntless homolog, partial^86.37%	Q5ZLR1.1^RecName: Full=Protein wntless homolog; AltName: Full=Integral membrane protein GPR177; Flags: Precursor^49.44%	NA	GO:0017147^Wnt-protein binding^molecular_function;GO:0006886^intracellular protein transport^biological_process;GO:0007275^multicellular organism development^biological_process;GO:0061357^positive regulation of Wnt protein secretion^biological_process;GO:0030177^positive regulation of Wnt signaling pathway^biological_process;GO:0061355^Wnt protein secretion^biological_process;GO:0016055^Wnt signa…	NA	PF06664.11^Wnt-binding factor required for Wnt secretion	NA	SignalP-TM	i13-35o238-260i272-294o309-326i339-361o381-403i437-459o479-501i
gene-SPHA_11910	11.6079	11.8374	11.4456	11.4803	8.39267	9.81942	9.50777	9.20014	2.28108	2.69855e-14	1.34908e-13	XP_014775738.1^PREDICTED: prostatic acid phosphatase-like^61.95%	P24638.2^RecName: Full=Lysosomal acid phosphatase; Short=LAP; Flags: Precursor^41.69%	K19283|ACPP|http://www.genome.jp/dbget-bin/www_bget?ko:K19283	GO:0003993^acid phosphatase activity^molecular_function;GO:0004721^phosphoprotein phosphatase activity^molecular_function;GO:0001784^phosphotyrosine residue binding^molecular_function;GO:0048102^autophagic cell death^biological_process;GO:0007040^lysosome organization^biological_process;GO:0010033^response to organic substance^biological_process;GO:0001501^skeletal system development^biological_p…	KOG3720^acid phosphatase 2, lysosomal^I	PF00328.21^Histidine phosphatase superfamily (branch 2)	NA	NA	NA
gene-SPHA_11911	0	0	0	0	0	0	5.61275	0	-8.00635	0.0188054	0.0300878	NA	NA	NA	NA	NA	PF14898.5^Domain of unknown function (DUF4491)	NA	SignalP-TM	i19-41o56-78i99-121o136-158i165-187o197-219i232-254o269-291i298-316o
gene-SPHA_11925	5.00881	3.86717	4.08009	3.94764	0	0	0	0	4.74308	0.000332083	0.000694878	XP_014784647.1^PREDICTED: protocadherin-11 X-linked-like isoform X1^48.1%	Q71M42.1^RecName: Full=Protocadherin-11 X-linked; Short=Protocadherin-11; AltName: Full=Protocadherin on the X chromosome; Short=PCDH-X; Flags: Precursor^34.03%	K16498|PCDHD1|http://www.genome.jp/dbget-bin/www_bget?ko:K16498	GO:0005509^calcium ion binding^molecular_function;GO:0007155^cell adhesion^biological_process;GO:0007156^homophilic cell adhesion via plasma membrane adhesion molecules^biological_process;GO:0010923^negative regulation of phosphatase activity^biological_process;GO:0005887^integral component of plasma membrane^cellular_component	KOG3594^protocadherin 9^U	PF00028.16^Cadherin domain	NA	NA	o797-819i1143-1162o
gene-SPHA_11971	8.96049	8.57875	8.44111	8.76206	11.8886	12.3549	11.9113	12.1489	-3.39337	4.43756e-80	2.01445e-78	XP_014782775.1^PREDICTED: transmembrane protein 59-like^57.53%	Q3T0Q2.2^RecName: Full=Transmembrane protein 59; Flags: Precursor^33.7%	NA	GO:0006914^autophagy^biological_process;GO:0010508^positive regulation of autophagy^biological_process;GO:0000139^Golgi membrane^cellular_component;GO:0016021^integral component of membrane^cellular_component;GO:0005770^late endosome^cellular_component;GO:0031902^late endosome membrane^cellular_component;GO:0005765^lysosomal membrane^cellular_component;GO:0005764^lysosome^cellular_component;GO:00…	NA	PF12280.7^Brain specific membrane anchored protein	NA	NA	o242-264i
gene-SPHA_11973	9.06211	9.00703	8.98064	9.27773	7.24591	8.08268	7.17792	6.48011	1.72552	1.93732e-07	5.73037e-07	BAI67804.1^vascular endothelial growth factor receptor^82.38%	Q8QHL3.1^RecName: Full=Vascular endothelial growth factor receptor 1; Short=VEGFR-1; Flags: Precursor^33.78%	K05096|FLT1, VEGFR1|http://www.genome.jp/dbget-bin/www_bget?ko:K05096	GO:0005524^ATP binding^molecular_function;GO:0004714^transmembrane receptor protein tyrosine kinase activity^molecular_function;GO:0038085^vascular endothelial growth factor binding^molecular_function;GO:0005021^vascular endothelial growth factor-activated receptor activity^molecular_function;GO:0030154^cell differentiation^biological_process;GO:0016477^cell migration^biological_process;GO:000693…	COG0515|KOG0200^fms-related tyrosine kinase 1 (vascular endothelial growth factor vascular permeability factor receptor)^T	PF07714.16^Protein tyrosine kinase	NA	NA	o686-708i
gene-SPHA_11974	0.796524	3.33081	0.589941	0	7.03171	7.42863	3.69859	6.20788	-5.22786	8.59773e-05	0.000192641	XP_022310642.1^methylmalonic aciduria and homocystinuria type C protein homolog^38.31%	Q5ZL21.1^RecName: Full=Methylmalonic aciduria and homocystinuria type C protein homolog; AltName: Full=CblC; AltName: Full=Cyanocobalamin reductase (cyanide-eliminating)^34.86%	K14618|MMACHC|http://www.genome.jp/dbget-bin/www_bget?ko:K14618	GO:0033787^cyanocobalamin reductase (cyanide-eliminating) activity^molecular_function;GO:0032451^demethylase activity^molecular_function;GO:0071949^FAD binding^molecular_function;GO:0043295^glutathione binding^molecular_function;GO:0016491^oxidoreductase activity^molecular_function;GO:0009236^cobalamin biosynthetic process^biological_process;GO:0009235^cobalamin metabolic process^biological_proce…	NA	PF16690.4^Methylmalonic aciduria and homocystinuria type C family	NA	NA	i55-74o157-179i
gene-SPHA_11994	9.41551	8.99284	9.31006	9.32924	12.3602	12.3531	12.5528	12.5395	-3.18599	9.96519e-132	9.97791e-130	XP_014782188.1^PREDICTED: proteasome maturation protein-like^62.94%	Q9CQT5.1^RecName: Full=Proteasome maturation protein; AltName: Full=Proteassemblin; AltName: Full=Protein UMP1 homolog; Short=mUMP1^49.17%	K11599|POMP, UMP1|http://www.genome.jp/dbget-bin/www_bget?ko:K11599	GO:0043248^proteasome assembly^biological_process;GO:0005737^cytoplasm^cellular_component;GO:0005829^cytosol^cellular_component;GO:0005783^endoplasmic reticulum^cellular_component;GO:0016607^nuclear speck^cellular_component;GO:0005634^nucleus^cellular_component;GO:0031090^organelle membrane^cellular_component	KOG3061^Proteasome maturation protein^O	PF05348.10^Proteasome maturation factor UMP1	NA	NA	NA
gene-SPHA_11995	7.30568	7.12354	6.99491	7.03196	3.76188	4.37597	3.16814	5.1514	2.86667	7.44276e-12	3.12079e-11	XP_026507741.1^methylmalonic aciduria and homocystinuria type C protein isoform X1^50.0%	Q5ZL21.1^RecName: Full=Methylmalonic aciduria and homocystinuria type C protein homolog; AltName: Full=CblC; AltName: Full=Cyanocobalamin reductase (cyanide-eliminating)^48.21%	K14618|MMACHC|http://www.genome.jp/dbget-bin/www_bget?ko:K14618	GO:0033787^cyanocobalamin reductase (cyanide-eliminating) activity^molecular_function;GO:0032451^demethylase activity^molecular_function;GO:0071949^FAD binding^molecular_function;GO:0043295^glutathione binding^molecular_function;GO:0016491^oxidoreductase activity^molecular_function;GO:0009236^cobalamin biosynthetic process^biological_process;GO:0009235^cobalamin metabolic process^biological_proce…	NA	PF16690.4^Methylmalonic aciduria and homocystinuria type C family	NA	NA	NA
gene-SPHA_12064	9.05746	9.02317	9.05309	8.8067	6.08781	5.45354	4.85605	6.81119	3.02969	1.99932e-16	1.14277e-15	XP_021379402.1^dihydrofolate reductase-like^52.9%	Q9U8B8.1^RecName: Full=Dihydrofolate reductase^44.59%	K00287|folA|http://www.genome.jp/dbget-bin/www_bget?ko:K00287	GO:0004146^dihydrofolate reductase activity^molecular_function;GO:0050661^NADP binding^molecular_function;GO:0006545^glycine biosynthetic process^biological_process;GO:0006730^one-carbon metabolic process^biological_process;GO:0046654^tetrahydrofolate biosynthetic process^biological_process	COG0262|KOG1324^Dihydrofolate reductase^H	PF00186.18^Dihydrofolate reductase	NA	NA	NA
gene-SPHA_12111	11.0318	10.6781	11.0039	10.8973	13.8827	13.2088	14.0315	14.058	-2.92428	7.43433e-41	1.2319e-39	XP_014777892.1^PREDICTED: proteasome subunit beta type-4-like^70.78%	P28024.2^RecName: Full=Proteasome subunit beta type-4; AltName: Full=Macropain beta chain; AltName: Full=Multicatalytic endopeptidase complex beta chain; AltName: Full=Proteasome beta chain; AltName: Full=Proteasome chain 3; Flags: Precursor^57.14%	K02736|PSMB4|http://www.genome.jp/dbget-bin/www_bget?ko:K02736	GO:0004298^threonine-type endopeptidase activity^molecular_function;GO:0051603^proteolysis involved in cellular protein catabolic process^biological_process;GO:0005737^cytoplasm^cellular_component;GO:0005634^nucleus^cellular_component;GO:0005839^proteasome core complex^cellular_component;GO:0019774^proteasome core complex, beta-subunit complex^cellular_component	KOG0185^The proteasome is a multicatalytic proteinase complex which is characterized by its ability to cleave peptides with Arg, Phe, Tyr, Leu, and Glu adjacent to the leaving group at neutral or slightly basic pH. The proteasome has an ATP-dependent proteolytic activity (By similarity)^O	PF00227.25^Proteasome subunit	NA	NA	NA
gene-SPHA_12114	8.29209	7.68577	7.97047	7.57505	4.7077	6.54271	2.32033	6.20788	2.28783	0.000728998	0.00145758	XP_014768580.1^PREDICTED: sister chromatid cohesion protein DCC1-like^61.44%	Q66I84.1^RecName: Full=Sister chromatid cohesion protein DCC1; AltName: Full=Defective in sister chromatid cohesion protein 1 homolog^44.1%	K11271|DSCC1, DCC1|http://www.genome.jp/dbget-bin/www_bget?ko:K11271	GO:0003677^DNA binding^molecular_function;GO:0006260^DNA replication^biological_process;GO:0034088^maintenance of mitotic sister chromatid cohesion^biological_process;GO:0006275^regulation of DNA replication^biological_process;GO:0000785^chromatin^cellular_component;GO:0000775^chromosome, centromeric region^cellular_component;GO:0031390^Ctf18 RFC-like complex^cellular_component;GO:0005654^nucleop…	KOG0798^defective in sister chromatid cohesion 1 homolog (S. cerevisiae)^D	PF09724.8^Sister chromatid cohesion protein Dcc1	NA	NA	NA
gene-SPHA_12117	8.2887	8.29292	8.54232	8.11374	5.42241	5.5581	0	5.55625	3.23733	1.65426e-09	5.8358e-09	XP_023211009.1^dihydrofolate reductase-like isoform X1^52.94%	P00376.3^RecName: Full=Dihydrofolate reductase^40.64%	K00287|folA|http://www.genome.jp/dbget-bin/www_bget?ko:K00287	GO:0004146^dihydrofolate reductase activity^molecular_function;GO:0008144^drug binding^molecular_function;GO:0003729^mRNA binding^molecular_function;GO:0050661^NADP binding^molecular_function;GO:0046452^dihydrofolate metabolic process^biological_process;GO:0046655^folic acid metabolic process^biological_process;GO:0006730^one-carbon metabolic process^biological_process;GO:0031427^response to meth…	COG0262|KOG1324^Dihydrofolate reductase^H	PF00186.18^Dihydrofolate reductase	NA	NA	o253-275i282-304o309-331i338-360o364-386i393-415o435-457i
gene-SPHA_12131	10.2597	10.4455	10.2216	10.1646	7.07717	9.56719	4.85605	8.26692	2.01268	0.00708363	0.0121737	XP_009064256.1^hypothetical protein LOTGIDRAFT_131119^54.62%	Q61884.1^RecName: Full=Meiosis-specific nuclear structural protein 1^38.35%	NA	GO:0042802^identical protein binding^molecular_function;GO:0044782^cilium organization^biological_process;GO:0070986^left/right axis specification^biological_process;GO:0051321^meiotic cell cycle^biological_process;GO:0045724^positive regulation of cilium assembly^biological_process;GO:0007283^spermatogenesis^biological_process;GO:0005930^axoneme^cellular_component;GO:0005882^intermediate filamen…	NA	PF13868.5^Trichohyalin-plectin-homology domain	NA	NA	NA
gene-SPHA_1217	8.56806	8.45382	8.2675	8.40479	7.20554	5.99059	6.91688	7.30699	1.50832	1.58477e-07	4.7282e-07	XP_014784301.1^PREDICTED: putative RNA polymerase II subunit B1 CTD phosphatase rpap2 isoform X1^40.63%	Q8IXW5.1^RecName: Full=Putative RNA polymerase II subunit B1 CTD phosphatase RPAP2; AltName: Full=RNA polymerase II-associated protein 2^29.13%	NA	GO:0046872^metal ion binding^molecular_function;GO:0004722^protein serine/threonine phosphatase activity^molecular_function;GO:0043175^RNA polymerase core enzyme binding^molecular_function;GO:0008420^RNA polymerase II CTD heptapeptide repeat phosphatase activity^molecular_function;GO:0070940^dephosphorylation of RNA polymerase II C-terminal domain^biological_process;GO:0009301^snRNA transcription…	KOG4780^RNA polymerase II associated protein 2^K	PF04181.12^Rtr1/RPAP2 family	NA	NA	NA
gene-SPHA_1219	5.16513	4.84241	4.9092	4.59021	0	0	0	0	5.35348	3.71286e-06	9.66054e-06	OXU24082.1^hypothetical protein TSAR_009611^81.58%	P58465.3^RecName: Full=CTD small phosphatase-like protein; Short=CTDSP-like; AltName: Full=Carboxy-terminal domain RNA polymerase II polypeptide A small phosphatase 3; AltName: Full=NIF-like protein; AltName: Full=Nuclear LIM interactor-interacting factor 1; Short=NLI-interacting factor 1; AltName: Full=Small C-terminal domain phosphatase 3; Short=SCP3; Short=Small CTD phosphatase 3^81.63%	K15731|CTDSP|http://www.genome.jp/dbget-bin/www_bget?ko:K15731	GO:0046872^metal ion binding^molecular_function;GO:0004721^phosphoprotein phosphatase activity^molecular_function;GO:0008420^RNA polymerase II CTD heptapeptide repeat phosphatase activity^molecular_function;GO:2000134^negative regulation of G1/S transition of mitotic cell cycle^biological_process;GO:0001933^negative regulation of protein phosphorylation^biological_process;GO:0006357^regulation of…	COG5190|KOG1605^CPDc^K	PF03031.17^NLI interacting factor-like phosphatase	NA	NA	NA
gene-SPHA_12252	9.66244	9.25837	9.10959	9.24379	10.9158	11.8813	11.6602	11.5846	-2.2205	1.5304e-19	1.04732e-18	XP_014786533.1^PREDICTED: enolase-phosphatase E1-like isoform X2^57.81%	NA	NA	NA	NA	PF13763.5^Domain of unknown function (DUF4167)	NA	SignalP-TM	o10-32i45-67o
gene-SPHA_12256	6.929	6.80094	6.83812	7.19583	8.62469	11.6181	7.56025	6.2809	-2.95496	0.00175344	0.00331481	KOF68670.1^hypothetical protein OCBIM_22006688mg^100.0%	Q4KM31.1^RecName: Full=LIM domain-containing protein 2^63.16%	NA	GO:0046872^metal ion binding^molecular_function;GO:0005737^cytoplasm^cellular_component;GO:0005634^nucleus^cellular_component	KOG1700^LIM domain and actin binding 1^T	PF00412.21^LIM domain	NA	SignalP-TM	i168-190o
gene-SPHA_12283	3.10681	2.25572	4.14332	3.52285	3.22914	4.77353	5.2075	6.20788	-1.8991	0.0141204	0.0231509	XP_014788108.1^PREDICTED: uncharacterized protein LOC106882058^32.61%	NA	NA	NA	NA	PF01822.18^WSC domain	NA	NA	i144-163o202-224i
gene-SPHA_12292	11.2117	11.1867	11.3125	11.2841	9.92591	10.3719	9.61455	9.90759	1.26706	7.68168e-13	3.45602e-12	XP_014787602.1^PREDICTED: exosome complex exonuclease RRP44-like^45.53%	Q9Y2L1.2^RecName: Full=Exosome complex exonuclease RRP44; AltName: Full=Protein DIS3 homolog; AltName: Full=Ribosomal RNA-processing protein 44^34.0%	K12585|DIS3, RRP44|http://www.genome.jp/dbget-bin/www_bget?ko:K12585	GO:0000175^3'-5'-exoribonuclease activity^molecular_function;GO:0004519^endonuclease activity^molecular_function;GO:0005085^guanyl-nucleotide exchange factor activity^molecular_function;GO:0003723^RNA binding^molecular_function;GO:0071034^CUT catabolic process^biological_process;GO:0043928^exonucleolytic catabolism of deadenylated mRNA^biological_process;GO:0043488^regulation of mRNA stability^bi…	COG0557|KOG2102^exosome complex exonuclease RRP44-like^J	PF00773.18^RNB domain	NA	NA	i338-357o372-394i401-423o438-460i465-487o502-524i531-553o573-595i604-626o641-663i665-687o697-719i721-743o1130-1152i1159-1176o1191-1213i1613-1635o1650-1669i1676-1698o1713-1735i
gene-SPHA_12382	9.00394	9.11117	9.17977	9.44454	4.15008	5.45354	2.32033	3.64542	4.90506	2.81005e-27	2.78207e-26	KOF78788.1^hypothetical protein OCBIM_22030302mg, partial^44.68%	Q587J7.2^RecName: Full=Putative ATP-dependent RNA helicase TDRD12; AltName: Full=ES cell-associated transcript 8 protein; AltName: Full=Tudor domain-containing protein 12^26.88%	K18409|TDRD12|http://www.genome.jp/dbget-bin/www_bget?ko:K18409	GO:0005524^ATP binding^molecular_function;GO:0004386^helicase activity^molecular_function;GO:0003676^nucleic acid binding^molecular_function;GO:0030154^cell differentiation^biological_process;GO:0043046^DNA methylation involved in gamete generation^biological_process;GO:0009566^fertilization^biological_process;GO:0031047^gene silencing by RNA^biological_process;GO:0007140^male meiotic nuclear div…	COG0513|KOG0331|KOG2279^tudor domain containing 12^T	PF00567.23^Tudor domain	NA	NA	NA
gene-SPHA_12389	6.88471	7.90313	8.15694	8.22672	4.92219	4.37597	3.16814	0	4.04229	1.50014e-09	5.30667e-09	KOF78787.1^hypothetical protein OCBIM_22030301mg^30.45%	NA	K18409|TDRD12|http://www.genome.jp/dbget-bin/www_bget?ko:K18409	NA	COG0513|KOG0331^Tudor domain^A	PF04969.15^CS domain	NA	NA	NA
gene-SPHA_12390	4.29781	1.00494	3.56821	3.97196	5.10887	8.4382	0	4.03134	-3.12883	0.0263679	0.0410342	APY20194.1^putative multidrug resistance-associated protein 1^46.3%	Q5F364.1^RecName: Full=Multidrug resistance-associated protein 1; AltName: Full=ATP-binding cassette sub-family C member 1; AltName: Full=Leukotriene C(4) transporter; Short=LTC4 transporter^42.01%	NA	GO:0005524^ATP binding^molecular_function;GO:0042626^ATPase-coupled transmembrane transporter activity^molecular_function;GO:0055085^transmembrane transport^biological_process;GO:0016323^basolateral plasma membrane^cellular_component;GO:0016021^integral component of membrane^cellular_component;GO:0016020^membrane^cellular_component;GO:0005774^vacuolar membrane^cellular_component	COG1132|KOG0054^ATP-binding cassette, sub-family C (CFTR MRP), member^Q	PF00664.22^ABC transporter transmembrane region	NA	SignalP-TM	o24-46i55-77o87-109i122-144o170-192i199-221o241-260i272-294o304-326i335-357o372-391i660-682o752-774i787-809o1181-1203i1237-1259o1307-1329i1334-1353o1788-1810i1894-1916o1926-1948i1961-1983o2017-2039i
gene-SPHA_12392	8.35622	8.37397	8.51768	8.46922	3.76188	5.2185	5.3556	6.13096	3.11461	1.09845e-19	7.59078e-19	OCT71271.1^hypothetical protein XELAEV_18034249mg^27.67%	NA	NA	NA	COG0513|KOG0331|KOG2279^tudor domain containing 12^T	PF00567.23^Tudor domain	NA	NA	NA
gene-SPHA_12401	10.1017	9.97996	10.1719	10.3627	7.68817	6.199	7.13756	0	3.45669	3.28755e-05	7.73173e-05	XP_014779265.1^PREDICTED: sphingomyelin phosphodiesterase 3-like^56.02%	F1QG30.1^RecName: Full=Sphingomyelin phosphodiesterase 5; AltName: Full=Mitochondrial neutral sphingomyelinase; Short=mtnSMase; Flags: Precursor^27.93%	K12352|SMPD3|http://www.genome.jp/dbget-bin/www_bget?ko:K12352	GO:0046872^metal ion binding^molecular_function;GO:0004767^sphingomyelin phosphodiesterase activity^molecular_function;GO:0006687^glycosphingolipid metabolic process^biological_process;GO:0006684^sphingomyelin metabolic process^biological_process;GO:0005737^cytoplasm^cellular_component;GO:0016021^integral component of membrane^cellular_component;GO:0005743^mitochondrial inner membrane^cellular_co…	NA	PF03372.22^Endonuclease/Exonuclease/phosphatase family	NA	SignalP-TM	i7-29o55-77i
gene-SPHA_12404	10.6626	10.7378	10.7216	10.8106	12.0355	11.2123	12.1263	12.2179	-1.21401	1.75695e-07	5.21874e-07	XP_014779264.1^PREDICTED: eukaryotic translation initiation factor 2 subunit 2-like^78.06%	Q5E9D0.1^RecName: Full=Eukaryotic translation initiation factor 2 subunit 2; AltName: Full=Eukaryotic translation initiation factor 2 subunit beta; Short=eIF-2-beta^84.21%	K03238|EIF2S2|http://www.genome.jp/dbget-bin/www_bget?ko:K03238	GO:0046872^metal ion binding^molecular_function;GO:0003743^translation initiation factor activity^molecular_function	COG1601|KOG2768^eukaryotic translation initiation factor 2, subunit 2 beta, 38kDa^J	PF01873.16^Domain found in IF2B/IF5	NA	NA	i314-336o
gene-SPHA_12441	8.41139	7.43817	8.40501	8.32677	11.0501	10.784	11.3887	10.9578	-2.86916	2.103e-26	1.99129e-25	XP_014784458.1^PREDICTED: adenosine kinase 2-like^74.74%	Q9LZG0.1^RecName: Full=Adenosine kinase 2; Short=AK 2; AltName: Full=Adenosine 5'-phosphotransferase 2^60.0%	K00856|E2.7.1.20, ADK|http://www.genome.jp/dbget-bin/www_bget?ko:K00856	GO:0004001^adenosine kinase activity^molecular_function;GO:0005524^ATP binding^molecular_function;GO:0005507^copper ion binding^molecular_function;GO:0019900^kinase binding^molecular_function;GO:0006169^adenosine salvage^biological_process;GO:0044209^AMP salvage^biological_process;GO:0016032^viral process^biological_process;GO:0005737^cytoplasm^cellular_component;GO:0005829^cytosol^cellular_compo…	COG0524|KOG2854^adenosine kinase^F	PF00294.23^pfkB family carbohydrate kinase	NA	NA	i100-122o132-154i161-183o187-209i214-236o251-273i280-302o
gene-SPHA_1245	5.69619	5.267	6.18961	6.12387	0	0	2.32033	2.27437	4.90626	9.43374e-06	2.35198e-05	XP_025754188.1^piggyBac transposable element-derived protein 4-like^60.64%	NA	NA	NA	NA	PF13843.5^Transposase IS4	NA	NA	NA
gene-SPHA_12451	8.29435	7.41282	7.59035	7.81748	11.6462	10.7947	11.836	12.0452	-3.83867	1.8441e-32	2.2444e-31	XP_014784458.1^PREDICTED: adenosine kinase 2-like^63.89%	Q9SF85.1^RecName: Full=Adenosine kinase 1; Short=AK 1; AltName: Full=Adenosine 5'-phosphotransferase 1^52.34%	K00856|E2.7.1.20, ADK|http://www.genome.jp/dbget-bin/www_bget?ko:K00856	GO:0004001^adenosine kinase activity^molecular_function;GO:0005524^ATP binding^molecular_function;GO:0005507^copper ion binding^molecular_function;GO:0006169^adenosine salvage^biological_process;GO:0044209^AMP salvage^biological_process;GO:0046686^response to cadmium ion^biological_process;GO:0080094^response to trehalose-6-phosphate^biological_process;GO:0016032^viral process^biological_process;…	COG0524|KOG2854^pfkB family carbohydrate kinase^G	PF00294.23^pfkB family carbohydrate kinase	NA	SignalP-TM	o25-47i54-76o96-118i139-161o176-198i205-227o237-256i
gene-SPHA_12482	9.70255	10.035	9.73383	9.60722	7.5007	4.93758	5.72596	5.9636	3.45377	4.78203e-12	2.02863e-11	NA	NA	NA	NA	NA	PF15259.5^G-2 and S-phase expressed 1	NA	NA	NA
gene-SPHA_12483	9.25599	9.27546	9.26753	9.25993	10.353	10.7347	10.4461	10.0238	-1.14942	5.93391e-12	2.50523e-11	XP_014775583.1^PREDICTED: probable aminopeptidase NPEPL1^88.22%	Q5R7G6.2^RecName: Full=Probable aminopeptidase NPEPL1; AltName: Full=Aminopeptidase-like 1^61.04%	K09611|NPEPL1|http://www.genome.jp/dbget-bin/www_bget?ko:K09611	GO:0004177^aminopeptidase activity^molecular_function;GO:0030145^manganese ion binding^molecular_function;GO:0008235^metalloexopeptidase activity^molecular_function;GO:0005737^cytoplasm^cellular_component	COG0260|KOG2597^Aminopeptidase-like 1^E	PF00883.20^Cytosol aminopeptidase family, catalytic domain	NA	NA	NA
gene-SPHA_12486	3.73138	3.33081	3.92079	1.36409	5.8982	6.86154	7.29263	6.85967	-3.58522	7.70698e-08	2.36537e-07	XP_014775579.1^PREDICTED: fibulin-1-like isoform X1^66.79%	O77469.3^RecName: Full=Fibulin-1; Flags: Precursor^40.98%	NA	GO:0005509^calcium ion binding^molecular_function;GO:0005201^extracellular matrix structural constituent^molecular_function;GO:0016504^peptidase activator activity^molecular_function;GO:0030198^extracellular matrix organization^biological_process;GO:0007275^multicellular organism development^biological_process;GO:0040017^positive regulation of locomotion^biological_process;GO:0008104^protein loca…	KOG1217^Fibulin 2^T	PF07645.14^Calcium-binding EGF domain	NA	NA	NA
gene-SPHA_12489	7.8076	7.5929	7.36131	7.60257	0	6.06346	5.04245	6.48011	2.04372	0.00553616	0.0096876	XP_014775660.1^PREDICTED: protein asunder homolog^80.63%	Q6DIK0.1^RecName: Full=Integrator complex subunit 13; AltName: Full=Cell cycle regulator Mat89Bb homolog; AltName: Full=Germ cell tumor 1; AltName: Full=Protein asunder homolog; AltName: Full=Sarcoma antigen NY-SAR-95^47.4%	NA	GO:0007049^cell cycle^biological_process;GO:0051301^cell division^biological_process;GO:0030317^flagellated sperm motility^biological_process;GO:0007275^multicellular organism development^biological_process;GO:0080154^regulation of fertilization^biological_process;GO:0007346^regulation of mitotic cell cycle^biological_process;GO:0005737^cytoplasm^cellular_component;GO:0005634^nucleus^cellular_com…	KOG3711^asunder, spermatogenesis regulator homolog (Drosphila)^K	PF10221.8^Cell cycle and development regulator	NA	NA	i209-231o246-268i275-297o317-339i344-366o381-403i410-432o452-474i
gene-SPHA_1249	9.12439	8.54414	9.18478	9.33218	11.0811	11.4465	10.9324	10.4531	-1.94825	9.10315e-13	4.07735e-12	XP_009044713.1^hypothetical protein LOTGIDRAFT_170636^37.39%	Q920Q2.1^RecName: Full=DNA repair protein REV1; AltName: Full=Rev1-like terminal deoxycytidyl transferase^33.26%	K03515|REV1|http://www.genome.jp/dbget-bin/www_bget?ko:K03515	GO:0003684^damaged DNA binding^molecular_function;GO:0017125^deoxycytidyl transferase activity^molecular_function;GO:0046872^metal ion binding^molecular_function;GO:0042276^error-prone translesion synthesis^biological_process;GO:0009411^response to UV^biological_process;GO:0005634^nucleus^cellular_component	COG0389|KOG2093^REV1, polymerase (DNA directed)^L	PF00817.19^impB/mucB/samB family	NA	NA	NA
gene-SPHA_12499	6.55983	6.65723	6.359	6.50345	6.08781	3.82533	2.32033	4.80038	1.73068	0.0085937	0.0145853	XP_014783659.1^PREDICTED: protein asunder homolog^80.45%	Q8QZV7.2^RecName: Full=Integrator complex subunit 13; AltName: Full=Cell cycle regulator Mat89Bb homolog; AltName: Full=Protein asunder homolog; AltName: Full=Spermatogenesis-associated protein 30^54.14%	NA	GO:0051301^cell division^biological_process;GO:0051642^centrosome localization^biological_process;GO:0030317^flagellated sperm motility^biological_process;GO:0007052^mitotic spindle organization^biological_process;GO:0090435^protein localization to nuclear envelope^biological_process;GO:0080154^regulation of fertilization^biological_process;GO:0007346^regulation of mitotic cell cycle^biological_p…	KOG3711^Plays a role as a regulator of spermatogenesis. Crucial regulator of the mitotic cell cycle and development. Required for the correct dynein-dynactin perinuclear localization important for nucleus-centrosome coupling that occur upon meiotic progression of primary spermatocytes. Crucial regulator of the mitotic cell cycle and development. Plays a role in sperm motility and fertility. May h…	PF10221.8^Cell cycle and development regulator	NA	NA	o164-186i193-215o238-260i273-295o
gene-SPHA_1250	9.71145	9.42928	9.64922	9.55836	8.11605	8.06504	7.36433	7.6753	1.75631	7.25928e-19	4.78462e-18	XP_014769960.1^PREDICTED: spindle and kinetochore-associated protein 2-like^47.62%	B5X5N3.1^RecName: Full=Spindle and kinetochore-associated protein 2; AltName: Full=Protein FAM33A^25.87%	NA	GO:0008017^microtubule binding^molecular_function;GO:0051301^cell division^biological_process;GO:0007059^chromosome segregation^biological_process;GO:0000278^mitotic cell cycle^biological_process;GO:0031110^regulation of microtubule polymerization or depolymerization^biological_process;GO:0000940^condensed chromosome outer kinetochore^cellular_component;GO:0005737^cytoplasm^cellular_component;GO:…	NA	PF16740.4^Spindle and kinetochore-associated protein 2	NA	NA	NA
gene-SPHA_12520	10.9463	11.0125	11.1697	11.0422	9.36326	8.63033	8.96667	9.17162	1.99353	8.46115e-30	9.23856e-29	XP_011415665.1^PREDICTED: cleavage and polyadenylation specificity factor subunit 3^81.82%	P79101.1^RecName: Full=Cleavage and polyadenylation specificity factor subunit 3; AltName: Full=Cleavage and polyadenylation specificity factor 73 kDa subunit; Short=CPSF 73 kDa subunit; AltName: Full=mRNA 3'-end-processing endonuclease CPSF-73^66.05%	K14403|CPSF3, YSH1|http://www.genome.jp/dbget-bin/www_bget?ko:K14403	GO:0008409^5'-3' exonuclease activity^molecular_function;GO:0004521^endoribonuclease activity^molecular_function;GO:0046872^metal ion binding^molecular_function;GO:0003723^RNA binding^molecular_function;GO:0006398^mRNA 3'-end processing by stem-loop binding and cleavage^biological_process;GO:0006378^mRNA polyadenylation^biological_process;GO:0005847^mRNA cleavage and polyadenylation specificity f…	COG1236|KOG1137^cleavage and polyadenylation specific factor 3, 73kDa^A	PF11718.7^Pre-mRNA 3'-end-processing endonuclease polyadenylation factor C-term	NA	NA	i102-124o139-161i463-485o505-525i601-623o1136-1153i1160-1182o
gene-SPHA_12522	8.8725	8.36188	7.81086	8.27395	12.9951	12.0952	12.9805	12.8376	-4.39491	4.15008e-49	8.95884e-48	XP_014789444.1^PREDICTED: probable cysteine desulfurase^51.44%	NA	NA	NA	COG0520|KOG2840^Inherit from euNOG: Plays a central role in 2-thiolation of mcm(5)S(2)U at tRNA wobble positions of tRNA(Lys), tRNA(Glu) and tRNA(Gln). Directly binds tRNAs and probably acts by catalyzing adenylation of tRNAs, an intermediate required for 2-thiolation. It is unclear whether it acts as a sulfurtransferase that transfers sulfur from thiocarboxylated urm1 onto the uridine of tRNAs a…	PF00266.18^Aminotransferase class-V	NA	NA	NA
gene-SPHA_12537	4.89431	4.13859	3.79517	3.38472	9.84937	9.04446	9.58484	9.54215	-5.44848	5.18522e-46	1.0208e-44	KOF65370.1^hypothetical protein OCBIM_22015696mg, partial^75.32%	NA	NA	NA	COG0520|KOG2840^Aminotransferase class-V^E	PF00266.18^Aminotransferase class-V	NA	NA	o193-215i222-244o248-270i275-297o307-329i336-358o362-384i391-413o417-439i441-463o473-495i502-524o539-561i568-590o594-616i618-640o644-663i670-692o702-724i731-753o758-780i793-815o825-847i
gene-SPHA_12563	9.24026	8.28013	9.01767	8.88003	0	6.06346	5.48989	5.1514	3.70142	3.36744e-09	1.16125e-08	XP_014772910.1^PREDICTED: uncharacterized protein LOC106871114 isoform X1^44.47%	NA	NA	NA	NA	NA	NA	NA	NA
gene-SPHA_12609	10.1691	10.1424	9.78883	10.0095	4.92219	3.82533	3.16814	6.90657	4.63151	1.8298e-11	7.47052e-11	XP_011441488.1^PREDICTED: zinc transporter ZIP10^36.81%	A0JPN2.1^RecName: Full=Zinc transporter ZIP4; AltName: Full=Solute carrier family 39 member 4; AltName: Full=Zrt- and Irt-like protein 4; Short=ZIP-4; Flags: Precursor^34.47%	K14718|SLC39A12, ZIP12|http://www.genome.jp/dbget-bin/www_bget?ko:K14718	GO:0005385^zinc ion transmembrane transporter activity^molecular_function;GO:0006882^cellular zinc ion homeostasis^biological_process;GO:0007165^signal transduction^biological_process;GO:0071578^zinc ion import across plasma membrane^biological_process;GO:0031410^cytoplasmic vesicle^cellular_component;GO:0005887^integral component of plasma membrane^cellular_component;GO:0005886^plasma membrane^c…	COG0428|KOG2693^solute carrier family 39 (zinc transporter), member^P	PF02535.21^ZIP Zinc transporter	NA	NA	i7-29o428-450i462-484o504-526i601-623o647-669i676-698o
gene-SPHA_12614	10.1651	10.2369	10.2118	10.4702	8.6093	9.08001	7.36433	7.94616	1.88467	1.48394e-07	4.44238e-07	XP_014777092.1^PREDICTED: integrator complex subunit 3-like^86.41%	Q7TPD0.2^RecName: Full=Integrator complex subunit 3; Short=Int3; AltName: Full=SOSS complex subunit A; AltName: Full=Sensor of single-strand DNA complex subunit A; Short=SOSS-A; Short=Sensor of ssDNA subunit A^49.58%	K13140|INTS3|http://www.genome.jp/dbget-bin/www_bget?ko:K13140	GO:0006974^cellular response to DNA damage stimulus^biological_process;GO:0006281^DNA repair^biological_process;GO:0007093^mitotic cell cycle checkpoint^biological_process;GO:0010212^response to ionizing radiation^biological_process;GO:0016180^snRNA processing^biological_process;GO:0005737^cytoplasm^cellular_component;GO:0032039^integrator complex^cellular_component;GO:0005730^nucleolus^cellular_…	KOG4262^complex, subunit^S	PF10189.8^Integrator complex subunit 3	NA	NA	o1020-1042i1049-1071o1086-1108i1115-1137o1141-1163i1168-1190o1205-1227i1234-1256o1271-1293i1298-1320o1330-1352i1359-1381o1386-1408i
gene-SPHA_12637	10.6839	10.557	10.3547	10.6215	9.03498	9.48336	9.50777	7.75435	1.46757	5.66163e-05	0.000129485	XP_014777526.1^PREDICTED: dynactin subunit 1-like, partial^70.12%	O08788.3^RecName: Full=Dynactin subunit 1; AltName: Full=150 kDa dynein-associated polypeptide; AltName: Full=DAP-150; Short=DP-150; AltName: Full=p150-glued^40.15%	K04648|DCTN1|http://www.genome.jp/dbget-bin/www_bget?ko:K04648	GO:0070840^dynein complex binding^molecular_function;GO:0042802^identical protein binding^molecular_function;GO:0008017^microtubule binding^molecular_function;GO:0003774^motor activity^molecular_function;GO:0019901^protein kinase binding^molecular_function;GO:0015631^tubulin binding^molecular_function;GO:0051301^cell division^biological_process;GO:0010457^centriole-centriole cohesion^biological_p…	NA	PF12455.7^Dynein associated protein	NA	SignalP-TM	o5-27i32-54o59-81i88-110o130-164i169-191o195-217i224-246o261-283i285-307o317-339i341-363o368-390i410-432o447-469i476-498o502-524i531-553o583-605i612-631o651-673i690-712o735-757i770-792o1351-1373i1375-1397o1407-1429i1436-1458o1463-1485i1490-1512o1516-1538i1543-1565o1570-1592i1599-1621o1625-1647i1654-1676o1681-1703i2467-2486o2491-2513i2520-2542o2552-2574i2579-2601o2611-2633i2706-2728o2762-2784i2791…
gene-SPHA_12640	7.60226	6.89853	7.49053	7.50176	9.99267	9.61645	9.88826	10.0554	-2.50561	4.3539e-32	5.19598e-31	KOF79860.1^hypothetical protein OCBIM_22028833mg^97.89%	Q155U0.1^RecName: Full=Vacuolar protein sorting-associated protein 51 homolog; AltName: Full=Protein fat-free^79.19%	K20296|ANG2, VPS51|http://www.genome.jp/dbget-bin/www_bget?ko:K20296	GO:0030306^ADP-ribosylation factor binding^molecular_function;GO:0032456^endocytic recycling^biological_process;GO:0007030^Golgi organization^biological_process;GO:0048193^Golgi vesicle transport^biological_process;GO:0044241^lipid digestion^biological_process;GO:0006869^lipid transport^biological_process;GO:0007041^lysosomal transport^biological_process;GO:0015031^protein transport^biological_pr…	NA	PF02302.16^PTS system, Lactose/Cellobiose specific IIB subunit	NA	SignalP-TM	i9-31o41-63i75-97o107-129i131-150o160-177i184-206o216-238i245-267o272-294i301-323o338-360i367-389o399-421i428-450o460-479i492-509o529-551i571-593o598-617i624-642o657-679i692-714o719-741i761-783o798-820i833-855o870-892i913-935o940-962i983-1005o1009-1031i1043-1065o1080-1099i1104-1126o1136-1158i1165-1184o1199-1221i1234-1256o
gene-SPHA_1268	8.56244	8.71979	8.60824	8.57225	4.15008	5.2185	6.47375	6.48011	2.77482	1.2501e-10	4.81949e-10	XP_011439573.1^PREDICTED: transmembrane protein 150B-A isoform X1^44.44%	Q9CR48.1^RecName: Full=DNA damage-regulated autophagy modulator protein 2; AltName: Full=Transmembrane protein 77^36.17%	NA	GO:0006915^apoptotic process^biological_process;GO:0006914^autophagy^biological_process;GO:0045494^photoreceptor cell maintenance^biological_process;GO:0010506^regulation of autophagy^biological_process;GO:0007601^visual perception^biological_process;GO:0016324^apical plasma membrane^cellular_component;GO:0005737^cytoplasm^cellular_component;GO:0005794^Golgi apparatus^cellular_component;GO:001602…	KOG4320^Frag1/DRAM/Sfk1 family^S	PF10277.8^Frag1/DRAM/Sfk1 family	NA	SignalP-TM	i2-24o48-67i88-107o117-139i151-173o193-215i
gene-SPHA_12691	1.56808	1.91413	1.00746	0	6.08781	5.08487	5.3556	0	-4.60192	0.000563505	0.00114271	XP_014777536.1^PREDICTED: FRAS1-related extracellular matrix protein 1-like, partial^73.4%	Q5H8C1.3^RecName: Full=FRAS1-related extracellular matrix protein 1; AltName: Full=Protein QBRICK; Flags: Precursor^34.43%	NA	GO:0030246^carbohydrate binding^molecular_function;GO:0046872^metal ion binding^molecular_function;GO:0007154^cell communication^biological_process;GO:0007160^cell-matrix adhesion^biological_process;GO:0097094^craniofacial suture morphogenesis^biological_process;GO:0005604^basement membrane^cellular_component;GO:0016021^integral component of membrane^cellular_component	NA	PF16184.4^Cadherin-like	NA	NA	NA
gene-SPHA_12700	10.6753	11.1203	10.676	10.5774	9.05784	7.72662	8.17293	8.68528	2.28842	1.4585e-13	6.90979e-13	KOF80655.1^hypothetical protein OCBIM_22027614mg^71.23%	Q90610.1^RecName: Full=Neogenin^41.93%	K06766|NEO1|http://www.genome.jp/dbget-bin/www_bget?ko:K06766	GO:0038023^signaling receptor activity^molecular_function;GO:0007411^axon guidance^biological_process;GO:0007155^cell adhesion^biological_process;GO:0055072^iron ion homeostasis^biological_process;GO:0030513^positive regulation of BMP signaling pathway^biological_process;GO:0005887^integral component of plasma membrane^cellular_component;GO:0030017^sarcomere^cellular_component	KOG4221^Neogenin C-terminus^T	PF00041.20^Fibronectin type III domain	CBM16	NA	o674-696i
gene-SPHA_12704	8.08843	8.46619	8.18225	8.10827	0	5.2185	5.92877	6.65513	2.59815	0.000328962	0.000688553	XP_014777890.1^PREDICTED: neogenin-like^67.58%	Q92859.2^RecName: Full=Neogenin; AltName: Full=Immunoglobulin superfamily DCC subclass member 2; Flags: Precursor^42.62%	K06766|NEO1|http://www.genome.jp/dbget-bin/www_bget?ko:K06766	GO:0039706^co-receptor binding^molecular_function;GO:0038023^signaling receptor activity^molecular_function;GO:0007411^axon guidance^biological_process;GO:0007155^cell adhesion^biological_process;GO:0055072^iron ion homeostasis^biological_process;GO:0030513^positive regulation of BMP signaling pathway^biological_process;GO:0005794^Golgi apparatus^cellular_component;GO:0005887^integral component o…	KOG4221^Neogenin C-terminus^T	PF07679.15^Immunoglobulin I-set domain	NA	NA	i192-214o224-246i253-275o285-304i311-333o372-394i406-428o443-465i472-494o
gene-SPHA_12742	5.40146	5.95807	5.33644	5.50266	3.22914	4.77353	0	4.58659	1.65523	0.0133761	0.022021	XP_014788392.1^PREDICTED: uncharacterized protein LOC106882288^68.06%	NA	NA	NA	COG4886|KOG4641^Leucine Rich Repeat^T	PF01582.19^TIR domain	NA	NA	NA
gene-SPHA_12770	8.16451	7.62268	7.98205	8.21403	13.023	10.4351	13.3926	13.0099	-4.80087	1.00131e-19	6.93983e-19	XP_022322132.1^putative polypeptide N-acetylgalactosaminyltransferase 10^79.13%	A8Y236.2^RecName: Full=Putative polypeptide N-acetylgalactosaminyltransferase 10; Short=pp-GaNTase 10; AltName: Full=Protein-UDP acetylgalactosaminyltransferase 10; AltName: Full=UDP-GalNAc:polypeptide N-acetylgalactosaminyltransferase 10^59.1%	K00710|GALNT|http://www.genome.jp/dbget-bin/www_bget?ko:K00710	GO:0030246^carbohydrate binding^molecular_function;GO:0046872^metal ion binding^molecular_function;GO:0004653^polypeptide N-acetylgalactosaminyltransferase activity^molecular_function;GO:0006486^protein glycosylation^biological_process;GO:0005794^Golgi apparatus^cellular_component;GO:0000139^Golgi membrane^cellular_component;GO:0016021^integral component of membrane^cellular_component	KOG3736^N-acetylgalactosaminyltransferase^O	PF00535.25^Glycosyl transferase family 2	GT27	NA	o600-622i629-651o
gene-SPHA_12771	10.2208	10.3873	10.3948	10.1262	9.38149	9.30703	8.65978	8.87411	1.20119	1.31229e-09	4.65619e-09	XP_014787732.1^PREDICTED: glutathione S-transferase C-terminal domain-containing protein-like^60.2%	A5PKL6.1^RecName: Full=Glutathione S-transferase C-terminal domain-containing protein^37.01%	NA	GO:0005737^cytoplasm^cellular_component;GO:0005654^nucleoplasm^cellular_component	NA	PF13679.5^Methyltransferase domain	NA	NA	NA
gene-SPHA_12774	8.69148	9.00632	8.79457	8.82684	5.67983	5.08487	5.48989	5.43351	3.44223	4.23639e-37	6.16591e-36	XP_021362334.1^codanin-1-like isoform X1^35.42%	Q8CC12.2^RecName: Full=Codanin-1^44.72%	K19531|CDAN1|http://www.genome.jp/dbget-bin/www_bget?ko:K19531	GO:0031497^chromatin assembly^biological_process;GO:0006325^chromatin organization^biological_process;GO:0008156^negative regulation of DNA replication^biological_process;GO:0006998^nuclear envelope organization^biological_process;GO:0008104^protein localization^biological_process;GO:0005737^cytoplasm^cellular_component;GO:0005829^cytosol^cellular_component;GO:0012505^endomembrane system^cellular…	NA	NA	NA	NA	NA
gene-SPHA_12775	12.794	13.1524	12.8212	12.9234	11.3454	10.9517	11.2226	10.4531	1.89908	5.02845e-18	3.17068e-17	XP_014772995.1^PREDICTED: ubinuclein-2-like isoform X1^45.93%	D4A666.1^RecName: Full=Ubinuclein-2^37.05%	K17492|UBN|http://www.genome.jp/dbget-bin/www_bget?ko:K17492	GO:0005654^nucleoplasm^cellular_component	KOG4786^ubinuclein 1^KT	PF14075.5^Ubinuclein conserved middle domain	NA	NA	NA
gene-SPHA_12776	6.03568	6.00406	5.86638	6.15075	0	2.92368	0	0	5.07546	1.56364e-06	4.21126e-06	XP_014775866.1^PREDICTED: protein FAM179B-like^63.26%	NA	NA	NA	KOG2933^family with sequence similarity 179, member B^S	PF17543.1^Family of unknown function (DUF5459)	NA	NA	NA
gene-SPHA_12821	10.5875	10.5887	10.2069	10.5582	8.69928	7.7924	7.86219	8.67176	2.18155	1.7489e-16	1.00411e-15	XP_021340111.1^probable G-protein coupled receptor 75^36.98%	Q17292.1^RecName: Full=Rhodopsin^28.67%	K08417|GPR75|http://www.genome.jp/dbget-bin/www_bget?ko:K08417	GO:0004930^G protein-coupled receptor activity^molecular_function;GO:0009881^photoreceptor activity^molecular_function;GO:0007602^phototransduction^biological_process;GO:0018298^protein-chromophore linkage^biological_process;GO:0007601^visual perception^biological_process;GO:0016021^integral component of membrane^cellular_component	NA	PF00001.20^7 transmembrane receptor (rhodopsin family)	NA	SignalP-TM	o51-73i94-116o129-151i171-193o224-246i297-319o
gene-SPHA_12844	10.5856	10.9045	10.5465	10.5965	7.93035	7.99226	8.00363	7.6753	2.76367	1.10874e-60	3.29542e-59	XP_014774611.1^PREDICTED: homeobox protein engrailed-1-B-like, partial^84.07%	P52730.1^RecName: Full=Homeobox protein engrailed-2-B; Short=En-2B; Short=Homeobox protein en-2-B; AltName: Full=En2 MABEN^35.74%	K09319|EN|http://www.genome.jp/dbget-bin/www_bget?ko:K09319	GO:0043565^sequence-specific DNA binding^molecular_function;GO:0007275^multicellular organism development^biological_process;GO:0006355^regulation of transcription, DNA-templated^biological_process;GO:0005634^nucleus^cellular_component	KOG0493^engrailed homeobox 2^K	PF00046.28^Homeobox domain	NA	NA	NA
gene-SPHA_12859	9.02177	9.04465	8.83901	8.86874	10.5186	10.6865	10.5914	10.603	-1.65782	1.35897e-61	4.12601e-60	XP_025081439.1^LIM and SH3 domain protein F42H10.3-like isoform X2^48.97%	P34416.3^RecName: Full=LIM and SH3 domain protein F42H10.3^43.97%	NA	GO:0046872^metal ion binding^molecular_function;GO:0030054^cell junction^cellular_component;GO:0055120^striated muscle dense body^cellular_component	KOG1702^LIM and SH3 protein 1^Z	PF00880.17^Nebulin repeat	NA	NA	NA
gene-SPHA_12862	7.34762	7.76971	7.32313	7.46152	3.76188	2.92368	5.04245	0	3.83412	5.44583e-11	2.15302e-10	XP_014770544.1^PREDICTED: enhancer of polycomb homolog 1-like^74.57%	Q9H2F5.1^RecName: Full=Enhancer of polycomb homolog 1^55.2%	K11322|EPC|http://www.genome.jp/dbget-bin/www_bget?ko:K11322	GO:0043968^histone H2A acetylation^biological_process;GO:0043967^histone H4 acetylation^biological_process;GO:0070317^negative regulation of G0 to G1 transition^biological_process;GO:0045814^negative regulation of gene expression, epigenetic^biological_process;GO:0000122^negative regulation of transcription by RNA polymerase II^biological_process;GO:0045892^negative regulation of transcription, D…	KOG2261^enhancer of polycomb homolog^K	PF10513.8^Enhancer of polycomb-like	NA	NA	NA
gene-SPHA_12886	9.37605	9.74499	9.22979	9.03453	7.43237	6.86154	4.85605	7.34154	2.47352	1.66811e-07	4.96845e-07	XP_014786785.1^PREDICTED: condensin-2 complex subunit H2-like isoform X3^60.94%	NA	K11490|NCAPH2|http://www.genome.jp/dbget-bin/www_bget?ko:K11490	NA	NA	PF16858.4^Condensin II complex subunit CAP-H2 or CNDH2, C-term	NA	NA	NA
gene-SPHA_12897	9.68415	9.83003	9.71009	9.71608	7.12124	7.89579	7.67749	8.05426	2.00637	9.76056e-25	8.53777e-24	XP_014786785.1^PREDICTED: condensin-2 complex subunit H2-like isoform X3^56.64%	Q28GV1.1^RecName: Full=Condensin-2 complex subunit H2; AltName: Full=Non-SMC condensin II complex subunit H2^47.72%	K11490|NCAPH2|http://www.genome.jp/dbget-bin/www_bget?ko:K11490	GO:0003682^chromatin binding^molecular_function;GO:0051276^chromosome organization^biological_process;GO:0010032^meiotic chromosome condensation^biological_process;GO:0051306^mitotic sister chromatid separation^biological_process;GO:0000793^condensed chromosome^cellular_component;GO:0000796^condensin complex^cellular_component;GO:0005634^nucleus^cellular_component	KOG2359^Protein of unknown function (DUF1032)^S	PF06278.10^Condensin II complex subunit CAP-H2 or CNDH2, N-terminal	NA	NA	i337-359o369-391i398-420o450-472i485-504o519-541i
gene-SPHA_12923	10.2554	10.1729	9.96834	10.2123	8.68467	9.22206	9.14011	9.20952	1.07447	2.14476e-11	8.71859e-11	XP_013397022.1^LOW QUALITY PROTEIN: pleckstrin homology domain-containing family F member 2-like^72.2%	Q5ZLY5.1^RecName: Full=Pleckstrin homology domain-containing family F member 2; Short=PH domain-containing family F member 2^67.32%	NA	GO:0046872^metal ion binding^molecular_function;GO:0035091^phosphatidylinositol binding^molecular_function;GO:0015031^protein transport^biological_process;GO:0031901^early endosome membrane^cellular_component;GO:0005783^endoplasmic reticulum^cellular_component	KOG1729^pleckstrin homology domain containing, family F (with FYVE domain) member 2^T	PF01363.20^FYVE zinc finger	NA	SignalP-TM	o24-46i
gene-SPHA_12935	8.12062	8.70681	8.3953	8.57225	5.79314	6.49081	3.69859	0	3.17255	0.000132225	0.000290004	KOF68300.1^hypothetical protein OCBIM_22007649mg, partial^31.94%	NA	NA	NA	NA	NA	NA	NA	NA
gene-SPHA_12936	10.6207	10.7799	10.4406	10.7981	12.4461	11.6569	12.4861	12.0027	-1.52011	9.17666e-12	3.82284e-11	XP_014780319.1^PREDICTED: UHRF1-binding protein 1-like isoform X2^62.95%	A0JNW5.2^RecName: Full=UHRF1-binding protein 1-like; AltName: Full=Syntaxin-6 Habc-interacting protein of 164 kDa^28.87%	NA	GO:0062069^GARP complex binding^molecular_function;GO:0042803^protein homodimerization activity^molecular_function;GO:0005829^cytosol^cellular_component;GO:0005769^early endosome^cellular_component	KOG2955^Inherit from biNOG: uhrf1 binding protein^S	PF12624.6^N-terminal region of Chorein or VPS13	NA	NA	NA
gene-SPHA_12942	6.64019	6.89853	5.92153	6.61578	7.03171	9.27671	7.52939	6.85967	-1.49134	0.0122982	0.0203715	XP_014790789.1^PREDICTED: sulfotransferase 1A1-like isoform X1^45.02%	F1QYJ6.1^RecName: Full=Sulfotransferase 6B1; AltName: Full=Thyroxine sulfotransferase^32.03%	K01016|SULT1E1, STE|http://www.genome.jp/dbget-bin/www_bget?ko:K01016	GO:0008146^sulfotransferase activity^molecular_function;GO:0071466^cellular response to xenobiotic stimulus^biological_process	KOG1584^sulfotransferase family, cytosolic, 6B, member 1^S	PF00685.26^Sulfotransferase domain	NA	NA	NA
gene-SPHA_12956	0	1.59155	1.33088	1.36409	0	6.64121	0	2.27437	-4.3385	0.0285548	0.0441261	XP_013410878.1^uncharacterized protein C11orf65 homolog^51.07%	Q8NCR3.1^RecName: Full=Uncharacterized protein C11orf65^41.09%	NA	NA	NA	PF00612.26^IQ calmodulin-binding motif	NA	NA	NA
gene-SPHA_12960	0	0	0	0	7.07717	0	6.0204	6.81119	-10.6967	5.01797e-08	1.56873e-07	XP_014788942.1^PREDICTED: aristaless-related homeobox protein-like^49.58%	A6YP92.1^RecName: Full=Homeobox protein ARX; AltName: Full=Aristaless-related homeobox^66.67%	K09452|ARX|http://www.genome.jp/dbget-bin/www_bget?ko:K09452	GO:0000981^DNA-binding transcription factor activity, RNA polymerase II-specific^molecular_function;GO:0000977^RNA polymerase II regulatory region sequence-specific DNA binding^molecular_function;GO:0007420^brain development^biological_process;GO:0048666^neuron development^biological_process;GO:0005634^nucleus^cellular_component	KOG0490^aristaless related homeobox^K	PF00046.28^Homeobox domain	NA	NA	o288-307i328-350o382-404i417-439o444-466i
gene-SPHA_12967	5.58246	5.33155	6.44098	6.28786	6.83403	8.36802	8.17293	6.952	-1.77813	0.000251091	0.000532108	XP_014781842.1^PREDICTED: choline transporter-like protein 1^63.12%	Q6X893.3^RecName: Full=Choline transporter-like protein 1; AltName: Full=Solute carrier family 44 member 1; AltName: CD_antigen=CD92^40.37%	K06515|SLC44A1, CDW92|http://www.genome.jp/dbget-bin/www_bget?ko:K06515	GO:0015220^choline transmembrane transporter activity^molecular_function;GO:0015871^choline transport^biological_process;GO:0016021^integral component of membrane^cellular_component;GO:0005741^mitochondrial outer membrane^cellular_component;GO:0005739^mitochondrion^cellular_component;GO:0005654^nucleoplasm^cellular_component;GO:0005886^plasma membrane^cellular_component	KOG1362^Solute carrier family 44 member^P	PF04515.11^Plasma-membrane choline transporter	NA	SignalP-TM	i31-53o210-227i234-256o285-307i328-350o376-398i534-553o563-582i
gene-SPHA_13004	6.56732	5.68915	5.09126	5.69759	7.03171	10.0918	8.78264	8.55884	-3.15735	4.31277e-07	1.23006e-06	XP_014790462.1^PREDICTED: von Willebrand factor A domain-containing protein 7-like^60.39%	NA	NA	NA	KOG4475^von Willebrand factor A domain containing 7^S	PF13519.5^von Willebrand factor type A domain	NA	NA	o760-782i795-817o832-854i861-883o
gene-SPHA_13016	3.70445	1.46572	2.53587	1.74899	0	7.85532	6.47375	5.55625	-4.12312	0.000474572	0.000973556	XP_014790462.1^PREDICTED: von Willebrand factor A domain-containing protein 7-like^58.82%	NA	NA	NA	NA	NA	NA	SignalP-TM	o15-37i50-72o76-98i105-127o137-159i164-186o
gene-SPHA_13030	0.987356	0	0	0	4.15008	3.82533	0	3.11698	-5.24984	0.0130482	0.021528	XP_014790765.1^PREDICTED: ecdysteroid-regulated 16 kDa protein-like^58.04%	NA	K13443|NPC2|http://www.genome.jp/dbget-bin/www_bget?ko:K13443	NA	KOG4063^ML^S	PF02221.14^ML domain	NA	SignalP-TM	i54-76o91-113i120-142o162-184i189-211o215-237i239-261o265-287i294-316o447-469i476-498o518-537i544-566o581-603i610-632o699-721i734-756o766-788i795-817o827-849i
gene-SPHA_13034	7.01097	6.63912	6.23385	6.97593	10.6181	8.30931	10.6319	10.1847	-3.44373	1.08504e-12	4.83847e-12	XP_011445176.1^PREDICTED: triokinase/FMN cyclase^35.74%	Q8VC30.1^RecName: Full=Triokinase/FMN cyclase; AltName: Full=Bifunctional ATP-dependent dihydroxyacetone kinase/FAD-AMP lyase (cyclizing); Includes: RecName: Full=ATP-dependent dihydroxyacetone kinase; Short=DHA kinase; AltName: Full=Glycerone kinase; AltName: Full=Triokinase; AltName: Full=Triose kinase; Includes: RecName: Full=FAD-AMP lyase (cyclizing); AltName: Full=FAD-AMP lyase (cyclic FMN f…	K00863|DAK, TKFC|http://www.genome.jp/dbget-bin/www_bget?ko:K00863	GO:0005524^ATP binding^molecular_function;GO:0034012^FAD-AMP lyase (cyclizing) activity^molecular_function;GO:0004371^glycerone kinase activity^molecular_function;GO:0046872^metal ion binding^molecular_function;GO:0050354^triokinase activity^molecular_function;GO:0046835^carbohydrate phosphorylation^biological_process;GO:0044262^cellular carbohydrate metabolic process^biological_process;GO:006162…	COG2376|KOG2426^dihydroxyacetone kinase 2 homolog (S. cerevisiae)^G	PF02733.16^Dak1 domain	NA	NA	o342-364i371-393o408-430i435-457o462-484i491-513o517-539i544-566o570-592i599-621o
gene-SPHA_13039	11.0846	10.7778	10.7804	10.7994	12.4154	11.6932	12.6258	12.6962	-1.54112	1.63062e-10	6.22359e-10	KOF68683.1^hypothetical protein OCBIM_22006703mg^63.87%	Q9UBQ5.1^RecName: Full=Eukaryotic translation initiation factor 3 subunit K; Short=eIF3k; AltName: Full=Eukaryotic translation initiation factor 3 subunit 12; AltName: Full=Muscle-specific gene M9 protein; AltName: Full=PLAC-24; AltName: Full=eIF-3 p25; AltName: Full=eIF-3 p28^62.02%	K15028|EIF3K|http://www.genome.jp/dbget-bin/www_bget?ko:K15028	GO:0043022^ribosome binding^molecular_function;GO:0003743^translation initiation factor activity^molecular_function;GO:0001732^formation of cytoplasmic translation initiation complex^biological_process;GO:0006446^regulation of translational initiation^biological_process;GO:0006413^translational initiation^biological_process;GO:0005829^cytosol^cellular_component;GO:0016282^eukaryotic 43S preinitia…	KOG3252^Component of the eukaryotic translation initiation factor 3 (eIF-3) complex, which is required for several steps in the initiation of protein synthesis. The eIF-3 complex associates with the 40S ribosome and facilitates the recruitment of eIF-1, eIF-1A, eIF-2 GTP methionyl-tRNAi and eIF-5 to form the 43S preinitiation complex (43S PIC). The eIF-3 complex stimulates mRNA recruitment to the…	PF10075.8^CSN8/PSMD8/EIF3K family	NA	NA	NA
gene-SPHA_1304	7.82177	7.84113	7.65143	7.54698	4.15008	3.44383	4.08558	0	4.32572	1.53623e-18	9.95344e-18	XP_002738755.2^PREDICTED: UDP-galactose translocator 1-like^55.48%	Q9VMU8.2^RecName: Full=UDP-galactose transporter senju^53.68%	NA	GO:0005459^UDP-galactose transmembrane transporter activity^molecular_function;GO:0008643^carbohydrate transport^biological_process;GO:0045824^negative regulation of innate immune response^biological_process;GO:0045751^negative regulation of Toll signaling pathway^biological_process;GO:0002225^positive regulation of antimicrobial peptide production^biological_process;GO:0060050^positive regulatio…	COG0697|KOG2234^Nucleotide-sugar transporter^G	PF04142.14^Nucleotide-sugar transporter	NA	SignalP-TM	i7-29o55-77i97-119o124-146i
gene-SPHA_13044	5.05217	4.07537	3.22274	4.23575	8.71374	6.64121	9.40101	9.0199	-4.52548	3.55344e-13	1.63679e-12	XP_014771758.1^PREDICTED: cytochrome P450 2B4-like^38.57%	Q7Z449.1^RecName: Full=Cytochrome P450 2U1^37.44%	NA	GO:0070330^aromatase activity^molecular_function;GO:0020037^heme binding^molecular_function;GO:0005506^iron ion binding^molecular_function;GO:0004497^monooxygenase activity^molecular_function;GO:0016712^oxidoreductase activity, acting on paired donors, with incorporation or reduction of molecular oxygen, reduced flavin or flavoprotein as one donor, and incorporation of one atom of oxygen^molecula…	COG2124|KOG0156^Cytochrome P450^Q	PF00067.21^Cytochrome P450	NA	SignalP-TM	NA
gene-SPHA_13046	6.70955	7.2952	6.16949	7.18025	2.37533	4.5884	3.69859	5.29934	2.59483	1.30116e-05	3.18974e-05	XP_014786524.1^PREDICTED: uncharacterized protein LOC106880885^67.48%	NA	NA	NA	NA	PF12146.7^Serine aminopeptidase, S33	CE1	NA	i7-24o1005-1027i1032-1054o1059-1081i
gene-SPHA_13051	9.32281	9.33628	9.21514	9.1483	7.32341	6.90183	7.09604	7.8293	1.93832	9.81281e-19	6.41971e-18	XP_014786548.1^PREDICTED: N-alpha-acetyltransferase 40-like isoform X2^79.28%	Q568K5.1^RecName: Full=N-alpha-acetyltransferase 40; AltName: Full=N-acetyltransferase 11; AltName: Full=N-alpha-acetyltransferase D; Short=NatD^56.22%	NA	GO:0043998^H2A histone acetyltransferase activity^molecular_function;GO:0010485^H4 histone acetyltransferase activity^molecular_function;GO:1990189^peptide-serine-N-acetyltransferase activity^molecular_function;GO:0043968^histone H2A acetylation^biological_process;GO:0043967^histone H4 acetylation^biological_process;GO:0006474^N-terminal protein amino acid acetylation^biological_process;GO:006118…	KOG2488^N(alpha)-acetyltransferase 40, NatD catalytic subunit, homolog (S. cerevisiae)^S	PF00583.24^Acetyltransferase (GNAT) family	NA	NA	NA
gene-SPHA_13056	4.88234	4.99824	4.78253	4.42384	16.1158	15.5402	16.0885	15.8156	-11.1736	0	0	XP_014790765.1^PREDICTED: ecdysteroid-regulated 16 kDa protein-like^44.97%	NA	K13443|NPC2|http://www.genome.jp/dbget-bin/www_bget?ko:K13443	NA	KOG4063^ML^S	PF02221.14^ML domain	NA	NA	NA
gene-SPHA_1307	6.23703	6.47736	6.05905	5.97537	8.46286	7.83465	6.40741	8.49888	-1.8185	5.60469e-05	0.000128224	XP_014776828.1^PREDICTED: ubiquitin-conjugating enzyme E2 H^98.29%	P62256.1^RecName: Full=Ubiquitin-conjugating enzyme E2 H; AltName: Full=(E3-independent) E2 ubiquitin-conjugating enzyme H; AltName: Full=E2 ubiquitin-conjugating enzyme H; AltName: Full=UbcH2; AltName: Full=Ubiquitin carrier protein H; AltName: Full=Ubiquitin-conjugating enzyme E2-20K; AltName: Full=Ubiquitin-protein ligase H >P62257.1 RecName: Full=Ubiquitin-conjugating enzyme E2 H; AltName: Fu…	K10576|UBE2H, UBC8|http://www.genome.jp/dbget-bin/www_bget?ko:K10576	GO:0005524^ATP binding^molecular_function;GO:0061631^ubiquitin conjugating enzyme activity^molecular_function;GO:0004842^ubiquitin-protein transferase activity^molecular_function;GO:0043161^proteasome-mediated ubiquitin-dependent protein catabolic process^biological_process;GO:0070979^protein K11-linked ubiquitination^biological_process;GO:0070936^protein K48-linked ubiquitination^biological_proc…	KOG0416^ubiquitin-conjugating enzyme E2H^O	PF00179.25^Ubiquitin-conjugating enzyme	NA	NA	NA
gene-SPHA_1309	8.60129	8.41391	9.03375	8.79481	7.164	7.05263	6.86838	8.7638	1.04018	0.0263852	0.0410465	XP_014781682.1^PREDICTED: uncharacterized protein LOC106877322^43.2%	NA	NA	NA	NA	PF07996.10^Type IV secretion system proteins	NA	NA	NA
gene-SPHA_13099	8.36807	8.12877	8.12336	8.00007	9.59969	9.93072	9.34894	9.67677	-1.49807	5.76293e-18	3.61765e-17	XP_014768649.1^PREDICTED: exocyst complex component 3-like^81.41%	O60645.2^RecName: Full=Exocyst complex component 3; AltName: Full=Exocyst complex component Sec6^42.14%	K06110|EXOC3, SEC6|http://www.genome.jp/dbget-bin/www_bget?ko:K06110	GO:0045296^cadherin binding^molecular_function;GO:0000149^SNARE binding^molecular_function;GO:0051601^exocyst localization^biological_process;GO:0006887^exocytosis^biological_process;GO:0015031^protein transport^biological_process;GO:0005829^cytosol^cellular_component;GO:0000145^exocyst^cellular_component;GO:0005794^Golgi apparatus^cellular_component;GO:0030426^growth cone^cellular_component;GO:0…	COG5173|KOG2286^Exocyst complex component 3^U	PF06046.12^Exocyst complex component Sec6	NA	NA	NA
gene-SPHA_1310	10.2667	10.2886	10.2044	10.5218	6.47507	6.43698	6.7662	6.90657	3.68259	4.25958e-75	1.76354e-73	XP_021343216.1^Fanconi anemia group D2 protein-like^44.21%	Q9BXW9.2^RecName: Full=Fanconi anemia group D2 protein; Short=Protein FACD2^38.8%	K10891|FANCD2|http://www.genome.jp/dbget-bin/www_bget?ko:K10891	GO:0070182^DNA polymerase binding^molecular_function;GO:0048854^brain morphogenesis^biological_process;GO:0034599^cellular response to oxidative stress^biological_process;GO:0006281^DNA repair^biological_process;GO:0007276^gamete generation^biological_process;GO:0036297^interstrand cross-link repair^biological_process;GO:0097150^neuronal stem cell population maintenance^biological_process;GO:2000…	KOG4712^Fanconi anemia complementation group d2^S	PF14631.5^Fanconi anaemia protein FancD2 nuclease	NA	NA	o1455-1477i1484-1506o1526-1548i1555-1577o1587-1609i
gene-SPHA_13101	7.57092	7.32042	7.62399	7.72211	4.15008	4.77353	3.69859	0	3.74004	6.80398e-15	3.54852e-14	XP_014770920.1^PREDICTED: glucocorticoid modulatory element-binding protein 2-like isoform X2^69.3%	P58929.2^RecName: Full=Glucocorticoid modulatory element-binding protein 2; Short=GMEB-2^28.53%	NA	GO:0046872^metal ion binding^molecular_function;GO:0000978^RNA polymerase II proximal promoter sequence-specific DNA binding^molecular_function;GO:0003713^transcription coactivator activity^molecular_function;GO:0006357^regulation of transcription by RNA polymerase II^biological_process;GO:0005829^cytosol^cellular_component;GO:0005654^nucleoplasm^cellular_component;GO:0005634^nucleus^cellular_com…	KOG4333^glucocorticoid modulatory element binding protein 2^K	PF01342.20^SAND domain	NA	SignalP-TM	i24-46o435-457i
gene-SPHA_13115	7.73294	7.1365	8.33338	8.31612	10.98	10.4989	9.85131	9.3176	-2.3424	6.20809e-08	1.91869e-07	XP_014768648.1^PREDICTED: ras-related protein Rab-20-like^79.75%	Q9NX57.1^RecName: Full=Ras-related protein Rab-20^46.92%	K07911|RAB20|http://www.genome.jp/dbget-bin/www_bget?ko:K07911	GO:0005525^GTP binding^molecular_function;GO:0003924^GTPase activity^molecular_function;GO:0071346^cellular response to interferon-gamma^biological_process;GO:0006897^endocytosis^biological_process;GO:0006886^intracellular protein transport^biological_process;GO:0090383^phagosome acidification^biological_process;GO:0090385^phagosome-lysosome fusion^biological_process;GO:0032482^Rab protein signal…	KOG0092^RAB20, member RAS oncogene family^U	PF00071.21^Ras family	NA	NA	NA
gene-SPHA_13123	9.39144	9.48102	9.27872	9.50257	12.1687	12.2795	11.6314	11.3692	-2.49589	6.85561e-27	6.66122e-26	XP_014770917.1^PREDICTED: Niemann-Pick C1 protein-like^53.71%	O35604.2^RecName: Full=NPC intracellular cholesterol transporter 1; AltName: Full=Niemann-Pick C1 protein; Flags: Precursor^57.05%	K12385|NPC1|http://www.genome.jp/dbget-bin/www_bget?ko:K12385	GO:0015485^cholesterol binding^molecular_function;GO:0005319^lipid transporter activity^molecular_function;GO:0007628^adult walking behavior^biological_process;GO:0006914^autophagy^biological_process;GO:0008206^bile acid metabolic process^biological_process;GO:0071404^cellular response to low-density lipoprotein particle stimulus^biological_process;GO:0071383^cellular response to steroid hormone …	KOG1933^Niemann-Pick disease type C1^I	PF02460.17^Patched family	NA	NA	i383-401o416-438i443-465o519-541i591-613o628-650i835-852o856-875i880-902o906-928i949-971o986-1008i
gene-SPHA_13135	4.92962	4.29476	5.29991	4.08779	8.6093	7.34341	8.84662	7.87719	-3.59897	3.34824e-15	1.78581e-14	XP_014769854.1^PREDICTED: organic cation transporter protein-like isoform X1^45.31%	Q95R48.2^RecName: Full=Organic cation transporter-like protein^34.85%	K08202|SLC22A4_5, OCTN|http://www.genome.jp/dbget-bin/www_bget?ko:K08202	GO:0015101^organic cation transmembrane transporter activity^molecular_function;GO:0007390^germ-band shortening^biological_process;GO:0015695^organic cation transport^biological_process;GO:0030307^positive regulation of cell growth^biological_process;GO:0040018^positive regulation of multicellular organism growth^biological_process;GO:0016021^integral component of membrane^cellular_component	NA	PF00083.23^Sugar (and other) transporter	NA	NA	o127-144i151-170o180-202i209-231o235-257i318-340o350-372i379-398o408-430i443-465o475-497i
gene-SPHA_13137	11.9422	11.7727	11.7728	11.8653	15.8202	15.1682	15.8775	15.6598	-3.81714	8.56468e-102	5.47132e-100	XP_014771485.1^PREDICTED: aconitate hydratase, mitochondrial-like^84.08%	Q9ER34.2^RecName: Full=Aconitate hydratase, mitochondrial; Short=Aconitase; AltName: Full=Citrate hydro-lyase; Flags: Precursor^76.68%	K01681|ACO, acnA|http://www.genome.jp/dbget-bin/www_bget?ko:K01681	GO:0051538^3 iron, 4 sulfur cluster binding^molecular_function;GO:0051539^4 iron, 4 sulfur cluster binding^molecular_function;GO:0003994^aconitate hydratase activity^molecular_function;GO:0005506^iron ion binding^molecular_function;GO:0006101^citrate metabolic process^biological_process;GO:0006102^isocitrate metabolic process^biological_process;GO:0001889^liver development^biological_process;GO:0…	COG1048|KOG0453^aconitase 2, mitochondrial^C	PF00330.19^Aconitase family (aconitate hydratase)	NA	NA	NA
gene-SPHA_13147	9.24143	9.29352	9.29679	9.18713	7.5007	7.31385	6.59793	7.03878	2.11058	1.93418e-28	2.01081e-27	XP_014785060.1^PREDICTED: coiled-coil domain-containing protein 51-like^52.45%	Q96ER9.2^RecName: Full=Coiled-coil domain-containing protein 51^29.82%	NA	GO:0016021^integral component of membrane^cellular_component	NA	PF07422.12^Sexual stage antigen s48/45 domain	NA	NA	i142-161o315-337i
gene-SPHA_1315	6.40116	5.63902	5.7628	5.99923	5.10887	0	2.32033	2.27437	2.63374	0.00401793	0.00718404	XP_014779635.1^PREDICTED: putative uncharacterized protein YghX isoform X2^75.4%	P0A114.1^RecName: Full=Carboxymethylenebutenolidase; AltName: Full=Dienelactone hydrolase; Short=DLH >P0A115.1 RecName: Full=Carboxymethylenebutenolidase; AltName: Full=Dienelactone hydrolase; Short=DLH^23.71%	K01061|E3.1.1.45|http://www.genome.jp/dbget-bin/www_bget?ko:K01061	GO:0008806^carboxymethylenebutenolidase activity^molecular_function;GO:0019439^aromatic compound catabolic process^biological_process	COG0412|KOG3043^Inherit from KOG: Dienelactone hydrolase family protein^G	PF01738.17^Dienelactone hydrolase family	CE7	NA	NA
gene-SPHA_13153	6.73639	5.76457	6.1846	5.7336	8.3377	9.10612	8.90789	8.58791	-2.61846	7.96844e-16	4.4117e-15	XP_027623495.1^LOW QUALITY PROTEIN: opioid growth factor receptor^50.69%	Q9NZT2.3^RecName: Full=Opioid growth factor receptor; Short=OGFr; AltName: Full=Protein 7-60; AltName: Full=Zeta-type opioid receptor^48.3%	NA	GO:0004985^opioid receptor activity^molecular_function;GO:0001558^regulation of cell growth^biological_process;GO:0005737^cytoplasm^cellular_component;GO:0016020^membrane^cellular_component;GO:0005634^nucleus^cellular_component	NA	PF04664.12^Opioid growth factor receptor (OGFr) conserved region	NA	NA	NA
gene-SPHA_13155	6.13986	7.40212	6.41131	6.56071	0	5.74691	4.39041	0	2.49227	0.0213274	0.0337708	XP_014772229.1^PREDICTED: uncharacterized protein LOC106870613^87.24%	NA	NA	NA	NA	PF07015.10^VirC1 protein	NA	SignalP-TM	o5-27i34-56o368-390i
gene-SPHA_13162	5.52204	5.1895	5.55372	5.66066	3.76188	0	4.08558	4.80038	1.69574	0.00913717	0.0154378	XP_014783004.1^PREDICTED: calcium-activated potassium channel slowpoke-like isoform X5^89.62%	Q03720.3^RecName: Full=Calcium-activated potassium channel slowpoke; Short=dSlo; AltName: Full=BK channel; AltName: Full=Maxi K channel; Short=MaxiK^61.17%	K04936|KCNMA1|http://www.genome.jp/dbget-bin/www_bget?ko:K04936	GO:0015269^calcium-activated potassium channel activity^molecular_function;GO:0060072^large conductance calcium-activated potassium channel activity^molecular_function;GO:0015271^outward rectifier potassium channel activity^molecular_function;GO:0048512^circadian behavior^biological_process;GO:0007623^circadian rhythm^biological_process;GO:0045433^male courtship behavior, veined wing generated so…	KOG1420^Calcium-activated BK potassium channel alpha subunit^P	PF03493.17^Calcium-activated BK potassium channel alpha subunit	NA	SignalP-TM	o4-21i42-59o64-86i126-145o160-179i186-208o
gene-SPHA_13163	13.1167	12.0972	12.426	12.8221	18.0248	17.8595	18.0396	18.0368	-5.32565	3.52006e-114	2.67184e-112	AFR36903.1^ferritin^97.08%	P42577.2^RecName: Full=Soma ferritin^68.42%	K00522|FTH1|http://www.genome.jp/dbget-bin/www_bget?ko:K00522	GO:0008199^ferric iron binding^molecular_function;GO:0004322^ferroxidase activity^molecular_function;GO:0006879^cellular iron ion homeostasis^biological_process;GO:0006826^iron ion transport^biological_process;GO:0005737^cytoplasm^cellular_component	COG1528|KOG2332^Stores iron in a soluble, non-toxic, readily available form. Important for iron homeostasis (By similarity)^P	PF00210.23^Ferritin-like domain	NA	NA	NA
gene-SPHA_13165	9.58612	9.56875	9.57663	9.50726	6.83403	9.15695	5.2075	7.15988	1.80418	0.00919403	0.0155228	XP_014788707.1^PREDICTED: ADP-ribosylation factor-like protein 13B^46.82%	Q3SXY8.1^RecName: Full=ADP-ribosylation factor-like protein 13B; AltName: Full=ADP-ribosylation factor-like protein 2-like 1; Short=ARL2-like protein 1^53.4%	K07962|ARL13B, ARL2L1|http://www.genome.jp/dbget-bin/www_bget?ko:K07962	GO:0005525^GTP binding^molecular_function;GO:0060271^cilium assembly^biological_process;GO:0009953^dorsal/ventral pattern formation^biological_process;GO:0021943^formation of radial glial scaffolds^biological_process;GO:0001947^heart looping^biological_process;GO:0021830^interneuron migration from the subpallium to the cortex^biological_process;GO:0070986^left/right axis specification^biological_…	KOG0074|KOG0076^ADP-ribosylation factor-like 13B^U	PF00025.20^ADP-ribosylation factor family	NA	SignalP-TM	i5-22o
gene-SPHA_1317	9.38827	9.46003	9.11223	9.05175	8.37458	7.7924	8.25067	8.17412	1.10818	2.25818e-08	7.26217e-08	XP_021367990.1^ETS domain-containing protein Elk-3-like isoform X1^50.0%	P41970.2^RecName: Full=ETS domain-containing protein Elk-3; AltName: Full=ETS-related protein ERP; AltName: Full=ETS-related protein NET; AltName: Full=Serum response factor accessory protein 2; Short=SAP-2; Short=SRF accessory protein 2^39.08%	K09430|ELK3|http://www.genome.jp/dbget-bin/www_bget?ko:K09430	GO:0001228^DNA-binding transcription activator activity, RNA polymerase II-specific^molecular_function;GO:0003700^DNA-binding transcription factor activity^molecular_function;GO:0000981^DNA-binding transcription factor activity, RNA polymerase II-specific^molecular_function;GO:0001227^DNA-binding transcription repressor activity, RNA polymerase II-specific^molecular_function;GO:0032422^purine-ric…	KOG3806^ELK3, ETS-domain protein (SRF accessory protein 2)^K	PF00178.21^Ets-domain	NA	NA	NA
gene-SPHA_1318	9.87587	10.0398	9.62266	9.77516	12.4622	11.9417	12.286	12.0054	-2.35381	2.57656e-43	4.59291e-42	XP_014776904.1^PREDICTED: uncharacterized protein LOC106873883 isoform X2^54.14%	Q9Y2I9.2^RecName: Full=TBC1 domain family member 30^47.18%	NA	GO:0005096^GTPase activator activity^molecular_function;GO:0017137^Rab GTPase binding^molecular_function;GO:0090630^activation of GTPase activity^biological_process;GO:0006886^intracellular protein transport^biological_process;GO:1902018^negative regulation of cilium assembly^biological_process;GO:0043547^positive regulation of GTPase activity^biological_process;GO:0036064^ciliary basal body^cell…	COG5210|KOG2058^TBC1 domain family member 30^U	PF00566.17^Rab-GTPase-TBC domain	NA	NA	NA
gene-SPHA_13196	8.98238	9.20829	9.56513	9.96094	10.8387	8.92244	11.1176	11.8218	-1.51769	0.00460527	0.00815979	XP_014772440.1^PREDICTED: apoptosis-inducing factor 1, mitochondrial-like^62.16%	NA	NA	NA	NA	NA	NA	NA	NA
gene-SPHA_13203	8.73455	8.89325	9.07352	9.0821	5.67983	6.73341	6.40741	7.70213	2.14278	8.3838e-08	2.56863e-07	XP_014769951.1^PREDICTED: serine/threonine-protein kinase ATR-like^78.49%	Q13535.3^RecName: Full=Serine/threonine-protein kinase ATR; AltName: Full=Ataxia telangiectasia and Rad3-related protein; AltName: Full=FRAP-related protein 1^50.18%	K06640|ATR|http://www.genome.jp/dbget-bin/www_bget?ko:K06640	GO:0005524^ATP binding^molecular_function;GO:0003677^DNA binding^molecular_function;GO:0032405^MutLalpha complex binding^molecular_function;GO:0032407^MutSalpha complex binding^molecular_function;GO:0004672^protein kinase activity^molecular_function;GO:0004674^protein serine/threonine kinase activity^molecular_function;GO:0006974^cellular response to DNA damage stimulus^biological_process;GO:0071…	COG5032|KOG0890^UME^L	PF00454.26^Phosphatidylinositol 3- and 4-kinase	GT41	NA	NA
gene-SPHA_13205	10.0091	9.96187	9.49009	9.58669	11.0922	10.765	10.9265	10.8115	-1.125	1.4456e-10	5.5459e-10	XP_014778112.1^PREDICTED: serine/threonine-protein kinase LATS1-like^74.44%	Q8BYR2.3^RecName: Full=Serine/threonine-protein kinase LATS1; AltName: Full=Large tumor suppressor homolog 1; AltName: Full=WARTS protein kinase^73.1%	K08791|LATS1_2, Wts|http://www.genome.jp/dbget-bin/www_bget?ko:K08791	GO:0005524^ATP binding^molecular_function;GO:0030331^estrogen receptor binding^molecular_function;GO:0000287^magnesium ion binding^molecular_function;GO:0019901^protein kinase binding^molecular_function;GO:0004674^protein serine/threonine kinase activity^molecular_function;GO:0051301^cell division^biological_process;GO:0034613^cellular protein localization^biological_process;GO:0051220^cytoplasmi…	NA	PF00069.24^Protein kinase domain	NA	NA	o1030-1052i1059-1081o1085-1107i1112-1134o1149-1171i
gene-SPHA_13206	8.56244	7.74283	7.90052	8.24928	0	4.37597	4.08558	0	4.92532	1.29899e-14	6.64219e-14	XP_014772460.1^PREDICTED: secernin-3-like isoform X2^80.09%	Q3TMH2.1^RecName: Full=Secernin-3^42.96%	K14358|SCRN|http://www.genome.jp/dbget-bin/www_bget?ko:K14358	GO:0016805^dipeptidase activity^molecular_function;GO:0006887^exocytosis^biological_process	COG4690^secernin^E	PF03577.14^Peptidase family C69	NA	NA	NA
gene-SPHA_13216	8.96971	9.02037	9.03722	8.90866	0	5.08487	6.0204	7.47201	2.88665	0.000756543	0.00150881	XP_014772747.1^PREDICTED: mitochondrial chaperone BCS1-like^84.12%	Q7ZTL7.1^RecName: Full=Mitochondrial chaperone BCS1; AltName: Full=BCS1-like protein^72.36%	K08900|BCS1|http://www.genome.jp/dbget-bin/www_bget?ko:K08900	GO:0005524^ATP binding^molecular_function;GO:0034551^mitochondrial respiratory chain complex III assembly^biological_process;GO:0016021^integral component of membrane^cellular_component;GO:0005743^mitochondrial inner membrane^cellular_component	COG0465|KOG0743^BC1 (ubiquinol-cytochrome c reductase) synthesis-like^O	PF08740.10^BCS1 N terminal	NA	NA	NA
gene-SPHA_1323	6.53329	7.0266	6.80591	6.81044	5.42241	5.65559	2.32033	3.64542	2.03948	0.000764659	0.00152392	XP_014787707.1^PREDICTED: nucleoporin-like protein 2, partial^44.62%	Q5ZI22.1^RecName: Full=Nucleoporin-like protein 2^26.38%	NA	GO:0046872^metal ion binding^molecular_function;GO:0005049^nuclear export signal receptor activity^molecular_function;GO:0051028^mRNA transport^biological_process;GO:0015031^protein transport^biological_process;GO:0031965^nuclear membrane^cellular_component;GO:0005643^nuclear pore^cellular_component;GO:0005634^nucleus^cellular_component	NA	PF00642.23^Zinc finger C-x8-C-x5-C-x3-H type (and similar)	NA	NA	NA
gene-SPHA_13253	10.9118	10.6801	10.8333	10.7001	8.88967	8.16776	8.50976	9.3519	1.9916	4.05647e-14	2.00663e-13	XP_014779653.1^PREDICTED: copper chaperone for superoxide dismutase-like^52.82%	Q9WU84.1^RecName: Full=Copper chaperone for superoxide dismutase; AltName: Full=Superoxide dismutase copper chaperone^44.83%	K04569|CCS|http://www.genome.jp/dbget-bin/www_bget?ko:K04569	GO:0005507^copper ion binding^molecular_function;GO:0019899^enzyme binding^molecular_function;GO:0016532^superoxide dismutase copper chaperone activity^molecular_function;GO:0030001^metal ion transport^biological_process;GO:0055114^oxidation-reduction process^biological_process;GO:0051353^positive regulation of oxidoreductase activity^biological_process;GO:0019430^removal of superoxide radicals^b…	COG2608|KOG4656^Copper chaperone for superoxide^P	PF00080.19^Copper/zinc superoxide dismutase (SODC)	NA	NA	NA
gene-SPHA_13254	7.48055	7.6893	7.71004	7.59476	0	6.26227	0	0	3.35147	0.0197536	0.0314694	XP_021341894.1^protein Smaug homolog 1-like isoform X2^36.44%	Q8CBY1.2^RecName: Full=Protein Smaug homolog 1; Short=Smaug 1; Short=mSmaug 1; AltName: Full=Sterile alpha motif domain-containing protein 4A^32.41%	NA	GO:0003729^mRNA binding^molecular_function;GO:0030371^translation repressor activity^molecular_function;GO:0017148^negative regulation of translation^biological_process;GO:0000289^nuclear-transcribed mRNA poly(A) tail shortening^biological_process;GO:0045727^positive regulation of translation^biological_process;GO:0043488^regulation of mRNA stability^biological_process;GO:0030054^cell junction^ce…	KOG3791^SAM domain (Sterile alpha motif)^K	PF00536.29^SAM domain (Sterile alpha motif)	NA	NA	o637-659i666-688o698-720i727-749o753-775i1010-1032o1037-1059i1066-1088o1098-1120i1127-1149o1153-1175i1177-1199o1203-1225i1230-1252o1262-1284i1291-1313o1323-1345i1350-1372o1376-1398i1405-1427o1437-1459i1466-1488o1503-1525i1532-1554o1558-1575i1582-1604o
gene-SPHA_13256	8.57272	8.68315	8.34576	8.70968	5.10887	2.92368	4.64193	4.58659	4.18328	1.83694e-28	1.91253e-27	KOF84652.1^hypothetical protein OCBIM_22021703mg^39.47%	Q6AWC2.2^RecName: Full=Protein WWC2; AltName: Full=BH-3-only member B; AltName: Full=WW domain-containing protein 2^36.96%	K16685|WWC1|http://www.genome.jp/dbget-bin/www_bget?ko:K16685	GO:0019900^kinase binding^molecular_function;GO:0032947^molecular adaptor activity^molecular_function;GO:0035331^negative regulation of hippo signaling^biological_process;GO:0046621^negative regulation of organ growth^biological_process;GO:0000122^negative regulation of transcription by RNA polymerase II^biological_process;GO:0005829^cytosol^cellular_component	NA	PF00397.25^WW domain	NA	NA	o609-628i641-663o
gene-SPHA_13301	1.44332	1.59155	1.17821	1.74899	4.45567	6.5928	0	5.1514	-4.37051	2.69344e-05	6.38663e-05	NA	NA	NA	NA	NA	NA	NA	SignalP-TM	i32-54o69-91i96-118o128-150i155-177o187-209i
gene-SPHA_13306	8.0806	8.45278	8.02745	7.84079	10.989	12.5942	10.5304	10.5412	-3.33644	1.54328e-11	6.33005e-11	XP_013380030.1^putative phospholipase B-like 2 isoform X1^27.46%	Q8NHP8.2^RecName: Full=Putative phospholipase B-like 2; AltName: Full=76 kDa protein; Short=p76; AltName: Full=LAMA-like protein 2; AltName: Full=Lamina ancestor homolog 2; AltName: Full=Phospholipase B domain-containing protein 2; Contains: RecName: Full=Putative phospholipase B-like 2 32 kDa form; Contains: RecName: Full=Putative phospholipase B-like 2 45 kDa form; Flags: Precursor^51.9%	NA	GO:0016787^hydrolase activity^molecular_function;GO:0016042^lipid catabolic process^biological_process;GO:0070062^extracellular exosome^cellular_component;GO:0043202^lysosomal lumen^cellular_component	KOG3774^phospholipase B domain containing 2^T	PF04916.12^Phospholipase B	NA	NA	o218-240i247-266o271-293i300-322o332-354i366-388o398-420i427-444o448-470i477-499o504-523i530-549o553-575i582-604o
gene-SPHA_13311	4.56063	5.38467	5.28129	5.24764	9.14581	6.68805	9.40951	9.88434	-4.04957	5.64073e-12	2.38502e-11	KOF73887.1^hypothetical protein OCBIM_22037140mg^33.33%	NA	NA	NA	NA	PF06021.10^Aralkyl acyl-CoA:amino acid N-acyltransferase	NA	NA	NA
gene-SPHA_13335	10.7469	10.9571	10.7278	10.7609	8.79761	9.35136	8.631	9.0199	1.82282	1.55279e-23	1.28803e-22	KOF81238.1^hypothetical protein OCBIM_22026819mg, partial^26.01%	NA	NA	NA	NA	PF15718.4^Protein moonraker	NA	NA	NA
gene-SPHA_13337	10.9935	11.2429	11.2368	11.3051	7.8277	7.48277	7.70537	8.67176	3.20821	1.1392e-31	1.34139e-30	XP_014770210.1^PREDICTED: RNA polymerase II-associated protein 1-like^48.8%	Q3T1I9.1^RecName: Full=RNA polymerase II-associated protein 1^33.08%	NA	GO:0003677^DNA binding^molecular_function;GO:0003899^DNA-directed 5'-3' RNA polymerase activity^molecular_function;GO:0006366^transcription by RNA polymerase II^biological_process;GO:0005634^nucleus^cellular_component	KOG1894^RPAP1-like, N-terminal^K	PF08620.9^RPAP1-like, C-terminal	NA	NA	NA
gene-SPHA_13366	9.3117	9.12554	8.82221	9.03309	12.3452	12.9494	12.0068	11.7893	-3.26086	4.78412e-31	5.52266e-30	XP_014784276.1^PREDICTED: transmembrane protein 106B-like^63.86%	Q6AYA5.1^RecName: Full=Transmembrane protein 106B^37.44%	NA	GO:0048813^dendrite morphogenesis^biological_process;GO:0007041^lysosomal transport^biological_process;GO:0032418^lysosome localization^biological_process;GO:0007040^lysosome organization^biological_process;GO:0016021^integral component of membrane^cellular_component;GO:0031902^late endosome membrane^cellular_component;GO:0005765^lysosomal membrane^cellular_component;GO:0005764^lysosome^cellular_…	NA	PF07092.11^Protein of unknown function (DUF1356)	NA	NA	o118-140i
gene-SPHA_13367	9.58427	9.54367	9.7576	9.6193	8.35626	5.3408	7.39889	7.92353	2.0317	9.17635e-05	0.000204663	XP_014780209.1^PREDICTED: GPI ethanolamine phosphate transferase 2-like isoform X1^44.82%	Q5H8A4.1^RecName: Full=GPI ethanolamine phosphate transferase 2; AltName: Full=GPI7 homolog; Short=hGPI7; AltName: Full=Phosphatidylinositol-glycan biosynthesis class G protein; Short=PIG-G^34.13%	K05310|GPI7|http://www.genome.jp/dbget-bin/www_bget?ko:K05310	GO:0051267^CP2 mannose-ethanolamine phosphotransferase activity^molecular_function;GO:0016780^phosphotransferase activity, for other substituted phosphate groups^molecular_function;GO:0006506^GPI anchor biosynthetic process^biological_process;GO:0016254^preassembly of GPI anchor in ER membrane^biological_process;GO:0005783^endoplasmic reticulum^cellular_component;GO:0005789^endoplasmic reticulum …	COG1524|KOG2125^phosphatidylinositol glycan anchor biosynthesis, class G^T	PF01663.21^Type I phosphodiesterase / nucleotide pyrophosphatase	NA	NA	o344-366i373-395o415-437i450-472o482-499i540-557o581-600i612-628o683-705i726-745o776-798i
gene-SPHA_13368	10.9897	10.8906	10.6809	10.8852	12.4232	13.1768	12.5286	12.558	-1.83916	1.2725e-19	8.74214e-19	KOF91624.1^hypothetical protein OCBIM_22008353mg^95.12%	Q61466.3^RecName: Full=SWI/SNF-related matrix-associated actin-dependent regulator of chromatin subfamily D member 1; AltName: Full=60 kDa BRG-1/Brm-associated factor subunit A; AltName: Full=BRG1-associated factor 60A; Short=BAF60A; AltName: Full=Protein D15KZ1; AltName: Full=SWI/SNF complex 60 kDa subunit^75.22%	K11650|SMARCD|http://www.genome.jp/dbget-bin/www_bget?ko:K11650	GO:0003682^chromatin binding^molecular_function;GO:0032947^molecular adaptor activity^molecular_function;GO:0005102^signaling receptor binding^molecular_function;GO:0071398^cellular response to fatty acid^biological_process;GO:0006338^chromatin remodeling^biological_process;GO:0048096^chromatin-mediated maintenance of transcription^biological_process;GO:0007399^nervous system development^biologic…	COG5531|KOG2570^SWI SNF-related matrix-associated actin-dependent regulator of chromatin subfamily D^K	PF02201.17^SWIB/MDM2 domain	NA	SignalP-TM	i20-42o
gene-SPHA_13372	6.12978	5.75115	5.44917	5.67554	11.204	11.5689	11.3069	11.0495	-5.54836	1.93635e-162	2.90823e-160	XP_021350778.1^protein FAM134C-like isoform X2^29.57%	Q86VR2.1^RecName: Full=Reticulophagy regulator 3^35.75%	NA	GO:0010976^positive regulation of neuron projection development^biological_process;GO:0016021^integral component of membrane^cellular_component;GO:0032991^protein-containing complex^cellular_component	NA	PF02453.16^Reticulon	NA	SignalP-TM	i36-53o58-80i136-153o157-179i191-213o
gene-SPHA_13378	9.80078	9.26547	9.74915	9.72282	7.8277	7.50909	8.41163	7.72848	1.74807	4.05956e-12	1.73308e-11	XP_014776126.1^PREDICTED: glyoxylate reductase/hydroxypyruvate reductase-like^61.86%	Q9UBQ7.1^RecName: Full=Glyoxylate reductase/hydroxypyruvate reductase^51.87%	K00049|GRHPR|http://www.genome.jp/dbget-bin/www_bget?ko:K00049	GO:0031406^carboxylic acid binding^molecular_function;GO:0008465^glycerate dehydrogenase activity^molecular_function;GO:0030267^glyoxylate reductase (NADP) activity^molecular_function;GO:0016618^hydroxypyruvate reductase activity^molecular_function;GO:0051287^NAD binding^molecular_function;GO:0070402^NADPH binding^molecular_function;GO:0016616^oxidoreductase activity, acting on the CH-OH group of…	COG1052|KOG0069^Glyoxylate reductase hydroxypyruvate reductase^E	PF02826.18^D-isomer specific 2-hydroxyacid dehydrogenase, NAD binding domain	NA	NA	NA
gene-SPHA_13380	9.10586	9.10062	9.03166	9.33804	6.66569	6.43698	5.04245	6.81119	2.78087	5.2483e-19	3.49013e-18	XP_014779624.1^PREDICTED: sickle tail protein-like^49.1%	Q7PQ25.4^RecName: Full=Coiled-coil domain-containing protein AGAP005037^29.31%	NA	NA	NA	PF03915.12^Actin interacting protein 3	NA	NA	NA
gene-SPHA_13384	7.59312	8.25539	7.46188	7.88469	5.10887	6.94103	6.40741	6.13096	1.54423	0.000148934	0.000324433	XP_014770234.1^PREDICTED: 5'-AMP-activated protein kinase subunit gamma-1-like isoform X1^89.4%	Q91WG5.2^RecName: Full=5'-AMP-activated protein kinase subunit gamma-2; Short=AMPK gamma2; Short=AMPK subunit gamma-2^68.32%	K07200|PRKAG|http://www.genome.jp/dbget-bin/www_bget?ko:K07200	GO:0043531^ADP binding^molecular_function;GO:0016208^AMP binding^molecular_function;GO:0004679^AMP-activated protein kinase activity^molecular_function;GO:0005524^ATP binding^molecular_function;GO:0004862^cAMP-dependent protein kinase inhibitor activity^molecular_function;GO:0008603^cAMP-dependent protein kinase regulator activity^molecular_function;GO:0008607^phosphorylase kinase regulator activ…	COG0517|KOG1764^protein kinase, AMP-activated, gamma^C	PF00571.27^CBS domain	NA	NA	NA
gene-SPHA_13395	7.40729	7.81395	7.85245	7.82418	11.6871	13.2366	11.4269	11.1134	-4.40031	1.22592e-20	8.91221e-20	KOF72054.1^hypothetical protein OCBIM_22000104mg^48.7%	Q6IUU3.1^RecName: Full=Sulfhydryl oxidase 1; Short=rQSOX; Short=rSOx; AltName: Full=FAD-dependent sulfhydryl oxidase-2; Short=SOx-2; AltName: Full=Quiescin Q6; Flags: Precursor^33.1%	K10758|QSOX|http://www.genome.jp/dbget-bin/www_bget?ko:K10758	GO:0016971^flavin-linked sulfhydryl oxidase activity^molecular_function;GO:0003756^protein disulfide isomerase activity^molecular_function;GO:0045454^cell redox homeostasis^biological_process;GO:0016242^negative regulation of macroautophagy^biological_process;GO:0070062^extracellular exosome^cellular_component;GO:0005615^extracellular space^cellular_component;GO:0030173^integral component of Golg…	KOG1731^Quiescin Q6 sulfhydryl oxidase^O	PF04777.12^Erv1 / Alr family	NA	SignalP-TM	i7-29o44-66i123-145o165-187i272-294o339-361i363-385o400-422i435-457o462-484i489-511o526-548i555-577o587-609i616-638o648-670i677-699o714-736i748-770o1280-1302i
gene-SPHA_13428	5.83923	4.45236	3.89652	4.42384	7.43237	7.99226	6.59793	7.23531	-2.59105	2.90988e-06	7.6456e-06	XP_014788745.1^PREDICTED: isotocin receptor-like^71.85%	O97772.1^RecName: Full=Cholecystokinin receptor type A; Short=CCK-A receptor; Short=CCK-AR; AltName: Full=Cholecystokinin-1 receptor; Short=CCK1-R^29.73%	K04194|CCKAR|http://www.genome.jp/dbget-bin/www_bget?ko:K04194	GO:0004951^cholecystokinin receptor activity^molecular_function;GO:0016021^integral component of membrane^cellular_component;GO:0005886^plasma membrane^cellular_component	KOG3656^Receptor^U	PF00001.20^7 transmembrane receptor (rhodopsin family)	NA	SignalP-TM	o22-44i57-79o94-113i134-156o199-221i336-358o363-385i
gene-SPHA_13433	8.04078	8.20582	8.02326	8.30898	6.40549	6.43698	6.0204	7.03878	1.63561	7.75706e-11	3.03195e-10	XP_014778262.1^PREDICTED: isoaspartyl peptidase/L-asparaginase-like^64.41%	Q5BKW9.1^RecName: Full=Isoaspartyl peptidase/L-asparaginase; AltName: Full=Asparaginase-like protein 1; AltName: Full=Beta-aspartyl-peptidase; AltName: Full=Isoaspartyl dipeptidase; AltName: Full=L-asparagine amidohydrolase; Contains: RecName: Full=Isoaspartyl peptidase/L-asparaginase alpha chain; Contains: RecName: Full=Isoaspartyl peptidase/L-asparaginase beta chain; Flags: Precursor^49.13%	K13051|iaaA, ASRGL1|http://www.genome.jp/dbget-bin/www_bget?ko:K13051	GO:0004067^asparaginase activity^molecular_function;GO:0008798^beta-aspartyl-peptidase activity^molecular_function;GO:0016787^hydrolase activity^molecular_function;GO:0033345^asparagine catabolic process via L-aspartate^biological_process;GO:0051604^protein maturation^biological_process;GO:0005737^cytoplasm^cellular_component;GO:0001917^photoreceptor inner segment^cellular_component	COG1446|KOG1592^Asparaginase like 1^E	PF01112.17^Asparaginase	NA	NA	NA
gene-SPHA_13472	5.40982	5.12852	4.94514	5.04473	6.17403	5.91385	6.0204	6.70904	-1.11436	0.000398581	0.000826309	KOF92093.1^hypothetical protein OCBIM_22007287mg^100.0%	Q91614.2^RecName: Full=Neuronal calcium sensor 1; Short=NCS-1; AltName: Full=Frequenin^75.97%	K19932|NCS1|http://www.genome.jp/dbget-bin/www_bget?ko:K19932	GO:0005509^calcium ion binding^molecular_function;GO:0005245^voltage-gated calcium channel activity^molecular_function;GO:0010975^regulation of neuron projection development^biological_process;GO:0030054^cell junction^cellular_component;GO:0005794^Golgi apparatus^cellular_component;GO:0048471^perinuclear region of cytoplasm^cellular_component;GO:0014069^postsynaptic density^cellular_component;GO:…	COG5126|KOG0044^neuronal calcium sensor 1^T	PF13499.5^EF-hand domain pair	NA	NA	NA
gene-SPHA_13501	0	0	0	0	4.7077	0	5.48989	5.29934	-9.17029	9.92279e-06	2.46854e-05	NA	NA	NA	NA	NA	NA	NA	NA	o4-23i84-106o
gene-SPHA_13509	7.61497	7.15954	6.78293	8.06228	5.10887	4.37597	0	5.87204	2.68596	0.000250072	0.000530187	XP_021376576.1^uncharacterized protein LOC110465226 isoform X1^30.65%	NA	NA	NA	NA	PF04488.14^Glycosyltransferase sugar-binding region containing DXD motif	GT32	SignalP-TM	i13-35o39-61i130-152o
gene-SPHA_13510	1.30674	0.811591	0	0	6.54145	7.85532	7.67749	4.58659	-7.93686	1.46369e-12	6.45155e-12	XP_014778512.1^PREDICTED: neuroendocrine convertase 1-like^63.13%	P28840.1^RecName: Full=Neuroendocrine convertase 1; Short=NEC 1; AltName: Full=Prohormone convertase 1; AltName: Full=Proprotein convertase 1; Short=PC1; Flags: Precursor^55.97%	K01359|PCSK1|http://www.genome.jp/dbget-bin/www_bget?ko:K01359	GO:0051087^chaperone binding^molecular_function;GO:0004175^endopeptidase activity^molecular_function;GO:0043559^insulin binding^molecular_function;GO:0044877^protein-containing complex binding^molecular_function;GO:0004252^serine-type endopeptidase activity^molecular_function;GO:0022008^neurogenesis^biological_process;GO:0031016^pancreas development^biological_process;GO:0016486^peptide hormone p…	COG1404|COG4935|KOG3525^proprotein convertase subtilisin kexin type 1^O	PF00082.21^Subtilase family	NA	NA	NA
gene-SPHA_13513	4.22388	4.17924	3.79517	3.89772	4.15008	6.26227	6.53718	4.33552	-1.7311	0.00623097	0.0108216	XP_014778505.1^PREDICTED: peptidyl-alpha-hydroxyglycine alpha-amidating lyase 2-like^64.85%	Q9W1L5.2^RecName: Full=Peptidyl-alpha-hydroxyglycine alpha-amidating lyase 2; AltName: Full=Peptidylamidoglycolate lyase 2; Short=dPAL2; Flags: Precursor^41.81%	NA	GO:0046872^metal ion binding^molecular_function;GO:0004598^peptidylamidoglycolate lyase activity^molecular_function;GO:0004504^peptidylglycine monooxygenase activity^molecular_function;GO:0044237^cellular metabolic process^biological_process;GO:0001519^peptide amidation^biological_process;GO:0005576^extracellular region^cellular_component	KOG3567^peptidyl-glycine alpha-amidating monooxygenase^O	PF01436.20^NHL repeat	NA	NA	NA
gene-SPHA_13596	9.16014	9.01898	9.07623	8.86793	6.60491	7.1225	5.72596	6.04971	2.55963	1.28561e-17	7.89139e-17	XP_014770621.1^PREDICTED: kinesin light chain-like^77.97%	Q05090.1^RecName: Full=Kinesin light chain; Short=KLC^44.59%	K10407|KLC|http://www.genome.jp/dbget-bin/www_bget?ko:K10407	GO:0003777^microtubule motor activity^molecular_function;GO:0005737^cytoplasm^cellular_component;GO:0005871^kinesin complex^cellular_component;GO:0005874^microtubule^cellular_component	COG0457|KOG1840^Kinesin light chain^Z	PF13424.5^Tetratricopeptide repeat	GT41	NA	NA
gene-SPHA_13606	11.656	11.3005	11.4581	11.5326	13.3834	13.6961	13.498	13.3792	-2.00314	1.58973e-55	4.15625e-54	KOF77746.1^hypothetical protein OCBIM_22031709mg^66.09%	P20072.2^RecName: Full=Annexin A7; AltName: Full=Annexin VII; AltName: Full=Annexin-7; AltName: Full=Synexin^48.43%	K17095|ANXA7_11|http://www.genome.jp/dbget-bin/www_bget?ko:K17095	GO:0005509^calcium ion binding^molecular_function;GO:0005544^calcium-dependent phospholipid binding^molecular_function;GO:0048306^calcium-dependent protein binding^molecular_function;GO:0042802^identical protein binding^molecular_function;GO:0005178^integrin binding^molecular_function;GO:0006874^cellular calcium ion homeostasis^biological_process;GO:0030855^epithelial cell differentiation^biologi…	KOG0819^Annexin A13^U	PF00191.19^Annexin	NA	NA	NA
gene-SPHA_13615	11.0675	10.9846	11.1377	11.0609	13.2912	12.3357	13.371	13.2708	-2.05905	1.41523e-17	8.64945e-17	XP_025092300.1^succinate dehydrogenase^81.71%	Q8K2B3.1^RecName: Full=Succinate dehydrogenase^78.16%	K00234|SDHA, SDH1|http://www.genome.jp/dbget-bin/www_bget?ko:K00234	GO:0009055^electron transfer activity^molecular_function;GO:0050660^flavin adenine dinucleotide binding^molecular_function;GO:0008177^succinate dehydrogenase (ubiquinone) activity^molecular_function;GO:0000104^succinate dehydrogenase activity^molecular_function;GO:0006121^mitochondrial electron transport, succinate to ubiquinone^biological_process;GO:0007399^nervous system development^biological_…	COG1053|KOG2403^succinate dehydrogenase complex, subunit A, flavoprotein (Fp)^C	PF00890.23^FAD binding domain	AA3_1	NA	NA
gene-SPHA_13622	2.30164	1.17541	0.324917	1.63174	5.10887	0	5.3556	5.9636	-4.15521	0.000462974	0.000951007	XP_005155914.1^uncharacterized protein LOC101885620^36.39%	NA	NA	NA	NA	PF05380.12^Pao retrotransposon peptidase	NA	NA	o489-511i
gene-SPHA_13625	6.89368	6.81391	7.08086	6.95778	0	6.06346	4.39041	4.33552	2.18544	0.00291093	0.00532408	XP_014790318.1^PREDICTED: uncharacterized protein LOC106883720^88.19%	NA	NA	NA	NA	NA	NA	NA	NA
gene-SPHA_13659	7.89357	8.04325	7.73933	7.77837	0	0	6.26481	5.87204	2.80552	0.0120583	0.0200093	XP_014771398.1^PREDICTED: heterochromatin protein 1-like^66.0%	P29227.1^RecName: Full=Heterochromatin protein 1; Short=HP1^42.31%	K11585|CBX1, HP1B, SWI6|http://www.genome.jp/dbget-bin/www_bget?ko:K11585	GO:0003682^chromatin binding^molecular_function;GO:0030544^Hsp70 protein binding^molecular_function;GO:0030674^protein binding, bridging^molecular_function;GO:0044877^protein-containing complex binding^molecular_function;GO:0000182^rDNA binding^molecular_function;GO:0003723^RNA binding^molecular_function;GO:0099122^RNA polymerase II C-terminal domain binding^molecular_function;GO:0003696^satellit…	NA	PF01393.18^Chromo shadow domain	NA	NA	i218-235o281-303i310-332o
gene-SPHA_13662	9.76864	9.71851	9.69259	9.71878	4.45567	4.93758	6.10655	7.50286	3.50076	2.85454e-09	9.90181e-09	XP_014786030.1^PREDICTED: uncharacterized protein LOC106880552^41.23%	Q99708.2^RecName: Full=DNA endonuclease RBBP8; AltName: Full=CtBP-interacting protein; Short=CtIP; AltName: Full=Retinoblastoma-binding protein 8; Short=RBBP-8; AltName: Full=Retinoblastoma-interacting protein and myosin-like; Short=RIM; AltName: Full=Sporulation in the absence of SPO11 protein 2 homolog; Short=SAE2^34.03%	NA	GO:0003684^damaged DNA binding^molecular_function;GO:0000406^double-strand/single-strand DNA junction binding^molecular_function;GO:0003690^double-stranded DNA binding^molecular_function;GO:0070336^flap-structured DNA binding^molecular_function;GO:0042802^identical protein binding^molecular_function;GO:0001103^RNA polymerase II repressing transcription factor binding^molecular_function;GO:0003697…	NA	PF08573.9^DNA repair protein endonuclease SAE2/CtIP C-terminus	NA	NA	NA
gene-SPHA_13684	5.55257	0.323907	4.03634	6.23357	0	2.92368	0	0	4.21601	0.0258998	0.0403724	KOF79481.1^hypothetical protein OCBIM_220293991mg, partial^58.17%	Q8N475.2^RecName: Full=Follistatin-related protein 5; AltName: Full=Follistatin-like protein 5; Flags: Precursor^38.36%	NA	GO:0005509^calcium ion binding^molecular_function;GO:0005576^extracellular region^cellular_component	NA	PF13927.5^Immunoglobulin domain	NA	SignalP-TM	o5-23i35-54o
gene-SPHA_1369	3.46873	3.1787	3.01303	3.73669	11.3478	6.9792	11.0431	10.796	-7.46175	1.19469e-25	1.0924e-24	KOF81743.1^hypothetical protein OCBIM_22026176mg^41.57%	NA	NA	NA	NA	NA	NA	NA	NA
gene-SPHA_13692	3.5914	4.07537	4.1638	5.06748	0	0	0	0	4.7662	0.000413189	0.000854711	KOF79483.1^hypothetical protein OCBIM_22029401mg^32.41%	NA	NA	NA	NA	NA	NA	NA	NA
gene-SPHA_1370	9.08448	9.10985	8.97413	8.98385	7.12124	5.65559	6.53718	6.76102	2.45762	5.44112e-19	3.61325e-18	KOF68248.1^hypothetical protein OCBIM_22007778mg^51.72%	NA	NA	NA	NA	PF10473.8^Leucine-rich repeats of kinetochore protein Cenp-F/LEK1	NA	NA	NA
gene-SPHA_1371	7.28082	7.36516	7.27453	7.20355	6.25538	5.3408	6.59793	5.66937	1.26432	2.02912e-05	4.88108e-05	NA	NA	NA	NA	NA	PF05769.10^SIKE family	NA	NA	NA
gene-SPHA_13726	9.50845	0	0	9.68837	0	0	0	0	22.4367	3.32585e-11	1.33317e-10	XP_014786040.1^PREDICTED: forkhead box protein C1-A-like^69.73%	Q63246.2^RecName: Full=Forkhead box protein C2; AltName: Full=Brain factor 3; Short=BF-3; AltName: Full=HFH-BF-3^65.32%	K09396|FOXC|http://www.genome.jp/dbget-bin/www_bget?ko:K09396	GO:0031490^chromatin DNA binding^molecular_function;GO:0003677^DNA binding^molecular_function;GO:0001228^DNA-binding transcription activator activity, RNA polymerase II-specific^molecular_function;GO:0003700^DNA-binding transcription factor activity^molecular_function;GO:0000981^DNA-binding transcription factor activity, RNA polymerase II-specific^molecular_function;GO:0042802^identical protein b…	COG5025|KOG2294^forkhead box^K	PF00250.17^Forkhead domain	NA	NA	o622-644i651-673o683-705i742-761o
gene-SPHA_13763	8.37449	8.18974	7.92171	8.7454	0	3.44383	0	0	6.84035	3.73801e-14	1.85299e-13	XP_014786167.1^PREDICTED: disintegrin and metalloproteinase domain-containing protein 15-like isoform X2^73.3%	Q13443.1^RecName: Full=Disintegrin and metalloproteinase domain-containing protein 9; Short=ADAM 9; AltName: Full=Cellular disintegrin-related protein; AltName: Full=Meltrin-gamma; AltName: Full=Metalloprotease/disintegrin/cysteine-rich protein 9; AltName: Full=Myeloma cell metalloproteinase; Flags: Precursor^31.33%	NA	GO:0005518^collagen binding^molecular_function;GO:0005178^integrin binding^molecular_function;GO:0043236^laminin binding^molecular_function;GO:0046872^metal ion binding^molecular_function;GO:0004222^metalloendopeptidase activity^molecular_function;GO:0008237^metallopeptidase activity^molecular_function;GO:0005080^protein kinase C binding^molecular_function;GO:0017124^SH3 domain binding^molecular_…	KOG3607^ADAM cysteine-rich^O	PF01421.18^Reprolysin (M12B) family zinc metalloprotease	NA	SignalP-TM	o15-37i50-72o77-99i106-128o138-160i173-195o210-232i974-996o
gene-SPHA_13769	9.55395	9.67119	9.55886	9.33453	0	8.61829	5.04245	6.76102	2.47514	0.0166899	0.0270028	XP_014786164.1^PREDICTED: glycoprotein-N-acetylgalactosamine 3-beta-galactosyltransferase 1-like^65.38%	Q7K237.1^RecName: Full=Glycoprotein-N-acetylgalactosamine 3-beta-galactosyltransferase 1; AltName: Full=Core 1 O-glycan T-synthase; AltName: Full=Core 1 UDP-galactose:N-acetylgalactosamine-alpha-R beta 1,3-galactosyltransferase 1; AltName: Full=Core 1 beta1,3-galactosyltransferase 1; Short=C1GalT1; Short=Core 1 beta3-Gal-T1^57.05%	K00731|C1GALT1|http://www.genome.jp/dbget-bin/www_bget?ko:K00731	GO:0048531^beta-1,3-galactosyltransferase activity^molecular_function;GO:0016263^glycoprotein-N-acetylgalactosamine 3-beta-galactosyltransferase activity^molecular_function;GO:0046872^metal ion binding^molecular_function;GO:0021551^central nervous system morphogenesis^biological_process;GO:0009247^glycolipid biosynthetic process^biological_process;GO:0055001^muscle cell development^biological_pro…	KOG2246^Fringe-like^G	PF02434.15^Fringe-like	GT31	NA	NA
gene-SPHA_13770	13.495	13.007	13.4804	13.3795	17.0473	16.1319	17.1325	17.098	-3.55275	2.57982e-43	4.59292e-42	XP_014786159.1^PREDICTED: glyceraldehyde-3-phosphate dehydrogenase-like isoform X3^77.41%	P17244.2^RecName: Full=Glyceraldehyde-3-phosphate dehydrogenase; Short=GAPDH; AltName: Full=Peptidyl-cysteine S-nitrosylase GAPDH^77.37%	K00134|GAPDH, gapA|http://www.genome.jp/dbget-bin/www_bget?ko:K00134	GO:0004365^glyceraldehyde-3-phosphate dehydrogenase (NAD+) (phosphorylating) activity^molecular_function;GO:0008017^microtubule binding^molecular_function;GO:0051287^NAD binding^molecular_function;GO:0050661^NADP binding^molecular_function;GO:0035605^peptidyl-cysteine S-nitrosylase activity^molecular_function;GO:0006006^glucose metabolic process^biological_process;GO:0006096^glycolytic process^bi…	COG0057|KOG0657^Glyceraldehyde-3-phosphate dehydrogenase^G	PF02800.19^Glyceraldehyde 3-phosphate dehydrogenase, C-terminal domain	NA	NA	NA
gene-SPHA_13771	9.90979	9.8164	9.52068	9.34446	6.08781	5.2185	6.91688	6.65513	3.33928	2.87087e-21	2.15132e-20	XP_014773051.1^PREDICTED: LETM1 domain-containing protein 1-like^67.51%	Q28EM8.1^RecName: Full=LETM1 domain-containing protein 1^26.01%	NA	GO:0043022^ribosome binding^molecular_function;GO:0016021^integral component of membrane^cellular_component;GO:0005743^mitochondrial inner membrane^cellular_component;GO:0005741^mitochondrial outer membrane^cellular_component	NA	PF07766.12^LETM1-like protein	CBM37	NA	NA
gene-SPHA_13823	11.0452	11.2541	10.8727	10.8446	9.05784	8.79985	9.76784	9.7685	1.60541	1.86549e-09	6.56291e-09	XP_014787024.1^PREDICTED: elongator complex protein 5-like, partial^45.97%	NA	NA	NA	NA	PF10483.8^Elongator subunit Iki1	NA	NA	NA
gene-SPHA_13861	8.57551	8.549	8.99927	8.47135	0	5.08487	5.92877	5.9636	3.38738	2.65852e-08	8.4974e-08	KOF66715.1^hypothetical protein OCBIM_22011537mg^51.22%	Q9Y2P4.1^RecName: Full=Long-chain fatty acid transport protein 6; Short=FATP-6; Short=Fatty acid transport protein 6; AltName: Full=Fatty-acid-coenzyme A ligase, very long-chain 2; AltName: Full=Solute carrier family 27 member 6; AltName: Full=Very long-chain acyl-CoA synthetase homolog 1; Short=VLCSH1; Short=hVLCS-H1^36.78%	K08749|SLC27A6, FATP6|http://www.genome.jp/dbget-bin/www_bget?ko:K08749	GO:0005324^long-chain fatty acid transporter activity^molecular_function;GO:0004467^long-chain fatty acid-CoA ligase activity^molecular_function;GO:0000166^nucleotide binding^molecular_function;GO:0031957^very long-chain fatty acid-CoA ligase activity^molecular_function;GO:0015909^long-chain fatty acid transport^biological_process;GO:0000038^very long-chain fatty acid metabolic process^biological…	KOG1179^solute carrier family 27 (fatty acid transporter), member 6^I	PF00501.27^AMP-binding enzyme	NA	NA	o396-418i516-546o561-583i
gene-SPHA_13862	9.04544	8.72409	10.0383	9.05958	6.66569	5.91385	5.04245	5.55625	3.41688	6.8398e-14	3.3298e-13	NA	NA	NA	NA	NA	PF01292.19^Prokaryotic cytochrome b561	NA	SignalP-TM	o43-62i83-101o111-133i207-224o234-253i266-285o295-317i330-348o
gene-SPHA_13962	9.64307	9.97564	9.60452	9.64127	4.15008	5.83279	0	6.2809	4.48696	1.07874e-10	4.17252e-10	XP_021354706.1^uncharacterized protein LOC110451168 isoform X1^67.7%	Q8K3P5.2^RecName: Full=CCR4-NOT transcription complex subunit 6; AltName: Full=CCR4 carbon catabolite repression 4-like; AltName: Full=Carbon catabolite repressor protein 4 homolog; AltName: Full=Cytoplasmic deadenylase >Q6AXU9.1 RecName: Full=CCR4-NOT transcription complex subunit 6; AltName: Full=CCR4 carbon catabolite repression 4-like; AltName: Full=Carbon catabolite repressor protein 4 homol…	K12603|CNOT6, CCR4|http://www.genome.jp/dbget-bin/www_bget?ko:K12603	GO:0004532^exoribonuclease activity^molecular_function;GO:0046872^metal ion binding^molecular_function;GO:0004535^poly(A)-specific ribonuclease activity^molecular_function;GO:0003723^RNA binding^molecular_function;GO:0043928^exonucleolytic catabolism of deadenylated mRNA^biological_process;GO:0031047^gene silencing by RNA^biological_process;GO:0070966^nuclear-transcribed mRNA catabolic process, n…	COG5239|KOG0620^Endonuclease/Exonuclease/phosphatase family^K	PF03372.22^Endonuclease/Exonuclease/phosphatase family	NA	NA	NA
gene-SPHA_13963	9.45795	9.29467	9.53843	9.33921	6.83403	5.91385	7.17792	7.44048	2.48385	1.54888e-16	8.92897e-16	XP_022312968.1^DNA-directed RNA polymerase III subunit RPC8-like^69.59%	Q9D2C6.2^RecName: Full=DNA-directed RNA polymerase III subunit RPC8; AltName: Full=DNA-directed RNA polymerase III subunit H; AltName: Full=RNA polymerase III subunit C7^60.89%	K03022|RPC8, POLR3H|http://www.genome.jp/dbget-bin/www_bget?ko:K03022	GO:0003677^DNA binding^molecular_function;GO:0003899^DNA-directed 5'-3' RNA polymerase activity^molecular_function;GO:0051607^defense response to virus^biological_process;GO:0045087^innate immune response^biological_process;GO:0006139^nucleobase-containing compound metabolic process^biological_process;GO:0006383^transcription by RNA polymerase III^biological_process;GO:0006384^transcription initi…	COG1095|KOG3297^Polymerase (RNA) III (DNA directed) polypeptide H (22.9kD)^K	PF08292.11^RNA polymerase III subunit Rpc25	NA	NA	NA
gene-SPHA_13964	9.35022	10.0436	9.82303	9.88251	10.9345	11.153	10.8222	10.567	-1.08905	2.02196e-07	5.96574e-07	XP_011433527.1^PREDICTED: CCR4-NOT transcription complex subunit 3-like isoform X6^63.02%	O75175.1^RecName: Full=CCR4-NOT transcription complex subunit 3; AltName: Full=CCR4-associated factor 3; AltName: Full=Leukocyte receptor cluster member 2^60.55%	K12580|CNOT3, NOT3|http://www.genome.jp/dbget-bin/www_bget?ko:K12580	GO:0006977^DNA damage response, signal transduction by p53 class mediator resulting in cell cycle arrest^biological_process;GO:0031047^gene silencing by RNA^biological_process;GO:0017148^negative regulation of translation^biological_process;GO:0000289^nuclear-transcribed mRNA poly(A) tail shortening^biological_process;GO:0120162^positive regulation of cold-induced thermogenesis^biological_process…	COG5665|KOG2150^CCR4-NOT transcription complex, subunit 3^K	PF04065.14^Not1 N-terminal domain, CCR4-Not complex component	NA	NA	NA
gene-SPHA_13965	2.43868	0	0	0	5.79314	6.94103	6.7662	6.99604	-6.53417	2.18256e-05	5.22633e-05	XP_013774373.1^uncharacterized protein LOC106459308^20.66%	NA	NA	NA	NA	PF01607.23^Chitin binding Peritrophin-A domain	CBM14	SignalP-TM	i39-61o
gene-SPHA_13967	6.21334	6.47328	6.70124	6.64632	5.55685	0	4.64193	4.03134	2.11886	0.00271679	0.00499162	XP_021354782.1^ras-related protein Rab-37-like isoform X2^83.66%	Q29RR0.1^RecName: Full=Ras-related protein Rab-26^72.11%	K07914|RAB37|http://www.genome.jp/dbget-bin/www_bget?ko:K07914	GO:0019002^GMP binding^molecular_function;GO:0005525^GTP binding^molecular_function;GO:0003924^GTPase activity^molecular_function;GO:0035272^exocrine system development^biological_process;GO:0043001^Golgi to plasma membrane protein transport^biological_process;GO:0006886^intracellular protein transport^biological_process;GO:0032482^Rab protein signal transduction^biological_process;GO:0045055^reg…	KOG0083^RAB26, member RAS oncogene family^U	PF00071.21^Ras family	NA	NA	o302-324i329-346o
gene-SPHA_13994	11.0397	10.81	11.156	10.9888	12.1674	11.2557	12.3766	12.4749	-1.13625	3.65769e-05	8.55521e-05	XP_014785448.1^PREDICTED: biotin--protein ligase-like^53.37%	P50747.1^RecName: Full=Biotin--protein ligase; AltName: Full=Biotin apo-protein ligase; Includes: RecName: Full=Biotin--^32.84%	K01942|HLCS|http://www.genome.jp/dbget-bin/www_bget?ko:K01942	GO:0005524^ATP binding^molecular_function;GO:0009374^biotin binding^molecular_function;GO:0004077^biotin-[acetyl-CoA-carboxylase] ligase activity^molecular_function;GO:0004078^biotin-[methylcrotonoyl-CoA-carboxylase] ligase activity^molecular_function;GO:0004079^biotin-[methylmalonyl-CoA-carboxytransferase] ligase activity^molecular_function;GO:0004080^biotin-[propionyl-CoA-carboxylase (ATP-hydro…	COG0340|KOG1536^Biotin-protein ligase, N terminal^H	PF03099.18^Biotin/lipoate A/B protein ligase family	NA	NA	o676-698i700-719o723-742i
gene-SPHA_14065	8.65941	8.12357	8.70659	8.3902	8.24115	10.2008	9.82614	9.22811	-1.05961	0.00993152	0.016694	XP_014769150.1^PREDICTED: uncharacterized protein LOC106868418^69.67%	Q8QHJ9.2^RecName: Full=Interleukin-17 receptor D; Short=IL-17 receptor D; Short=IL-17RD; AltName: Full=Similar expression to FGF genes protein; Short=Sef; Flags: Precursor^32.0%	K05167|IL17RD, SEF|http://www.genome.jp/dbget-bin/www_bget?ko:K05167	GO:0030368^interleukin-17 receptor activity^molecular_function;GO:0009953^dorsal/ventral pattern formation^biological_process;GO:0000188^inactivation of MAPK activity^biological_process;GO:0040037^negative regulation of fibroblast growth factor receptor signaling pathway^biological_process;GO:0016021^integral component of membrane^cellular_component	NA	PF08357.10^SEFIR domain	NA	SignalP-TM	o260-282i450-472o
gene-SPHA_14067	6.89962	7.04321	7.13112	7.20098	0	0	4.85605	0	4.28356	6.90869e-05	0.000156309	XP_014769151.1^PREDICTED: vezatin-like^52.88%	Q3ZK22.2^RecName: Full=Vezatin^29.09%	NA	GO:0017022^myosin binding^molecular_function;GO:0098609^cell-cell adhesion^biological_process;GO:0043009^chordate embryonic development^biological_process;GO:0001669^acrosomal vesicle^cellular_component;GO:0005912^adherens junction^cellular_component;GO:0005829^cytosol^cellular_component;GO:0016021^integral component of membrane^cellular_component;GO:0005654^nucleoplasm^cellular_component;GO:0005…	NA	PF12632.6^Mysoin-binding motif of peroxisomes	NA	NA	o103-125i138-157o
gene-SPHA_14069	8.90761	8.7172	8.76807	8.80923	7.5007	4.93758	7.62006	7.40825	1.63927	0.000813115	0.00161525	XP_014785572.1^PREDICTED: phenylalanine--tRNA ligase, mitochondrial-like isoform X1^68.63%	Q99M01.1^RecName: Full=Phenylalanine--tRNA ligase, mitochondrial; AltName: Full=Phenylalanyl-tRNA synthetase; Short=PheRS; Flags: Precursor^56.73%	K01889|FARSA, pheS|http://www.genome.jp/dbget-bin/www_bget?ko:K01889	GO:0005524^ATP binding^molecular_function;GO:0004826^phenylalanine-tRNA ligase activity^molecular_function;GO:0000049^tRNA binding^molecular_function;GO:0006432^phenylalanyl-tRNA aminoacylation^biological_process;GO:0008033^tRNA processing^biological_process;GO:0005737^cytoplasm^cellular_component;GO:0005759^mitochondrial matrix^cellular_component;GO:0005739^mitochondrion^cellular_component	COG0016|COG0072|KOG2783^Phenylalanyl-tRNA synthetase^J	PF01409.19^tRNA synthetases class II core domain (F)	GT88	NA	NA
gene-SPHA_14071	7.75608	7.97993	7.9322	7.8523	4.92219	2.10229	3.69859	5.1514	3.60999	2.22083e-16	1.26665e-15	XP_014785568.1^PREDICTED: ELKS/Rab6-interacting/CAST family member 1-like^49.93%	Q8K3M6.1^RecName: Full=ERC protein 2; AltName: Full=CAZ-associated structural protein 1; Short=CAST1; Short=Cast; AltName: Full=Cytomatrix protein p110^38.5%	K16072|ERC1, CAST2, ELKS|http://www.genome.jp/dbget-bin/www_bget?ko:K16072	GO:0030165^PDZ domain binding^molecular_function;GO:0044877^protein-containing complex binding^molecular_function;GO:0007416^synapse assembly^biological_process;GO:0050808^synapse organization^biological_process;GO:0030054^cell junction^cellular_component;GO:0005856^cytoskeleton^cellular_component;GO:0005783^endoplasmic reticulum^cellular_component;GO:0005798^Golgi-associated vesicle^cellular_com…	KOG4809^ELKS RAB6-interacting CAST family member^U	PF10174.8^RIM-binding protein of the cytomatrix active zone	NA	NA	NA
gene-SPHA_14092	8.61491	8.93094	8.68018	8.79652	11.6022	13.141	10.3256	10.3967	-3.09319	2.73683e-07	7.97329e-07	XP_014777475.1^PREDICTED: ectonucleoside triphosphate diphosphohydrolase 4-like isoform X4^71.35%	Q9Y227.1^RecName: Full=Ectonucleoside triphosphate diphosphohydrolase 4; Short=NTPDase 4; AltName: Full=Lysosomal apyrase-like protein of 70 kDa; AltName: Full=Uridine-diphosphatase; Short=UDPase^49.79%	K12305|ENTPD4, LALP70|http://www.genome.jp/dbget-bin/www_bget?ko:K12305	GO:0045134^uridine-diphosphatase activity^molecular_function;GO:0034656^nucleobase-containing small molecule catabolic process^biological_process;GO:0006256^UDP catabolic process^biological_process;GO:0031410^cytoplasmic vesicle^cellular_component;GO:0000139^Golgi membrane^cellular_component;GO:0097637^integral component of autophagosome membrane^cellular_component;GO:0030173^integral component o…	COG5371|KOG1386^Ectonucleoside triphosphate diphosphohydrolase^F	PF01150.16^GDA1/CD39 (nucleoside phosphatase) family	NA	SignalP-TM	i21-43o565-587i
gene-SPHA_14096	8.2023	7.04596	6.81888	7.90536	5.10887	4.77353	6.18785	5.55625	2.13131	2.48665e-05	5.92215e-05	XP_014769019.1^PREDICTED: uncharacterized protein LOC106868331^73.03%	NA	NA	NA	NA	NA	NA	NA	NA
gene-SPHA_14097	12.2666	11.0878	10.9057	11.2546	12.5784	14.2812	13.5985	13.7226	-2.1802	4.34694e-07	1.2393e-06	XP_014769027.1^PREDICTED: uncharacterized protein LOC106868335^78.55%	Q0E908.1^RecName: Full=Hillarin; AltName: Full=D-Hillarin; Short=D-hil^34.46%	NA	GO:0046872^metal ion binding^molecular_function;GO:0005938^cell cortex^cellular_component;GO:0032154^cleavage furrow^cellular_component	COG5279|KOG4575^Kyphoscoliosis peptidase^D	PF01841.18^Transglutaminase-like superfamily	CBM35	NA	i73-95o110-132i137-159o174-196i232-254o
gene-SPHA_14102	6.43432	4.46885	4.85986	5.70487	8.0941	8.9706	8.23162	8.58791	-2.9715	1.59565e-09	5.63325e-09	NA	NA	NA	NA	NA	PF00047.24^Immunoglobulin domain	NA	SignalP-TM	NA
gene-SPHA_14104	5.13519	2.70879	2.96717	3.81945	6.54145	6.90183	0	7.19809	-2.58127	0.0170427	0.0275202	NA	NA	NA	NA	NA	PF13927.5^Immunoglobulin domain	NA	SignalP-TM	o312-334i
gene-SPHA_14109	8.32783	8.60789	8.5087	8.62113	6.78007	6.68805	6.59793	7.62008	1.54467	8.98741e-09	2.98973e-08	XP_014776234.1^PREDICTED: SMC5-SMC6 complex localization factor protein 2-like isoform X2^54.37%	NA	NA	NA	NA	PF14816.5^Family of unknown function, FAM178	NA	NA	NA
gene-SPHA_14113	7.26248	7.14165	7.08086	7.49548	0	0	0	4.03134	5.31686	2.05941e-11	8.38613e-11	XP_014778482.1^PREDICTED: transmembrane protein 180-like^57.36%	Q5ZKJ5.1^RecName: Full=Transmembrane protein 180; AltName: Full=Major facilitator superfamily domain-containing 13A^46.03%	NA	GO:0016021^integral component of membrane^cellular_component	NA	PF13347.5^MFS/sugar transport protein	NA	SignalP-TM	o166-188i212-234o244-263i314-336o351-373i386-408o508-530i
gene-SPHA_14114	11.2259	11.216	11.1998	11.1781	12.5545	12.0296	12.5624	12.4523	-1.21001	3.25768e-17	1.94881e-16	KOF67933.1^hypothetical protein OCBIM_22008560mg^84.54%	Q3T189.1^RecName: Full=Succinate dehydrogenase^79.77%	K00235|SDHB, SDH2|http://www.genome.jp/dbget-bin/www_bget?ko:K00235	GO:0051537^2 iron, 2 sulfur cluster binding^molecular_function;GO:0051538^3 iron, 4 sulfur cluster binding^molecular_function;GO:0051539^4 iron, 4 sulfur cluster binding^molecular_function;GO:0009055^electron transfer activity^molecular_function;GO:0046872^metal ion binding^molecular_function;GO:0008177^succinate dehydrogenase (ubiquinone) activity^molecular_function;GO:0048039^ubiquinone binding…	COG0479|KOG3049^Inherit from veNOG: Succinate dehydrogenase complex, subunit B, iron sulfur (Ip)^C	PF13085.5^2Fe-2S iron-sulfur cluster binding domain	NA	NA	NA
gene-SPHA_14115	6.23703	5.7376	5.80252	6.48244	0	0	4.08558	0	4.12815	2.07496e-05	4.98202e-05	XP_014778476.1^PREDICTED: octopamine receptor-like^42.4%	Q17232.1^RecName: Full=Octopamine receptor^48.75%	NA	GO:0004989^octopamine receptor activity^molecular_function;GO:0016021^integral component of membrane^cellular_component;GO:0005886^plasma membrane^cellular_component	KOG3656^Serpentine type 7TM GPCR chemoreceptor Srsx^T	PF00001.20^7 transmembrane receptor (rhodopsin family)	NA	NA	o77-99i112-134o149-170i191-213o233-255i728-750o760-782i
gene-SPHA_14130	9.35996	9.34077	9.14285	9.42155	11.0415	12.4857	10.6283	10.7388	-2.12511	9.61243e-07	2.64229e-06	XP_014779459.1^PREDICTED: probable replication factor C subunit 1^40.85%	P0CH95.1^RecName: Full=Histone lysine demethylase PHF8; AltName: Full=PHD finger protein 8; Short=zPHF8^31.12%	K19414|PHF2, JHDM1E|http://www.genome.jp/dbget-bin/www_bget?ko:K19414	GO:0003682^chromatin binding^molecular_function;GO:0071558^histone demethylase activity (H3-K27 specific)^molecular_function;GO:0051864^histone demethylase activity (H3-K36 specific)^molecular_function;GO:0032454^histone demethylase activity (H3-K9 specific)^molecular_function;GO:0035575^histone demethylase activity (H4-K20 specific)^molecular_function;GO:0046872^metal ion binding^molecular_funct…	KOG1633^jumonji C domain containing histone demethylase 1 homolog D (S. cerevisiae)^B	NA	NA	NA	NA
gene-SPHA_14131	8.68547	6.99563	8.06604	8.97109	4.7077	5.91385	3.16814	5.77426	3.14626	1.01871e-06	2.79536e-06	KOF96758.1^hypothetical protein OCBIM_22033730mg^69.43%	Q8WXX0.2^RecName: Full=Dynein heavy chain 7, axonemal; AltName: Full=Axonemal beta dynein heavy chain 7; AltName: Full=Ciliary dynein heavy chain 7; AltName: Full=Dynein heavy chain-like protein 2; AltName: Full=hDHC2^64.01%	K10408|DNAH|http://www.genome.jp/dbget-bin/www_bget?ko:K10408	GO:0005524^ATP binding^molecular_function;GO:0008569^ATP-dependent microtubule motor activity, minus-end-directed^molecular_function;GO:0005509^calcium ion binding^molecular_function;GO:0045505^dynein intermediate chain binding^molecular_function;GO:0045503^dynein light chain binding^molecular_function;GO:0051959^dynein light intermediate chain binding^molecular_function;GO:0003777^microtubule mo…	COG5245|KOG3595^Dynein, axonemal, heavy chain^Z	PF08393.12^Dynein heavy chain, N-terminal region 2	NA	NA	o3101-3123i3189-3211o3226-3248i3260-3282o3363-3385i3405-3427o
gene-SPHA_14132	12.1851	12.3645	12.2967	12.3515	10.0621	9.60429	9.91835	10.3034	2.31016	5.8776e-44	1.06933e-42	XP_014781390.1^PREDICTED: zygotic DNA replication licensing factor mcm3-like^78.81%	Q7ZXZ0.1^RecName: Full=Zygotic DNA replication licensing factor mcm3; AltName: Full=Zygotic minichromosome maintenance protein 3; Short=zMCM3^67.07%	K02541|MCM3|http://www.genome.jp/dbget-bin/www_bget?ko:K02541	GO:0005524^ATP binding^molecular_function;GO:0003677^DNA binding^molecular_function;GO:0004386^helicase activity^molecular_function;GO:0007049^cell cycle^biological_process;GO:0006270^DNA replication initiation^biological_process;GO:0030174^regulation of DNA-dependent DNA replication initiation^biological_process;GO:0042555^MCM complex^cellular_component;GO:0005634^nucleus^cellular_component	COG1241|KOG0479^Minichromosome maintenance complex component 3^L	PF00493.22^MCM2/3/5 family	NA	NA	NA
gene-SPHA_14133	10.0684	10.2144	9.92626	10.2225	14.0844	12.3494	14.2197	14.3072	-3.80681	5.67646e-22	4.37208e-21	XP_014775911.1^PREDICTED: putative universal stress protein SAS1637^85.27%	NA	NA	NA	COG0589^Universal stress protein^T	PF00582.25^Universal stress protein family	NA	NA	NA
gene-SPHA_14137	8.7387	8.54219	8.58565	8.37887	7.12124	6.54271	5.61275	0	2.44322	0.00233752	0.00433712	XP_014781358.1^PREDICTED: uncharacterized protein LOC106877082 isoform X1^40.06%	NA	NA	NA	NA	PF11180.7^Protein of unknown function (DUF2968)	NA	NA	i103-125o160-182i189-211o226-248i255-277o297-319i505-527o537-559i566-588o608-630i637-659o689-711i716-738o753-775i782-804o814-836i843-865o
gene-SPHA_1414	5.56759	5.16946	5.35437	4.93765	6.25538	5.91385	7.67749	7.75435	-1.87126	0.000164655	0.000357027	XP_022322292.1^filamin A-interacting protein 1-like isoform X3^37.75%	NA	NA	NA	NA	PF08614.10^Autophagy protein 16 (ATG16)	NA	NA	NA
gene-SPHA_14143	9.42069	9.41871	9.13704	9.36067	10.7608	10.6778	10.8474	10.9936	-1.48671	6.91748e-33	8.58935e-32	XP_019926976.1^PREDICTED: axoneme-associated protein mst101(2) isoform X2^69.81%	P49760.1^RecName: Full=Dual specificity protein kinase CLK2; AltName: Full=CDC-like kinase 2^72.62%	K08823|CLK|http://www.genome.jp/dbget-bin/www_bget?ko:K08823	GO:0005524^ATP binding^molecular_function;GO:0042802^identical protein binding^molecular_function;GO:0004674^protein serine/threonine kinase activity^molecular_function;GO:0004712^protein serine/threonine/tyrosine kinase activity^molecular_function;GO:0004713^protein tyrosine kinase activity^molecular_function;GO:0045721^negative regulation of gluconeogenesis^biological_process;GO:0046777^protein…	KOG0671^S_TKc^T	PF00069.24^Protein kinase domain	NA	NA	o164-186i191-213o760-782i787-809o824-846i853-875o885-907i914-936o946-968i970-992o1007-1029i1036-1058o
gene-SPHA_14147	9.21841	9.47338	9.40126	9.29651	6.40549	5.5581	5.48989	5.29934	3.63568	1.43155e-44	2.6628e-43	XP_014781401.1^PREDICTED: F-box only protein 5-like^49.02%	Q9UKT4.1^RecName: Full=F-box only protein 5; AltName: Full=Early mitotic inhibitor 1^36.05%	K10292|FBXO5, EMI1|http://www.genome.jp/dbget-bin/www_bget?ko:K10292	GO:0010997^anaphase-promoting complex binding^molecular_function;GO:0046872^metal ion binding^molecular_function;GO:0019901^protein kinase binding^molecular_function;GO:1990948^ubiquitin ligase inhibitor activity^molecular_function;GO:0031145^anaphase-promoting complex-dependent catabolic process^biological_process;GO:0051301^cell division^biological_process;GO:0046785^microtubule polymerization^…	NA	PF00646.32^F-box domain	NA	NA	NA
gene-SPHA_14161	12.8579	12.1844	12.6179	12.6217	17.7126	17.3861	17.7494	17.8184	-5.08579	3.07789e-170	4.88243e-168	XP_014779460.1^PREDICTED: 40S ribosomal protein S8-like^93.27%	P62247.2^RecName: Full=40S ribosomal protein S8^71.63%	K02995|RP-S8e, RPS8|http://www.genome.jp/dbget-bin/www_bget?ko:K02995	GO:0003735^structural constituent of ribosome^molecular_function;GO:0043009^chordate embryonic development^biological_process;GO:0000462^maturation of SSU-rRNA from tricistronic rRNA transcript (SSU-rRNA, 5.8S rRNA, LSU-rRNA)^biological_process;GO:0051726^regulation of cell cycle^biological_process;GO:0006412^translation^biological_process;GO:0022627^cytosolic small ribosomal subunit^cellular_com…	COG2007|KOG3283^40S ribosomal protein S8^J	PF01201.21^Ribosomal protein S8e	NA	NA	NA
gene-SPHA_14162	9.36104	9.09996	9.17536	9.31029	12.2241	11.0128	12.2802	12.5076	-2.86856	7.40836e-20	5.18035e-19	XP_014781374.1^PREDICTED: pyrroline-5-carboxylate reductase 1, mitochondrial-like isoform X1^85.56%	Q17QJ7.1^RecName: Full=Pyrroline-5-carboxylate reductase 2; Short=P5C reductase 2; Short=P5CR 2^53.08%	K00286|proC|http://www.genome.jp/dbget-bin/www_bget?ko:K00286	GO:0004735^pyrroline-5-carboxylate reductase activity^molecular_function;GO:0034599^cellular response to oxidative stress^biological_process;GO:0055129^L-proline biosynthetic process^biological_process;GO:0006561^proline biosynthetic process^biological_process;GO:0005739^mitochondrion^cellular_component	COG0345|KOG3124^Pyrroline-5-carboxylate reductase^E	PF14748.5^Pyrroline-5-carboxylate reductase dimerisation	NA	NA	NA
gene-SPHA_14183	7.75444	7.27659	7.75291	7.09423	0	0	0	0	8.00211	1.25207e-13	5.96785e-13	XP_009056802.1^hypothetical protein LOTGIDRAFT_233093^27.42%	NA	NA	NA	COG5279|KOG1700|KOG4575^Inherit from biNOG: Kyphoscoliosis peptidase^DTZ	PF01841.18^Transglutaminase-like superfamily	NA	NA	NA
gene-SPHA_14184	8.14085	8.26486	8.33902	8.14617	10.9529	9.67575	11.4742	11.7286	-2.9206	4.74092e-13	2.16259e-12	XP_014770421.1^PREDICTED: probable dolichyl pyrophosphate Glc1Man9GlcNAc2 alpha-1,3-glucosyltransferase^64.12%	Q9BVK2.2^RecName: Full=Probable dolichyl pyrophosphate Glc1Man9GlcNAc2 alpha-1,3-glucosyltransferase; AltName: Full=Asparagine-linked glycosylation protein 8 homolog; AltName: Full=Dol-P-Glc:Glc(1)Man(9)GlcNAc(2)-PP-dolichyl alpha-1,3-glucosyltransferase; AltName: Full=Dolichyl-P-Glc:Glc1Man9GlcNAc2-PP-dolichyl glucosyltransferase^55.02%	K03849|ALG8|http://www.genome.jp/dbget-bin/www_bget?ko:K03849	GO:0000033^alpha-1,3-mannosyltransferase activity^molecular_function;GO:0042283^dolichyl pyrophosphate Glc1Man9GlcNAc2 alpha-1,3-glucosyltransferase activity^molecular_function;GO:0042281^dolichyl pyrophosphate Man9GlcNAc2 alpha-1,3-glucosyltransferase activity^molecular_function;GO:0004583^dolichyl-phosphate-glucose-glycolipid alpha-glucosyltransferase activity^molecular_function;GO:0006488^doli…	KOG2576^asparagine-linked glycosylation 8, alpha-1,3-glucosyltransferase homolog (S. cerevisiae)^K	PF03155.14^ALG6, ALG8 glycosyltransferase family	GT57	NA	o4-23i132-151o155-172i185-207o230-252i291-313o328-347i354-373o396-415i422-444o487-509i
gene-SPHA_14191	5.41813	4.68191	5.70809	4.84849	0	0	0	0	5.69663	2.19083e-06	5.81612e-06	XP_014787289.1^PREDICTED: probable WRKY transcription factor protein 1^54.46%	P16395.2^RecName: Full=Muscarinic acetylcholine receptor DM1^61.95%	K04131|CHRM3|http://www.genome.jp/dbget-bin/www_bget?ko:K04131	GO:0016907^G protein-coupled acetylcholine receptor activity^molecular_function;GO:0008227^G protein-coupled amine receptor activity^molecular_function;GO:0004930^G protein-coupled receptor activity^molecular_function;GO:0004993^G protein-coupled serotonin receptor activity^molecular_function;GO:0030594^neurotransmitter receptor activity^molecular_function;GO:0007197^adenylate cyclase-inhibiting …	KOG4220^Serpentine type 7TM GPCR chemoreceptor Srsx^T	PF00001.20^7 transmembrane receptor (rhodopsin family)	NA	NA	o78-100i113-135o155-174i195-217o241-263i579-601o611-633i
gene-SPHA_14226	0	1.17541	0.589941	0	4.15008	4.12676	3.69859	0	-4.6795	0.00540098	0.00946747	NA	NA	NA	NA	NA	PF09843.8^Predicted membrane protein (DUF2070)	NA	SignalP-TM	i12-34o49-71i
gene-SPHA_14234	4.3334	3.53257	1.71076	2.37788	6.83403	7.83465	7.73272	7.03878	-4.23687	3.86682e-10	1.43286e-09	AUR53642.1^adenosine receptor A2a^79.29%	P0DMS8.1^RecName: Full=Adenosine receptor A3^37.68%	K04266|ADORA2A, ADOR|http://www.genome.jp/dbget-bin/www_bget?ko:K04266	GO:0001609^G protein-coupled adenosine receptor activity^molecular_function;GO:0007190^activation of adenylate cyclase activity^biological_process;GO:0007186^G protein-coupled receptor signaling pathway^biological_process;GO:0006954^inflammatory response^biological_process;GO:0030336^negative regulation of cell migration^biological_process;GO:0008285^negative regulation of cell population prolife…	KOG3656^Serpentine type 7TM GPCR chemoreceptor Srsx^T	PF00001.20^7 transmembrane receptor (rhodopsin family)	NA	SignalP-TM	o20-42i55-77o87-109i130-152o172-191i204-226o
gene-SPHA_14238	9.42791	9.38815	9.60826	9.37271	8.02619	7.7924	7.93464	8.85032	1.24137	2.41388e-06	6.38067e-06	XP_014782937.1^PREDICTED: probable RNA-binding protein 19^43.94%	Q8R3C6.1^RecName: Full=Probable RNA-binding protein 19; AltName: Full=RNA-binding motif protein 19^43.02%	K14787|MRD1, RBM19|http://www.genome.jp/dbget-bin/www_bget?ko:K14787	GO:0003723^RNA binding^molecular_function;GO:0045292^mRNA cis splicing, via spliceosome^biological_process;GO:0007275^multicellular organism development^biological_process;GO:0040019^positive regulation of embryonic development^biological_process;GO:0000381^regulation of alternative mRNA splicing, via spliceosome^biological_process;GO:0005694^chromosome^cellular_component;GO:0005737^cytoplasm^cel…	KOG0110^RNA binding motif protein 19^S	PF00076.21^RNA recognition motif. (a.k.a. RRM, RBD, or RNP domain)	NA	NA	o176-195i197-219o223-245i247-269o274-296i298-320o324-346i353-375o
gene-SPHA_1425	7.62219	7.76471	7.79782	7.92418	4.15008	2.10229	0	3.11698	5.03727	1.20574e-17	7.43326e-17	XP_014784318.1^PREDICTED: general transcription factor IIH subunit 4-like^83.41%	O70422.1^RecName: Full=General transcription factor IIH subunit 4; AltName: Full=Basic transcription factor 2 52 kDa subunit; Short=BTF2 p52; AltName: Full=General transcription factor IIH polypeptide 4; AltName: Full=TFIIH basal transcription factor complex p52 subunit^61.5%	K03144|TFIIH4, GTF2H4, TFB2|http://www.genome.jp/dbget-bin/www_bget?ko:K03144	GO:0001671^ATPase activator activity^molecular_function;GO:0008094^DNA-dependent ATPase activity^molecular_function;GO:0003690^double-stranded DNA binding^molecular_function;GO:0008353^RNA polymerase II CTD heptapeptide repeat kinase activity^molecular_function;GO:0016251^RNA polymerase II general transcription initiation factor activity^molecular_function;GO:0006289^nucleotide-excision repair^bi…	COG5144|KOG3471^General transcription factor IIH, polypeptide 4, 52kDa^K	PF03849.13^Transcription factor Tfb2	NA	NA	NA
gene-SPHA_14273	0	0	0	0	7.39696	2.92368	7.73272	8.01199	-11.753	2.51762e-14	1.26176e-13	PFX25882.1^Vesicular glutamate transporter 2^59.26%	Q8BN82.2^RecName: Full=Sialin; AltName: Full=H(+)/nitrate cotransporter; AltName: Full=H(+)/sialic acid cotransporter; Short=AST; AltName: Full=Solute carrier family 17 member 5; AltName: Full=Vesicular H(+)/Aspartate-glutamate cotransporter^48.57%	K12301|SLC17A5|http://www.genome.jp/dbget-bin/www_bget?ko:K12301	GO:0015136^sialic acid transmembrane transporter activity^molecular_function;GO:0015293^symporter activity^molecular_function;GO:0006865^amino acid transport^biological_process;GO:0009617^response to bacterium^biological_process;GO:0015739^sialic acid transport^biological_process;GO:0030054^cell junction^cellular_component;GO:0031410^cytoplasmic vesicle^cellular_component;GO:0005829^cytosol^cellu…	KOG2532^solute carrier family 17 (sodium-dependent inorganic phosphate cotransporter), member^P	NA	NA	SignalP-TM	i2-24o34-56i68-90o110-132i139-161o
gene-SPHA_14306	3.64903	3.81652	2.25969	3.34802	0	0	0	0	3.74449	0.0144575	0.0236458	NA	NA	NA	NA	NA	PF03165.15^MH1 domain	NA	NA	i71-93o103-125i132-154o158-180i187-209o224-246i300-322o337-359i366-388o398-420i427-449o459-478i584-606o610-629i
gene-SPHA_1433	6.71967	6.16455	6.61836	6.55266	5.10887	4.12676	0	0	2.87713	0.00109356	0.00213657	XP_009054823.1^hypothetical protein LOTGIDRAFT_118105^72.81%	P49696.1^RecName: Full=Valine--tRNA ligase; AltName: Full=Valyl-tRNA synthetase; Short=ValRS^67.54%	K01873|VARS, valS|http://www.genome.jp/dbget-bin/www_bget?ko:K01873	GO:0002161^aminoacyl-tRNA editing activity^molecular_function;GO:0005524^ATP binding^molecular_function;GO:0004832^valine-tRNA ligase activity^molecular_function;GO:0006438^valyl-tRNA aminoacylation^biological_process;GO:0005737^cytoplasm^cellular_component	COG0525|KOG0432^Valyl-tRNA synthetase^J	PF00133.21^tRNA synthetases class I (I, L, M and V)	NA	NA	o240-262i267-289o304-326i333-355o365-387i394-416o
gene-SPHA_14418	10.1039	10.2402	10.2643	10.0543	4.45567	8.9706	6.40741	8.09533	2.38563	0.00116709	0.00227049	XP_014784792.1^PREDICTED: oral-facial-digital syndrome 1 protein homolog^29.16%	O75665.1^RecName: Full=Oral-facial-digital syndrome 1 protein; AltName: Full=Protein 71-7A^33.26%	K16480|OFD1|http://www.genome.jp/dbget-bin/www_bget?ko:K16480	GO:0043014^alpha-tubulin binding^molecular_function;GO:0043015^gamma-tubulin binding^molecular_function;GO:0042802^identical protein binding^molecular_function;GO:0097711^ciliary basal body-plasma membrane docking^biological_process;GO:0060271^cilium assembly^biological_process;GO:0060287^epithelial cilium movement involved in determination of left/right asymmetry^biological_process;GO:0000086^G2…	NA	PF16045.4^LisH	NA	NA	NA
gene-SPHA_14423	8.79723	8.67162	8.82703	8.93055	4.15008	2.10229	5.92877	4.33552	4.19872	5.38925e-14	2.63819e-13	XP_014777442.1^PREDICTED: putative deoxyribonuclease TATDN2 isoform X2^54.46%	Q93075.2^RecName: Full=Putative deoxyribonuclease TATDN2^39.55%	K03424|tatD|http://www.genome.jp/dbget-bin/www_bget?ko:K03424	GO:0016888^endodeoxyribonuclease activity, producing 5'-phosphomonoesters^molecular_function;GO:0046872^metal ion binding^molecular_function;GO:0036498^IRE1-mediated unfolded protein response^biological_process;GO:0005829^cytosol^cellular_component;GO:0016607^nuclear speck^cellular_component;GO:0005654^nucleoplasm^cellular_component;GO:0005634^nucleus^cellular_component	COG0084|KOG3020^TatD DNase domain containing 2^L	PF01026.20^TatD related DNase	NA	NA	NA
gene-SPHA_14454	8.64355	8.15321	8.14283	8.27273	10.5949	11.974	10.2799	10.2544	-2.65843	4.74455e-10	1.74527e-09	XP_011441164.1^PREDICTED: serine/threonine-protein phosphatase PP1-beta catalytic subunit^93.92%	Q5I085.1^RecName: Full=Serine/threonine-protein phosphatase PP1-beta catalytic subunit; Short=PP-1B >Q6GQL2.1 RecName: Full=Serine/threonine-protein phosphatase PP1-beta catalytic subunit; Short=PP-1B^93.54%	K06269|PPP1C|http://www.genome.jp/dbget-bin/www_bget?ko:K06269	GO:0046872^metal ion binding^molecular_function;GO:0050115^myosin-light-chain-phosphatase activity^molecular_function;GO:0004722^protein serine/threonine phosphatase activity^molecular_function;GO:0007049^cell cycle^biological_process;GO:0051301^cell division^biological_process;GO:0032922^circadian regulation of gene expression^biological_process;GO:0005977^glycogen metabolic process^biological_p…	NA	PF00149.27^Calcineurin-like phosphoesterase	NA	NA	i99-121o131-153i166-188o222-244i251-273o300-322i329-351o366-388i395-414o434-456i469-491o501-523i536-558o562-581i586-608o612-631i
gene-SPHA_14456	10.1965	10.3162	10.0917	10.0611	7.28518	6.86154	7.09604	8.28478	2.68503	6.21969e-17	3.6725e-16	XP_014779473.1^PREDICTED: RRP15-like protein^43.46%	Q7ZV20.1^RecName: Full=RRP15-like protein^36.22%	NA	GO:0006364^rRNA processing^biological_process;GO:0030687^preribosome, large subunit precursor^cellular_component	KOG2974^ribosomal RNA processing 15 homolog (S. cerevisiae)^S	PF07890.11^Rrp15p	NA	NA	NA
gene-SPHA_14489	10.0697	9.78546	9.78264	9.68101	12.2165	12.1422	12.3755	12.2926	-2.42314	2.77801e-85	1.39573e-83	XP_018587242.1^PREDICTED: actin-related protein 2/3 complex subunit 3^74.58%	A1DPK7.1^RecName: Full=Actin-related protein 2/3 complex subunit 3-A^70.62%	K05756|ARPC3|http://www.genome.jp/dbget-bin/www_bget?ko:K05756	GO:0003779^actin binding^molecular_function;GO:0034314^Arp2/3 complex-mediated actin nucleation^biological_process;GO:0005885^Arp2/3 protein complex^cellular_component;GO:0042995^cell projection^cellular_component;GO:0005737^cytoplasm^cellular_component;GO:0005634^nucleus^cellular_component;GO:0035861^site of double-strand break^cellular_component	KOG3155^actin related protein 2 3 complex, subunit 3^Z	PF04062.13^ARP2/3 complex ARPC3 (21 kDa) subunit	NA	NA	NA
gene-SPHA_14491	10.5896	10.6415	10.5338	11.0345	7.12124	10.4956	8.61639	8.99841	1.43348	0.0169697	0.0274148	XP_014776257.1^PREDICTED: tetratricopeptide repeat protein 28-like^61.18%	Q96AY4.4^RecName: Full=Tetratricopeptide repeat protein 28; Short=TPR repeat protein 28; AltName: Full=TPR repeat-containing big gene cloned at Keio^47.46%	NA	GO:0019900^kinase binding^molecular_function;GO:0007049^cell cycle^biological_process;GO:0051301^cell division^biological_process;GO:0007346^regulation of mitotic cell cycle^biological_process;GO:0005737^cytoplasm^cellular_component;GO:0005815^microtubule organizing center^cellular_component;GO:0030496^midbody^cellular_component;GO:0072686^mitotic spindle^cellular_component;GO:0000922^spindle pol…	COG0457|COG4995|KOG0548|KOG1130^tetratricopeptide repeat domain 28^T	PF12770.6^CHAT domain	GT41	NA	NA
gene-SPHA_14493	10.6142	10.6195	10.3178	10.6918	13.0806	12.7981	13.1662	13.202	-2.50296	1.21061e-68	4.30512e-67	XP_014788822.1^PREDICTED: protein spinster homolog 1-like isoform X2^70.06%	Q8R0G7.1^RecName: Full=Protein spinster homolog 1^55.46%	NA	GO:0006869^lipid transport^biological_process;GO:0055085^transmembrane transport^biological_process;GO:0016021^integral component of membrane^cellular_component;GO:0005743^mitochondrial inner membrane^cellular_component	COG0477|KOG1330^Spinster homolog^G	PF07690.15^Major Facilitator Superfamily	NA	NA	i109-126o150-172i179-196o206-228i241-258o268-290i325-347o362-384i397-419o424-446i466-485o510-532i
gene-SPHA_14494	11.3809	10.8499	10.5187	10.8795	13.7756	13.6672	13.6563	13.3514	-2.68064	7.06197e-36	9.90078e-35	XP_014776331.1^PREDICTED: sterol regulatory element-binding protein 1-like^52.68%	Q60416.1^RecName: Full=Sterol regulatory element-binding protein 1; Short=SREBP-1; AltName: Full=Sterol regulatory element-binding transcription factor 1; Contains: RecName: Full=Processed sterol regulatory element-binding protein 1^36.72%	K07197|SREBP1, SREBF1|http://www.genome.jp/dbget-bin/www_bget?ko:K07197	GO:0003682^chromatin binding^molecular_function;GO:0003677^DNA binding^molecular_function;GO:0008047^enzyme activator activity^molecular_function;GO:0004879^nuclear receptor activity^molecular_function;GO:0046983^protein dimerization activity^molecular_function;GO:0019901^protein kinase binding^molecular_function;GO:0032810^sterol response element binding^molecular_function;GO:0009267^cellular re…	KOG2588^sterol regulatory element binding transcription factor^K	PF00010.25^Helix-loop-helix DNA-binding domain	NA	NA	o529-548i582-604o
gene-SPHA_14495	10.3712	10.1513	10.2887	10.2404	8.71374	7.40078	8.85909	7.92353	1.93309	2.97031e-09	1.02807e-08	XP_014782787.1^PREDICTED: nucleolar protein 9-like^41.29%	NA	K14790|NOP9|http://www.genome.jp/dbget-bin/www_bget?ko:K14790	NA	KOG2188^NOP9 nucleolar protein homolog (yeast)^J	PF00806.18^Pumilio-family RNA binding repeat	NA	NA	NA
gene-SPHA_14543	6.4587	7.10519	6.22414	6.58456	11.4157	12.6698	10.8158	10.7126	-5.01967	2.32057e-26	2.1885e-25	XP_014786926.1^PREDICTED: uncharacterized protein LOC106881155^41.48%	Q6DDL7.1^RecName: Full=Protein unc-93 homolog A; Short=Unc-93A^28.3%	NA	GO:0016021^integral component of membrane^cellular_component	KOG3097^unc-93 homolog^S	PF05978.15^Ion channel regulatory protein UNC-93	NA	SignalP-TM	i12-34o605-622i635-657o686-708i735-757o815-837i874-896o973-992i999-1018o1056-1078i
gene-SPHA_14575	11.452	11.1491	11.504	11.5234	14.6218	13.6889	14.8024	14.7176	-3.10502	2.7527e-32	3.31592e-31	XP_014784794.1^PREDICTED: malate dehydrogenase, cytoplasmic-like^77.95%	Q5ZME2.1^RecName: Full=Malate dehydrogenase, cytoplasmic; AltName: Full=Cytosolic malate dehydrogenase^71.12%	K00025|MDH1|http://www.genome.jp/dbget-bin/www_bget?ko:K00025	GO:0030060^L-malate dehydrogenase activity^molecular_function;GO:0005975^carbohydrate metabolic process^biological_process;GO:0006108^malate metabolic process^biological_process;GO:0006734^NADH metabolic process^biological_process;GO:0006107^oxaloacetate metabolic process^biological_process;GO:0006099^tricarboxylic acid cycle^biological_process;GO:0005829^cytosol^cellular_component;GO:0005615^ext…	COG0039|KOG1496^Malate dehydrogenase^C	PF00056.22^lactate/malate dehydrogenase, NAD binding domain	NA	SignalP-TM	i7-29o
gene-SPHA_14577	10.1234	10.0573	9.80888	10.3264	12.8554	12.9104	12.8152	12.6608	-2.72387	1.39198e-82	6.63916e-81	XP_014779168.1^PREDICTED: breast carcinoma-amplified sequence 3-like, partial^83.92%	Q8CCN5.2^RecName: Full=Breast carcinoma-amplified sequence 3 homolog; AltName: Full=K20D4; AltName: Full=Protein rudhira^46.21%	NA	GO:0010698^acetyltransferase activator activity^molecular_function;GO:0048487^beta-tubulin binding^molecular_function;GO:0003682^chromatin binding^molecular_function;GO:0035035^histone acetyltransferase binding^molecular_function;GO:0042393^histone binding^molecular_function;GO:0035257^nuclear hormone receptor binding^molecular_function;GO:0008134^transcription factor binding^molecular_function;G…	KOG2109|KOG4415^Breast carcinoma amplified sequence 3^S	PF12490.7^Breast carcinoma amplified sequence 3	NA	NA	NA
gene-SPHA_14579	5.39305	6.71367	6.69422	6.57666	3.76188	0	0	4.98654	2.99671	0.0024487	0.00452852	NA	NA	NA	NA	NA	PF13465.5^Zinc-finger double domain	NA	NA	NA
gene-SPHA_14602	4.84584	6.47328	5.11248	5.75479	4.15008	0	0	0	3.66486	0.00216208	0.0040312	KOF89441.1^hypothetical protein OCBIM_22013071mg, partial^77.53%	P33945.2^RecName: Full=Protein Wnt-5b; AltName: Full=Protein Wnt-5c; Short=XWnt-5C; Flags: Precursor^49.57%	K00444|WNT5|http://www.genome.jp/dbget-bin/www_bget?ko:K00444	GO:0005102^signaling receptor binding^molecular_function;GO:0007275^multicellular organism development^biological_process;GO:0016055^Wnt signaling pathway^biological_process;GO:0005576^extracellular region^cellular_component	KOG3913^Ligand for members of the frizzled family of seven transmembrane receptors (By similarity)^T	PF00110.18^wnt family	NA	NA	NA
gene-SPHA_14620	9.48639	9.20768	9.17599	9.29108	12.2152	11.2262	12.3146	12.3069	-2.78558	5.49673e-26	5.12149e-25	ABO61330.1^Na+/K+ ATPase beta subunit^84.87%	P25169.1^RecName: Full=Sodium/potassium-transporting ATPase subunit beta; AltName: Full=Sodium/potassium-dependent ATPase beta subunit^37.0%	K01540|ATP1B|http://www.genome.jp/dbget-bin/www_bget?ko:K01540	GO:0006813^potassium ion transport^biological_process;GO:0006814^sodium ion transport^biological_process;GO:0005890^sodium:potassium-exchanging ATPase complex^cellular_component	KOG3927^Sodium potassium-transporting ATPase subunit^P	PF00287.17^Sodium / potassium ATPase beta chain	NA	SignalP-TM	o47-69i
gene-SPHA_14622	7.98453	8.31019	8.22551	8.01038	5.99612	5.99059	0	4.03134	2.99141	4.71162e-05	0.000108851	XP_009067178.1^hypothetical protein LOTGIDRAFT_135250^58.1%	P41247.3^RecName: Full=Patatin-like phospholipase domain-containing protein 4; AltName: Full=Protein GS2^46.51%	K11157|PNPLA4|http://www.genome.jp/dbget-bin/www_bget?ko:K11157	GO:0050253^retinyl-palmitate esterase activity^molecular_function;GO:0004806^triglyceride lipase activity^molecular_function;GO:0019433^triglyceride catabolic process^biological_process;GO:0005829^cytosol^cellular_component;GO:0005739^mitochondrion^cellular_component	KOG3773^patatin-like phospholipase domain containing 4^U	PF01734.21^Patatin-like phospholipase	NA	NA	NA
gene-SPHA_14627	9.69786	9.26429	9.32718	9.55484	10.622	11.0356	10.8062	10.2544	-1.23743	3.98195e-09	1.3635e-08	KOF98358.1^hypothetical protein OCBIM_22025835mg, partial^70.0%	Q9H6Y7.1^RecName: Full=E3 ubiquitin-protein ligase RNF167; AltName: Full=RING finger protein 167; AltName: Full=RING-type E3 ubiquitin transferase RNF167; AltName: Full=RING105; Flags: Precursor^40.91%	K15692|RNF13, RZF|http://www.genome.jp/dbget-bin/www_bget?ko:K15692	GO:0061630^ubiquitin protein ligase activity^molecular_function;GO:0004842^ubiquitin-protein transferase activity^molecular_function;GO:0008270^zinc ion binding^molecular_function;GO:0045786^negative regulation of cell cycle^biological_process;GO:0000209^protein polyubiquitination^biological_process;GO:0006511^ubiquitin-dependent protein catabolic process^biological_process;GO:0005737^cytoplasm^c…	KOG4628^Ring finger protein^O	PF13639.5^Ring finger domain	NA	SignalP-TM	i20-37o47-69i216-238o
gene-SPHA_14644	5.958	5.34054	5.41541	6.82052	4.45567	0	3.69859	4.03134	2.432	0.00172115	0.00325902	NA	NA	NA	NA	NA	PF02920.14^DNA binding domain of tn916 integrase	NA	NA	NA
gene-SPHA_1469	8.8504	9.23325	8.79539	8.84835	8.15896	6.73341	7.981	7.56266	1.2503	9.29327e-05	0.00020714	KOF89829.1^hypothetical protein OCBIM_22012575mg^32.16%	Q811F1.4^RecName: Full=Zinc finger and BTB domain-containing protein 41^39.53%	K09228|KRAB|http://www.genome.jp/dbget-bin/www_bget?ko:K09228	GO:0003677^DNA binding^molecular_function;GO:0046872^metal ion binding^molecular_function;GO:0005634^nucleus^cellular_component	NA	PF13465.5^Zinc-finger double domain	NA	NA	NA
gene-SPHA_14691	5.26987	5.51744	5.29991	5.49429	0	4.12676	3.16814	0	2.67026	0.000445759	0.000918183	XP_014777318.1^PREDICTED: uncharacterized protein LOC106874177, partial^37.68%	NA	NA	NA	NA	PF12443.7^AT-hook-containing transcription factor	NA	NA	NA
gene-SPHA_14692	8.09623	8.00135	8.00776	8.2102	6.08781	5.65559	5.61275	3.64542	2.62328	5.69141e-13	2.58364e-12	XP_014775373.1^PREDICTED: small RNA 2'-O-methyltransferase-like^51.6%	Q32PY6.1^RecName: Full=Small RNA 2'-O-methyltransferase; AltName: Full=HEN1 methyltransferase homolog 1^36.9%	NA	GO:0046872^metal ion binding^molecular_function;GO:0008171^O-methyltransferase activity^molecular_function;GO:0003723^RNA binding^molecular_function;GO:0008173^RNA methyltransferase activity^molecular_function;GO:0034587^piRNA metabolic process^biological_process;GO:0030422^production of siRNA involved in RNA interference^biological_process;GO:0001510^RNA methylation^biological_process;GO:0005737…	KOG1045^HEN1 methyltransferase homolog 1 (Arabidopsis)^S	PF13054.5^Protein of unknown function (DUF3915)	NA	NA	NA
gene-SPHA_14693	9.25947	9.40539	9.28691	9.2494	12.1502	10.8652	11.9098	11.9905	-2.50626	3.32265e-19	2.23803e-18	XP_014781263.1^PREDICTED: kynurenine--oxoglutarate transaminase 3-like isoform X1^72.75%	Q7T3E5.2^RecName: Full=Kynurenine--oxoglutarate transaminase 3; AltName: Full=Cysteine-S-conjugate beta-lyase 2; AltName: Full=Kynurenine aminotransferase 3; AltName: Full=Kynurenine aminotransferase III; Short=KATIII; AltName: Full=Kynurenine--glyoxylate transaminase; AltName: Full=Kynurenine--oxoglutarate transaminase III^51.23%	K00816|CCBL|http://www.genome.jp/dbget-bin/www_bget?ko:K00816	GO:0047804^cysteine-S-conjugate beta-lyase activity^molecular_function;GO:0047315^kynurenine-glyoxylate transaminase activity^molecular_function;GO:0016212^kynurenine-oxoglutarate transaminase activity^molecular_function;GO:0030170^pyridoxal phosphate binding^molecular_function;GO:0009058^biosynthetic process^biological_process;GO:0006520^cellular amino acid metabolic process^biological_process;G…	COG0436|KOG0257^cysteine conjugate-beta lyase^E	PF00155.20^Aminotransferase class I and II	NA	NA	NA
gene-SPHA_14716	0	0	0	0	4.15008	0	4.08558	4.98654	-8.40917	0.000134916	0.0002954	KOF97958.1^hypothetical protein OCBIM_22027903mg, partial^67.0%	Q8VHW8.1^RecName: Full=Voltage-dependent calcium channel gamma-5 subunit; AltName: Full=Neuronal voltage-gated calcium channel gamma-5 subunit; AltName: Full=Transmembrane AMPAR regulatory protein gamma-5; Short=TARP gamma-5^31.82%	K04870|CACNG5|http://www.genome.jp/dbget-bin/www_bget?ko:K04870	GO:0016247^channel regulator activity^molecular_function;GO:0005245^voltage-gated calcium channel activity^molecular_function;GO:0099590^neurotransmitter receptor internalization^biological_process;GO:0098943^neurotransmitter receptor transport, postsynaptic endosome to lysosome^biological_process;GO:0051968^positive regulation of synaptic transmission, glutamatergic^biological_process;GO:0098970…	NA	PF13903.5^PMP-22/EMP/MP20/Claudin tight junction	NA	SignalP-TM	i65-87o92-111i116-138o158-180i242-264o336-358i365-387o415-437i
gene-SPHA_14717	10.433	10.424	10.3461	10.6907	13.1587	13.6249	13.0783	12.9896	-2.75648	4.14289e-52	9.83014e-51	XP_014784265.1^PREDICTED: LOW QUALITY PROTEIN: Golgi-specific brefeldin A-resistance guanine nucleotide exchange factor 1-like, partial^80.64%	Q9R1D7.1^RecName: Full=Golgi-specific brefeldin A-resistance guanine nucleotide exchange factor 1; Short=BFA-resistant GEF 1^52.9%	K18443|GBF1|http://www.genome.jp/dbget-bin/www_bget?ko:K18443	GO:0005086^ARF guanyl-nucleotide exchange factor activity^molecular_function;GO:0008289^lipid binding^molecular_function;GO:0015031^protein transport^biological_process;GO:0032012^regulation of ARF protein signal transduction^biological_process;GO:0005793^endoplasmic reticulum-Golgi intermediate compartment^cellular_component;GO:0005794^Golgi apparatus^cellular_component;GO:0005811^lipid droplet^…	COG5307|KOG0928^brefeldin A resistant guanine nucleotide exchange factor 1^U	PF01369.19^Sec7 domain	NA	NA	NA
gene-SPHA_14720	5.51431	5.16946	4.50608	5.43428	8.98815	7.18914	9.54682	9.3854	-3.84521	4.5785e-14	2.25224e-13	XP_014779190.1^PREDICTED: uncharacterized protein RP688-like isoform X2^69.42%	NA	NA	NA	COG3475^licD family^M	PF04991.12^LicD family	NA	NA	NA
gene-SPHA_1474	5.12507	5.17952	5.40685	4.97423	7.12124	9.05343	6.33787	6.20788	-2.5466	0.000145544	0.000317588	NA	NA	NA	NA	NA	PF13465.5^Zinc-finger double domain	NA	NA	NA
gene-SPHA_14741	10.0353	9.48559	9.83385	9.85621	13.0201	12.5873	13.3048	13.2996	-3.2663	8.15641e-53	1.99571e-51	XP_014788906.1^PREDICTED: proteasome subunit beta type-6-like^79.81%	Q3MHN0.1^RecName: Full=Proteasome subunit beta type-6; Flags: Precursor^67.65%	K02738|PSMB6|http://www.genome.jp/dbget-bin/www_bget?ko:K02738	GO:0004175^endopeptidase activity^molecular_function;GO:0004298^threonine-type endopeptidase activity^molecular_function;GO:0010498^proteasomal protein catabolic process^biological_process;GO:0010499^proteasomal ubiquitin-independent protein catabolic process^biological_process;GO:0043161^proteasome-mediated ubiquitin-dependent protein catabolic process^biological_process;GO:0005737^cytoplasm^cel…	KOG0174^The proteasome is a multicatalytic proteinase complex which is characterized by its ability to cleave peptides with Arg, Phe, Tyr, Leu, and Glu adjacent to the leaving group at neutral or slightly basic pH. The proteasome has an ATP-dependent proteolytic activity (By similarity)^O	PF00227.25^Proteasome subunit	NA	NA	NA
gene-SPHA_14749	8.66379	6.93163	7.40926	8.17134	8.13767	12.6322	10.3256	10.8298	-3.30899	2.56688e-05	6.09884e-05	XP_014788797.1^PREDICTED: A disintegrin and metalloproteinase with thrombospondin motifs 12-like^56.54%	P58397.2^RecName: Full=A disintegrin and metalloproteinase with thrombospondin motifs 12; Short=ADAM-TS 12; Short=ADAM-TS12; Short=ADAMTS-12; Flags: Precursor^25.29%	NA	GO:0046872^metal ion binding^molecular_function;GO:0004222^metalloendopeptidase activity^molecular_function;GO:0016477^cell migration^biological_process;GO:0007160^cell-matrix adhesion^biological_process;GO:0071773^cellular response to BMP stimulus^biological_process;GO:0071347^cellular response to interleukin-1^biological_process;GO:0071356^cellular response to tumor necrosis factor^biological_p…	KOG3538^ADAM metallopeptidase with thrombospondin type 1 motif, 12^O	PF01421.18^Reprolysin (M12B) family zinc metalloprotease	NA	NA	NA
gene-SPHA_14755	7.94912	7.76136	7.55202	7.70408	3.22914	2.92368	3.69859	3.64542	4.49278	7.09176e-19	4.67639e-18	NA	NA	NA	NA	NA	PF11705.7^DNA-directed RNA polymerase III subunit Rpc31	NA	NA	NA
gene-SPHA_14770	5.98622	5.11811	5.48216	5.65315	6.93626	7.05263	7.46561	7.27159	-1.62186	6.16383e-08	1.90585e-07	PRD20649.1^Histone-lysine N-methyltransferase SETMAR^72.73%	Q53H47.2^RecName: Full=Histone-lysine N-methyltransferase SETMAR; AltName: Full=SET domain and mariner transposase fusion protein; Short=Metnase; Includes: RecName: Full=Histone-lysine N-methyltransferase; Includes: RecName: Full=Transposon Hsmar1 transposase^52.63%	NA	GO:0003677^DNA binding^molecular_function;GO:0044547^DNA topoisomerase binding^molecular_function;GO:0003690^double-stranded DNA binding^molecular_function;GO:0004519^endonuclease activity^molecular_function;GO:0046975^histone methyltransferase activity (H3-K36 specific)^molecular_function;GO:0042800^histone methyltransferase activity (H3-K4 specific)^molecular_function;GO:0042803^protein homodim…	NA	PF05225.15^helix-turn-helix, Psq domain	NA	SignalP-TM	NA
gene-SPHA_14803	8.77232	9.26074	8.69169	8.6712	7.164	6.38106	7.59046	8.01199	1.47527	4.91775e-05	0.000113446	XP_014788428.1^PREDICTED: methyltransferase-like protein 2 isoform X2^86.81%	Q5M8E6.1^RecName: Full=Methyltransferase-like protein 2^59.18%	NA	GO:0016427^tRNA (cytosine) methyltransferase activity^molecular_function;GO:0052735^tRNA (cytosine-3-)-methyltransferase activity^molecular_function;GO:0030488^tRNA methylation^biological_process	KOG2361^Methyltransferase like^S	NA	NA	NA	i200-222o232-254i261-283o288-310i312-334o339-361i368-390o394-416i423-445o449-471i478-500o504-526i533-555o
gene-SPHA_14809	10.0508	9.82163	10.0789	10.0335	13.5229	12.1693	13.7154	13.7902	-3.42644	1.01841e-23	8.52273e-23	KOF71410.1^hypothetical protein OCBIM_22001111mg^79.51%	Q5RBL1.1^RecName: Full=Glycine--tRNA ligase; AltName: Full=Diadenosine tetraphosphate synthetase; Short=AP-4-A synthetase; AltName: Full=Glycyl-tRNA synthetase; Short=GlyRS^61.73%	K01880|GARS, glyS1|http://www.genome.jp/dbget-bin/www_bget?ko:K01880	GO:0005524^ATP binding^molecular_function;GO:0004081^bis(5'-nucleosyl)-tetraphosphatase (asymmetrical) activity^molecular_function;GO:0004820^glycine-tRNA ligase activity^molecular_function;GO:0046983^protein dimerization activity^molecular_function;GO:0015966^diadenosine tetraphosphate biosynthetic process^biological_process;GO:0006426^glycyl-tRNA aminoacylation^biological_process;GO:0006418^tRN…	COG0423|KOG2298^Anticodon binding domain^J	PF03129.19^Anticodon binding domain	NA	NA	NA
gene-SPHA_14811	10.2867	10.1944	10.1393	10.095	14.6083	13.7395	14.5928	14.3885	-4.1924	1.42905e-86	7.33648e-85	XP_014782147.1^PREDICTED: peroxisomal carnitine O-octanoyltransferase-like^58.77%	O19094.1^RecName: Full=Peroxisomal carnitine O-octanoyltransferase; Short=COT^44.54%	K05940|CROT|http://www.genome.jp/dbget-bin/www_bget?ko:K05940	GO:0008458^carnitine O-octanoyltransferase activity^molecular_function;GO:0009437^carnitine metabolic process^biological_process;GO:0015936^coenzyme A metabolic process^biological_process;GO:0006635^fatty acid beta-oxidation^biological_process;GO:0006631^fatty acid metabolic process^biological_process;GO:0006091^generation of precursor metabolites and energy^biological_process;GO:0051791^medium-c…	KOG3718^carnitine O-octanoyltransferase^I	PF00755.19^Choline/Carnitine o-acyltransferase	NA	NA	NA
gene-SPHA_14901	3.53137	3.50084	4.37171	5.19695	0	0	0	0	4.76428	0.000868487	0.00171823	XP_014772232.1^PREDICTED: insulin gene enhancer protein ISL-1-like^91.23%	P53405.1^RecName: Full=Insulin gene enhancer protein isl-1; Short=Islet-1^65.29%	K09370|ISL1|http://www.genome.jp/dbget-bin/www_bget?ko:K09370	GO:0000981^DNA-binding transcription factor activity, RNA polymerase II-specific^molecular_function;GO:0046872^metal ion binding^molecular_function;GO:0043565^sequence-specific DNA binding^molecular_function;GO:0055011^atrial cardiac muscle cell differentiation^biological_process;GO:0048675^axon extension^biological_process;GO:0007409^axonogenesis^biological_process;GO:0031018^endocrine pancreas …	KOG0490^ISL LIM homeobox 1^K	PF00046.28^Homeobox domain	NA	NA	NA
gene-SPHA_14958	8.33223	8.11181	8.03024	8.19349	10.4425	9.15695	10.5535	10.5035	-2.09501	4.82607e-11	1.91389e-10	XP_014785028.1^PREDICTED: 2-oxoisovalerate dehydrogenase subunit alpha, mitochondrial-like^83.61%	Q8HXY4.1^RecName: Full=2-oxoisovalerate dehydrogenase subunit alpha, mitochondrial; AltName: Full=Branched-chain alpha-keto acid dehydrogenase E1 component alpha chain; Short=BCKDE1A; Short=BCKDH E1-alpha; Flags: Precursor^69.63%	K00166|BCKDHA, bkdA1|http://www.genome.jp/dbget-bin/www_bget?ko:K00166	GO:0003863^3-methyl-2-oxobutanoate dehydrogenase (2-methylpropanoyl-transferring) activity^molecular_function;GO:0003826^alpha-ketoacid dehydrogenase activity^molecular_function;GO:0046872^metal ion binding^molecular_function;GO:0009083^branched-chain amino acid catabolic process^biological_process;GO:0005759^mitochondrial matrix^cellular_component	COG1071|KOG1182^2-oxoisovalerate dehydrogenase subunit alpha^C	PF00676.19^Dehydrogenase E1 component	NA	NA	i431-450o460-482i487-509o529-551i558-580o590-612i
gene-SPHA_14959	8.57736	8.61161	8.89137	8.4628	5.42241	5.45354	3.69859	5.43351	3.51204	2.12772e-26	2.01335e-25	XP_014775357.1^PREDICTED: claspin-like^55.79%	Q9HAW4.3^RecName: Full=Claspin; Short=hClaspin^37.46%	NA	GO:0010997^anaphase-promoting complex binding^molecular_function;GO:0003677^DNA binding^molecular_function;GO:0032147^activation of protein kinase activity^biological_process;GO:0000077^DNA damage checkpoint^biological_process;GO:0006281^DNA repair^biological_process;GO:0006260^DNA replication^biological_process;GO:0033314^mitotic DNA replication checkpoint^biological_process;GO:0007095^mitotic G…	KOG4156^mitotic DNA replication checkpoint^DT	NA	NA	NA	o673-695i702-724o744-766i817-839o844-866i871-893o913-935i948-970o
gene-SPHA_14963	9.3946	9.34356	9.72997	9.60625	6.47507	5.5581	3.69859	6.59911	3.61045	8.12896e-15	4.21774e-14	KOF84306.1^hypothetical protein OCBIM_22022303mg, partial^30.99%	NA	NA	NA	KOG4156^Required for checkpoint mediated cell cycle arrest in response to inhibition of DNA replication or to DNA damage induced by both ionizing and UV irradiation. Adapter protein which binds to BRCA1 and the checkpoint kinase CHEK1 and facilitates the ATR- dependent phosphorylation of both proteins. Can also bind specifically to branched DNA structures and may associate with S- phase chromatin…	NA	NA	NA	o794-816i823-845o849-871i873-895o900-922i
gene-SPHA_14980	6.69252	5.9984	6.55	6.70555	11.6519	9.7102	12.0026	11.7497	-5.00376	8.65442e-28	8.75865e-27	XP_011454698.1^PREDICTED: ketimine reductase mu-crystallin^55.38%	Q9QYU4.1^RecName: Full=Ketimine reductase mu-crystallin; AltName: Full=CDK108; AltName: Full=NADP-regulated thyroid-hormone-binding protein^53.16%	K18258|CRYM|http://www.genome.jp/dbget-bin/www_bget?ko:K18258	GO:0042562^hormone binding^molecular_function;GO:0016639^oxidoreductase activity, acting on the CH-NH2 group of donors, NAD or NADP as acceptor^molecular_function;GO:0047127^thiomorpholine-carboxylate dehydrogenase activity^molecular_function;GO:0070324^thyroid hormone binding^molecular_function;GO:0006839^mitochondrial transport^biological_process;GO:0009725^response to hormone^biological_proces…	COG2423|KOG3007^Specifically catalyzes the reduction of imine bonds in brain substrates that may include cystathionine ketimine (CysK) and lanthionine ketimine (LK). Binds thyroid hormone which is a strong reversible inhibitor. Presumably involved in the regulation of the free intracellular concentration of triiodothyronine and access to its nuclear receptors (By similarity)^E	PF02423.14^Ornithine cyclodeaminase/mu-crystallin family	NA	NA	NA
gene-SPHA_14981	0.796524	0	0	0	4.45567	0	4.08558	5.1514	-6.58203	0.000756303	0.00150855	XP_023933281.1^deleted in malignant brain tumors 1 protein-like isoform X4^46.8%	Q95218.2^RecName: Full=Deleted in malignant brain tumors 1 protein; AltName: Full=Hensin; Flags: Precursor^34.17%	K13912|DMBT1|http://www.genome.jp/dbget-bin/www_bget?ko:K13912	GO:0005044^scavenger receptor activity^molecular_function;GO:0035375^zymogen binding^molecular_function;GO:0030154^cell differentiation^biological_process;GO:0050829^defense response to Gram-negative bacterium^biological_process;GO:0050830^defense response to Gram-positive bacterium^biological_process;GO:0007275^multicellular organism development^biological_process;GO:0015031^protein transport^bi…	NA	PF00530.17^Scavenger receptor cysteine-rich domain	NA	NA	NA
gene-SPHA_14999	9.73327	9.02735	9.06471	9.38238	13.1103	13.4819	13.4102	13.1919	-3.97795	6.26459e-85	3.12521e-83	XP_014786736.1^PREDICTED: tropomodulin-2-like^83.82%	O01479.2^RecName: Full=Tropomodulin; AltName: Full=Tmod-like protein; Short=cTmd1; AltName: Full=Uncoordinated protein 94^41.08%	K10370|TMOD|http://www.genome.jp/dbget-bin/www_bget?ko:K10370	GO:0051015^actin filament binding^molecular_function;GO:0005523^tropomyosin binding^molecular_function;GO:0009792^embryo development ending in birth or egg hatching^biological_process;GO:0040011^locomotion^biological_process;GO:0071689^muscle thin filament assembly^biological_process;GO:0030239^myofibril assembly^biological_process;GO:0030835^negative regulation of actin filament depolymerization…	KOG3735^tropomodulin^Z	PF03250.13^Tropomodulin	NA	NA	NA
gene-SPHA_15013	5.48296	5.40195	5.29991	5.63803	0	0	0	4.58659	2.90579	0.0139339	0.0228716	KOF64429.1^hypothetical protein OCBIM_22017302mg, partial^61.59%	F1NWE3.3^RecName: Full=Receptor-type tyrosine-protein phosphatase S; Short=R-PTP-S; AltName: Full=Chick receptor tyrosine phosphatase alpha; Short=CRYP alpha; Short=CRYPalpha; Flags: Precursor^29.41%	NA	GO:0043395^heparan sulfate proteoglycan binding^molecular_function;GO:0008201^heparin binding^molecular_function;GO:0042803^protein homodimerization activity^molecular_function;GO:0004725^protein tyrosine phosphatase activity^molecular_function;GO:0030517^negative regulation of axon extension^biological_process;GO:0048681^negative regulation of axon regeneration^biological_process;GO:0048671^nega…	COG2355|COG5599|KOG4127|KOG4228^PTPc^T	PF00102.26^Protein-tyrosine phosphatase	NA	NA	NA
gene-SPHA_15036	11.4343	11.3591	11.061	11.1858	13.0862	13.2817	13.1561	13.1884	-1.91304	4.69865e-60	1.37341e-58	KOF82771.1^hypothetical protein OCBIM_22024792mg^79.41%	P48810.2^RecName: Full=Heterogeneous nuclear ribonucleoprotein 87F; AltName: Full=HRP36.1 protein; AltName: Full=Protein P11^54.31%	K12741|HNRNPA1_3|http://www.genome.jp/dbget-bin/www_bget?ko:K12741	GO:0003729^mRNA binding^molecular_function;GO:0003723^RNA binding^molecular_function;GO:0043565^sequence-specific DNA binding^molecular_function;GO:0001745^compound eye morphogenesis^biological_process;GO:0008585^female gonad development^biological_process;GO:0000278^mitotic cell cycle^biological_process;GO:0000381^regulation of alternative mRNA splicing, via spliceosome^biological_process;GO:000…	COG0724|KOG0118^heterogeneous nuclear ribonucleoprotein^A	PF00076.21^RNA recognition motif. (a.k.a. RRM, RBD, or RNP domain)	NA	NA	NA
gene-SPHA_15040	0	0	0	0	0	5.08487	0	0	-7.47597	0.0287584	0.0444116	ACO52474.1^RNA transcript variant a adenosine deaminase^93.18%	Q91ZS8.1^RecName: Full=Double-stranded RNA-specific editase 1; AltName: Full=RNA-editing deaminase 1; AltName: Full=RNA-editing enzyme 1; AltName: Full=dsRNA adenosine deaminase^62.31%	K13194|ADARB|http://www.genome.jp/dbget-bin/www_bget?ko:K13194	GO:0003726^double-stranded RNA adenosine deaminase activity^molecular_function;GO:0003725^double-stranded RNA binding^molecular_function;GO:0046872^metal ion binding^molecular_function;GO:0042803^protein homodimerization activity^molecular_function;GO:0003723^RNA binding^molecular_function;GO:0008251^tRNA-specific adenosine deaminase activity^molecular_function;GO:0006382^adenosine to inosine edi…	KOG2777^Adenosine deaminase, RNA-specific^A	PF02137.17^Adenosine-deaminase (editase) domain	NA	NA	NA
gene-SPHA_15092	10.3289	9.64285	9.74534	10.0525	14.0605	13.5349	14.0766	13.9537	-3.95561	3.20408e-77	1.37493e-75	KOF89325.1^hypothetical protein OCBIM_22013272mg, partial^88.99%	Q9GP32.1^RecName: Full=Fructose-bisphosphate aldolase^68.6%	K01623|ALDO|http://www.genome.jp/dbget-bin/www_bget?ko:K01623	GO:0004332^fructose-bisphosphate aldolase activity^molecular_function;GO:0006096^glycolytic process^biological_process	COG3588|KOG1557^Aldolase A, fructose-bisphosphate^G	PF00274.18^Fructose-bisphosphate aldolase class-I	NA	NA	NA
gene-SPHA_15094	8.09752	8.78216	9.1829	8.78541	4.45567	0	0	6.04971	4.33522	2.74928e-05	6.51138e-05	XP_011447884.1^PREDICTED: structure-specific endonuclease subunit slx1^55.44%	Q0IH86.1^RecName: Full=Structure-specific endonuclease subunit slx1; AltName: Full=GIY-YIG domain-containing protein 1^48.25%	K15078|SLX1|http://www.genome.jp/dbget-bin/www_bget?ko:K15078	GO:0017108^5'-flap endonuclease activity^molecular_function;GO:0046872^metal ion binding^molecular_function;GO:0006310^DNA recombination^biological_process;GO:0006281^DNA repair^biological_process;GO:0033557^Slx1-Slx4 complex^cellular_component	KOG3005^Catalytic subunit of a heterodimeric structure-specific endonuclease that resolves DNA secondary structures generated during DNA repair and recombination. Has endonuclease activity towards branched DNA substrates, introducing single-strand cuts in duplex DNA close to junctions with ss-DNA (By similarity)^L	PF01541.23^GIY-YIG catalytic domain	NA	NA	NA
gene-SPHA_15095	9.25251	9.15578	9.10827	9.26117	11.9449	9.54191	12.2438	11.8249	-2.49039	3.27647e-07	9.46924e-07	XP_013416644.1^acyl-CoA dehydrogenase family member 10 isoform X2^61.9%	Q8K370.1^RecName: Full=Acyl-CoA dehydrogenase family member 10; Short=ACAD-10^56.18%	K11729|ACAD10|http://www.genome.jp/dbget-bin/www_bget?ko:K11729	GO:0050660^flavin adenine dinucleotide binding^molecular_function;GO:0016787^hydrolase activity^molecular_function;GO:0016627^oxidoreductase activity, acting on the CH-CH group of donors^molecular_function;GO:0005739^mitochondrion^cellular_component	COG3173|KOG1469|KOG3085^Acyl-CoA dehydrogenase family member 10^I	PF00441.23^Acyl-CoA dehydrogenase, C-terminal domain	NA	SignalP-TM	NA
gene-SPHA_15096	13.2928	13.0251	13.3609	13.1402	16.1777	14.0796	16.4678	16.5602	-2.87789	6.46812e-10	2.34929e-09	XP_005102848.1^PREDICTED: fructose-bisphosphate aldolase^71.47%	P53442.1^RecName: Full=Fructose-bisphosphate aldolase^73.95%	K01623|ALDO|http://www.genome.jp/dbget-bin/www_bget?ko:K01623	GO:0004332^fructose-bisphosphate aldolase activity^molecular_function;GO:0006096^glycolytic process^biological_process	COG3588|KOG1557^fructose-bisphosphate aldolase^G	PF00274.18^Fructose-bisphosphate aldolase class-I	NA	NA	NA
gene-SPHA_15098	9.40457	9.55964	9.10166	9.46236	10.8616	8.42444	11.0941	10.8268	-1.20838	0.015141	0.0246751	KOF95401.1^hypothetical protein OCBIM_22038577mg^52.52%	Q6JQN1.1^RecName: Full=Acyl-CoA dehydrogenase family member 10; Short=ACAD-10^46.34%	K11729|ACAD10|http://www.genome.jp/dbget-bin/www_bget?ko:K11729	GO:0003995^acyl-CoA dehydrogenase activity^molecular_function;GO:0050660^flavin adenine dinucleotide binding^molecular_function;GO:0016787^hydrolase activity^molecular_function;GO:0006635^fatty acid beta-oxidation^biological_process;GO:0005759^mitochondrial matrix^cellular_component;GO:0005739^mitochondrion^cellular_component	COG3173|KOG1469|KOG3085^Acyl-CoA dehydrogenase family, member^I	PF01636.22^Phosphotransferase enzyme family	NA	NA	i247-269o289-311i318-340o360-382i384-406o421-443i450-472o482-504i511-533o548-570i577-599o619-641i648-670o675-697i704-726o741-763i776-798o818-840i845-867o882-904i1177-1199o1239-1261i1268-1290o1294-1316i1323-1345o
gene-SPHA_15117	3.43636	3.25676	3.65756	3.55541	0	0	0	0	3.86058	0.00389912	0.00698842	XP_025086744.1^G-protein coupled receptor family C group 6 member A-like^26.7%	NA	K04608|GRM6_7_8|http://www.genome.jp/dbget-bin/www_bget?ko:K04608	NA	KOG1056^glutamate receptor, metabotropic^T	PF01094.27^Receptor family ligand binding region	NA	NA	o544-566i
gene-SPHA_15118	6.52177	5.8489	5.65844	5.87575	8.15896	8.72321	8.94345	8.21196	-2.55215	1.4884e-16	8.5979e-16	XP_014768129.1^PREDICTED: tumor protein p53-inducible protein 11-like isoform X7^85.26%	Q0VCQ8.1^RecName: Full=Tumor protein p53-inducible protein 11; AltName: Full=p53-induced gene 11 protein^42.54%	NA	GO:0016021^integral component of membrane^cellular_component	NA	PF14936.5^Tumour protein p53-inducible protein 11	NA	NA	i65-87o107-129i136-158o168-187i
gene-SPHA_15119	10.432	10.5403	10.4354	10.3796	6.78007	6.32289	4.08558	4.03134	4.66993	2.75281e-17	1.65379e-16	XP_011429494.1^PREDICTED: multidrug resistance-associated protein 5^39.48%	O15440.2^RecName: Full=Multidrug resistance-associated protein 5; AltName: Full=ATP-binding cassette sub-family C member 5; AltName: Full=Multi-specific organic anion transporter C; Short=MOAT-C; AltName: Full=SMRP; AltName: Full=pABC11^39.5%	K05668|ABCC5|http://www.genome.jp/dbget-bin/www_bget?ko:K05668	GO:0005524^ATP binding^molecular_function;GO:0042626^ATPase-coupled transmembrane transporter activity^molecular_function;GO:0008514^organic anion transmembrane transporter activity^molecular_function;GO:0030213^hyaluronan biosynthetic process^biological_process;GO:0055085^transmembrane transport^biological_process;GO:0005887^integral component of plasma membrane^cellular_component;GO:0016020^mem…	COG1132|KOG0054^ATP-binding cassette, sub-family C (CFTR MRP), member^Q	PF00005.26^ABC transporter	NA	SignalP-TM	o4-26i29-46o106-128i141-160o279-296i375-397o474-493i558-580o585-607i
gene-SPHA_15121	9.93824	9.8368	10.373	10.0317	11.8167	13.5732	11.8265	11.4935	-2.38731	5.30571e-07	1.49872e-06	XP_014775432.1^PREDICTED: alpha-N-acetylgalactosaminidase-like^79.07%	Q90744.1^RecName: Full=Alpha-N-acetylgalactosaminidase; AltName: Full=Alpha-galactosidase B^51.96%	K01204|NAGA|http://www.genome.jp/dbget-bin/www_bget?ko:K01204	GO:0004557^alpha-galactosidase activity^molecular_function;GO:0008456^alpha-N-acetylgalactosaminidase activity^molecular_function;GO:0016139^glycoside catabolic process^biological_process;GO:0046477^glycosylceramide catabolic process^biological_process;GO:0009311^oligosaccharide metabolic process^biological_process;GO:0005737^cytoplasm^cellular_component;GO:0005764^lysosome^cellular_component	KOG2366^ec 3.2.1.49^G	PF16499.4^Alpha galactosidase A	GH27	NA	NA
gene-SPHA_15125	8.82874	9.23264	9.03514	9.32571	5.79314	8.26365	6.86838	5.77426	2.0566	0.00025757	0.000545101	XP_014774398.1^PREDICTED: serine/arginine repetitive matrix protein 2-like isoform X2^53.5%	A6H619.2^RecName: Full=PHD and RING finger domain-containing protein 1^45.83%	K17586|PHRF1|http://www.genome.jp/dbget-bin/www_bget?ko:K17586	GO:0046872^metal ion binding^molecular_function;GO:0019904^protein domain specific binding^molecular_function;GO:0070063^RNA polymerase binding^molecular_function;GO:0006397^mRNA processing^biological_process;GO:0006366^transcription by RNA polymerase II^biological_process	KOG0825^PHD and ring finger domains 1^K	PF00628.28^PHD-finger	NA	NA	NA
gene-SPHA_15160	10.1389	9.93132	10.1073	10.0393	13.0223	12.5458	13.0896	13.0927	-2.89902	3.49831e-77	1.49664e-75	XP_022333186.1^proteasome subunit alpha type-4-like^85.83%	P25789.1^RecName: Full=Proteasome subunit alpha type-4; AltName: Full=Macropain subunit C9; AltName: Full=Multicatalytic endopeptidase complex subunit C9; AltName: Full=Proteasome component C9; AltName: Full=Proteasome subunit L >Q3ZCK9.1 RecName: Full=Proteasome subunit alpha type-4^83.75%	K02728|PSMA4|http://www.genome.jp/dbget-bin/www_bget?ko:K02728	GO:0004175^endopeptidase activity^molecular_function;GO:0004298^threonine-type endopeptidase activity^molecular_function;GO:0031145^anaphase-promoting complex-dependent catabolic process^biological_process;GO:0002479^antigen processing and presentation of exogenous peptide antigen via MHC class I, TAP-dependent^biological_process;GO:0038095^Fc-epsilon receptor signaling pathway^biological_process…	COG0638|KOG0178^The proteasome is a multicatalytic proteinase complex which is characterized by its ability to cleave peptides with Arg, Phe, Tyr, Leu, and Glu adjacent to the leaving group at neutral or slightly basic pH. The proteasome has an ATP-dependent proteolytic activity (By similarity)^O	PF00227.25^Proteasome subunit	NA	NA	NA
gene-SPHA_15164	9.99456	9.77928	10.0569	10.0593	11.8726	10.6778	11.6223	11.4877	-1.5016	1.03456e-08	3.4246e-08	XP_014780220.1^PREDICTED: trifunctional purine biosynthetic protein adenosine-3-like isoform X2^64.81%	P21872.1^RecName: Full=Trifunctional purine biosynthetic protein adenosine-3; Includes: RecName: Full=Phosphoribosylamine--glycine ligase; AltName: Full=Glycinamide ribonucleotide synthetase; Short=GARS; AltName: Full=Phosphoribosylglycinamide synthetase; Includes: RecName: Full=Phosphoribosylformylglycinamidine cyclo-ligase; AltName: Full=AIR synthase; Short=AIRS; AltName: Full=Phosphoribosyl-am…	K11787|GART|http://www.genome.jp/dbget-bin/www_bget?ko:K11787	GO:0005524^ATP binding^molecular_function;GO:0046872^metal ion binding^molecular_function;GO:0004637^phosphoribosylamine-glycine ligase activity^molecular_function;GO:0004641^phosphoribosylformylglycinamidine cyclo-ligase activity^molecular_function;GO:0004644^phosphoribosylglycinamide formyltransferase activity^molecular_function;GO:0006189^'de novo' IMP biosynthetic process^biological_process;G…	COG0150|COG0151|COG0299|KOG0237|KOG3076^Phosphoribosylglycinamide formyltransferase, phosphoribosylglycinamide synthetase, phosphoribosylaminoimidazole synthetase^F	PF01071.18^Phosphoribosylglycinamide synthetase, ATP-grasp (A) domain	NA	NA	NA
gene-SPHA_15281	8.07009	8.27896	8.18726	8.70878	9.82958	10.7921	8.49386	9.66318	-1.58404	0.000476776	0.000977934	XP_014781649.1^PREDICTED: WD repeat and FYVE domain-containing protein 3-like^77.68%	Q6VNB8.1^RecName: Full=WD repeat and FYVE domain-containing protein 3; AltName: Full=Beach domain, WD repeat and FYVE domain-containing protein 1; Short=BWF1^41.74%	NA	GO:0005545^1-phosphatidylinositol binding^molecular_function;GO:0003831^beta-N-acetylglucosaminylglycopeptide beta-1,4-galactosyltransferase activity^molecular_function;GO:0046872^metal ion binding^molecular_function;GO:0035973^aggrephagy^biological_process;GO:0007275^multicellular organism development^biological_process;GO:0034274^Atg12-Atg5-Atg16 complex^cellular_component;GO:0005776^autophagos…	KOG1786|KOG1788^Beige/BEACH domain^TU	PF01363.20^FYVE zinc finger	NA	NA	o754-776i781-803o807-829i831-853o
gene-SPHA_15284	7.42596	7.58724	7.29788	8.17789	3.22914	7.01638	4.64193	4.03134	2.17806	0.00538954	0.00944859	KOF75519.1^hypothetical protein OCBIM_22034593mg^87.92%	Q6VNB8.1^RecName: Full=WD repeat and FYVE domain-containing protein 3; AltName: Full=Beach domain, WD repeat and FYVE domain-containing protein 1; Short=BWF1^51.64%	NA	GO:0005545^1-phosphatidylinositol binding^molecular_function;GO:0003831^beta-N-acetylglucosaminylglycopeptide beta-1,4-galactosyltransferase activity^molecular_function;GO:0046872^metal ion binding^molecular_function;GO:0035973^aggrephagy^biological_process;GO:0007275^multicellular organism development^biological_process;GO:0034274^Atg12-Atg5-Atg16 complex^cellular_component;GO:0005776^autophagos…	KOG1786|KOG1788^WD repeat and FYVE domain containing 3^TU	PF15787.4^Domain of unknown function (DUF4704)	NA	NA	o715-737i750-772o776-798i805-827o
gene-SPHA_15285	7.50807	7.60973	7.2291	8.38341	3.76188	4.37597	4.08558	0	4.13129	7.85374e-12	3.29018e-11	XP_014781649.1^PREDICTED: WD repeat and FYVE domain-containing protein 3-like^61.83%	Q8IZQ1.2^RecName: Full=WD repeat and FYVE domain-containing protein 3; AltName: Full=Autophagy-linked FYVE protein; Short=Alfy^38.09%	NA	GO:0005545^1-phosphatidylinositol binding^molecular_function;GO:0003831^beta-N-acetylglucosaminylglycopeptide beta-1,4-galactosyltransferase activity^molecular_function;GO:0046872^metal ion binding^molecular_function;GO:0035973^aggrephagy^biological_process;GO:0007275^multicellular organism development^biological_process;GO:0005776^autophagosome^cellular_component;GO:0030424^axon^cellular_compone…	KOG1786|KOG1788|KOG2064^Beige/BEACH domain^TU	NA	NA	NA	o180-199i206-228o238-260i265-287o297-319i326-348o380-402i409-431o446-468i475-497o512-534i539-561o1612-1634i1641-1663o1668-1690i1695-1717o1722-1744i1757-1779o1794-1816i1828-1850o
gene-SPHA_15289	8.58661	8.46516	8.62125	8.36286	5.79314	5.3408	6.0204	6.41672	2.59931	1.0329e-23	8.63378e-23	XP_014781650.1^PREDICTED: tRNA methyltransferase 10 homolog A-like^73.44%	Q3MHI8.1^RecName: Full=tRNA methyltransferase 10 homolog A; AltName: Full=RNA (guanine-9-)-methyltransferase domain-containing protein 2; AltName: Full=tRNA (guanine(9)-N(1))-methyltransferase TRMT10A^47.09%	K15445|TRMT10A, TRM10, RG9MTD2|http://www.genome.jp/dbget-bin/www_bget?ko:K15445	GO:0052905^tRNA (guanine(9)-N(1))-methyltransferase activity^molecular_function;GO:0009019^tRNA (guanine-N1-)-methyltransferase activity^molecular_function;GO:0000049^tRNA binding^molecular_function;GO:0030488^tRNA methylation^biological_process;GO:0015629^actin cytoskeleton^cellular_component;GO:0005829^cytosol^cellular_component;GO:0005730^nucleolus^cellular_component;GO:0005654^nucleoplasm^cel…	KOG2967^tRNA (Guanine-1)-methyltransferase^S	PF01746.20^tRNA (Guanine-1)-methyltransferase	NA	NA	i249-271o300-322i329-351o
gene-SPHA_15297	8.96191	8.9039	9.17221	9.29591	10.3437	10.7485	10.3741	10.2083	-1.34393	1.662e-14	8.44335e-14	XP_014777153.1^PREDICTED: cAMP-dependent protein kinase catalytic subunit isoform X7^98.03%	P12370.3^RecName: Full=cAMP-dependent protein kinase catalytic subunit 1; Short=PKA C; AltName: Full=Protein kinase DC0^86.55%	NA	GO:0005524^ATP binding^molecular_function;GO:0004691^cAMP-dependent protein kinase activity^molecular_function;GO:0004674^protein serine/threonine kinase activity^molecular_function;GO:0007615^anesthesia-resistant memory^biological_process;GO:0007448^anterior/posterior pattern specification, imaginal disc^biological_process;GO:0048149^behavioral response to ethanol^biological_process;GO:0019933^c…	KOG0616^camp-dependent protein kinase^T	PF00069.24^Protein kinase domain	NA	NA	NA
gene-SPHA_15305	2.8849	2.46751	2.25969	2.6432	4.92219	0	6.18785	5.77426	-2.95045	0.00161885	0.00308143	XP_014780657.1^PREDICTED: chitinase domain-containing protein 1-like^75.0%	Q922Q9.1^RecName: Full=Chitinase domain-containing protein 1; Flags: Precursor^53.85%	K17525|CHID1|http://www.genome.jp/dbget-bin/www_bget?ko:K17525	GO:0008061^chitin binding^molecular_function;GO:0070492^oligosaccharide binding^molecular_function;GO:0005975^carbohydrate metabolic process^biological_process;GO:0045087^innate immune response^biological_process;GO:1900016^negative regulation of cytokine production involved in inflammatory response^biological_process;GO:0005615^extracellular space^cellular_component;GO:0005770^late endosome^cell…	KOG2091^chitinase domain containing 1^G	PF11857.7^Domain of unknown function (DUF3377)	NA	SignalP-TM	o25-44i125-147o157-179i186-208o223-245i252-274o294-316i329-351o
gene-SPHA_15308	4.3334	4.00925	4.74225	4.55844	7.8277	4.77353	7.36433	7.80475	-2.94787	1.43117e-06	3.86557e-06	XP_014780657.1^PREDICTED: chitinase domain-containing protein 1-like^85.41%	Q66IL0.1^RecName: Full=Chitinase domain-containing protein 1; Flags: Precursor^52.92%	K17525|CHID1|http://www.genome.jp/dbget-bin/www_bget?ko:K17525	GO:0008061^chitin binding^molecular_function;GO:0005975^carbohydrate metabolic process^biological_process;GO:0005576^extracellular region^cellular_component;GO:0005764^lysosome^cellular_component	KOG2091^Chitinase domain containing 1^G	PF00704.27^Glycosyl hydrolases family 18	GH18	NA	NA
gene-SPHA_15309	8.90021	8.79611	9.19477	8.84012	10.7148	8.20044	10.7028	10.3593	-1.33419	0.00610446	0.0106189	KOF80699.1^hypothetical protein OCBIM_22027550mg^59.86%	Q5FWT1.1^RecName: Full=Protein FAM98A^38.77%	NA	GO:0008276^protein methyltransferase activity^molecular_function;GO:0032418^lysosome localization^biological_process;GO:0008284^positive regulation of cell population proliferation^biological_process;GO:0010628^positive regulation of gene expression^biological_process;GO:1900029^positive regulation of ruffle assembly^biological_process;GO:0006479^protein methylation^biological_process;GO:0072669^…	KOG3973^Protein of unknown function (DUF2465)^S	PF10239.8^Protein of unknown function (DUF2465)	NA	NA	NA
gene-SPHA_15310	6.70616	5.9927	6.58458	7.23655	0	0	0	5.43351	3.28382	0.0152866	0.0248865	XP_014780645.1^PREDICTED: diacylglycerol kinase theta-like^95.74%	Q6P5E8.1^RecName: Full=Diacylglycerol kinase theta; Short=DAG kinase theta; AltName: Full=Diglyceride kinase theta; Short=DGK-theta^42.25%	K00901|dgkA, DGK|http://www.genome.jp/dbget-bin/www_bget?ko:K00901	GO:0033613^activating transcription factor binding^molecular_function;GO:0005524^ATP binding^molecular_function;GO:0004143^diacylglycerol kinase activity^molecular_function;GO:0019900^kinase binding^molecular_function;GO:0046872^metal ion binding^molecular_function;GO:0003951^NAD+ kinase activity^molecular_function;GO:0043274^phospholipase binding^molecular_function;GO:0030297^transmembrane recep…	KOG1169^Diacylglycerol kinase^I	PF00609.18^Diacylglycerol kinase accessory domain	NA	NA	NA
gene-SPHA_15315	8.32562	9.06852	8.34911	8.65721	2.37533	7.1225	0	4.03134	3.31232	0.0024567	0.00454213	XP_023933581.1^uncharacterized protein LOC106178814^29.41%	NA	NA	NA	NA	NA	NA	SignalP-TM	i25-47o57-79i86-108o177-199i509-531o535-557i559-581o596-618i620-642o646-668i675-697o707-729i734-756o776-798i805-827o837-859i864-886o896-918i925-947o951-973i980-1002o1012-1034i1041-1060o1064-1086i1098-1120o1125-1147i1154-1176o1180-1202i1209-1231o1241-1263i1270-1292o1307-1329i1336-1358o
gene-SPHA_15316	8.45647	8.74624	8.20836	8.79481	0	0	0	0	9.07815	8.41455e-18	5.23333e-17	XP_022297807.1^LOW QUALITY PROTEIN: uncharacterized protein LOC111107105^41.15%	NA	NA	NA	NA	NA	NA	SignalP-TM	i2-24o34-56i68-90o135-154i167-189o209-231i252-274o1142-1164i1185-1207o1222-1244i1249-1271o1286-1308i1315-1337o2381-2403i2410-2432o2447-2469i2471-2493o2497-2519i2526-2548o2568-2590i2592-2614o2624-2646i2653-2675o2680-2702i2704-2726o2731-2753i2868-2890o2910-2932i2953-2975o2990-3012i3014-3036o3062-3084i3091-3113o3128-3150i3171-3193o3203-3225i3237-3259o
gene-SPHA_15319	5.72327	5.46907	4.61419	5.93263	0	0	0	4.03134	3.54702	0.00147268	0.0028249	XP_022297807.1^LOW QUALITY PROTEIN: uncharacterized protein LOC111107105^40.79%	NA	NA	NA	NA	PF14352.5^Domain of unknown function (DUF4402)	NA	NA	o487-509i516-538o558-580i
gene-SPHA_15321	5.32396	5.79105	5.12298	5.63041	4.15008	0	0	0	3.47875	0.000920775	0.00181304	XP_022297807.1^LOW QUALITY PROTEIN: uncharacterized protein LOC111107105^44.3%	NA	NA	NA	NA	NA	NA	NA	NA
gene-SPHA_15322	6.01391	6.77796	6.21436	6.75194	3.76188	0	0	3.64542	3.92906	2.42704e-07	7.11185e-07	OWF39306.1^Tenascin-X^48.28%	NA	NA	NA	NA	NA	NA	NA	o361-383i395-417o
gene-SPHA_15377	10.1062	10.274	10.0191	10.1417	8.75629	8.2165	8.41163	9.29133	1.41339	2.28835e-08	7.35587e-08	XP_014788134.1^PREDICTED: tRNA (adenine(58)-N(1))-methyltransferase non-catalytic subunit TRM6-like^58.44%	Q2T9V5.1^RecName: Full=tRNA (adenine(58)-N(1))-methyltransferase non-catalytic subunit TRM6; AltName: Full=mRNA methyladenosine-N(1)-methyltransferase non-catalytic subunit TRM6; AltName: Full=tRNA(m1A58)-methyltransferase subunit TRM6; Short=tRNA(m1A58)MTase subunit TRM6^35.34%	K03256|TRM6, GCD10|http://www.genome.jp/dbget-bin/www_bget?ko:K03256	GO:0080009^mRNA methylation^biological_process;GO:0030488^tRNA methylation^biological_process;GO:0005634^nucleus^cellular_component;GO:0031515^tRNA (m1A) methyltransferase complex^cellular_component	KOG1416^tRNA methyltransferase 6 homolog (S. cerevisiae)^J	PF04189.12^Gcd10p family	NA	NA	NA
gene-SPHA_15380	9.40979	8.69722	9.36691	9.27651	13.8763	13.4038	14.052	14.12	-4.67672	6.66745e-89	3.56557e-87	XP_014778026.1^PREDICTED: 40S ribosomal protein S12-like^88.97%	P46405.2^RecName: Full=40S ribosomal protein S12 >Q76I81.1 RecName: Full=40S ribosomal protein S12 >P25398.3 RecName: Full=40S ribosomal protein S12; AltName: Full=Small ribosomal subunit protein eS12^70.54%	K02951|RP-S12e, RPS12|http://www.genome.jp/dbget-bin/www_bget?ko:K02951	GO:0003735^structural constituent of ribosome^molecular_function;GO:0006412^translation^biological_process;GO:0022627^cytosolic small ribosomal subunit^cellular_component	COG1358|KOG3406^ribosomal protein S12^J	PF01248.25^Ribosomal protein L7Ae/L30e/S12e/Gadd45 family	NA	NA	NA
gene-SPHA_15381	9.77472	9.70812	9.43113	9.73308	11.788	12.5702	11.6513	11.5332	-2.28146	4.23544e-18	2.68504e-17	XP_014781721.1^PREDICTED: LOW QUALITY PROTEIN: nipped-B-like protein^83.42%	Q6KC79.2^RecName: Full=Nipped-B-like protein; AltName: Full=Delangin; AltName: Full=SCC2 homolog^54.39%	K06672|SCC2, NIPBL|http://www.genome.jp/dbget-bin/www_bget?ko:K06672	GO:0003682^chromatin binding^molecular_function;GO:0070087^chromo shadow domain binding^molecular_function;GO:0042826^histone deacetylase binding^molecular_function;GO:0036033^mediator complex binding^molecular_function;GO:0008022^protein C-terminus binding^molecular_function;GO:0047485^protein N-terminus binding^molecular_function;GO:0007420^brain development^biological_process;GO:0034613^cellul…	KOG1020^Nipped-B homolog (Drosophila)^D	PF12830.6^Sister chromatid cohesion C-terminus	AA7	SignalP-TM	NA
gene-SPHA_15419	11.9181	11.05	11.6048	11.6865	16.5864	16.2695	16.7618	16.628	-4.97471	1.01741e-115	8.06958e-114	XP_014778026.1^PREDICTED: 40S ribosomal protein S12-like^88.97%	P46405.2^RecName: Full=40S ribosomal protein S12 >Q76I81.1 RecName: Full=40S ribosomal protein S12 >P25398.3 RecName: Full=40S ribosomal protein S12; AltName: Full=Small ribosomal subunit protein eS12^70.54%	K02951|RP-S12e, RPS12|http://www.genome.jp/dbget-bin/www_bget?ko:K02951	GO:0003735^structural constituent of ribosome^molecular_function;GO:0006412^translation^biological_process;GO:0022627^cytosolic small ribosomal subunit^cellular_component	COG1358|KOG3406^ribosomal protein S12^J	PF01248.25^Ribosomal protein L7Ae/L30e/S12e/Gadd45 family	NA	NA	NA
gene-SPHA_15424	8.10011	7.79609	7.87436	8.17789	10.4338	10.4178	10.6642	10.1215	-2.43078	3.53162e-46	6.98311e-45	XP_021370718.1^non-specific lipid-transfer protein-like isoform X2^69.58%	O62742.1^RecName: Full=Non-specific lipid-transfer protein; Short=NSL-TP; AltName: Full=Propanoyl-CoA C-acyltransferase; AltName: Full=SCP-chi; AltName: Full=SCPX; AltName: Full=Sterol carrier protein 2; Short=SCP-2; AltName: Full=Sterol carrier protein X; Short=SCP-X^69.01%	K08764|SCP2, SCPX|http://www.genome.jp/dbget-bin/www_bget?ko:K08764	GO:0008289^lipid binding^molecular_function;GO:0033814^propanoyl-CoA C-acyltransferase activity^molecular_function;GO:0006869^lipid transport^biological_process;GO:0005739^mitochondrion^cellular_component;GO:0005777^peroxisome^cellular_component	KOG1406|KOG4170^Thiolase, N-terminal domain^I	PF00108.22^Thiolase, N-terminal domain	NA	NA	NA
gene-SPHA_15427	8.34972	8.72495	8.62403	8.45742	5.55685	5.99059	0	6.952	2.6849	0.00041338	0.000854982	XP_014778013.1^PREDICTED: protein FAM151A-like^80.51%	Q6UXP7.2^RecName: Full=Protein FAM151B^40.25%	NA	NA	KOG3748^Family with sequence similarity 151, member B^S	PF10223.8^Uncharacterized conserved protein (DUF2181)	NA	SignalP-TM	i12-34o
gene-SPHA_15432	9.50942	9.23987	9.31292	9.5422	10.9559	11.5147	10.7097	10.7772	-1.62185	1.17566e-13	5.61692e-13	XP_014778000.1^PREDICTED: importin-13-like^63.45%	Q8K0C1.1^RecName: Full=Importin-13; Short=Imp13^35.11%	NA	GO:0035259^glucocorticoid receptor binding^molecular_function;GO:0008565^obsolete protein transporter activity^molecular_function;GO:0008536^Ran GTPase binding^molecular_function;GO:0006606^protein import into nucleus^biological_process;GO:0005737^cytoplasm^cellular_component;GO:0005634^nucleus^cellular_component	KOG2022^importin 13^U	PF08389.11^Exportin 1-like protein	NA	NA	NA
gene-SPHA_15433	3.10681	4.95206	4.24291	3.48954	0	0	0	0	4.55015	0.00184544	0.00347617	KOF72245.1^hypothetical protein OCBIM_22039773mg^93.55%	O60675.1^RecName: Full=Transcription factor MafK; AltName: Full=Erythroid transcription factor NF-E2 p18 subunit^54.69%	K09037|MAFF_G_K|http://www.genome.jp/dbget-bin/www_bget?ko:K09037	GO:0003700^DNA-binding transcription factor activity^molecular_function;GO:0000981^DNA-binding transcription factor activity, RNA polymerase II-specific^molecular_function;GO:0001227^DNA-binding transcription repressor activity, RNA polymerase II-specific^molecular_function;GO:0071535^RING-like zinc finger domain binding^molecular_function;GO:0000978^RNA polymerase II proximal promoter sequence-s…	KOG4196^v-maf musculoaponeurotic fibrosarcoma oncogene homolog^K	PF03131.16^bZIP Maf transcription factor	NA	NA	NA
gene-SPHA_15443	10.3975	10.1194	10.363	10.2833	6.66569	5.99059	7.21718	6.04971	3.75125	5.32862e-43	9.41544e-42	XP_014780262.1^PREDICTED: 85/88 kDa calcium-independent phospholipase A2-like^52.17%	O60733.2^RecName: Full=85/88 kDa calcium-independent phospholipase A2; Short=CaI-PLA2; AltName: Full=Group VI phospholipase A2; Short=GVI PLA2; AltName: Full=Intracellular membrane-associated calcium-independent phospholipase A2 beta; Short=iPLA2-beta; AltName: Full=Patatin-like phospholipase domain-containing protein 9; Short=PNPLA9^38.56%	K16343|PLA2G6, IPLA2|http://www.genome.jp/dbget-bin/www_bget?ko:K16343	GO:0043008^ATP-dependent protein binding^molecular_function;GO:0047499^calcium-independent phospholipase A2 activity^molecular_function;GO:0005516^calmodulin binding^molecular_function;GO:0016787^hydrolase activity^molecular_function;GO:0004623^phospholipase A2 activity^molecular_function;GO:0102567^phospholipase A2 activity (consuming 1,2-dipalmitoylphosphatidylcholine)^molecular_function;GO:010…	COG0666|COG3621|KOG0513^Phospholipase A2, group VI (Cytosolic, calcium-independent)^I	PF12796.6^Ankyrin repeats (3 copies)	NA	NA	NA
gene-SPHA_15445	8.52156	8.38052	8.41892	8.56527	5.10887	2.10229	0	4.58659	4.60873	1.37715e-16	7.98137e-16	XP_014780258.1^PREDICTED: intraflagellar transport protein 56-like^88.45%	Q8BS45.1^RecName: Full=Intraflagellar transport protein 56; AltName: Full=Protein hop-sterile; AltName: Full=Tetratricopeptide repeat protein 26; Short=TPR repeat protein 26^74.01%	K19685|TTC26, IFT56, DYF13|http://www.genome.jp/dbget-bin/www_bget?ko:K19685	GO:0120170^intraciliary transport particle B binding^molecular_function;GO:0035082^axoneme assembly^biological_process;GO:0060271^cilium assembly^biological_process;GO:0035720^intraciliary anterograde transport^biological_process;GO:0042073^intraciliary transport^biological_process;GO:0035735^intraciliary transport involved in cilium assembly^biological_process;GO:1905198^manchette assembly^biolo…	KOG3785^tetratricopeptide repeat domain 26^S	PF14559.5^Tetratricopeptide repeat	GT41	NA	NA
gene-SPHA_15458	9.80712	9.49669	9.81131	9.53864	10.5831	10.9178	10.6748	10.4997	-1.00869	2.93612e-11	1.17997e-10	XP_014781516.1^PREDICTED: AP-4 complex subunit mu-like isoform X2^81.17%	Q9SB50.1^RecName: Full=AP-4 complex subunit mu; AltName: Full=Adaptor protein complex AP-4 subunit mu; AltName: Full=Adaptor protein-4 mu-adaptin; AltName: Full=Adaptor-related protein complex 4 subunit mu; AltName: Full=At-muC-Ad; AltName: Full=Mu4-adaptin^31.51%	K12402|AP4M1|http://www.genome.jp/dbget-bin/www_bget?ko:K12402	GO:0006886^intracellular protein transport^biological_process;GO:0016192^vesicle-mediated transport^biological_process;GO:0030124^AP-4 adaptor complex^cellular_component;GO:0030131^clathrin adaptor complex^cellular_component;GO:0005905^clathrin-coated pit^cellular_component;GO:0005829^cytosol^cellular_component;GO:0005802^trans-Golgi network^cellular_component	KOG0937^adaptor-related protein complex 4, mu 1 subunit^U	PF00928.20^Adaptor complexes medium subunit family	NA	NA	NA
gene-SPHA_15477	11.3754	11.2781	11.5054	11.4087	9.41729	8.87262	9.50777	9.69693	1.9941	1.21304e-25	1.10846e-24	KOF88944.1^hypothetical protein OCBIM_22013952mg^80.68%	O60832.3^RecName: Full=H/ACA ribonucleoprotein complex subunit DKC1; AltName: Full=CBF5 homolog; AltName: Full=Dyskerin; AltName: Full=Nopp140-associated protein of 57 kDa; AltName: Full=Nucleolar protein NAP57; AltName: Full=Nucleolar protein family A member 4; AltName: Full=snoRNP protein DKC1^71.78%	K11131|DKC1, NOLA4, CBF5|http://www.genome.jp/dbget-bin/www_bget?ko:K11131	GO:0034513^box H/ACA snoRNA binding^molecular_function;GO:0009982^pseudouridine synthase activity^molecular_function;GO:0003723^RNA binding^molecular_function;GO:0003720^telomerase activity^molecular_function;GO:0070034^telomerase RNA binding^molecular_function;GO:0000495^box H/ACA snoRNA 3'-end processing^biological_process;GO:0000455^enzyme-directed rRNA pseudouridine synthesis^biological_proce…	COG0130|KOG2529^dyskeratosis congenita 1, dyskerin^J	PF08068.11^DKCLD (NUC011) domain	NA	NA	NA
gene-SPHA_15480	8.48048	8.70507	8.24845	8.2837	10.0278	10.287	10.5225	10.9326	-2.04357	7.82354e-18	4.8765e-17	KOF88950.1^hypothetical protein OCBIM_22013960mg^83.33%	Q5RBD3.1^RecName: Full=RNA-binding motif, single-stranded-interacting protein 3^52.56%	NA	GO:0003723^RNA binding^molecular_function;GO:0005737^cytoplasm^cellular_component	KOG4733^RNA binding motif, single stranded interacting protein^S	PF00076.21^RNA recognition motif. (a.k.a. RRM, RBD, or RNP domain)	NA	NA	NA
gene-SPHA_15501	7.38414	7.76304	7.58845	7.57901	11.3431	10.0699	11.0238	10.9689	-3.34271	9.22248e-33	1.13814e-31	XP_014774255.1^PREDICTED: golgin subfamily A member 3-like^41.16%	NA	NA	NA	NA	NA	NA	NA	o1302-1324i1331-1353o1357-1376i1378-1395o1399-1421i1428-1450o1455-1477i1484-1506o1521-1543i1802-1824o1829-1851i1858-1880o1885-1907i1914-1936o1941-1963i1970-1992o1997-2019i
gene-SPHA_15503	5.48296	4.99824	5.06972	5.66066	10.0278	8.63033	9.88217	9.6356	-4.33795	2.13567e-35	2.9416e-34	XP_014774255.1^PREDICTED: golgin subfamily A member 3-like^67.5%	NA	NA	NA	NA	PF07926.11^TPR/MLP1/MLP2-like protein	NA	NA	NA
gene-SPHA_15518	0	0	0	0	0	5.65559	0	0	-8.05805	0.0180235	0.0289747	AAK84368.1^visual arrestin^89.35%	Q4R562.1^RecName: Full=Beta-arrestin-1; AltName: Full=Arrestin beta-1^48.82%	K04439|ARRB|http://www.genome.jp/dbget-bin/www_bget?ko:K04439	GO:0045746^negative regulation of Notch signaling pathway^biological_process;GO:0001934^positive regulation of protein phosphorylation^biological_process;GO:0002092^positive regulation of receptor internalization^biological_process;GO:0015031^protein transport^biological_process;GO:0007165^signal transduction^biological_process;GO:0006511^ubiquitin-dependent protein catabolic process^biological_p…	KOG3865^arrestin^T	PF00339.28^Arrestin (or S-antigen), N-terminal domain	NA	NA	NA
gene-SPHA_15533	10.9848	10.9192	10.8732	11.0319	9.14581	9.008	8.72932	9.22811	1.91597	6.39709e-48	1.34396e-46	KOF95525.1^hypothetical protein OCBIM_22037996mg^74.06%	P55862.2^RecName: Full=DNA replication licensing factor mcm5-A; Short=xMCM5-A; AltName: Full=CDC46 homolog A; Short=xCDC46-A; AltName: Full=CDC46p; AltName: Full=p92^66.71%	K02209|MCM5, CDC46|http://www.genome.jp/dbget-bin/www_bget?ko:K02209	GO:0005524^ATP binding^molecular_function;GO:0003688^DNA replication origin binding^molecular_function;GO:0004386^helicase activity^molecular_function;GO:0007049^cell cycle^biological_process;GO:0006270^DNA replication initiation^biological_process;GO:0006268^DNA unwinding involved in DNA replication^biological_process;GO:0030174^regulation of DNA-dependent DNA replication initiation^biological_p…	COG1241|KOG0481^Minichromosome maintenance complex component 5^L	PF00493.22^MCM2/3/5 family	NA	NA	NA
gene-SPHA_15534	4.75689	4.60937	5.2529	3.01501	0	0	0	0	5.06106	0.000372997	0.00077612	XP_022302764.1^uncharacterized protein LOC111110517 isoform X4^56.58%	P72745.1^RecName: Full=Universal stress protein Slr1101; Short=USP Slr1101^40.85%	NA	NA	COG0589^Universal stress protein^T	PF00582.25^Universal stress protein family	NA	NA	NA
gene-SPHA_15548	8.56899	8.48151	8.72566	8.8126	8.07182	7.37238	7.13756	6.04971	1.33529	0.000570235	0.0011557	XP_014787275.1^PREDICTED: protein MEF2BNB homolog isoform X1^69.78%	Q8IR45.1^RecName: Full=BLOC-1-related complex subunit 8 homolog^43.33%	NA	GO:0005765^lysosomal membrane^cellular_component	KOG4523^Uncharacterised conserved protein^S	PF10167.8^BLOC-1-related complex sub-unit 8	NA	NA	NA
gene-SPHA_15553	3.36936	2.96279	3.87184	4.01941	7.71717	5.3408	7.21718	7.6753	-3.73409	5.58723e-11	2.2083e-10	XP_014777575.1^PREDICTED: tripartite motif-containing protein 59-like^76.85%	NA	NA	NA	KOG2177^tripartite motif containing^O	PF00643.23^B-box zinc finger	NA	NA	NA
gene-SPHA_1557	9.72952	9.83402	9.56753	9.87769	12.0239	11.4121	11.9699	12.2039	-2.17476	1.64817e-28	1.72107e-27	XP_014774168.1^PREDICTED: NADH dehydrogenase^78.62%	Q9DC69.2^RecName: Full=NADH dehydrogenase^55.51%	K03953|NDUFA9|http://www.genome.jp/dbget-bin/www_bget?ko:K03953	GO:0003954^NADH dehydrogenase activity^molecular_function;GO:0044877^protein-containing complex binding^molecular_function;GO:0007623^circadian rhythm^biological_process;GO:0032981^mitochondrial respiratory chain complex I assembly^biological_process;GO:0009749^response to glucose^biological_process;GO:1901006^ubiquinone-6 biosynthetic process^biological_process;GO:0005743^mitochondrial inner mem…	COG0702|KOG2865^NmrA-like family^C	PF01370.20^NAD dependent epimerase/dehydratase family	NA	SignalP-TM	NA
gene-SPHA_15573	8.11807	8.11181	8.06875	8.48832	7.24591	7.1225	6.10655	5.43351	1.55917	0.000110107	0.000243269	KOF80479.1^hypothetical protein OCBIM_22027818mg^89.51%	Q5DU57.2^RecName: Full=Spermatogenesis-associated protein 13; AltName: Full=APC-stimulated guanine nucleotide exchange factor 2; Short=Asef2^52.46%	NA	GO:0005085^guanyl-nucleotide exchange factor activity^molecular_function;GO:0042802^identical protein binding^molecular_function;GO:0030676^Rac guanyl-nucleotide exchange factor activity^molecular_function;GO:0016477^cell migration^biological_process;GO:0046847^filopodium assembly^biological_process;GO:0035556^intracellular signal transduction^biological_process;GO:0030032^lamellipodium assembly^…	COG5422^Rho guanine nucleotide exchange factor (GEF) 4^T	PF00621.19^RhoGEF domain	NA	NA	NA
gene-SPHA_15581	9.32999	8.92498	9.32092	9.25746	5.99612	7.15621	7.17792	5.66937	2.57054	1.32601e-12	5.86669e-12	XP_014778014.1^PREDICTED: probable glutamate--tRNA ligase, mitochondrial isoform X1^64.35%	Q5ZJ66.1^RecName: Full=Probable glutamate--tRNA ligase, mitochondrial; AltName: Full=Glutamyl-tRNA synthetase; Short=GluRS; Flags: Precursor^48.33%	K01885|EARS, gltX|http://www.genome.jp/dbget-bin/www_bget?ko:K01885	GO:0005524^ATP binding^molecular_function;GO:0004818^glutamate-tRNA ligase activity^molecular_function;GO:0000049^tRNA binding^molecular_function;GO:0008270^zinc ion binding^molecular_function;GO:0006424^glutamyl-tRNA aminoacylation^biological_process;GO:0005759^mitochondrial matrix^cellular_component	COG0008|KOG1149^tRNA synthetases class I (E and Q), catalytic domain^H	PF00749.20^tRNA synthetases class I (E and Q), catalytic domain	NA	SignalP-TM	i21-43o53-75i77-99o119-141i146-168o183-205i212-234o630-652i665-687o747-766i773-795o835-857i870-892o925-947i960-982o997-1019i1026-1048o1053-1075i1082-1104o1108-1130i1137-1159o1174-1196i1203-1225o1245-1267i1274-1296o1311-1333i1340-1362o1377-1399i1406-1425o1429-1451i1453-1475o1534-1556i1569-1591o1596-1618i1620-1642o
gene-SPHA_15586	9.76008	9.84551	9.46091	9.56437	7.74561	6.90183	6.86838	8.72507	1.9003	1.11139e-05	2.75032e-05	XP_013076348.1^PREDICTED: 46 kDa FK506-binding nuclear protein-like^61.98%	P54397.2^RecName: Full=39 kDa FK506-binding nuclear protein; AltName: Full=Peptidyl-prolyl cis-trans isomerase; Short=PPIase; AltName: Full=Rotamase^52.73%	K14826|FPR3_4|http://www.genome.jp/dbget-bin/www_bget?ko:K14826	GO:0005528^FK506 binding^molecular_function;GO:0070594^juvenile hormone response element binding^molecular_function;GO:0003755^peptidyl-prolyl cis-trans isomerase activity^molecular_function;GO:0035626^juvenile hormone mediated signaling pathway^biological_process;GO:0010507^negative regulation of autophagy^biological_process;GO:0016242^negative regulation of macroautophagy^biological_process;GO:…	COG0545|KOG0552^Peptidyl-prolyl cis-trans isomerase^O	PF00254.27^FKBP-type peptidyl-prolyl cis-trans isomerase	NA	NA	NA
gene-SPHA_15590	4.63383	5.03193	5.16421	4.80853	7.20554	8.84188	6.0204	7.15988	-2.79151	2.29636e-06	6.08255e-06	KOF69582.1^hypothetical protein OCBIM_22004477mg^85.18%	Q14643.3^RecName: Full=Inositol 1,4,5-trisphosphate receptor type 1; AltName: Full=IP3 receptor isoform 1; Short=IP3R 1; Short=InsP3R1; AltName: Full=Type 1 inositol 1,4,5-trisphosphate receptor; Short=Type 1 InsP3 receptor^61.99%	K04958|ITPR1|http://www.genome.jp/dbget-bin/www_bget?ko:K04958	GO:0019855^calcium channel inhibitor activity^molecular_function;GO:0005509^calcium ion binding^molecular_function;GO:0015085^calcium ion transmembrane transporter activity^molecular_function;GO:0015278^calcium-release channel activity^molecular_function;GO:0070679^inositol 1,4,5 trisphosphate binding^molecular_function;GO:0098695^inositol 1,4,5-trisphosphate receptor activity involved in regulat…	KOG3533^inositol 1,4,5-trisphosphate receptor type^T	PF00520.30^Ion transport protein	NA	NA	o162-184i196-215o240-262i283-305o328-350i453-475o
gene-SPHA_15626	9.75065	9.64648	9.60124	9.52227	6.88605	9.32937	8.47778	7.87719	1.22925	0.00818232	0.0139413	XP_014776681.1^PREDICTED: death-associated protein kinase 1-like isoform X1^79.09%	P53355.6^RecName: Full=Death-associated protein kinase 1; Short=DAP kinase 1^43.64%	K08803|DAPK|http://www.genome.jp/dbget-bin/www_bget?ko:K08803	GO:0005524^ATP binding^molecular_function;GO:0005516^calmodulin binding^molecular_function;GO:0004683^calmodulin-dependent protein kinase activity^molecular_function;GO:0005525^GTP binding^molecular_function;GO:0042802^identical protein binding^molecular_function;GO:0004672^protein kinase activity^molecular_function;GO:0004674^protein serine/threonine kinase activity^molecular_function;GO:0017075…	KOG0032^death-associated protein kinase 1^T	PF12796.6^Ankyrin repeats (3 copies)	NA	NA	o1290-1312i1319-1341o1351-1373i1380-1414o1424-1446i
gene-SPHA_15629	6.11962	5.94634	6.22414	6.02271	7.65857	7.70401	7.43264	7.8293	-1.59711	1.57129e-17	9.58251e-17	XP_014788770.1^PREDICTED: very-long-chain (3R)-3-hydroxyacyl-CoA dehydratase-like^67.95%	Q5ZM57.1^RecName: Full=Very-long-chain (3R)-3-hydroxyacyl-CoA dehydratase; AltName: Full=3-hydroxyacyl-CoA dehydratase; Short=HACD; AltName: Full=Protein-tyrosine phosphatase-like A domain-containing protein 1^35.59%	K10703|PHS1, PAS2|http://www.genome.jp/dbget-bin/www_bget?ko:K10703	GO:0102343^3-hydroxy-arachidoyl-CoA dehydratase activity^molecular_function;GO:0102344^3-hydroxy-behenoyl-CoA dehydratase activity^molecular_function;GO:0102345^3-hydroxy-lignoceroyl-CoA dehydratase activity^molecular_function;GO:0018812^3-hydroxyacyl-CoA dehydratase activity^molecular_function;GO:0019899^enzyme binding^molecular_function;GO:0102158^very-long-chain 3-hydroxyacyl-CoA dehydratase a…	COG5198|KOG3187^Protein tyrosine phosphatase-like protein, PTPLA^T	PF04387.13^Protein tyrosine phosphatase-like protein, PTPLA	NA	NA	i160-182o197-219i231-248o252-271i291-313o328-350i
gene-SPHA_15632	7.28537	1.81441	6.48232	6.43511	3.22914	3.44383	3.69859	0	3.45278	0.00383927	0.0068899	XP_013410921.1^echinoderm microtubule-associated protein-like 2 isoform X1^38.23%	Q05BC3.1^RecName: Full=Echinoderm microtubule-associated protein-like 1; Short=EMAP-1^32.98%	K18595|EML1_2|http://www.genome.jp/dbget-bin/www_bget?ko:K18595	GO:0008017^microtubule binding^molecular_function;GO:0015631^tubulin binding^molecular_function;GO:0007420^brain development^biological_process;GO:0002244^hematopoietic progenitor cell differentiation^biological_process;GO:0000226^microtubule cytoskeleton organization^biological_process;GO:0007052^mitotic spindle organization^biological_process;GO:0007405^neuroblast proliferation^biological_proce…	COG2319|KOG2106|KOG3757^HELP motif^DZ	PF03451.13^HELP motif	NA	NA	NA
gene-SPHA_15637	12.2517	12.0666	12.2525	12.2474	13.4438	13.0419	13.3341	13.4888	-1.13044	3.49865e-18	2.22897e-17	XP_014771970.1^PREDICTED: sorting nexin-2-like^68.21%	Q2TBW7.1^RecName: Full=Sorting nexin-2^48.69%	K17917|SNX1_2|http://www.genome.jp/dbget-bin/www_bget?ko:K17917	GO:0035091^phosphatidylinositol binding^molecular_function;GO:0034498^early endosome to Golgi transport^biological_process;GO:0006897^endocytosis^biological_process;GO:0006886^intracellular protein transport^biological_process;GO:0072673^lamellipodium morphogenesis^biological_process;GO:0042147^retrograde transport, endosome to Golgi^biological_process;GO:0005829^cytosol^cellular_component;GO:003…	COG5391|KOG2273^sorting nexin^U	PF09325.9^Vps5 C terminal like	NA	NA	NA
gene-SPHA_15641	9.18044	8.98927	9.03514	9.18258	10.7642	10.0918	10.7403	10.845	-1.54044	2.01517e-15	1.08879e-14	XP_014785457.1^PREDICTED: trafficking protein particle complex subunit 4-like isoform X1^86.11%	Q9ES56.1^RecName: Full=Trafficking protein particle complex subunit 4; AltName: Full=Synbindin; AltName: Full=TRS23 homolog^65.42%	K20303|TRAPPC4, TRS23|http://www.genome.jp/dbget-bin/www_bget?ko:K20303	GO:0017112^Rab guanyl-nucleotide exchange factor activity^molecular_function;GO:0016358^dendrite development^biological_process;GO:0006888^endoplasmic reticulum to Golgi vesicle-mediated transport^biological_process;GO:0045212^neurotransmitter receptor biosynthetic process^biological_process;GO:0016192^vesicle-mediated transport^biological_process;GO:0030054^cell junction^cellular_component;GO:00…	COG5122|KOG3369^Trafficking protein particle complex 4^U	PF04099.11^Sybindin-like family	NA	NA	NA
gene-SPHA_15645	1.15587	0	2.25969	1.36409	0	5.99059	6.40741	3.64542	-4.58553	0.0016164	0.00307759	KOF83387.1^hypothetical protein OCBIM_22023927mg^41.61%	A0A0B4J1F4.1^RecName: Full=Arrestin domain-containing protein 4^32.67%	NA	GO:1990756^protein binding, bridging involved in substrate recognition for ubiquitination^molecular_function;GO:0140112^extracellular vesicle biogenesis^biological_process;GO:0051443^positive regulation of ubiquitin-protein transferase activity^biological_process;GO:0015031^protein transport^biological_process;GO:0016567^protein ubiquitination^biological_process;GO:0005769^early endosome^cellular…	KOG3780^arrestin domain containing 3^S	PF00339.28^Arrestin (or S-antigen), N-terminal domain	NA	NA	NA
gene-SPHA_1566	1.15587	0	0	0.837599	5.55685	6.06346	5.04245	6.04971	-6.6975	8.41069e-13	3.77438e-12	XP_014774165.1^PREDICTED: axonemal 84 kDa protein-like^56.6%	NA	K17580|CASC1|http://www.genome.jp/dbget-bin/www_bget?ko:K17580	NA	NA	PF12366.7^Cancer susceptibility candidate 1	NA	NA	NA
gene-SPHA_15686	8.76093	7.75801	8.19723	9.3192	12.0268	11.4651	12.6821	12.2535	-3.54688	6.72067e-19	4.43998e-18	P05945.2^RecName: Full=Myosin catalytic light chain LC-1, mantle muscle^87.1%	P05945.2^RecName: Full=Myosin catalytic light chain LC-1, mantle muscle^87.1%	NA	GO:0005509^calcium ion binding^molecular_function;GO:0016459^myosin complex^cellular_component	COG5126|KOG0030^myosin light chain^Z	PF13405.5^EF-hand domain	NA	NA	i162-184o197-219i226-248o
gene-SPHA_15689	8.29999	7.1747	7.13112	6.81717	11.9217	11.9174	12.3536	11.9672	-4.58265	3.87152e-39	6.03291e-38	XP_014777419.1^PREDICTED: myosin catalytic light chain LC-1, mantle muscle-like^79.69%	P07291.2^RecName: Full=Myosin essential light chain, striated adductor muscle; Short=E-LC; AltName: Full=Sulfhydryl light chain; Short=SHLC^52.03%	NA	GO:0005509^calcium ion binding^molecular_function;GO:0016459^myosin complex^cellular_component	COG5126|KOG0030^myosin light chain^Z	PF13405.5^EF-hand domain	NA	NA	NA
gene-SPHA_15720	12.1126	12.1253	12.1549	12.3776	9.7048	9.49658	9.07749	9.89601	2.624	6.3252e-42	1.0798e-40	XP_014768764.1^PREDICTED: DNA replication licensing factor mcm2-like isoform X2^89.56%	P55861.2^RecName: Full=DNA replication licensing factor mcm2; AltName: Full=BM28-homolog; AltName: Full=Minichromosome maintenance protein 2; Short=xMCM2; AltName: Full=p112^76.06%	K02540|MCM2|http://www.genome.jp/dbget-bin/www_bget?ko:K02540	GO:0005524^ATP binding^molecular_function;GO:0003677^DNA binding^molecular_function;GO:0004386^helicase activity^molecular_function;GO:0046872^metal ion binding^molecular_function;GO:0007049^cell cycle^biological_process;GO:0006270^DNA replication initiation^biological_process;GO:0006268^DNA unwinding involved in DNA replication^biological_process;GO:1905775^negative regulation of DNA helicase ac…	COG1241|KOG0477^Minichromosome maintenance complex component 2^L	PF00493.22^MCM2/3/5 family	NA	NA	o1168-1190i1195-1217o
gene-SPHA_15726	7.55027	7.8316	7.314	7.48917	11.1169	10.1048	10.9354	10.652	-3.19746	5.24045e-36	7.39108e-35	XP_005093121.1^PREDICTED: ADP-ribosylation factor-like protein 8A^96.95%	Q5ZKQ8.1^RecName: Full=ADP-ribosylation factor-like protein 8A^93.25%	K07955|ARL8|http://www.genome.jp/dbget-bin/www_bget?ko:K07955	GO:0005525^GTP binding^molecular_function;GO:0008089^anterograde axonal transport^biological_process;GO:0007049^cell cycle^biological_process;GO:0051301^cell division^biological_process;GO:0007059^chromosome segregation^biological_process;GO:0015031^protein transport^biological_process;GO:1904115^axon cytoplasm^cellular_component;GO:0030054^cell junction^cellular_component;GO:0031902^late endosom…	KOG0075^ADP-ribosylation factor-like^U	PF00025.20^ADP-ribosylation factor family	NA	NA	NA
gene-SPHA_15742	9.55017	9.50471	9.99644	9.66897	6.54145	0	0	6.35041	4.26444	0.000132338	0.000290205	XP_014782989.1^PREDICTED: protein Wnt-6-like^87.01%	Q9Y6F9.2^RecName: Full=Protein Wnt-6; Flags: Precursor^51.61%	K00445|WNT6|http://www.genome.jp/dbget-bin/www_bget?ko:K00445	GO:0005109^frizzled binding^molecular_function;GO:0009798^axis specification^biological_process;GO:0001658^branching involved in ureteric bud morphogenesis^biological_process;GO:0045165^cell fate commitment^biological_process;GO:0071300^cellular response to retinoic acid^biological_process;GO:0061303^cornea development in camera-type eye^biological_process;GO:0060684^epithelial-mesenchymal cell s…	KOG3913^Ligand for members of the frizzled family of seven transmembrane receptors (By similarity)^T	PF00110.18^wnt family	NA	SignalP-TM	o10-30i37-59o69-91i98-120o140-162i175-197o224-246i253-275o285-307i314-336o346-368i375-397o407-426i438-460o475-497i504-526o536-558i563-585o600-622i629-651o694-716i957-979o999-1021i1028-1047o1051-1073i1080-1102o1107-1129i1134-1156o1160-1179i1186-1208o
gene-SPHA_15762	6.49452	6.80744	6.05905	6.56471	5.42241	0	4.08558	4.03134	2.33004	0.00102412	0.00200645	XP_014776968.1^PREDICTED: AH receptor-interacting protein-like^64.39%	O00170.2^RecName: Full=AH receptor-interacting protein; Short=AIP; AltName: Full=Aryl-hydrocarbon receptor-interacting protein; AltName: Full=HBV X-associated protein 2; Short=XAP-2; AltName: Full=Immunophilin homolog ARA9^41.02%	K17767|AIP, XAP2|http://www.genome.jp/dbget-bin/www_bget?ko:K17767	GO:0017162^aryl hydrocarbon receptor binding^molecular_function;GO:0036004^GAF domain binding^molecular_function;GO:0003713^transcription coactivator activity^molecular_function;GO:0008134^transcription factor binding^molecular_function;GO:0051082^unfolded protein binding^molecular_function;GO:0035722^interleukin-12-mediated signaling pathway^biological_process;GO:0051344^negative regulation of c…	KOG0545^FKBP-type peptidyl-prolyl cis-trans isomerase^O	PF07719.16^Tetratricopeptide repeat	GT41	NA	NA
gene-SPHA_15763	2.43868	0	1.91782	1.85742	8.77019	6.13282	8.50976	8.42025	-6.94253	1.55942e-15	8.4905e-15	XP_002594823.1^hypothetical protein BRAFLDRAFT_239031^61.46%	Q80ZM3.1^RecName: Full=Electron transfer flavoprotein beta subunit lysine methyltransferase; AltName: Full=ETFB lysine methyltransferase; Short=ETFB-KMT; AltName: Full=Protein N-lysine methyltransferase METTL20; Flags: Precursor^55.91%	NA	GO:0031072^heat shock protein binding^molecular_function;GO:0016279^protein-lysine N-methyltransferase activity^molecular_function;GO:1904733^negative regulation of electron transfer activity^biological_process;GO:1904736^negative regulation of fatty acid beta-oxidation using acyl-CoA dehydrogenase^biological_process;GO:0018022^peptidyl-lysine methylation^biological_process;GO:0018023^peptidyl-ly…	COG3897^methyltransferase like 20^S	PF06325.12^Ribosomal protein L11 methyltransferase (PrmA)	NA	NA	NA
gene-SPHA_15764	1.98099	1.70728	1.71076	1.03522	0	7.77081	4.08558	0	-4.77739	0.00277402	0.0050928	KOF92114.1^hypothetical protein OCBIM_22007267mg^55.19%	NA	NA	NA	NA	PF11303.7^Protein of unknown function (DUF3105)	NA	NA	i181-203o208-230i237-259o263-285i
gene-SPHA_15768	6.24172	6.33167	6.53042	6.20307	7.8277	7.08799	7.83721	7.27159	-1.2142	1.19278e-06	3.25089e-06	XP_021349873.1^histone-lysine N-methyltransferase SETD1B-A-like^76.47%	Q5LJZ2.1^RecName: Full=Histone-lysine N-methyltransferase SETD1^76.97%	K11422|SETD1, SET1|http://www.genome.jp/dbget-bin/www_bget?ko:K11422	GO:0042800^histone methyltransferase activity (H3-K4 specific)^molecular_function;GO:0003723^RNA binding^molecular_function;GO:0044648^histone H3-K4 dimethylation^biological_process;GO:0051568^histone H3-K4 methylation^biological_process;GO:0080182^histone H3-K4 trimethylation^biological_process;GO:0000791^euchromatin^cellular_component;GO:0005700^polytene chromosome^cellular_component;GO:0048188…	COG2940|KOG1080^COMPASS (Complex proteins associated with Set1p) component N^K	PF00856.27^SET domain	NA	NA	NA
gene-SPHA_15775	9.1065	8.81317	8.98136	9.35548	6.83403	6.49081	0	0	3.41599	0.00317726	0.00577229	KOF84608.1^hypothetical protein OCBIM_22021776mg^75.56%	P36776.2^RecName: Full=Lon protease homolog, mitochondrial; AltName: Full=LONHs; AltName: Full=Lon protease-like protein; Short=LONP; AltName: Full=Mitochondrial ATP-dependent protease Lon; AltName: Full=Serine protease 15; Flags: Precursor^61.86%	K08675|PRSS15, PIM1|http://www.genome.jp/dbget-bin/www_bget?ko:K08675	GO:0043531^ADP binding^molecular_function;GO:0005524^ATP binding^molecular_function;GO:0004176^ATP-dependent peptidase activity^molecular_function;GO:0070182^DNA polymerase binding^molecular_function;GO:0051880^G-quadruplex DNA binding^molecular_function;GO:0001018^mitochondrial promoter sequence-specific DNA binding^molecular_function;GO:0043565^sequence-specific DNA binding^molecular_function;G…	COG0466|KOG2004^ATP-dependent serine protease that mediates the selective degradation of misfolded, unassembled or oxidatively damaged polypeptides as well as certain short-lived regulatory proteins in the mitochondrial matrix. May also have a chaperone function in the assembly of inner membrane protein complexes. Participates in the regulation of mitochondrial gene expression and in the maintena…	PF02190.15^ATP-dependent protease La (LON) substrate-binding domain	NA	NA	o357-379i381-403o407-429i434-456o460-477i484-506o521-543i550-572o582-604i611-633o
gene-SPHA_15781	9.95904	9.78011	10.0479	10.1959	7.65857	8.18419	7.62006	8.15482	2.07301	4.46899e-25	3.9799e-24	XP_012944402.1^PREDICTED: lon protease homolog, mitochondrial-like^78.23%	P36776.2^RecName: Full=Lon protease homolog, mitochondrial; AltName: Full=LONHs; AltName: Full=Lon protease-like protein; Short=LONP; AltName: Full=Mitochondrial ATP-dependent protease Lon; AltName: Full=Serine protease 15; Flags: Precursor^74.18%	K08675|PRSS15, PIM1|http://www.genome.jp/dbget-bin/www_bget?ko:K08675	GO:0043531^ADP binding^molecular_function;GO:0005524^ATP binding^molecular_function;GO:0004176^ATP-dependent peptidase activity^molecular_function;GO:0070182^DNA polymerase binding^molecular_function;GO:0051880^G-quadruplex DNA binding^molecular_function;GO:0001018^mitochondrial promoter sequence-specific DNA binding^molecular_function;GO:0043565^sequence-specific DNA binding^molecular_function;G…	COG0466|KOG2004^ATP-dependent serine protease that mediates the selective degradation of misfolded, unassembled or oxidatively damaged polypeptides as well as certain short-lived regulatory proteins in the mitochondrial matrix. May also have a chaperone function in the assembly of inner membrane protein complexes. Participates in the regulation of mitochondrial gene expression and in the maintena…	PF05362.12^Lon protease (S16) C-terminal proteolytic domain	NA	NA	NA
gene-SPHA_15814	8.50703	8.97563	8.53546	8.56727	5.55685	4.12676	3.16814	7.44048	2.73159	0.000497301	0.00101737	XP_014785558.1^PREDICTED: uncharacterized protein LOC106880211^46.1%	Q708S8.1^RecName: Full=Acid-sensing ion channel 1B; Short=ASIC1-B; AltName: Full=Acid-sensing ion channel 1.1-B; AltName: Full=Amiloride-sensitive cation channel 2-A, neuronal-B; AltName: Full=ZASIC1.1^29.5%	K04829|ASIC1, ACCN2, BNAC2|http://www.genome.jp/dbget-bin/www_bget?ko:K04829	GO:0044736^acid-sensing ion channel activity^molecular_function;GO:0015280^ligand-gated sodium channel activity^molecular_function;GO:0071467^cellular response to pH^biological_process;GO:0070207^protein homotrimerization^biological_process;GO:0005887^integral component of plasma membrane^cellular_component	KOG4294^acid-sensing (proton-gated) ion channel^P	PF00858.23^Amiloride-sensitive sodium channel	NA	SignalP-TM	o10-32i45-67o82-104i111-130o134-153i160-179o227-249i256-278o293-315i431-453o463-485i
gene-SPHA_15829	11.0173	10.8418	11.2699	11.1501	9.55218	9.64641	8.78264	9.49689	1.67186	3.27255e-14	1.62855e-13	KOF77512.1^hypothetical protein OCBIM_22032029mg^89.96%	Q9EPL8.2^RecName: Full=Importin-7; Short=Imp7; AltName: Full=Ran-binding protein 7; Short=RanBP7^59.38%	K20223|IPO7, RANBP7|http://www.genome.jp/dbget-bin/www_bget?ko:K20223	GO:0042393^histone binding^molecular_function;GO:0008565^obsolete protein transporter activity^molecular_function;GO:0008536^Ran GTPase binding^molecular_function;GO:0046332^SMAD binding^molecular_function;GO:0045087^innate immune response^biological_process;GO:0006606^protein import into nucleus^biological_process;GO:0005829^cytosol^cellular_component;GO:0005635^nuclear envelope^cellular_compone…	COG5656|KOG1991^importin^U	PF03810.18^Importin-beta N-terminal domain	NA	NA	NA
gene-SPHA_15831	9.48094	9.47593	9.48908	9.43747	5.55685	6.06346	6.33787	5.55625	3.56794	8.35171e-62	2.55215e-60	KOF73426.1^hypothetical protein OCBIM_22037891mg, partial^71.1%	Q803M5.2^RecName: Full=Protein saal1^36.17%	NA	GO:0005615^extracellular space^cellular_component;GO:0005634^nucleus^cellular_component	NA	NA	NA	NA	NA
gene-SPHA_15834	8.20711	8.2625	8.18351	8.14751	3.22914	5.5581	0	4.33552	3.94508	2.2297e-10	8.41456e-10	XP_013390460.1^LOW QUALITY PROTEIN: uncharacterized protein LOC106158888^63.82%	Q56UN5.1^RecName: Full=Mitogen-activated protein kinase kinase kinase 19; AltName: Full=Regulated in COPD, protein kinase; AltName: Full=SPS1/STE20-related protein kinase YSK4^56.62%	K17533|MAP3K19, YSK4|http://www.genome.jp/dbget-bin/www_bget?ko:K17533	GO:0005524^ATP binding^molecular_function;GO:0004674^protein serine/threonine kinase activity^molecular_function;GO:0032147^activation of protein kinase activity^biological_process;GO:0023014^signal transduction by protein phosphorylation^biological_process;GO:0031098^stress-activated protein kinase signaling cascade^biological_process;GO:0005737^cytoplasm^cellular_component	KOG0198^mitogen-activated protein kinase kinase kinase 19^T	PF00069.24^Protein kinase domain	NA	NA	NA
gene-SPHA_15883	5.93501	5.61699	5.592	5.39884	4.92219	0	0	0	2.78551	0.0304591	0.0467975	XP_021938137.1^alpha-N-acetylglucosaminidase isoform X1^53.25%	NA	K01205|NAGLU|http://www.genome.jp/dbget-bin/www_bget?ko:K01205	NA	KOG2233^N-acetylglucosaminidase, alpha^G	PF12972.6^Alpha-N-acetylglucosaminidase (NAGLU) C-terminal domain	GH89	NA	i82-104o109-131i133-155o
gene-SPHA_15934	5.14524	4.79087	3.84673	4.87453	7.28518	9.47002	5.83092	4.80038	-3.20451	0.000444142	0.000914985	XP_014778770.1^PREDICTED: uncharacterized protein LOC106875217 isoform X3^88.47%	Q92832.4^RecName: Full=Protein kinase C-binding protein NELL1; AltName: Full=NEL-like protein 1; AltName: Full=Nel-related protein 1; Flags: Precursor^33.33%	NA	GO:0005509^calcium ion binding^molecular_function;GO:0030154^cell differentiation^biological_process;GO:1903363^negative regulation of cellular protein catabolic process^biological_process;GO:0033689^negative regulation of osteoblast proliferation^biological_process;GO:0007399^nervous system development^biological_process;GO:0030501^positive regulation of bone mineralization^biological_process;GO…	KOG1217^Notch ligand involved in the mediation of Notch signaling (By similarity)^S	PF07645.14^Calcium-binding EGF domain	NA	NA	o1436-1458i1479-1501o1758-1775i1842-1864o2015-2037i
gene-SPHA_16018	11.2467	11.1483	11.5963	11.4636	9.92591	9.38017	10.1439	10.2679	1.40972	6.11732e-10	2.22818e-09	XP_022344213.1^LOW QUALITY PROTEIN: myb-binding protein 1A-like protein^31.76%	Q6DRL5.1^RecName: Full=Myb-binding protein 1A-like protein^24.17%	K02331|POL5, MYBBP1A|http://www.genome.jp/dbget-bin/www_bget?ko:K02331	GO:0043565^sequence-specific DNA binding^molecular_function;GO:0003714^transcription corepressor activity^molecular_function;GO:0008134^transcription factor binding^molecular_function;GO:0006355^regulation of transcription, DNA-templated^biological_process;GO:0048511^rhythmic process^biological_process;GO:0005730^nucleolus^cellular_component	KOG1926^MYB binding protein (P160) 1a^K	PF04931.12^DNA polymerase phi	NA	NA	o1102-1124i1131-1153o1158-1175i
gene-SPHA_16106	5.57504	4.48516	4.88474	4.97423	9.01176	8.98004	8.58672	8.60223	-3.81668	9.1853e-38	1.35647e-36	XP_014789512.1^PREDICTED: protein pigeon-like^63.09%	Q24118.2^RecName: Full=Protein pigeon; AltName: Full=Protein linotte^23.41%	NA	NA	NA	PF14959.5^gamma-Secretase-activating protein C-term	NA	NA	NA
gene-SPHA_16110	8.54547	8.64374	8.54817	8.6221	6.98477	6.49081	6.18785	4.80038	2.29855	5.48834e-10	2.00633e-09	KOF74484.1^hypothetical protein OCBIM_22036119mg^63.31%	Q66J01.1^RecName: Full=GPI inositol-deacylase; AltName: Full=Post-GPI attachment to proteins factor 1^39.12%	K05294|PGAP1|http://www.genome.jp/dbget-bin/www_bget?ko:K05294	GO:0004518^nuclease activity^molecular_function;GO:0042578^phosphoric ester hydrolase activity^molecular_function;GO:0015798^myo-inositol transport^biological_process;GO:0015031^protein transport^biological_process;GO:0005783^endoplasmic reticulum^cellular_component;GO:0005789^endoplasmic reticulum membrane^cellular_component;GO:0016021^integral component of membrane^cellular_component	KOG3724^post-GPI attachment to proteins 1^U	PF07819.12^PGAP1-like protein	NA	NA	NA
gene-SPHA_16111	7.87859	7.91672	7.79125	7.89267	9.08034	8.95153	9.2483	8.95444	-1.19407	8.21526e-23	6.58994e-22	XP_014789514.1^PREDICTED: ankyrin repeat and SOCS box protein 13-like^55.56%	NA	K10335|ASB13|http://www.genome.jp/dbget-bin/www_bget?ko:K10335	NA	NA	PF12796.6^Ankyrin repeats (3 copies)	NA	NA	i257-279o
gene-SPHA_16112	6.92025	7.59101	7.38548	7.38206	5.10887	3.82533	3.16814	4.33552	3.14698	6.28823e-12	2.6477e-11	XP_014769915.1^PREDICTED: uncharacterized protein LOC106868956, partial^37.8%	NA	NA	NA	NA	PF15420.5^Alpha/beta-hydrolase family N-terminus	NA	SignalP-TM	i21-38o58-80i101-123o128-147i167-186o201-223i228-250o254-273i
gene-SPHA_16127	11.3513	11.2201	11.3636	11.6927	12.9966	12.6684	12.6653	12.5871	-1.32067	7.56879e-17	4.44308e-16	XP_014791237.1^PREDICTED: protein dopey-1-like isoform X3^76.84%	Q5JWR5.1^RecName: Full=Protein dopey-1^39.47%	NA	GO:0006895^Golgi to endosome transport^biological_process;GO:0015031^protein transport^biological_process;GO:0005829^cytosol^cellular_component;GO:0005768^endosome^cellular_component;GO:0000139^Golgi membrane^cellular_component;GO:0005802^trans-Golgi network^cellular_component	COG5221|KOG3613^Dopey family member^K	PF04118.13^Dopey, N-terminal	NA	NA	o2177-2199i2204-2226o2236-2258i2265-2287o2292-2314i2316-2338o2348-2370i2382-2404o2409-2431i2438-2460o2475-2497i2504-2526o2531-2553i2560-2582o2586-2608i
gene-SPHA_16137	2.8849	1.17541	1.71076	1.74899	9.40842	7.77081	10.1591	10.3251	-8.07604	3.79609e-34	4.92132e-33	XP_027007330.1^transmembrane and TPR repeat-containing protein 1 isoform X2^39.11%	Q3UV71.2^RecName: Full=Protein O-mannosyl-transferase TMTC1; AltName: Full=Transmembrane and TPR repeat-containing protein 1^40.82%	NA	GO:0004169^dolichyl-phosphate-mannose-protein mannosyltransferase activity^molecular_function;GO:0000030^mannosyltransferase activity^molecular_function;GO:0035269^protein O-linked mannosylation^biological_process;GO:0006396^RNA processing^biological_process;GO:0005783^endoplasmic reticulum^cellular_component;GO:0016021^integral component of membrane^cellular_component;GO:0005739^mitochondrion^ce…	NA	PF07719.16^Tetratricopeptide repeat	GT41	NA	i61-83o105-127i197-219o239-261i281-298o308-330i335-353o363-380i
gene-SPHA_1619	5.5601	5.3225	4.67251	4.80853	5.67983	7.99226	6.40741	4.98654	-1.62118	0.0175492	0.0282733	XP_022303882.1^LOW QUALITY PROTEIN: hercynylcysteine sulfoxide lyase-like^49.54%	Q9LGZ2.1^RecName: Full=Putative L-cysteine desulfhydrase 1; AltName: Full=OsL-CDes1; Short=L-CDes1^31.38%	NA	GO:0016829^lyase activity^molecular_function	COG0520^Aminotransferase class-V^E	PF00266.18^Aminotransferase class-V	NA	NA	NA
gene-SPHA_16220	8.13582	8.00135	7.59789	8.05233	4.45567	5.74691	3.69859	4.03134	3.25813	6.85175e-13	3.09744e-12	BAI67805.1^fibroblast growth factor receptor^69.84%	Q8JG38.1^RecName: Full=Fibroblast growth factor receptor 2; Short=FGFR-2; Flags: Precursor^52.42%	K05093|FGFR2|http://www.genome.jp/dbget-bin/www_bget?ko:K05093	GO:0005524^ATP binding^molecular_function;GO:0017134^fibroblast growth factor binding^molecular_function;GO:0005007^fibroblast growth factor-activated receptor activity^molecular_function;GO:0004714^transmembrane receptor protein tyrosine kinase activity^molecular_function;GO:0006915^apoptotic process^biological_process;GO:0033278^cell proliferation in midbrain^biological_process;GO:0060271^ciliu…	COG0515|KOG0200^fibroblast growth factor receptor 2^T	PF07714.16^Protein tyrosine kinase	NA	SignalP-TM	i13-35o40-62i69-91o96-118i123-145o149-171i178-200o215-237i244-266o276-298i305-327o337-359i366-388o408-430i500-522o527-549i551-573o578-600i605-627o632-654i656-678o852-874i1013-1035o
gene-SPHA_16225	8.55398	8.46002	8.66231	8.335	9.80277	9.65822	10.2892	10.3208	-1.54079	3.28366e-14	1.63235e-13	XP_014777272.1^PREDICTED: probable ATP-dependent RNA helicase DDX41^93.51%	Q91VN6.2^RecName: Full=Probable ATP-dependent RNA helicase DDX41; AltName: Full=DEAD box protein 41^79.35%	K13116|DDX41, ABS|http://www.genome.jp/dbget-bin/www_bget?ko:K13116	GO:0005524^ATP binding^molecular_function;GO:0003677^DNA binding^molecular_function;GO:0004386^helicase activity^molecular_function;GO:0046872^metal ion binding^molecular_function;GO:0003723^RNA binding^molecular_function;GO:0030154^cell differentiation^biological_process;GO:0008283^cell population proliferation^biological_process;GO:0035458^cellular response to interferon-beta^biological_process…	KOG0341^DEAD (Asp-Glu-Ala-Asp) box polypeptide 41^A	PF00271.30^Helicase conserved C-terminal domain	NA	NA	NA
gene-SPHA_1632	9.38562	9.36355	9.36193	9.67129	7.97907	8.16776	7.43264	8.61641	1.34286	2.19058e-07	6.44303e-07	XP_014779885.1^PREDICTED: patatin-like phospholipase domain-containing protein 7^69.55%	Q3TRM4.2^RecName: Full=Neuropathy target esterase; AltName: Full=Patatin-like phospholipase domain-containing protein 6^43.21%	K14676|NTE, NRE|http://www.genome.jp/dbget-bin/www_bget?ko:K14676	GO:0052689^carboxylic ester hydrolase activity^molecular_function;GO:0004622^lysophospholipase activity^molecular_function;GO:0001525^angiogenesis^biological_process;GO:0009887^animal organ morphogenesis^biological_process;GO:0016042^lipid catabolic process^biological_process;GO:0046470^phosphatidylcholine metabolic process^biological_process;GO:0005783^endoplasmic reticulum^cellular_component;GO…	COG0664|COG1752|KOG2968^patatin-like phospholipase domain containing 6^I	PF00027.28^Cyclic nucleotide-binding domain	NA	SignalP-TM	i29-51o629-651i656-678o682-704i711-733o
gene-SPHA_16329	11.6292	11.3992	11.5211	11.5006	12.4221	12.6749	12.6194	12.4826	-1.03917	1.19457e-25	1.0924e-24	XP_014769213.1^PREDICTED: WD repeat and FYVE domain-containing protein 2-like^84.75%	Q96P53.2^RecName: Full=WD repeat and FYVE domain-containing protein 2; AltName: Full=Propeller-FYVE protein; Short=Prof; AltName: Full=WD40- and FYVE domain-containing protein 2; AltName: Full=Zinc finger FYVE domain-containing protein 22^63.17%	NA	GO:0046872^metal ion binding^molecular_function;GO:0045600^positive regulation of fat cell differentiation^biological_process;GO:0001934^positive regulation of protein phosphorylation^biological_process;GO:0005769^early endosome^cellular_component;GO:0031982^vesicle^cellular_component	COG2319|KOG1409^WD repeat and FYVE domain containing^S	PF00400.31^WD domain, G-beta repeat	NA	NA	NA
gene-SPHA_1633	11.9799	11.3039	11.5828	11.6275	16.8569	16.5551	16.8733	16.9311	-5.16797	4.99295e-184	9.39873e-182	XP_014791264.1^PREDICTED: 40S ribosomal protein S18 isoform X1^96.05%	Q8ISP0.1^RecName: Full=40S ribosomal protein S18^85.53%	K02964|RP-S18e, RPS18|http://www.genome.jp/dbget-bin/www_bget?ko:K02964	GO:0019843^rRNA binding^molecular_function;GO:0003735^structural constituent of ribosome^molecular_function;GO:0006412^translation^biological_process;GO:0005840^ribosome^cellular_component	COG0099|KOG3311^Ribosomal protein S18^J	PF00416.21^Ribosomal protein S13/S18	NA	NA	NA
gene-SPHA_16330	8.00537	8.7172	7.89746	7.91637	6.40549	5.08487	4.64193	4.98654	2.76474	1.27356e-09	4.52328e-09	XP_014785644.1^PREDICTED: transcriptional coactivator YAP1-like, partial^54.24%	Q1L8J7.2^RecName: Full=Transcriptional coactivator YAP1; Short=Yes-associated protein 1; Short=zYAP; AltName: Full=Protein yorkie homolog; AltName: Full=Yes-associated protein YAP65 homolog^39.42%	NA	GO:0048514^blood vessel morphogenesis^biological_process;GO:0007420^brain development^biological_process;GO:0051216^cartilage development^biological_process;GO:0060271^cilium assembly^biological_process;GO:0009950^dorsal/ventral axis specification^biological_process;GO:0035162^embryonic hemopoiesis^biological_process;GO:0007492^endoderm development^biological_process;GO:0031101^fin regeneration^b…	COG5021|KOG0940^Yes-associated protein 1^O	PF00397.25^WW domain	NA	NA	NA
gene-SPHA_16334	5.61897	0	6.04256	4.75347	7.36065	5.5581	8.25067	8.7638	-2.76708	0.0251588	0.0393085	XP_014786726.1^PREDICTED: methionine-R-sulfoxide reductase B3, mitochondrial-like^62.67%	Q5R930.2^RecName: Full=Methionine-R-sulfoxide reductase B3; Short=MsrB3; Flags: Precursor^51.06%	K07305|msrB|http://www.genome.jp/dbget-bin/www_bget?ko:K07305	GO:0033745^L-methionine-(R)-S-oxide reductase activity^molecular_function;GO:0033743^peptide-methionine (R)-S-oxide reductase activity^molecular_function;GO:0008270^zinc ion binding^molecular_function;GO:0030091^protein repair^biological_process;GO:0006979^response to oxidative stress^biological_process;GO:0005783^endoplasmic reticulum^cellular_component;GO:0005739^mitochondrion^cellular_component	COG0229|KOG0856^methionine sulfoxide reductase B3^O	PF01641.17^SelR domain	NA	SignalP-TM	o15-37i
gene-SPHA_16336	7.70943	7.78131	7.15689	7.54293	8.72806	8.92244	8.71568	9.47371	-1.43324	2.21003e-08	7.11219e-08	XP_014775676.1^PREDICTED: mediator of RNA polymerase II transcription subunit 15-like isoform X1^58.28%	Q17BA4.1^RecName: Full=Mediator of RNA polymerase II transcription subunit 15; AltName: Full=Mediator complex subunit 15^40.65%	K15157|MED15|http://www.genome.jp/dbget-bin/www_bget?ko:K15157	GO:0003712^transcription coregulator activity^molecular_function;GO:0006357^regulation of transcription by RNA polymerase II^biological_process;GO:0016592^mediator complex^cellular_component	KOG4274^Component of the Mediator complex, a coactivator involved in the regulated transcription of nearly all RNA polymerase II-dependent genes. Mediator functions as a bridge to convey information from gene-specific regulatory proteins to the basal RNA polymerase II transcription machinery. Mediator is recruited to promoters by direct interactions with regulatory proteins and serves as a scaffo…	PF09606.9^ARC105 or Med15 subunit of Mediator complex non-fungal	NA	NA	i160-182o
gene-SPHA_16337	9.9494	9.78546	9.776	9.97718	12.4132	11.8826	12.5519	12.8162	-2.58034	9.94202e-34	1.27139e-32	XP_014769212.1^PREDICTED: mannose-6-phosphate isomerase-like^85.14%	Q8HXX2.3^RecName: Full=Mannose-6-phosphate isomerase; AltName: Full=Phosphohexomutase; AltName: Full=Phosphomannose isomerase; Short=PMI^51.08%	K01809|manA, MPI|http://www.genome.jp/dbget-bin/www_bget?ko:K01809	GO:0004476^mannose-6-phosphate isomerase activity^molecular_function;GO:0008270^zinc ion binding^molecular_function;GO:0005975^carbohydrate metabolic process^biological_process;GO:0009298^GDP-mannose biosynthetic process^biological_process;GO:0005737^cytoplasm^cellular_component	COG1482|KOG2757^mannose phosphate isomerase^G	PF01238.20^Phosphomannose isomerase type I	NA	NA	NA
gene-SPHA_16339	10.7102	10.6683	10.6273	10.6104	9.52783	9.33673	9.59232	8.97659	1.28009	2.57765e-17	1.54988e-16	XP_014788911.1^PREDICTED: general transcription factor 3C polypeptide 4-like^81.42%	Q8BMQ2.2^RecName: Full=General transcription factor 3C polypeptide 4; AltName: Full=TF3C-delta; AltName: Full=Transcription factor IIIC 90 kDa subunit; Short=TFIIIC 90 kDa subunit; Short=TFIIIC90; AltName: Full=Transcription factor IIIC subunit delta^22.99%	K11310|GTF3C4, KAT12|http://www.genome.jp/dbget-bin/www_bget?ko:K11310	GO:0003677^DNA binding^molecular_function;GO:0004402^histone acetyltransferase activity^molecular_function;GO:0005739^mitochondrion^cellular_component;GO:0005634^nucleus^cellular_component;GO:0000127^transcription factor TFIIIC complex^cellular_component	NA	PF12657.6^Transcription factor IIIC subunit delta N-term	NA	NA	NA
gene-SPHA_16342	6.85134	6.79441	7.026	6.6501	0	0	0	3.64542	5.31232	2.18598e-09	7.64659e-09	KOF69905.1^hypothetical protein OCBIM_22003906mg^88.68%	Q32NJ6.1^RecName: Full=Transcriptional coactivator YAP1-B; Short=Yes-associated protein 1-B; AltName: Full=Protein yorkie homolog-B; AltName: Full=Yes-associated protein YAP65 homolog B^36.6%	NA	GO:0005737^cytoplasm^cellular_component;GO:0005634^nucleus^cellular_component	COG5021|KOG0940^Yes-associated protein 1^K	NA	NA	NA	NA
gene-SPHA_1638	9.92299	9.85103	9.86427	9.85417	11.6575	11.4735	11.4079	11.1406	-1.55889	2.41832e-33	3.05656e-32	XP_014791263.1^PREDICTED: vacuolar protein sorting-associated protein 52 homolog^93.91%	Q8N1B4.1^RecName: Full=Vacuolar protein sorting-associated protein 52 homolog; AltName: Full=SAC2 suppressor of actin mutations 2-like protein^63.99%	K20298|VPS52|http://www.genome.jp/dbget-bin/www_bget?ko:K20298	GO:0017137^Rab GTPase binding^molecular_function;GO:0019905^syntaxin binding^molecular_function;GO:0010668^ectodermal cell differentiation^biological_process;GO:0048611^embryonic ectodermal digestive tract development^biological_process;GO:0032456^endocytic recycling^biological_process;GO:0006896^Golgi to vacuole transport^biological_process;GO:0007041^lysosomal transport^biological_process;GO:00…	KOG1961^vacuolar protein sorting 52 homolog (S. cerevisiae)^U	PF04129.11^Vps52 / Sac2 family	NA	NA	NA
gene-SPHA_16408	7.92307	8.50369	8.12987	8.33734	0	4.37597	3.69859	3.11698	4.86525	1.0664e-20	7.78863e-20	XP_022325757.1^rho GTPase-activating protein 7-like isoform X1^46.01%	Q923Q2.5^RecName: Full=StAR-related lipid transfer protein 13; AltName: Full=START domain-containing protein 13; Short=StARD13^38.92%	NA	GO:0005096^GTPase activator activity^molecular_function;GO:0008289^lipid binding^molecular_function;GO:0007049^cell cycle^biological_process;GO:0043542^endothelial cell migration^biological_process;GO:0097498^endothelial tube lumen extension^biological_process;GO:0090051^negative regulation of cell migration involved in sprouting angiogenesis^biological_process;GO:1903671^negative regulation of s…	KOG2200^StAR-related lipid transfer (START) domain containing 13^T	PF00620.26^RhoGAP domain	NA	NA	NA
gene-SPHA_16419	4.53028	4.09675	3.74169	4.04257	0	0	0	0	4.55767	0.000313238	0.000656809	KOF99126.1^hypothetical protein OCBIM_22019506mg^55.91%	NA	NA	NA	KOG4377^Castor zinc finger 1^S	PF16159.4^FOXP coiled-coil domain	NA	NA	NA
gene-SPHA_16438	9.40561	9.26665	9.29215	9.26855	12.3135	11.24	12.5813	12.5114	-2.94168	1.22554e-23	1.02138e-22	XP_014770259.1^PREDICTED: NADH dehydrogenase^74.5%	Q0MQI9.1^RecName: Full=NADH dehydrogenase^69.55%	K03943|NDUFV2|http://www.genome.jp/dbget-bin/www_bget?ko:K03943	GO:0051537^2 iron, 2 sulfur cluster binding^molecular_function;GO:0046872^metal ion binding^molecular_function;GO:0003954^NADH dehydrogenase activity^molecular_function;GO:0006120^mitochondrial electron transport, NADH to ubiquinone^biological_process;GO:0005747^mitochondrial respiratory chain complex I^cellular_component	COG1905|KOG3196^NADH dehydrogenase ubiquinone flavoprotein 2^C	PF01257.18^Thioredoxin-like [2Fe-2S] ferredoxin	NA	NA	NA
gene-SPHA_16445	9.53305	9.27253	9.39316	9.31683	12.1449	10.6186	12.0937	12.2341	-2.51937	2.95123e-13	1.36653e-12	XP_014770251.1^PREDICTED: alpha-aminoadipic semialdehyde synthase, mitochondrial-like isoform X2^80.84%	A8E657.1^RecName: Full=Alpha-aminoadipic semialdehyde synthase, mitochondrial; AltName: Full=LKR/SDH; Includes: RecName: Full=Lysine ketoglutarate reductase; Short=LKR; Short=LOR; Includes: RecName: Full=Saccharopine dehydrogenase; Short=SDH; Flags: Precursor^53.14%	K14157|AASS|http://www.genome.jp/dbget-bin/www_bget?ko:K14157	GO:0047131^saccharopine dehydrogenase (NAD+, L-glutamate-forming) activity^molecular_function;GO:0047130^saccharopine dehydrogenase (NADP+, L-lysine-forming) activity^molecular_function;GO:0004753^saccharopine dehydrogenase activity^molecular_function;GO:0033512^L-lysine catabolic process to acetyl-CoA via saccharopine^biological_process;GO:0005737^cytoplasm^cellular_component;GO:0005739^mitochon…	COG1748|KOG0172^alpha-aminoadipic semialdehyde synthase^E	PF16653.4^Saccharopine dehydrogenase C-terminal domain	NA	NA	NA
gene-SPHA_16452	9.63195	9.70508	9.82624	9.62123	7.65857	8.33896	7.64906	8.51411	1.60383	7.04496e-12	2.9575e-11	XP_014767842.1^PREDICTED: protein AATF-like^48.09%	Q9QYW0.1^RecName: Full=Protein AATF; AltName: Full=Apoptosis-antagonizing transcription factor^42.63%	K14782|AATF, BFR2|http://www.genome.jp/dbget-bin/www_bget?ko:K14782	GO:0043522^leucine zipper domain binding^molecular_function;GO:0019901^protein kinase binding^molecular_function;GO:0048156^tau protein binding^molecular_function;GO:0006915^apoptotic process^biological_process;GO:0007155^cell adhesion^biological_process;GO:0006974^cellular response to DNA damage stimulus^biological_process;GO:0040016^embryonic cleavage^biological_process;GO:0042985^negative regu…	KOG2773^apoptosis antagonizing transcription factor^K	PF13339.5^Apoptosis antagonizing transcription factor	NA	NA	o486-508i515-537o541-563i570-592o602-624i
gene-SPHA_16474	10.2586	10.4649	10.928	10.5226	9.54411	8.41054	9.47576	9.3089	1.31986	5.23226e-06	1.34356e-05	XP_014789611.1^PREDICTED: uncharacterized protein LOC106883203^44.94%	NA	NA	NA	NA	PF15814.4^Protein family FAM199X	NA	NA	NA
gene-SPHA_16475	10.4804	10.2906	10.4692	10.5435	11.788	11.5131	11.4883	11.4644	-1.12059	2.71075e-21	2.03349e-20	KOF88469.1^hypothetical protein OCBIM_22014863mg^55.92%	Q8WZ64.3^RecName: Full=Arf-GAP with Rho-GAP domain, ANK repeat and PH domain-containing protein 2; AltName: Full=Centaurin-delta-1; Short=Cnt-d1; AltName: Full=Protein PARX^28.25%	NA	GO:0005096^GTPase activator activity^molecular_function;GO:0046872^metal ion binding^molecular_function;GO:0005547^phosphatidylinositol-3,4,5-trisphosphate binding^molecular_function;GO:0051056^regulation of small GTPase mediated signal transduction^biological_process;GO:0007165^signal transduction^biological_process;GO:0005829^cytosol^cellular_component	COG5347|KOG1117^ArfGAP with RhoGAP domain, ankyrin repeat and PH domain^T	PF00620.26^RhoGAP domain	NA	NA	NA
gene-SPHA_16477	6.06244	5.05396	6.07536	6.33082	7.93035	7.48277	7.59046	7.19809	-1.63442	6.38734e-06	1.62334e-05	KOF74508.1^hypothetical protein OCBIM_22036042mg^54.72%	NA	NA	NA	NA	PF00059.20^Lectin C-type domain	NA	NA	o86-108i
gene-SPHA_16487	3.80929	2.81582	3.47297	3.52285	0	0	0	0	3.82114	0.00684527	0.0118014	XP_014768157.1^PREDICTED: choline O-acetyltransferase-like isoform X1^83.64%	B2ZGJ1.1^RecName: Full=Choline O-acetyltransferase; Short=CHOACTase; Short=ChAT; Short=Choline acetylase^50.67%	K00623|CHAT|http://www.genome.jp/dbget-bin/www_bget?ko:K00623	GO:0004102^choline O-acetyltransferase activity^molecular_function;GO:0008292^acetylcholine biosynthetic process^biological_process;GO:0007626^locomotory behavior^biological_process;GO:0007274^neuromuscular synaptic transmission^biological_process;GO:0005737^cytoplasm^cellular_component;GO:0043005^neuron projection^cellular_component	KOG3717^O-acetyltransferase^I	PF00755.19^Choline/Carnitine o-acyltransferase	NA	SignalP-TM	o5-27i34-56o
gene-SPHA_16492	8.90169	8.84194	8.85169	8.95516	9.95055	9.88119	10.0761	10.1115	-1.11982	7.9007e-31	9.03175e-30	XP_021339208.1^methionine adenosyltransferase 2 subunit beta-like isoform X4^55.07%	Q4QQZ4.1^RecName: Full=Methionine adenosyltransferase 2 subunit beta; AltName: Full=Methionine adenosyltransferase II beta; Short=MAT II beta^47.99%	K00789|metK|http://www.genome.jp/dbget-bin/www_bget?ko:K00789	GO:0048270^methionine adenosyltransferase regulator activity^molecular_function;GO:0006730^one-carbon metabolic process^biological_process;GO:0006556^S-adenosylmethionine biosynthetic process^biological_process;GO:0048269^methionine adenosyltransferase complex^cellular_component	COG1091^Methionine adenosyltransferase II, beta^G	PF04321.16^RmlD substrate binding domain	NA	NA	NA
gene-SPHA_16495	0	0	0	0	4.7077	4.5884	2.32033	4.80038	-8.73159	3.00242e-08	9.55549e-08	KOF94449.1^hypothetical protein OCBIM_22001674mg, partial^84.0%	B2ZGJ1.1^RecName: Full=Choline O-acetyltransferase; Short=CHOACTase; Short=ChAT; Short=Choline acetylase^44.64%	K00623|CHAT|http://www.genome.jp/dbget-bin/www_bget?ko:K00623	GO:0004102^choline O-acetyltransferase activity^molecular_function;GO:0008292^acetylcholine biosynthetic process^biological_process;GO:0007626^locomotory behavior^biological_process;GO:0007274^neuromuscular synaptic transmission^biological_process;GO:0005737^cytoplasm^cellular_component;GO:0043005^neuron projection^cellular_component	KOG3717^O-acetyltransferase^I	PF00755.19^Choline/Carnitine o-acyltransferase	NA	NA	NA
gene-SPHA_16608	10.0598	10.2877	10.1795	10.2457	7.07717	6.86154	6.81819	5.87204	3.48689	3.40099e-55	8.82631e-54	XP_014780348.1^PREDICTED: SH2 domain-containing protein 4B-like^58.71%	Q08CX2.1^RecName: Full=SH2 domain-containing protein 4A^28.25%	K17577|SH2D4A|http://www.genome.jp/dbget-bin/www_bget?ko:K17577	GO:0019902^phosphatase binding^molecular_function;GO:0010923^negative regulation of phosphatase activity^biological_process;GO:0005737^cytoplasm^cellular_component	NA	PF00017.23^SH2 domain	NA	NA	i437-459o482-504i509-531o535-557i562-584o589-611i613-635o
gene-SPHA_16613	8.75766	8.78298	8.66141	8.68874	6.98477	6.90183	7.46561	7.77977	1.40461	1.68701e-10	6.42666e-10	XP_006814047.1^PREDICTED: crossover junction endonuclease MUS81-like^38.28%	Q640B4.1^RecName: Full=Crossover junction endonuclease MUS81^36.89%	K08991|MUS81|http://www.genome.jp/dbget-bin/www_bget?ko:K08991	GO:0048257^3'-flap endonuclease activity^molecular_function;GO:0003677^DNA binding^molecular_function;GO:0046872^metal ion binding^molecular_function;GO:0000727^double-strand break repair via break-induced replication^biological_process;GO:0031573^intra-S DNA damage checkpoint^biological_process;GO:0000712^resolution of meiotic recombination intermediates^biological_process;GO:0048476^Holliday ju…	COG1948|KOG2379^MUS81 endonuclease homolog (S. cerevisiae)^L	PF14947.5^Winged helix-turn-helix	NA	NA	o421-443i448-470o480-502i509-526o541-563i
gene-SPHA_16614	8.34863	8.61439	8.67484	8.54211	5.10887	4.12676	5.83092	6.65513	2.87015	5.37077e-10	1.96539e-09	XP_014781946.1^PREDICTED: tetratricopeptide repeat protein 39C-like isoform X1^60.12%	Q0VGK2.1^RecName: Full=Tetratricopeptide repeat protein 39C; Short=TPR repeat protein 39C^36.45%	NA	NA	NA	PF10300.8^Protein of unknown function (DUF3808)	NA	SignalP-TM	i13-35o50-81i88-110o120-142i149-168o178-200i207-229o313-335i342-364o374-396i403-425o435-457i462-481o486-508i673-692o740-762i774-796o823-845i960-979o989-1011i1018-1040o1044-1066i1071-1093o1097-1119i1121-1140o1144-1166i1171-1193o1208-1230i1237-1259o
gene-SPHA_16632	9.29882	9.19534	9.35749	9.11387	6.33239	3.82533	4.85605	5.1514	3.99395	1.18722e-21	9.02597e-21	XP_014772426.1^PREDICTED: tudor domain-containing protein 15-like isoform X2^30.37%	NA	K18405|TDRD1_4_6_7|http://www.genome.jp/dbget-bin/www_bget?ko:K18405	NA	NA	PF00567.23^Tudor domain	NA	NA	NA
gene-SPHA_16653	7.57836	7.45482	7.86813	7.65797	5.8982	6.73341	5.04245	6.65513	1.41962	0.000105326	0.00023318	KOF92614.1^hypothetical protein OCBIM_22006125mg^49.38%	Q76NI1.2^RecName: Full=Kinase non-catalytic C-lobe domain-containing protein 1; Short=KIND domain-containing protein 1; AltName: Full=Cerebral protein 9; AltName: Full=Protein very KIND; Short=v-KIND; AltName: Full=Ras-GEF domain-containing family member 2^35.06%	NA	GO:0005088^Ras guanyl-nucleotide exchange factor activity^molecular_function;GO:0021707^cerebellar granule cell differentiation^biological_process;GO:0001934^positive regulation of protein phosphorylation^biological_process;GO:0050773^regulation of dendrite development^biological_process;GO:0048814^regulation of dendrite morphogenesis^biological_process;GO:0007264^small GTPase mediated signal tra…	NA	PF00617.18^RasGEF domain	NA	NA	NA
gene-SPHA_16654	5.04145	5.02079	4.24291	4.88738	0	3.44383	0	0	3.31927	0.00212577	0.00396769	XP_014783535.1^PREDICTED: ELMO domain-containing protein 3-like^57.2%	Q58DT5.1^RecName: Full=ELMO domain-containing protein 3; AltName: Full=RNA-binding motif and ELMO domain-containing protein 1^37.71%	NA	GO:0043547^positive regulation of GTPase activity^biological_process;GO:0005737^cytoplasm^cellular_component;GO:0005856^cytoskeleton^cellular_component;GO:0060091^kinocilium^cellular_component;GO:0032420^stereocilium^cellular_component	KOG2998^ELMO CED-12 domain containing 3^S	PF04727.12^ELMO/CED-12 family	AA1	SignalP-TM	i20-42o52-74i81-103o113-135i140-162o
gene-SPHA_16655	8.86568	8.95016	8.97196	8.90788	6.47507	5.45354	6.33787	5.55625	2.94128	5.35641e-34	6.90611e-33	XP_014769418.1^PREDICTED: pantothenate kinase 3-like isoform X1^88.19%	Q8TE04.2^RecName: Full=Pantothenate kinase 1; Short=hPanK; Short=hPanK1; AltName: Full=Pantothenic acid kinase 1^67.91%	K09680|coaW|http://www.genome.jp/dbget-bin/www_bget?ko:K09680	GO:1905502^acetyl-CoA binding^molecular_function;GO:0005524^ATP binding^molecular_function;GO:0004594^pantothenate kinase activity^molecular_function;GO:0042803^protein homodimerization activity^molecular_function;GO:0015937^coenzyme A biosynthetic process^biological_process;GO:0009108^coenzyme biosynthetic process^biological_process;GO:0071944^cell periphery^cellular_component;GO:0030118^clathri…	COG5146|KOG2201^pantothenate kinase^H	PF03630.13^Fumble	NA	NA	o123-145i152-171o186-208i215-237o242-264i269-291o295-314i321-343o358-380i387-420o424-446i453-475o490-512i519-541o556-578i585-607o612-634i
gene-SPHA_16657	9.65059	9.16086	9.35415	9.49105	11.2569	9.73829	11.1279	10.7991	-1.41298	2.24327e-05	5.36243e-05	XP_014780485.1^PREDICTED: pyruvate kinase PKM-like^55.47%	Q6BS75.1^RecName: Full=Pyruvate kinase; Short=PK^27.56%	K00873|PK, pyk|http://www.genome.jp/dbget-bin/www_bget?ko:K00873	GO:0005524^ATP binding^molecular_function;GO:0016301^kinase activity^molecular_function;GO:0000287^magnesium ion binding^molecular_function;GO:0030955^potassium ion binding^molecular_function;GO:0004743^pyruvate kinase activity^molecular_function;GO:0061621^canonical glycolysis^biological_process;GO:0042866^pyruvate biosynthetic process^biological_process	COG0469|KOG2323^pyruvate kinase, muscle^G	PF00224.20^Pyruvate kinase, barrel domain	NA	NA	NA
gene-SPHA_16659	8.85959	8.96186	8.85169	8.89759	4.15008	6.13282	5.2075	5.77426	3.39893	1.06933e-29	1.16488e-28	KOF92612.1^hypothetical protein OCBIM_22006123mg, partial^42.66%	Q0KK55.2^RecName: Full=Kinase non-catalytic C-lobe domain-containing protein 1; Short=KIND domain-containing protein 1; AltName: Full=Protein very KIND; Short=v-KIND; AltName: Full=Ras-GEF domain-containing family member 2^26.29%	NA	GO:0005088^Ras guanyl-nucleotide exchange factor activity^molecular_function;GO:0021707^cerebellar granule cell differentiation^biological_process;GO:0001934^positive regulation of protein phosphorylation^biological_process;GO:0050773^regulation of dendrite development^biological_process;GO:0048814^regulation of dendrite morphogenesis^biological_process;GO:0007264^small GTPase mediated signal tra…	NA	PF00618.19^RasGEF N-terminal motif	NA	SignalP-TM	i2-24o39-61i66-88o115-137i144-166o
gene-SPHA_16686	7.79649	7.5644	7.28157	7.56309	7.07717	9.15695	9.03417	8.45222	-1.06935	0.0132342	0.0218068	KOG00220.1^hypothetical protein OCBIM_22007349mg^88.07%	Q863I2.1^RecName: Full=Serine/threonine-protein kinase OSR1; AltName: Full=Oxidative stress-responsive 1 protein^55.26%	K08835|OXSR1, STK39|http://www.genome.jp/dbget-bin/www_bget?ko:K08835	GO:0005524^ATP binding^molecular_function;GO:0042802^identical protein binding^molecular_function;GO:0000287^magnesium ion binding^molecular_function;GO:0019901^protein kinase binding^molecular_function;GO:0004674^protein serine/threonine kinase activity^molecular_function;GO:0032147^activation of protein kinase activity^biological_process;GO:0071476^cellular hypotonic response^biological_process…	KOG0582^oxidative-stress responsive 1^T	PF12202.7^Oxidative-stress-responsive kinase 1 C-terminal domain	NA	NA	NA
gene-SPHA_16696	9.75024	9.7908	9.58946	9.45051	10.6967	11.0802	10.7637	10.8982	-1.21798	1.16693e-17	7.19737e-17	ACN38053.1^cAMP responsive element binding protein^86.08%	Q01147.1^RecName: Full=Cyclic AMP-responsive element-binding protein 1; Short=CREB-1; Short=cAMP-responsive element-binding protein 1^48.4%	NA	GO:1990763^arrestin family protein binding^molecular_function;GO:0035497^cAMP response element binding^molecular_function;GO:0003677^DNA binding^molecular_function;GO:0001228^DNA-binding transcription activator activity, RNA polymerase II-specific^molecular_function;GO:0007568^aging^biological_process;GO:0007409^axonogenesis^biological_process;GO:0071398^cellular response to fatty acid^biological…	KOG3584^cAMP responsive element binding protein 1^K	PF02173.16^pKID domain	NA	NA	NA
gene-SPHA_16697	8.22498	8.50569	8.18726	8.33734	7.74561	6.9792	6.53718	4.33552	1.5036	0.00788692	0.0134754	KOF87790.1^hypothetical protein OCBIM_22016113mg, partial^33.96%	Q91687.1^RecName: Full=Integrin alpha-4; AltName: Full=Integrin alpha-IV; AltName: Full=VLA-4 subunit alpha; Flags: Precursor^28.72%	K06483|ITGA4|http://www.genome.jp/dbget-bin/www_bget?ko:K06483	GO:0046872^metal ion binding^molecular_function;GO:0007155^cell adhesion^biological_process;GO:0007229^integrin-mediated signaling pathway^biological_process;GO:0008305^integrin complex^cellular_component	NA	PF08441.11^Integrin alpha	NA	NA	o2217-2239i2280-2302o
gene-SPHA_16703	8.46151	8.84905	8.54232	8.78455	3.22914	4.5884	4.08558	4.98654	4.3528	4.59784e-30	5.07128e-29	XP_022325546.1^telomerase reverse transcriptase-like isoform X1^31.98%	Q673L6.1^RecName: Full=Telomerase reverse transcriptase; AltName: Full=Telomerase catalytic subunit^29.14%	K11126|TERT, EST2|http://www.genome.jp/dbget-bin/www_bget?ko:K11126	GO:0051087^chaperone binding^molecular_function;GO:0046872^metal ion binding^molecular_function;GO:0008022^protein C-terminus binding^molecular_function;GO:0042803^protein homodimerization activity^molecular_function;GO:0047485^protein N-terminus binding^molecular_function;GO:0003968^RNA-directed 5'-3' RNA polymerase activity^molecular_function;GO:0003720^telomerase activity^molecular_function;GO…	KOG1005^Telomerase is a ribonucleoprotein enzyme essential for the replication of chromosome termini in most eukaryotes. Active in progenitor and cancer cells. Inactive, or very low activity, in normal somatic cells. Catalytic component of the teleromerase holoenzyme complex whose main activity is the elongation of telomeres by acting as a reverse transcriptase that adds simple sequence repeats t…	PF12009.7^Telomerase ribonucleoprotein complex - RNA binding domain	NA	NA	NA
gene-SPHA_16712	9.50796	9.23023	8.99714	9.44074	11.0097	11.117	11.054	10.4843	-1.63109	5.04922e-16	2.82428e-15	KOF96109.1^hypothetical protein OCBIM_22036263mg^80.02%	Q96PE2.1^RecName: Full=Rho guanine nucleotide exchange factor 17; AltName: Full=164 kDa Rho-specific guanine-nucleotide exchange factor; Short=p164-RhoGEF; Short=p164RhoGEF; AltName: Full=Tumor endothelial marker 4^36.61%	NA	GO:0005085^guanyl-nucleotide exchange factor activity^molecular_function;GO:0005089^Rho guanyl-nucleotide exchange factor activity^molecular_function;GO:0030036^actin cytoskeleton organization^biological_process;GO:0007186^G protein-coupled receptor signaling pathway^biological_process;GO:0043065^positive regulation of apoptotic process^biological_process;GO:0035023^regulation of Rho protein sign…	KOG3522^RhoGEF domain^T	PF00621.19^RhoGEF domain	NA	NA	NA
gene-SPHA_16715	7.98032	7.9122	8.19225	7.94584	9.58403	9.43612	9.81338	9.91334	-1.68943	8.38967e-27	8.1016e-26	XP_014791084.1^PREDICTED: uncharacterized protein LOC106884296 isoform X1^71.01%	NA	NA	NA	NA	NA	NA	NA	NA
gene-SPHA_16716	9.99942	9.7768	9.96251	9.87528	11.734	10.0743	12.1795	12.1317	-1.82719	1.16157e-05	2.86698e-05	XP_014767944.1^PREDICTED: glutamyl-tRNA(Gln) amidotransferase subunit B, mitochondrial-like^61.69%	O75879.1^RecName: Full=Glutamyl-tRNA(Gln) amidotransferase subunit B, mitochondrial; Short=Glu-AdT subunit B; AltName: Full=Cytochrome c oxidase assembly factor PET112 homolog; Flags: Precursor^53.51%	K02434|gatB, PET112|http://www.genome.jp/dbget-bin/www_bget?ko:K02434	GO:0005524^ATP binding^molecular_function;GO:0050567^glutaminyl-tRNA synthase (glutamine-hydrolyzing) activity^molecular_function;GO:0008135^translation factor activity, RNA binding^molecular_function;GO:0070681^glutaminyl-tRNAGln biosynthesis via transamidation^biological_process;GO:0032543^mitochondrial translation^biological_process;GO:0006412^translation^biological_process;GO:0030956^glutamyl…	COG0064|KOG2438^Allows the formation of correctly charged Gln-tRNA(Gln) through the transamidation of misacylated Glu-tRNA(Gln) in the mitochondria. The reaction takes place in the presence of glutamine and ATP through an activated gamma-phospho-Glu-tRNA(Gln) (By similarity)^J	PF02934.14^GatB/GatE catalytic domain	NA	NA	NA
gene-SPHA_16723	5.94079	3.65294	4.92128	4.04257	8.51334	7.95444	7.981	8.37093	-3.35173	9.14484e-10	3.28767e-09	XP_012942605.1^PREDICTED: protein FAM184A-like^47.4%	Q9ULE4.3^RecName: Full=Protein FAM184B^36.64%	NA	NA	NA	PF15665.4^Family with sequence similarity 184, A and B	NA	NA	NA
gene-SPHA_16724	5.2041	6.64276	4.22354	6.10749	10.5672	4.77353	11.836	4.98654	-4.56785	0.00017196	0.000371839	NA	NA	NA	NA	NA	PF15768.4^Coiled-coil domain-containing protein 190	NA	NA	NA
gene-SPHA_16725	4.3334	4.48516	3.79517	2.86722	9.67554	9.1402	10.0383	9.66999	-5.76131	9.40722e-47	1.8973e-45	KOF90666.1^hypothetical protein OCBIM_22010799mg^55.94%	Q8N0N9.1^RecName: Full=Opine dehydrogenase^33.02%	NA	GO:0050662^coenzyme binding^molecular_function;GO:0016491^oxidoreductase activity^molecular_function	NA	PF02317.16^NAD/NADP octopine/nopaline dehydrogenase, alpha-helical domain	NA	NA	NA
gene-SPHA_16729	5.49086	3.59401	4.42358	5.8098	9.1351	8.98942	8.65978	9.3176	-4.01357	1.25875e-15	6.88532e-15	XP_020384174.1^protein FAM184A isoform X6^50.7%	Q8NB25.3^RecName: Full=Protein FAM184A^41.73%	NA	GO:0005615^extracellular space^cellular_component	NA	PF09078.10^CheY binding	NA	NA	NA
gene-SPHA_16852	10.7922	10.8883	10.7687	10.6658	9.31664	9.0712	9.15029	9.69693	1.45402	3.28545e-18	2.09788e-17	XP_014773932.1^PREDICTED: survival motor neuron protein-like isoform X2^50.41%	O18870.2^RecName: Full=Survival motor neuron protein^40.44%	K13129|SMN|http://www.genome.jp/dbget-bin/www_bget?ko:K13129	GO:0003723^RNA binding^molecular_function;GO:0006353^DNA-templated transcription, termination^biological_process;GO:0007399^nervous system development^biological_process;GO:0000387^spliceosomal snRNP assembly^biological_process;GO:0015030^Cajal body^cellular_component;GO:0005737^cytoplasm^cellular_component;GO:0036464^cytoplasmic ribonucleoprotein granule^cellular_component;GO:0005829^cytosol^cel…	KOG4327^survival of motor neuron^A	PF06003.11^Survival motor neuron protein (SMN)	NA	NA	NA
gene-SPHA_16940	6.24639	5.48538	5.86012	5.14441	11.7358	12.2239	11.8344	12.1093	-6.27329	3.14323e-118	2.5951e-116	XP_014776502.1^PREDICTED: CD9 antigen-like^75.33%	P27701.1^RecName: Full=CD82 antigen; AltName: Full=C33 antigen; AltName: Full=IA4; AltName: Full=Inducible membrane protein R2; AltName: Full=Metastasis suppressor Kangai-1; AltName: Full=Suppressor of tumorigenicity 6 protein; AltName: Full=Tetraspanin-27; Short=Tspan-27; AltName: CD_antigen=CD82^31.53%	K17353|TSPAN18|http://www.genome.jp/dbget-bin/www_bget?ko:K17353	GO:0007166^cell surface receptor signaling pathway^biological_process;GO:0070062^extracellular exosome^cellular_component;GO:0005887^integral component of plasma membrane^cellular_component;GO:0005886^plasma membrane^cellular_component	KOG3882^Cd82 molecule^S	PF00335.19^Tetraspanin family	NA	SignalP-TM	o26-48i55-77o194-216i
gene-SPHA_17048	8.60766	8.69459	9.05378	8.74363	6.40549	6.26227	6.71226	6.2809	2.37692	1.78602e-23	1.47629e-22	XP_025085664.1^glucoside xylosyltransferase 1-like^59.27%	Q6DE37.1^RecName: Full=Glucoside xylosyltransferase 2; AltName: Full=Glycosyltransferase 8 domain-containing protein 4^51.11%	K13676|GXYLT|http://www.genome.jp/dbget-bin/www_bget?ko:K13676	GO:0035252^UDP-xylosyltransferase activity^molecular_function;GO:0016266^O-glycan processing^biological_process;GO:0016021^integral component of membrane^cellular_component	KOG3765^Glucoside xylosyltransferase^G	PF01501.19^Glycosyl transferase family 8	GT8	NA	NA
gene-SPHA_17049	9.39933	8.98211	9.54185	9.42044	6.47507	7.37238	7.05329	7.15988	2.29889	2.84492e-20	2.02647e-19	XP_014788471.1^PREDICTED: glycogen^86.09%	Q9VFC8.2^RecName: Full=Glycogen^64.98%	K00693|GYS|http://www.genome.jp/dbget-bin/www_bget?ko:K00693	GO:0004373^glycogen (starch) synthase activity^molecular_function;GO:0009267^cellular response to starvation^biological_process;GO:0071329^cellular response to sucrose stimulus^biological_process;GO:0005978^glycogen biosynthetic process^biological_process;GO:0005977^glycogen metabolic process^biological_process;GO:0061723^glycophagy^biological_process;GO:0045819^positive regulation of glycogen ca…	COG0438|KOG3742^Glycogen synthase^G	PF05693.12^Glycogen synthase	GT3	NA	NA
gene-SPHA_17056	9.21901	9.31192	9.28048	9.33159	6.66569	6.68805	6.10655	0	3.20322	8.62852e-06	2.16027e-05	XP_014778099.1^PREDICTED: serine/threonine-protein kinase Chk1-like^48.65%	O14757.2^RecName: Full=Serine/threonine-protein kinase Chk1; AltName: Full=CHK1 checkpoint homolog; AltName: Full=Cell cycle checkpoint kinase; AltName: Full=Checkpoint kinase-1^69.9%	K02216|CHK1|http://www.genome.jp/dbget-bin/www_bget?ko:K02216	GO:0005524^ATP binding^molecular_function;GO:0035402^histone kinase activity (H3-T11 specific)^molecular_function;GO:0016301^kinase activity^molecular_function;GO:0019904^protein domain specific binding^molecular_function;GO:0004672^protein kinase activity^molecular_function;GO:0004674^protein serine/threonine kinase activity^molecular_function;GO:0006915^apoptotic process^biological_process;GO:0…	KOG0590^checkpoint kinase 1^D	PF00069.24^Protein kinase domain	NA	NA	i127-149o176-198i200-222o465-487i492-514o524-546i553-575o585-607i683-705o725-747i
gene-SPHA_17058	9.5167	10.1446	9.66412	10.1126	8.35626	9.19798	8.83405	8.11544	1.1973	5.98429e-05	0.000136466	XP_014784998.1^PREDICTED: POU domain protein 2-like^70.59%	Q29076.1^RecName: Full=POU domain, class 2, transcription factor 1; AltName: Full=NF-A1; AltName: Full=Octamer-binding protein 1; Short=Oct-1; AltName: Full=Octamer-binding transcription factor 1; Short=OTF-1^76.97%	K09364|POU2F, OTF|http://www.genome.jp/dbget-bin/www_bget?ko:K09364	GO:0003700^DNA-binding transcription factor activity^molecular_function;GO:0043565^sequence-specific DNA binding^molecular_function;GO:0045892^negative regulation of transcription, DNA-templated^biological_process;GO:0005634^nucleus^cellular_component	KOG3802^POU^K	PF00157.16^Pou domain - N-terminal to homeobox domain	NA	NA	NA
gene-SPHA_17060	6.96349	7.02381	7.28625	7.29797	5.27414	6.13282	4.08558	4.58659	1.92781	1.18833e-05	2.92891e-05	XP_014778099.1^PREDICTED: serine/threonine-protein kinase Chk1-like^77.12%	Q6DE87.2^RecName: Full=Serine/threonine-protein kinase Chk1; AltName: Full=CHK1 checkpoint homolog; AltName: Full=Checkpoint kinase-1; Short=xChk1^61.86%	K02216|CHK1|http://www.genome.jp/dbget-bin/www_bget?ko:K02216	GO:0005524^ATP binding^molecular_function;GO:0035402^histone kinase activity (H3-T11 specific)^molecular_function;GO:0004674^protein serine/threonine kinase activity^molecular_function;GO:0007049^cell cycle^biological_process;GO:0006974^cellular response to DNA damage stimulus^biological_process;GO:0048096^chromatin-mediated maintenance of transcription^biological_process;GO:0000077^DNA damage ch…	KOG0590^checkpoint kinase 1^D	PF00069.24^Protein kinase domain	NA	NA	i118-140o172-194i201-223o238-260i267-289o304-326i333-355o
gene-SPHA_17061	10.7182	10.229	9.62866	9.91933	8.56212	8.32421	7.43264	7.90055	2.06856	1.60829e-09	5.67506e-09	XP_014784997.1^PREDICTED: lachesin-like^57.72%	Q8NDA2.3^RecName: Full=Hemicentin-2; Flags: Precursor^28.71%	NA	GO:0005509^calcium ion binding^molecular_function;GO:0005201^extracellular matrix structural constituent^molecular_function;GO:0050896^response to stimulus^biological_process;GO:0005604^basement membrane^cellular_component;GO:0005938^cell cortex^cellular_component;GO:0030054^cell junction^cellular_component;GO:0032154^cleavage furrow^cellular_component;GO:0062023^collagen-containing extracellular…	KOG3510^IgLON family member 5^T	PF13927.5^Immunoglobulin domain	CBM60	NA	NA
gene-SPHA_17109	0	0	0	0	5.10887	0	4.39041	5.55625	-9.05976	1.71365e-05	4.14838e-05	PVD32310.1^hypothetical protein C0Q70_07743^59.0%	P32315.1^RecName: Full=Forkhead box protein A1-B; Short=FoxA1b; AltName: Full=Fork head domain-related protein 7'; Short=xFD-7'; AltName: Full=Forkhead protein 2; Short=FKH-2; Short=xFKH2; AltName: Full=Hepatocyte nuclear factor 3-alpha homolog B; Short=HNF3alpha homolog B; Short=xHNF3alpha-B^48.15%	K08035|FOXA2, HNF3B|http://www.genome.jp/dbget-bin/www_bget?ko:K08035	GO:0003677^DNA binding^molecular_function;GO:0003700^DNA-binding transcription factor activity^molecular_function;GO:0019904^protein domain specific binding^molecular_function;GO:0043565^sequence-specific DNA binding^molecular_function;GO:0008134^transcription factor binding^molecular_function;GO:0006355^regulation of transcription, DNA-templated^biological_process;GO:0005634^nucleus^cellular_com…	COG5025|KOG3563^forkhead box^K	PF00250.17^Forkhead domain	NA	NA	NA
gene-SPHA_17171	6.66485	4.59442	6.36343	5.89496	0	0	3.16814	4.03134	3.51193	0.000388625	0.000806735	XP_018111175.1^PREDICTED: filamin-C isoform X4^32.86%	Q8VHX6.3^RecName: Full=Filamin-C; Short=FLN-C; AltName: Full=ABP-280-like protein; AltName: Full=ABP-L; AltName: Full=Actin-binding-like protein; AltName: Full=Filamin-2; AltName: Full=Gamma-filamin^32.14%	K04437|FLNA|http://www.genome.jp/dbget-bin/www_bget?ko:K04437	GO:0003779^actin binding^molecular_function;GO:0051015^actin filament binding^molecular_function;GO:0030506^ankyrin binding^molecular_function;GO:0008092^cytoskeletal protein binding^molecular_function;GO:0042802^identical protein binding^molecular_function;GO:0030029^actin filament-based process^biological_process;GO:0048747^muscle fiber development^biological_process;GO:0015629^actin cytoskelet…	COG5069|KOG0518^morphogenesis of an epithelium^Z	PF00630.18^Filamin/ABP280 repeat	NA	NA	o258-280i315-332o342-364i
gene-SPHA_17216	8.05151	7.76971	7.37454	7.90851	9.03498	8.33896	9.11953	9.20952	-1.16731	9.54228e-06	2.37849e-05	XP_014778855.1^PREDICTED: F-box/WD repeat-containing protein 5-like^55.74%	Q4KLI9.1^RecName: Full=F-box/WD repeat-containing protein 5; AltName: Full=F-box and WD-40 domain-containing protein 5^33.21%	K10263|FBXW5|http://www.genome.jp/dbget-bin/www_bget?ko:K10263	GO:0019901^protein kinase binding^molecular_function;GO:0043161^proteasome-mediated ubiquitin-dependent protein catabolic process^biological_process;GO:0016567^protein ubiquitination^biological_process;GO:0010824^regulation of centrosome duplication^biological_process;GO:0007088^regulation of mitotic nuclear division^biological_process;GO:0031146^SCF-dependent proteasomal ubiquitin-dependent prot…	NA	NA	NA	SignalP-TM	o15-37i44-66o81-103i116-138o153-175i182-204o214-236i243-265o298-320i327-349o369-391i398-420o965-987i994-1016o1020-1042i1049-1071o1075-1097i
gene-SPHA_17233	9.5167	9.49316	9.46453	9.41269	11.0444	11.73	11.2346	10.9011	-1.79321	1.24802e-18	8.13837e-18	XP_014777572.1^PREDICTED: charged multivesicular body protein 4c-like^77.09%	Q6GL11.1^RecName: Full=Charged multivesicular body protein 4b; AltName: Full=Chromatin-modifying protein 4b; Short=CHMP4b^69.07%	K12194|CHMP4, SNF7, VPS32|http://www.genome.jp/dbget-bin/www_bget?ko:K12194	GO:0010458^exit from mitosis^biological_process;GO:0090148^membrane fission^biological_process;GO:0000281^mitotic cytokinesis^biological_process;GO:0031468^nuclear envelope reassembly^biological_process;GO:0015031^protein transport^biological_process;GO:0007034^vacuolar transport^biological_process;GO:0005829^cytosol^cellular_component;GO:0000815^ESCRT III complex^cellular_component;GO:0031902^la…	KOG1656^Charged multivesicular body protein 4b^U	PF03357.20^Snf7	NA	NA	NA
gene-SPHA_17234	8.12698	8.09597	8.41037	9.59308	6.83403	7.05263	7.39889	7.56266	1.46799	0.000693484	0.00139032	XP_014789571.1^PREDICTED: ATM interactor-like^40.21%	Q6P9S1.2^RecName: Full=ATM interactor; AltName: Full=ATM/ATR-substrate CHK2-interacting zinc finger protein; Short=ASCIZ^42.45%	NA	GO:0070840^dynein complex binding^molecular_function;GO:0046872^metal ion binding^molecular_function;GO:0044212^transcription regulatory region DNA binding^molecular_function;GO:0006974^cellular response to DNA damage stimulus^biological_process;GO:0044458^motile cilium assembly^biological_process;GO:0010628^positive regulation of gene expression^biological_process;GO:1902857^positive regulation …	COG5048|KOG1721^ATM interactor^K	PF04077.11^DsrH like protein	NA	NA	i154-176o191-213i215-237o242-264i271-293o303-325i332-354o369-391i398-420o
gene-SPHA_17236	8.44126	7.97849	7.50465	7.49128	9.25863	7.93515	9.56975	9.18119	-1.19455	0.00298837	0.00545581	XP_014777567.1^PREDICTED: dehydrogenase/reductase SDR family member 4-like isoform X1^66.85%	Q9GKX2.1^RecName: Full=Dehydrogenase/reductase SDR family member 4; AltName: Full=NADPH-dependent carbonyl reductase/NADP-retinol dehydrogenase; Short=CR; Short=PHCR; AltName: Full=NADPH-dependent retinol dehydrogenase/reductase; Short=NDRD; AltName: Full=Peroxisomal short-chain alcohol dehydrogenase; Short=PSCD; AltName: Full=rabNRDR^51.12%	K11147|DHRS4|http://www.genome.jp/dbget-bin/www_bget?ko:K11147	GO:0004090^carbonyl reductase (NADPH) activity^molecular_function;GO:0005739^mitochondrion^cellular_component;GO:0005777^peroxisome^cellular_component	COG1028|KOG0725^Dehydrogenase reductase SDR family member^Q	PF00106.24^short chain dehydrogenase	NA	NA	i103-125o185-207i209-231o236-258i263-285o290-312i314-336o341-363i365-387o392-414i416-438o453-475i
gene-SPHA_17238	7.62039	7.08393	7.55008	7.33595	12.7186	13.2898	12.4245	12.2455	-5.3225	1.12789e-86	5.83281e-85	XP_014789164.1^PREDICTED: transmembrane protein 104-like^61.72%	Q8NE00.2^RecName: Full=Transmembrane protein 104^46.64%	NA	GO:0016021^integral component of membrane^cellular_component	KOG3832^Transmembrane protein 104^S	PF01490.17^Transmembrane amino acid transporter protein	NA	SignalP-TM	i13-32o47-69i136-158o196-218i230-247o262-284i297-319o347-369i388-410o
gene-SPHA_17239	8.53596	9.23144	8.62403	8.8968	5.42241	5.83279	6.0204	5.29934	3.19567	2.15067e-23	1.76941e-22	XP_014789610.1^PREDICTED: differentially expressed in FDCP 8 homolog isoform X1^62.01%	Q6DJB3.1^RecName: Full=Differentially expressed in FDCP 8 homolog; Short=DEF-8^47.69%	NA	GO:0046872^metal ion binding^molecular_function;GO:0035556^intracellular signal transduction^biological_process;GO:0032418^lysosome localization^biological_process;GO:0045780^positive regulation of bone resorption^biological_process;GO:1900029^positive regulation of ruffle assembly^biological_process	NA	PF13901.5^Putative zinc-RING and/or ribbon	NA	NA	NA
gene-SPHA_1727	5.24205	5.3134	5.71504	5.86929	0	2.92368	0	2.27437	4.03369	2.10956e-05	5.0608e-05	KOG00567.1^hypothetical protein OCBIM_22000495mg^97.91%	Q6GQD1.1^RecName: Full=Cytoplasmic FMR1-interacting protein 2^70.9%	K05749|CYFIP|http://www.genome.jp/dbget-bin/www_bget?ko:K05749	GO:0006915^apoptotic process^biological_process;GO:0007155^cell adhesion^biological_process;GO:0005737^cytoplasm^cellular_component	KOG3534^Cytoplasmic Fragile-X interacting family^S	PF05994.10^Cytoplasmic Fragile-X interacting family	NA	NA	NA
gene-SPHA_1728	8.93827	8.89859	8.92625	9.12341	6.93626	6.13282	5.2075	6.41672	2.69776	3.90633e-19	2.61869e-18	XP_014791056.1^PREDICTED: cytoplasmic FMR1-interacting protein-like^92.43%	Q9VF87.1^RecName: Full=Cytoplasmic FMR1-interacting protein; AltName: Full=Specifically Rac1-associated protein 1; Short=DSra-1^65.98%	K05749|CYFIP|http://www.genome.jp/dbget-bin/www_bget?ko:K05749	GO:0000340^RNA 7-methylguanosine cap binding^molecular_function;GO:0007411^axon guidance^biological_process;GO:0033627^cell adhesion mediated by integrin^biological_process;GO:0000902^cell morphogenesis^biological_process;GO:0030031^cell projection assembly^biological_process;GO:0060269^centripetally migrating follicle cell migration^biological_process;GO:0022416^chaeta development^biological_pro…	KOG3534^Cytoplasmic Fragile-X interacting family^S	PF05994.10^Cytoplasmic Fragile-X interacting family	NA	NA	o1096-1118i1130-1152o1156-1178i1185-1207o1227-1249i1262-1284o1294-1316i1321-1343o1353-1375i1380-1402o1406-1428i1433-1455o1459-1481i1483-1505o1509-1531i1536-1558o1562-1584i1589-1611o1621-1643i1650-1669o1673-1695i1697-1719o1723-1745i
gene-SPHA_1729	9.90647	10.0604	10.5122	10.1722	8.65499	7.81368	9.20012	8.64435	1.52716	7.18166e-07	1.99706e-06	XP_014791044.1^PREDICTED: WD repeat-containing protein 55-like isoform X2^51.47%	Q6DRF9.2^RecName: Full=WD repeat-containing protein 55^49.55%	NA	GO:0001654^eye development^biological_process;GO:0060465^pharynx development^biological_process;GO:0006364^rRNA processing^biological_process;GO:0048794^swim bladder development^biological_process;GO:0048538^thymus development^biological_process;GO:0005730^nucleolus^cellular_component	KOG2444^WD repeat domain 55^S	PF00400.31^WD domain, G-beta repeat	NA	NA	NA
gene-SPHA_17293	8.15086	8.36408	7.7239	7.95349	7.03171	6.54271	5.61275	5.55625	1.75977	4.03181e-06	1.04596e-05	XP_014789650.1^PREDICTED: probable serine/threonine-protein kinase roco5^72.04%	P80192.3^RecName: Full=Mitogen-activated protein kinase kinase kinase 9; AltName: Full=Mixed lineage kinase 1^63.3%	NA	GO:0005524^ATP binding^molecular_function;GO:0004706^JUN kinase kinase kinase activity^molecular_function;GO:0004708^MAP kinase kinase activity^molecular_function;GO:0042803^protein homodimerization activity^molecular_function;GO:0004674^protein serine/threonine kinase activity^molecular_function;GO:0007257^activation of JUN kinase activity^biological_process;GO:0006915^apoptotic process^biologic…	COG0515|KOG0192^Mitogen-activated protein kinase kinase kinase^T	PF00069.24^Protein kinase domain	NA	NA	NA
gene-SPHA_17295	7.75608	8.50369	6.83812	6.35414	2.37533	2.10229	0	4.98654	4.33744	5.63177e-06	1.44221e-05	KOF85787.1^hypothetical protein OCBIM_22019737mg, partial^48.29%	Q5TCX8.3^RecName: Full=Mitogen-activated protein kinase kinase kinase 21; AltName: Full=Mitogen-activated protein kinase kinase kinase MLK4; AltName: Full=Mixed lineage kinase 4^70.0%	K17534|MLK4, KIAA1804|http://www.genome.jp/dbget-bin/www_bget?ko:K17534	GO:0005524^ATP binding^molecular_function;GO:0004709^MAP kinase kinase kinase activity^molecular_function;GO:0042803^protein homodimerization activity^molecular_function;GO:0007257^activation of JUN kinase activity^biological_process;GO:0046777^protein autophosphorylation^biological_process;GO:0006468^protein phosphorylation^biological_process	COG0515|KOG0192^mitogen-activated protein kinase kinase kinase 10^T	PF07714.16^Protein tyrosine kinase	NA	NA	o654-676i683-705o
gene-SPHA_1731	11.0838	9.34691	9.06402	8.89759	15.6652	15.4298	15.8098	15.5542	-5.71846	5.84316e-31	6.7232e-30	NA	NA	NA	NA	NA	PF01382.16^Avidin family	NA	SignalP-TM	NA
gene-SPHA_17313	9.15642	9.11379	9.0613	9.17866	10.9032	11.3016	10.6063	10.8053	-1.80183	1.13026e-25	1.03617e-24	EKC33818.1^KTI12-like protein^58.21%	Q0P457.2^RecName: Full=Protein KTI12 homolog^52.85%	K15456|KTI12|http://www.genome.jp/dbget-bin/www_bget?ko:K15456	GO:0005524^ATP binding^molecular_function;GO:0006357^regulation of transcription by RNA polymerase II^biological_process;GO:0002098^tRNA wobble uridine modification^biological_process;GO:0033588^Elongator holoenzyme complex^cellular_component	COG4088|KOG3062^KTI12 homolog, chromatin associated (S. cerevisiae)^F	PF08433.9^Chromatin associated protein KTI12	NA	NA	NA
gene-SPHA_17315	10.0437	10.2227	9.80684	9.82316	11.5406	12.0421	11.7781	11.5701	-1.7642	5.6747e-24	4.78587e-23	XP_014786742.1^PREDICTED: general transcription factor IIF subunit 1-like isoform X1^72.4%	Q05913.3^RecName: Full=General transcription factor IIF subunit 1; AltName: Full=Transcription factor 5 large chain; Short=TF5A; AltName: Full=Transcription initiation factor IIF subunit alpha; Short=TFIIF-alpha^50.0%	K03138|TFIIF1, GTF2F1, TFG1|http://www.genome.jp/dbget-bin/www_bget?ko:K03138	GO:0003677^DNA binding^molecular_function;GO:0001096^TFIIF-class transcription factor complex binding^molecular_function;GO:0016740^transferase activity^molecular_function;GO:0045944^positive regulation of transcription by RNA polymerase II^biological_process;GO:0032968^positive regulation of transcription elongation from RNA polymerase II promoter^biological_process;GO:0006368^transcription elon…	KOG2393^Transcription initiation factor IIF, alpha subunit (TFIIF-alpha)^K	PF05793.11^Transcription initiation factor IIF, alpha subunit (TFIIF-alpha)	NA	NA	NA
gene-SPHA_1739	8.75027	9.44344	8.79785	9.27406	11.9601	10.9849	11.9306	11.8729	-2.64265	2.21982e-20	1.59003e-19	NA	NA	NA	NA	NA	NA	NA	SignalP-TM	i7-29o316-338i345-367o377-395i400-419o434-456i469-491o506-528i541-563o
gene-SPHA_17437	7.71112	7.6893	7.54619	7.70408	10.2123	10.1968	10.2376	9.86666	-2.4775	2.37136e-85	1.19996e-83	XP_014774266.1^PREDICTED: E3 ubiquitin-protein ligase LRSAM1-like^72.34%	Q80ZI6.1^RecName: Full=E3 ubiquitin-protein ligase LRSAM1; AltName: Full=Leucine-rich repeat and sterile alpha motif-containing protein 1; AltName: Full=RING-type E3 ubiquitin transferase LRSAM1; AltName: Full=Tsg101-associated ligase^40.91%	K10641|LRSAM1|http://www.genome.jp/dbget-bin/www_bget?ko:K10641	GO:0046872^metal ion binding^molecular_function;GO:0061630^ubiquitin protein ligase activity^molecular_function;GO:0004842^ubiquitin-protein transferase activity^molecular_function;GO:0006914^autophagy^biological_process;GO:0045806^negative regulation of endocytosis^biological_process;GO:2000786^positive regulation of autophagosome assembly^biological_process;GO:1904417^positive regulation of xen…	COG4886|KOG0619^leucine rich repeat and sterile alpha motif containing 1^T	PF13855.5^Leucine rich repeat	NA	NA	o715-737i
gene-SPHA_17487	10.0848	8.01405	7.71352	7.94122	12.2442	13.1598	13.0323	12.558	-3.98323	1.55148e-12	6.81935e-12	NA	NA	NA	NA	NA	PF05887.10^Procyclic acidic repetitive protein (PARP)	NA	SignalP-TM	o447-466i
gene-SPHA_17492	7.55216	7.90313	8.51867	7.75753	4.15008	5.83279	6.59793	4.03134	2.44783	3.46319e-05	8.12316e-05	XP_014778093.1^PREDICTED: zinc finger HIT domain-containing protein 2-like^54.31%	NA	NA	NA	KOG4317^zinc finger, HIT-type containing 2^S	PF04438.15^HIT zinc finger	NA	NA	NA
gene-SPHA_17494	8.02318	8.15066	7.74274	7.62767	4.45567	6.73341	3.69859	0	2.76709	0.00265836	0.00488809	KOF80353.1^hypothetical protein OCBIM_22027979mg^38.41%	Q96RW7.2^RecName: Full=Hemicentin-1; AltName: Full=Fibulin-6; Short=FIBL-6; Flags: Precursor^23.95%	K16680|ED|http://www.genome.jp/dbget-bin/www_bget?ko:K16680	GO:0005509^calcium ion binding^molecular_function;GO:0050839^cell adhesion molecule binding^molecular_function;GO:0005201^extracellular matrix structural constituent^molecular_function;GO:0042803^protein homodimerization activity^molecular_function;GO:0038023^signaling receptor activity^molecular_function;GO:0007049^cell cycle^biological_process;GO:0051301^cell division^biological_process;GO:0007…	NA	PF13927.5^Immunoglobulin domain	CBM16	SignalP-TM	o15-34i47-69o84-106i118-140o150-172i179-210o230-252i264-286o342-364i371-393o408-430i435-457o461-483i495-517o543-565i578-600o1537-1559i1566-1588o1598-1620i1640-1662o
gene-SPHA_17495	10.7089	9.31477	8.9792	8.85817	14.9909	14.9177	15.5681	15.2061	-5.51608	3.85521e-36	5.45917e-35	XP_014789315.1^PREDICTED: calponin-2-like isoform X1^77.07%	Q24799.1^RecName: Full=Myophilin^38.12%	NA	NA	COG5199|KOG2046^Calponin^Z	PF00402.17^Calponin family repeat	NA	NA	NA
gene-SPHA_17496	2.9778	3.56362	2.65637	3.2717	7.07717	6.64121	5.04245	5.29934	-3.2594	2.73911e-08	8.74707e-08	XP_021371637.1^cilia- and flagella-associated protein 91-like isoform X2^53.02%	Q95LR0.3^RecName: Full=Cilia- and flagella-associated protein 91; Short=CFAP91; AltName: Full=AMY-1-associating protein expressed in testis 1; Short=AAT-1; AltName: Full=MYCBP/AMY-1-associated testis-expressed protein 1; AltName: Full=Protein MAATS1^43.69%	NA	GO:0003341^cilium movement^biological_process;GO:0005930^axoneme^cellular_component;GO:0005739^mitochondrion^cellular_component;GO:0031514^motile cilium^cellular_component	NA	PF14738.5^Solute carrier (proton/amino acid symporter), TRAMD3 or PAT1	NA	NA	NA
gene-SPHA_17499	9.25715	8.87248	9.13315	8.93287	7.24591	6.7774	7.36433	6.2809	2.09561	9.07686e-16	5.01358e-15	XP_008840699.2^PREDICTED: BAG family molecular chaperone regulator 1^35.05%	Q60739.3^RecName: Full=BAG family molecular chaperone regulator 1; Short=BAG-1; AltName: Full=Bcl-2-associated athanogene 1^34.43%	K09555|BAG1|http://www.genome.jp/dbget-bin/www_bget?ko:K09555	GO:0000774^adenyl-nucleotide exchange factor activity^molecular_function;GO:0051087^chaperone binding^molecular_function;GO:0051219^phosphoprotein binding^molecular_function;GO:0031625^ubiquitin protein ligase binding^molecular_function;GO:0006915^apoptotic process^biological_process;GO:0051085^chaperone cofactor-dependent protein refolding^biological_process;GO:0043066^negative regulation of apo…	NA	PF00240.22^Ubiquitin family	NA	NA	NA
gene-SPHA_17502	11.671	11.5307	11.5537	11.6329	13.9159	13.789	14.1338	14.0732	-2.38627	7.57444e-111	5.59874e-109	XP_014778097.1^PREDICTED: serine--tRNA ligase, cytoplasmic-like^83.84%	P26636.2^RecName: Full=Serine--tRNA ligase, cytoplasmic; AltName: Full=Seryl-tRNA synthetase; Short=SerRS; AltName: Full=Seryl-tRNA(Ser/Sec) synthetase^70.04%	K01875|SARS, serS|http://www.genome.jp/dbget-bin/www_bget?ko:K01875	GO:0005524^ATP binding^molecular_function;GO:0000978^RNA polymerase II proximal promoter sequence-specific DNA binding^molecular_function;GO:0004828^serine-tRNA ligase activity^molecular_function;GO:0016525^negative regulation of angiogenesis^biological_process;GO:0000122^negative regulation of transcription by RNA polymerase II^biological_process;GO:1904046^negative regulation of vascular endoth…	COG0172|KOG2509^seryl-tRNA synthetase^J	PF00587.24^tRNA synthetase class II core domain (G, H, P, S and T)	NA	NA	NA
gene-SPHA_17508	9.13892	9.12033	8.84853	8.71959	5.10887	0	5.72596	0	4.56585	1.35605e-06	3.67602e-06	XP_014777904.1^PREDICTED: uncharacterized protein LOC106874610 isoform X3^34.09%	NA	NA	NA	NA	PF13837.5^Myb/SANT-like DNA-binding domain	NA	NA	NA
gene-SPHA_17510	8.9135	7.69106	7.77969	7.9489	9.28792	12.5834	10.7802	10.6347	-3.1339	1.2367e-06	3.36476e-06	XP_014778084.1^PREDICTED: immunoglobulin A1 protease autotransporter-like^79.01%	NA	NA	NA	NA	PF16909.4^Vacuolar-sorting-associated 13 protein C-terminal	NA	NA	NA
gene-SPHA_17522	10.1244	10.099	10.2007	10.3053	5.99612	5.74691	6.18785	7.15988	3.82402	7.92394e-39	1.22263e-37	XP_014768701.1^PREDICTED: CAS1 domain-containing protein 1-like isoform X2^90.29%	Q7TN73.1^RecName: Full=N-acetylneuraminate 9-O-acetyltransferase; AltName: Full=CAS1 domain-containing protein 1; AltName: Full=Sialate O-acetyltransferase; Short=SOAT^46.63%	NA	GO:0016407^acetyltransferase activity^molecular_function;GO:0047186^N-acetylneuraminate 7-O(or 9-O)-acetyltransferase activity^molecular_function;GO:0005975^carbohydrate metabolic process^biological_process;GO:0005794^Golgi apparatus^cellular_component;GO:0030173^integral component of Golgi membrane^cellular_component	KOG1699^Pfam:Cas1p^S	PF07779.11^10 TM Acyl Transferase domain found in Cas1p	NA	SignalP-TM	o325-347i413-432o452-474i479-496o528-550i563-585o624-643i655-677o687-709i716-738o743-765i
gene-SPHA_17524	10.1062	10.1256	10.083	9.9738	7.24591	6.86154	8.26947	8.55884	2.18271	5.9996e-09	2.02589e-08	XP_014768706.1^PREDICTED: nucleoporin Nup37-like^73.93%	Q8NFH4.1^RecName: Full=Nucleoporin Nup37; Short=p37; AltName: Full=Nup107-160 subcomplex subunit Nup37^40.74%	K14302|NUP37|http://www.genome.jp/dbget-bin/www_bget?ko:K14302	GO:0007049^cell cycle^biological_process;GO:0051301^cell division^biological_process;GO:0007059^chromosome segregation^biological_process;GO:0075733^intracellular transport of virus^biological_process;GO:0006406^mRNA export from nucleus^biological_process;GO:0016925^protein sumoylation^biological_process;GO:1900034^regulation of cellular response to heat^biological_process;GO:0060964^regulation o…	NA	PF00400.31^WD domain, G-beta repeat	NA	NA	NA
gene-SPHA_17527	9.61035	9.46466	9.45936	9.42375	12.8332	11.5579	12.9407	12.9635	-3.18542	1.45735e-24	1.26304e-23	XP_014768702.1^PREDICTED: ubiquitin-like modifier-activating enzyme 5^81.16%	Q3KQ23.1^RecName: Full=Ubiquitin-like modifier-activating enzyme 5; Short=Ubiquitin-activating enzyme 5; AltName: Full=UFM1-activating enzyme; AltName: Full=Ubiquitin-activating enzyme E1 domain-containing protein 1^72.34%	K12164|UBA5, UBE1DC1|http://www.genome.jp/dbget-bin/www_bget?ko:K12164	GO:0005524^ATP binding^molecular_function;GO:0046872^metal ion binding^molecular_function;GO:0071566^UFM1 activating enzyme activity^molecular_function;GO:1990592^protein K69-linked ufmylation^biological_process;GO:0071569^protein ufmylation^biological_process;GO:0005737^cytoplasm^cellular_component;GO:0005634^nucleus^cellular_component	COG0476|KOG2336^Ubiquitin-like modifier activating enzyme 5^O	PF00899.20^ThiF family	NA	NA	NA
gene-SPHA_17541	8.9303	8.73521	8.96905	8.83929	4.92219	4.5884	0	4.03134	4.77539	1.70582e-34	2.25073e-33	KOF70091.1^hypothetical protein OCBIM_22003522mg^29.41%	A0JMF1.1^RecName: Full=CST complex subunit CTC1; AltName: Full=Conserved telomere maintenance component 1^21.57%	NA	GO:0003697^single-stranded DNA binding^molecular_function;GO:0042162^telomeric DNA binding^molecular_function;GO:0045740^positive regulation of DNA replication^biological_process;GO:0010833^telomere maintenance via telomere lengthening^biological_process;GO:1990879^CST complex^cellular_component	NA	PF15489.5^CST, telomere maintenance, complex subunit CTC1	NA	NA	NA
gene-SPHA_17544	9.93282	10.0294	10.0247	9.79489	11.7794	11.0692	11.4823	11.6061	-1.55861	1.41322e-18	9.18173e-18	XP_014786700.1^PREDICTED: ubiquitin conjugation factor E4 B-like^83.04%	Q9ES00.3^RecName: Full=Ubiquitin conjugation factor E4 B; AltName: Full=RING-type E3 ubiquitin transferase E4 B; AltName: Full=Ubiquitin fusion degradation protein 2^50.66%	K10597|UBE4B, UFD2|http://www.genome.jp/dbget-bin/www_bget?ko:K10597	GO:0005524^ATP binding^molecular_function;GO:0051117^ATPase binding^molecular_function;GO:0019899^enzyme binding^molecular_function;GO:0061630^ubiquitin protein ligase activity^molecular_function;GO:0034450^ubiquitin-ubiquitin ligase activity^molecular_function;GO:0051082^unfolded protein binding^molecular_function;GO:0044257^cellular protein catabolic process^biological_process;GO:0008626^granzy…	COG5113|KOG2042^Ubiquitination factor E4B^O	PF10408.8^Ubiquitin elongating factor core	NA	NA	NA
gene-SPHA_17548	9.5921	9.04808	9.3441	9.45968	11.7914	12.2019	11.7178	11.7799	-2.51383	1.62413e-43	2.90983e-42	XP_014769766.1^PREDICTED: probable splicing factor, arginine/serine-rich 6 isoform X1^61.24%	Q3T106.1^RecName: Full=Serine/arginine-rich splicing factor 7; AltName: Full=Splicing factor, arginine/serine-rich 7^50.52%	K12896|SFRS7|http://www.genome.jp/dbget-bin/www_bget?ko:K12896	GO:0019904^protein domain specific binding^molecular_function;GO:0003723^RNA binding^molecular_function;GO:0008270^zinc ion binding^molecular_function;GO:1990830^cellular response to leukemia inhibitory factor^biological_process;GO:0045292^mRNA cis splicing, via spliceosome^biological_process;GO:0051028^mRNA transport^biological_process;GO:0048025^negative regulation of mRNA splicing, via spliceo…	KOG0107^splicing factor^A	PF00076.21^RNA recognition motif. (a.k.a. RRM, RBD, or RNP domain)	NA	NA	NA
gene-SPHA_17556	5.86985	5.76457	5.69408	6.12929	7.36065	6.38106	7.32893	7.80475	-1.44013	2.02184e-05	4.86688e-05	XP_025083057.1^5'(3')-deoxyribonucleotidase, cytosolic type-like^60.41%	Q9NPB1.1^RecName: Full=5'(3')-deoxyribonucleotidase, mitochondrial; Short=5',3'-nucleotidase, mitochondrial; AltName: Full=Deoxy-5'-nucleotidase 2; Short=dNT-2; Flags: Precursor^51.04%	K01081|E3.1.3.5|http://www.genome.jp/dbget-bin/www_bget?ko:K01081	GO:0008253^5'-nucleotidase activity^molecular_function;GO:0046872^metal ion binding^molecular_function;GO:0008252^nucleotidase activity^molecular_function;GO:0000166^nucleotide binding^molecular_function;GO:0006260^DNA replication^biological_process;GO:0046079^dUMP catabolic process^biological_process;GO:0009223^pyrimidine deoxyribonucleotide catabolic process^biological_process;GO:0046135^pyrimi…	NA	PF06941.11^5' nucleotidase, deoxy (Pyrimidine), cytosolic type C protein (NT5C)	NA	NA	NA
gene-SPHA_17592	6.49452	6.87706	6.86338	6.73427	9.99267	9.1486	10.0328	9.27355	-2.92705	6.99804e-28	7.10779e-27	XP_014768643.1^PREDICTED: glyoxylate/hydroxypyruvate reductase A-like^49.09%	A8AI49.1^RecName: Full=Glyoxylate/hydroxypyruvate reductase A; AltName: Full=2-ketoacid reductase^33.33%	NA	GO:0030267^glyoxylate reductase (NADP) activity^molecular_function;GO:0016618^hydroxypyruvate reductase activity^molecular_function;GO:0051287^NAD binding^molecular_function;GO:0005737^cytoplasm^cellular_component;GO:0005886^plasma membrane^cellular_component	COG0111^D-isomer specific 2-hydroxyacid dehydrogenase, NAD binding domain^C	PF02826.18^D-isomer specific 2-hydroxyacid dehydrogenase, NAD binding domain	NA	NA	NA
gene-SPHA_17597	9.17247	9.3663	9.00425	9.20776	8.3189	8.0108	8.23162	7.90055	1.07499	1.7978e-10	6.83763e-10	XP_014768618.1^PREDICTED: UV radiation resistance associated protein-like isoform X2^72.67%	NA	NA	NA	KOG2896^UV radiation resistance associated^S	PF05615.12^Tho complex subunit 7	NA	NA	i63-85o90-112i119-141o151-173i180-202o212-234i439-461o471-493i500-522o542-564i577-599o
gene-SPHA_17599	8.40722	8.4876	8.50268	8.54819	6.54145	7.25284	5.3556	5.55625	2.1067	3.91826e-07	1.12048e-06	XP_014768621.1^PREDICTED: (E3-independent) E2 ubiquitin-conjugating enzyme UBE2O-like isoform X1^44.72%	Q9C0C9.3^RecName: Full=(E3-independent) E2 ubiquitin-conjugating enzyme; AltName: Full=E2/E3 hybrid ubiquitin-protein ligase UBE2O; AltName: Full=Ubiquitin carrier protein O; AltName: Full=Ubiquitin-conjugating enzyme E2 O; AltName: Full=Ubiquitin-conjugating enzyme E2 of 230 kDa; Short=Ubiquitin-conjugating enzyme E2-230K; AltName: Full=Ubiquitin-protein ligase O^31.38%	K10581|UBE2O|http://www.genome.jp/dbget-bin/www_bget?ko:K10581	GO:0005524^ATP binding^molecular_function;GO:0003723^RNA binding^molecular_function;GO:0061631^ubiquitin conjugating enzyme activity^molecular_function;GO:0061630^ubiquitin protein ligase activity^molecular_function;GO:0004842^ubiquitin-protein transferase activity^molecular_function;GO:0030513^positive regulation of BMP signaling pathway^biological_process;GO:0070534^protein K63-linked ubiquitin…	KOG0895^Ubiquitin-conjugating enzyme^O	NA	NA	SignalP-TM	i12-34o49-71i73-95o99-121i123-145o160-182i584-606o621-643i650-672o682-704i711-733o737-759i766-788o792-814i821-843o847-869i876-898o1493-1515i1520-1542o1555-1577i1590-1612o1617-1639i1646-1668o1678-1700i1705-1727o1742-1764i1777-1799o1819-1841i1846-1868o1878-1900i1907-1929o1944-1966i
gene-SPHA_17601	3.93045	3.70955	4.354	4.23575	7.24591	9.73272	0	5.66937	-4.04695	0.000959811	0.00188491	XP_014779091.1^PREDICTED: alkaline ceramidase 3-like, partial^78.88%	Q9D099.1^RecName: Full=Alkaline ceramidase 3; Short=AlkCDase 3; Short=Alkaline CDase 3; AltName: Full=Alkaline phytoceramidase; Short=aPHC^44.83%	K04711|ACER3, YDC1|http://www.genome.jp/dbget-bin/www_bget?ko:K04711	GO:0005509^calcium ion binding^molecular_function;GO:0102121^ceramidase activity^molecular_function;GO:0071633^dihydroceramidase activity^molecular_function;GO:0017040^N-acylsphingosine amidohydrolase activity^molecular_function;GO:0070774^phytoceramidase activity^molecular_function;GO:0008270^zinc ion binding^molecular_function;GO:0046514^ceramide catabolic process^biological_process;GO:0006954^…	KOG2329^Alkaline ceramidase 3^I	PF05875.11^Ceramidase	NA	SignalP-TM	i33-52o56-77i84-103o130-152i
gene-SPHA_17645	3.22522	0	1.00746	1.03522	6.54145	5.3408	0	6.35041	-4.34768	0.00464186	0.00822152	AAD15886.1^acetylcholinesterase precursor, partial^94.85%	Q86GC8.2^RecName: Full=Acetylcholinesterase; Short=AChE; Flags: Precursor^51.59%	K01049|ACHE|http://www.genome.jp/dbget-bin/www_bget?ko:K01049	GO:0003990^acetylcholinesterase activity^molecular_function;GO:0042135^neurotransmitter catabolic process^biological_process;GO:0030054^cell junction^cellular_component;GO:0005576^extracellular region^cellular_component;GO:0005886^plasma membrane^cellular_component;GO:0045202^synapse^cellular_component	COG2272|KOG4389^alpha/beta hydrolase fold^T	PF00135.27^Carboxylesterase family	CE10	SignalP-TM	o31-53i114-136o146-168i201-218o
gene-SPHA_17668	5.65458	4.68191	3.65756	5.14441	9.20844	10.287	9.51567	9.18119	-4.71437	5.13063e-23	4.14858e-22	XP_014774404.1^PREDICTED: cysteine-rich motor neuron 1 protein-like, partial^58.23%	Q9JLL0.2^RecName: Full=Cysteine-rich motor neuron 1 protein; Short=CRIM-1; Flags: Precursor^31.52%	NA	GO:0005520^insulin-like growth factor binding^molecular_function;GO:0030165^PDZ domain binding^molecular_function;GO:0004867^serine-type endopeptidase inhibitor activity^molecular_function;GO:0005576^extracellular region^cellular_component;GO:0016021^integral component of membrane^cellular_component	NA	NA	NA	NA	NA
gene-SPHA_17677	8.2647	6.78785	6.7763	7.29315	11.788	12.8041	11.8313	11.6567	-4.6894	1.2392e-27	1.24697e-26	XP_014774413.1^PREDICTED: cysteine-rich motor neuron 1 protein-like^55.75%	Q8AWW5.1^RecName: Full=Cysteine-rich motor neuron 1 protein; Short=CRIM-1; Flags: Precursor^39.34%	NA	GO:0005520^insulin-like growth factor binding^molecular_function;GO:0004867^serine-type endopeptidase inhibitor activity^molecular_function;GO:0005576^extracellular region^cellular_component;GO:0016021^integral component of membrane^cellular_component	NA	PF00093.17^von Willebrand factor type C domain	NA	NA	o417-439i
gene-SPHA_17692	3.90702	0	0	0	10.682	10.9469	10.8285	10.5742	-8.95581	1.9983e-05	4.81351e-05	XP_014785611.1^PREDICTED: protocadherin beta-16-like^60.14%	Q5DRC0.1^RecName: Full=Protocadherin gamma-A11; Short=PCDH-gamma-A11; Flags: Precursor^31.78%	K16499|PCDHD2|http://www.genome.jp/dbget-bin/www_bget?ko:K16499	GO:0005509^calcium ion binding^molecular_function;GO:0007155^cell adhesion^biological_process;GO:0007156^homophilic cell adhesion via plasma membrane adhesion molecules^biological_process;GO:0005887^integral component of plasma membrane^cellular_component	KOG3594^Protocadherin 8^U	PF00028.16^Cadherin domain	NA	NA	o692-714i
gene-SPHA_17695	0	0	0	0	0	5.3408	0	0	-7.73758	0.0233796	0.0367605	XP_014777315.1^PREDICTED: protocadherin-11 X-linked-like isoform X1^43.12%	Q5DRB0.1^RecName: Full=Protocadherin gamma-B1; Short=PCDH-gamma-B1; Flags: Precursor^30.62%	K16499|PCDHD2|http://www.genome.jp/dbget-bin/www_bget?ko:K16499	GO:0005509^calcium ion binding^molecular_function;GO:0007155^cell adhesion^biological_process;GO:0007156^homophilic cell adhesion via plasma membrane adhesion molecules^biological_process;GO:0005887^integral component of plasma membrane^cellular_component	KOG3594^Protocadherin 2 gamma^U	PF00028.16^Cadherin domain	NA	SignalP-TM	o50-72i85-107o397-419i
gene-SPHA_17696	6.55607	6.66798	6.86025	7.55304	0	3.44383	0	5.1514	3.4661	0.000147729	0.000321958	XP_014785611.1^PREDICTED: protocadherin beta-16-like^52.84%	Q6X862.1^RecName: Full=Protocadherin-11 X-linked; Short=Protocadherin-11; AltName: Full=Protocadherin on the X chromosome; Flags: Precursor^31.1%	K16496|PCDHGB|http://www.genome.jp/dbget-bin/www_bget?ko:K16496	GO:0005509^calcium ion binding^molecular_function;GO:0007155^cell adhesion^biological_process;GO:0007156^homophilic cell adhesion via plasma membrane adhesion molecules^biological_process;GO:0010923^negative regulation of phosphatase activity^biological_process;GO:0005887^integral component of plasma membrane^cellular_component	KOG3594^Cadherin-like^U	PF00028.16^Cadherin domain	NA	NA	o697-719i
gene-SPHA_17698	6.30135	5.25753	5.06972	5.13367	8.3189	9.64641	0	8.78905	-3.10172	0.00420182	0.00748628	KOF74682.1^hypothetical protein OCBIM_22035763mg^59.62%	Q5DRB0.1^RecName: Full=Protocadherin gamma-B1; Short=PCDH-gamma-B1; Flags: Precursor^33.85%	K16499|PCDHD2|http://www.genome.jp/dbget-bin/www_bget?ko:K16499	GO:0005509^calcium ion binding^molecular_function;GO:0007155^cell adhesion^biological_process;GO:0007156^homophilic cell adhesion via plasma membrane adhesion molecules^biological_process;GO:0005887^integral component of plasma membrane^cellular_component	KOG3594^Potential calcium-dependent cell-adhesion protein. May be involved in the establishment and maintenance of specific neuronal connections in the brain^U	PF00028.16^Cadherin domain	NA	NA	NA
gene-SPHA_1773	8.82797	8.57304	8.90207	8.65533	7.20554	3.82533	5.2075	7.44048	2.22203	0.000927455	0.00182492	XP_014781991.1^PREDICTED: uncharacterized protein LOC106877567, partial^46.39%	NA	K11506|CENPN|http://www.genome.jp/dbget-bin/www_bget?ko:K11506	NA	NA	NA	NA	SignalP-TM	i35-56o181-203i210-232o242-264i276-298o318-340i
gene-SPHA_17737	7.62757	7.30901	7.12591	7.31709	4.7077	6.68805	4.64193	6.99604	1.22038	0.0310336	0.047561	XP_014775012.1^PREDICTED: aminopeptidase O-like^42.83%	Q8N6M6.2^RecName: Full=Aminopeptidase O; Short=AP-O^41.83%	K09606|C9ORF3|http://www.genome.jp/dbget-bin/www_bget?ko:K09606	GO:0004177^aminopeptidase activity^molecular_function;GO:0070006^metalloaminopeptidase activity^molecular_function;GO:0008237^metallopeptidase activity^molecular_function;GO:0008270^zinc ion binding^molecular_function;GO:0002003^angiotensin maturation^biological_process;GO:0006508^proteolysis^biological_process;GO:0005829^cytosol^cellular_component;GO:0005730^nucleolus^cellular_component	COG0308|KOG1047^chromosome 9 open reading frame 3^EIOV	PF01433.19^Peptidase family M1 domain	NA	NA	o568-590i
gene-SPHA_17743	4.64803	3.00864	0	2.86722	8.04918	7.42863	7.81179	6.90657	-4.37679	3.04054e-05	7.17472e-05	XP_001640258.1^predicted protein^37.38%	NA	K04715|E2.7.1.138, CERK|http://www.genome.jp/dbget-bin/www_bget?ko:K04715	NA	COG1597|KOG1115^Ceramide kinase^IT	PF00781.23^Diacylglycerol kinase catalytic domain	NA	SignalP-TM	o15-37i
gene-SPHA_17751	5.2041	3.76402	3.14247	3.67876	8.59375	7.70401	9.43471	9.1028	-4.74901	2.15676e-16	1.23126e-15	XP_009054793.1^hypothetical protein LOTGIDRAFT_161209^40.08%	Q8TCT0.1^RecName: Full=Ceramide kinase; Short=hCERK; AltName: Full=Acylsphingosine kinase; AltName: Full=Lipid kinase 4; Short=LK4^35.1%	K04715|E2.7.1.138, CERK|http://www.genome.jp/dbget-bin/www_bget?ko:K04715	GO:0005524^ATP binding^molecular_function;GO:0001729^ceramide kinase activity^molecular_function;GO:0102773^dihydroceramide kinase activity^molecular_function;GO:0000287^magnesium ion binding^molecular_function;GO:0003951^NAD+ kinase activity^molecular_function;GO:0006672^ceramide metabolic process^biological_process;GO:0006687^glycosphingolipid metabolic process^biological_process;GO:0005737^cyt…	COG1597|KOG1115^ceramide kinase^IT	PF00781.23^Diacylglycerol kinase catalytic domain	NA	NA	NA
gene-SPHA_17771	0.987356	0	1.71076	0.336121	9.90715	9.61038	8.19276	9.17162	-9.52937	2.72556e-37	3.97516e-36	XP_014784369.1^PREDICTED: uncharacterized protein LOC106879360^68.62%	NA	NA	NA	NA	PF00080.19^Copper/zinc superoxide dismutase (SODC)	NA	NA	NA
gene-SPHA_17780	8.02046	7.88634	8.25563	8.04662	9.33547	7.99226	9.18039	9.36035	-1.00395	0.00164555	0.00312762	XP_022339651.1^endoplasmic reticulum-Golgi intermediate compartment protein 1-like^63.79%	Q969X5.1^RecName: Full=Endoplasmic reticulum-Golgi intermediate compartment protein 1; AltName: Full=ER-Golgi intermediate compartment 32 kDa protein; Short=ERGIC-32^58.22%	K20365|ERGIC1|http://www.genome.jp/dbget-bin/www_bget?ko:K20365	GO:0006888^endoplasmic reticulum to Golgi vesicle-mediated transport^biological_process;GO:0006890^retrograde vesicle-mediated transport, Golgi to endoplasmic reticulum^biological_process;GO:0005789^endoplasmic reticulum membrane^cellular_component;GO:0005793^endoplasmic reticulum-Golgi intermediate compartment^cellular_component;GO:0033116^endoplasmic reticulum-Golgi intermediate compartment mem…	KOG2667^endoplasmic reticulum-Golgi intermediate compartment protein^U	PF07970.11^Endoplasmic reticulum vesicle transporter	NA	SignalP-TM	o20-42i246-268o
gene-SPHA_17832	8.93248	8.83321	9.27696	9.21542	10.671	8.66586	10.8411	10.8022	-1.39023	0.00172192	0.00326004	XP_014773021.1^PREDICTED: aspartate aminotransferase, cytoplasmic-like^73.64%	P13221.3^RecName: Full=Aspartate aminotransferase, cytoplasmic; Short=cAspAT; AltName: Full=Cysteine aminotransferase, cytoplasmic; AltName: Full=Cysteine transaminase, cytoplasmic; Short=cCAT; AltName: Full=Glutamate oxaloacetate transaminase 1; AltName: Full=Transaminase A^58.96%	K14454|GOT1|http://www.genome.jp/dbget-bin/www_bget?ko:K14454	GO:0031406^carboxylic acid binding^molecular_function;GO:0004069^L-aspartate:2-oxoglutarate aminotransferase activity^molecular_function;GO:0047801^L-cysteine:2-oxoglutarate aminotransferase activity^molecular_function;GO:0004609^phosphatidylserine decarboxylase activity^molecular_function;GO:0030170^pyridoxal phosphate binding^molecular_function;GO:0006103^2-oxoglutarate metabolic process^biolog…	COG1448|KOG1411^glutamic-oxaloacetic transaminase 1, soluble (aspartate aminotransferase 1)^E	PF00155.20^Aminotransferase class I and II	NA	SignalP-TM	i5-27o42-64i69-91o106-128i135-157o
gene-SPHA_17833	9.81619	10.3159	9.89483	9.8558	7.53368	3.82533	7.17792	7.75435	2.86876	3.47926e-06	9.08455e-06	XP_014787619.1^PREDICTED: swi5-dependent recombination DNA repair protein 1 homolog^38.74%	Q8BP27.2^RecName: Full=Swi5-dependent recombination DNA repair protein 1 homolog; AltName: Full=Meiosis protein 5 homolog^42.86%	NA	GO:0030374^nuclear receptor transcription coactivator activity^molecular_function;GO:0071391^cellular response to estrogen stimulus^biological_process;GO:0000724^double-strand break repair via homologous recombination^biological_process;GO:0045893^positive regulation of transcription, DNA-templated^biological_process;GO:0005634^nucleus^cellular_component;GO:0032798^Swi5-Sfr1 complex^cellular_comp…	NA	PF10376.8^Double-strand recombination repair protein	NA	NA	o312-334i
gene-SPHA_17834	10.0637	10.0806	10.0177	10.1699	11.7742	9.31452	12.0054	11.8536	-1.4614	0.00316	0.00574317	XP_014787624.1^PREDICTED: short/branched chain specific acyl-CoA dehydrogenase, mitochondrial-like^88.18%	Q9DBL1.1^RecName: Full=Short/branched chain specific acyl-CoA dehydrogenase, mitochondrial; Short=SBCAD; AltName: Full=2-methyl branched chain acyl-CoA dehydrogenase; Short=2-MEBCAD; AltName: Full=2-methylbutyryl-coenzyme A dehydrogenase; Short=2-methylbutyryl-CoA dehydrogenase; Flags: Precursor^65.0%	K09478|ACADSB|http://www.genome.jp/dbget-bin/www_bget?ko:K09478	GO:0003995^acyl-CoA dehydrogenase activity^molecular_function;GO:0009055^electron transfer activity^molecular_function;GO:0050660^flavin adenine dinucleotide binding^molecular_function;GO:0016937^short-branched-chain-acyl-CoA dehydrogenase activity^molecular_function;GO:0006637^acyl-CoA metabolic process^biological_process;GO:0006631^fatty acid metabolic process^biological_process;GO:0005759^mito…	COG1960|KOG0139^acyl-CoA dehydrogenase, short branched chain^I	PF00441.23^Acyl-CoA dehydrogenase, C-terminal domain	NA	NA	o523-540i545-567o572-594i601-623o633-655i676-698o728-750i770-787o807-829i881-903o925-947i954-973o997-1014i1021-1039o1084-1106i1123-1142o1168-1186i1199-1221o1241-1263i1296-1318o1338-1360i1373-1395o1415-1434i1447-1464o1474-1496i1503-1522o1542-1561i1568-1590o1605-1627i1667-1685o1705-1727i1869-1888o1913-1932i1945-1964o1984-2006i2011-2033o2037-2059i2064-2083o2103-2125i2130-2147o
gene-SPHA_17837	12.1355	12.3131	12.1023	12.1851	10.6372	10.8001	10.8158	11.0178	1.36218	9.70129e-33	1.19514e-31	XP_014780371.1^PREDICTED: bromodomain-containing protein 8-like^50.99%	Q8R3B7.2^RecName: Full=Bromodomain-containing protein 8^55.21%	K11321|BRD8|http://www.genome.jp/dbget-bin/www_bget?ko:K11321	GO:0043968^histone H2A acetylation^biological_process;GO:0043967^histone H4 acetylation^biological_process;GO:0045944^positive regulation of transcription by RNA polymerase II^biological_process;GO:0040008^regulation of growth^biological_process;GO:0005739^mitochondrion^cellular_component;GO:0035267^NuA4 histone acetyltransferase complex^cellular_component;GO:0005654^nucleoplasm^cellular_componen…	NA	PF00439.24^Bromodomain	NA	NA	o528-550i563-585o
gene-SPHA_17839	7.43622	7.06236	7.35241	7.03485	8.22104	8.47873	8.83405	7.87719	-1.16846	4.61328e-06	1.19003e-05	XP_014780385.1^PREDICTED: protein FAM45A-like^63.4%	A8E7G4.1^RecName: Full=Protein FAM45A; AltName: Full=Protein FAM45^45.69%	NA	NA	NA	PF09794.8^Transport protein Avl9	NA	NA	NA
gene-SPHA_17857	7.02192	6.69977	6.97766	6.64254	0	6.32289	3.69859	4.03134	2.0744	0.0183735	0.0294904	XP_014780664.1^PREDICTED: cytoplasmic phosphatidylinositol transfer protein 1-like^80.0%	Q9U9P7.1^RecName: Full=Cytoplasmic phosphatidylinositol transfer protein 1; AltName: Full=Retinal degeneration B homolog beta; Short=RdgBbeta^59.51%	NA	GO:0035091^phosphatidylinositol binding^molecular_function;GO:0008526^phosphatidylinositol transporter activity^molecular_function;GO:0007165^signal transduction^biological_process;GO:0005737^cytoplasm^cellular_component	COG5083|KOG3668^Phosphatidylinositol transfer protein^IT	PF02121.17^Phosphatidylinositol transfer protein	NA	NA	NA
gene-SPHA_17858	7.73127	7.75297	8.02045	8.00302	0	4.5884	3.16814	4.58659	4.06045	1.54433e-18	9.99672e-18	XP_014780646.1^PREDICTED: high affinity cAMP-specific and IBMX-insensitive 3',5'-cyclic phosphodiesterase 8B-like isoform X1^80.43%	E9Q4S1.1^RecName: Full=High affinity cAMP-specific and IBMX-insensitive 3',5'-cyclic phosphodiesterase 8B; Short=PDE8B; AltName: Full=Cell proliferation-inducing gene 22 protein^57.33%	K18437|PDE8|http://www.genome.jp/dbget-bin/www_bget?ko:K18437	GO:0004115^3',5'-cyclic-AMP phosphodiesterase activity^molecular_function;GO:0046872^metal ion binding^molecular_function;GO:0001662^behavioral fear response^biological_process;GO:0006198^cAMP catabolic process^biological_process;GO:0046676^negative regulation of insulin secretion^biological_process;GO:0061179^negative regulation of insulin secretion involved in cellular response to glucose stimu…	KOG1229^phosphodiesterase^T	PF00233.18^3'5'-cyclic nucleotide phosphodiesterase	NA	NA	NA
[truncated: 7,064 more rows]

## Sheet:  Ova II_VS_Ova III
Gene_ID	Ova2_1	Ova2_2	Ova2_3	Ova2_4	Ova3_1	Ova3_2	Ova3_3	Ova3_4	log2FoldChange	pvalue	padj	Nr	Swiss-Prot	KEGG	gene_ontology_blast	eggNOG	Pfam	CAZy	Signal	tmhmm
[truncated: 7,901 more rows]

## Sheet: Ova III_VS_Ova IV
Gene_ID	Ova3_1	Ova3_2	Ova3_3	Ova3_4	Ova4_1	Ova4_2	Ova4_3	Ova4_4	log2FoldChange	pvalue	padj	Nr	Swiss-Prot	KEGG	gene_ontology_blast	eggNOG	Pfam	CAZy	Signal	tmhmm
[truncated: 2,767 more rows]
