# Supplementary material for: Comparative transcriptomic analysis of the different developmental stages of ovary in the cuttlefish Sepia pharaonis
Source: BMC Genomics. 2024 Jan 23;25:94. doi: 10.1186/s12864-024-09981-x (PMC10804787; doi:10.1186/s12864-024-09981-x)
Supplement: Supplementary file 11 — Additional file 11. [file 12864_2024_9981_MOESM11_ESM.xls]

## Sheet:  Ova I_VS_Ova II
Gene_ID	Ova1_1	Ova1_2	Ova1_3	Ova1_4	Ova2_1	Ova2_2	Ova2_3	Ova2_4	log2FoldChange	pvalue	padj	Nr	Swiss-Prot	KEGG	gene_ontology_blast	eggNOG	Pfam	CAZy	Signal	tmhmm
gene-SPHA_10211	7.66297	7.93018	8.50369	7.97922	0	0	0	0	8.55849	1.87741e-15	1.01709e-14	OWF53593.1^Acyl-coenzyme A thioesterase 9, mitochondrial^56.3%	Q3SWX2.1^RecName: Full=Acyl-coenzyme A thioesterase 9, mitochondrial; Short=Acyl-CoA thioesterase 9; AltName: Full=Acyl-CoA thioester hydrolase 9; Flags: Precursor^51.08%	K17361|ACOT9|http://www.genome.jp/dbget-bin/www_bget?ko:K17361	GO:0047617^acyl-CoA hydrolase activity^molecular_function;GO:0052689^carboxylic ester hydrolase activity^molecular_function;GO:0006637^acyl-CoA metabolic process^biological_process;GO:0005739^mitochondrion^cellular_component	KOG2763^Acyl-CoA thioesterase 9^I	PF03061.21^Thioesterase superfamily	NA	NA	NA
gene-SPHA_10334	9.25135	9.54416	9.18729	9.62074	0	7.50909	0	6.76102	3.23303	0.00828308	0.0141028	XP_014780533.1^PREDICTED: uncharacterized protein LOC106876484^36.82%	NA	NA	NA	NA	PF00096.25^Zinc finger, C2H2 type	NA	NA	NA
gene-SPHA_10517	8.49725	8.36849	7.84454	8.2393	3.76188	0	0	5.66937	4.29545	9.21342e-06	2.30018e-05	XP_006818003.1^PREDICTED: uncharacterized protein LOC102801828^34.31%	Q7SIC1.1^RecName: Full=Fucolectin^29.84%	NA	GO:0005509^calcium ion binding^molecular_function;GO:0030246^carbohydrate binding^molecular_function;GO:0042806^fucose binding^molecular_function;GO:0010185^regulation of cellular defense response^biological_process;GO:0001868^regulation of complement activation, lectin pathway^biological_process;GO:0045088^regulation of innate immune response^biological_process;GO:0005576^extracellular region^ce…	NA	PF00754.24^F5/8 type C domain	CBM47	SignalP-TM	i20-42o47-69i133-152o
gene-SPHA_10538	0	0	0	0	3.22914	3.82533	0	3.64542	-7.4772	0.00156733	0.00298859	NA	NA	NA	NA	NA	NA	NA	SignalP-TM	o42-64i85-107o127-149i161-183o224-246i259-281o301-323i344-366o414-436i
gene-SPHA_106	6.83901	6.87397	6.77962	6.82387	0	3.44383	0	5.77426	2.82006	0.00728824	0.0125055	XP_013415927.1^transforming growth factor-beta-induced protein ig-h3^31.27%	P82198.1^RecName: Full=Transforming growth factor-beta-induced protein ig-h3; Short=Beta ig-h3; Flags: Precursor^26.52%	K19519|TGFBI, BIGH3|http://www.genome.jp/dbget-bin/www_bget?ko:K19519	GO:0050839^cell adhesion molecule binding^molecular_function;GO:0005518^collagen binding^molecular_function;GO:0050840^extracellular matrix binding^molecular_function;GO:0005201^extracellular matrix structural constituent^molecular_function;GO:0005178^integrin binding^molecular_function;GO:0001525^angiogenesis^biological_process;GO:0007155^cell adhesion^biological_process;GO:0008283^cell populati…	COG2335|KOG1437^periostin, osteoblast specific factor^MW	PF02469.21^Fasciclin domain	NA	NA	NA
gene-SPHA_10615	4.35087	4.07537	2.87082	3.76481	0	0	0	0	4.27112	0.00252585	0.00466266	KOF81453.1^hypothetical protein OCBIM_22026483mg^74.66%	NA	K01081|E3.1.3.5|http://www.genome.jp/dbget-bin/www_bget?ko:K01081	NA	COG0737|KOG4419^trifunctional nucleotide phosphoesterase protein YfkN-like^F	PF01169.18^Uncharacterized protein family UPF0016	NA	SignalP-TM	i12-34o44-66i73-95o110-132i145-167o177-194i201-223o263-285i292-314o324-346i353-371o386-408i
gene-SPHA_10640	5.26066	5.54103	5.29991	5.45168	0	0	0	0	5.86955	1.05931e-07	3.21689e-07	XP_014782687.1^PREDICTED: uncharacterized protein LOC106878097^72.02%	A1ZAY1.1^RecName: Full=SH3 domain-containing protein Dlish; AltName: Full=Dachs ligand with SH3 domains^37.55%	NA	GO:0045296^cadherin binding^molecular_function;GO:0090163^establishment of epithelial cell planar polarity^biological_process;GO:0001736^establishment of planar polarity^biological_process;GO:0035331^negative regulation of hippo signaling^biological_process;GO:0090251^protein localization involved in establishment of planar polarity^biological_process;GO:0045179^apical cortex^cellular_component;G…	NA	PF00018.27^SH3 domain	NA	NA	NA
gene-SPHA_10643	6.75291	6.87706	6.30471	6.81717	0	5.74691	0	3.64542	2.65364	0.0123494	0.0204492	XP_014779027.1^PREDICTED: diacylglycerol kinase delta-like isoform X1^87.02%	Q64398.1^RecName: Full=Diacylglycerol kinase eta; Short=DAG kinase eta; AltName: Full=130 kDa diacylglycerol kinase; AltName: Full=Diglyceride kinase eta; Short=DGK-eta^56.25%	K00901|dgkA, DGK|http://www.genome.jp/dbget-bin/www_bget?ko:K00901	GO:0005524^ATP binding^molecular_function;GO:0004143^diacylglycerol kinase activity^molecular_function;GO:0046872^metal ion binding^molecular_function;GO:0003951^NAD+ kinase activity^molecular_function;GO:0035556^intracellular signal transduction^biological_process;GO:0007205^protein kinase C-activating G protein-coupled receptor signaling pathway^biological_process;GO:0005737^cytoplasm^cellular_…	KOG1170^PH domain^T	PF00169.28^PH domain	NA	NA	NA
gene-SPHA_10786	6.26955	3.84207	5.19438	6.54863	2.37533	0	0	0	5.55647	3.87067e-05	9.02438e-05	KOF97719.1^hypothetical protein OCBIM_22028716mg^48.54%	Q5T4D3.2^RecName: Full=Protein O-mannosyl-transferase TMTC4; AltName: Full=Transmembrane and TPR repeat-containing protein 4^39.23%	NA	GO:0004169^dolichyl-phosphate-mannose-protein mannosyltransferase activity^molecular_function;GO:0000030^mannosyltransferase activity^molecular_function;GO:0035269^protein O-linked mannosylation^biological_process;GO:0005783^endoplasmic reticulum^cellular_component;GO:0016021^integral component of membrane^cellular_component	NA	PF08409.10^Domain of unknown function (DUF1736)	NA	SignalP-TM	o64-86i91-113o139-161i168-187o197-219i
gene-SPHA_10953	6.54092	7.08661	7.25558	7.05491	4.15008	0	0	4.03134	4.04622	4.17122e-09	1.4252e-08	KOF94984.1^hypothetical protein OCBIM_220398811mg, partial^38.28%	Q9HBW9.3^RecName: Full=Adhesion G protein-coupled receptor L4; AltName: Full=EGF, latrophilin and seven transmembrane domain-containing protein 1; AltName: Full=EGF-TM7-latrophilin-related protein; Short=ETL protein; Flags: Precursor^35.92%	NA	GO:0005509^calcium ion binding^molecular_function;GO:0004930^G protein-coupled receptor activity^molecular_function;GO:0046983^protein dimerization activity^molecular_function;GO:0007189^adenylate cyclase-activating G protein-coupled receptor signaling pathway^biological_process;GO:0007166^cell surface receptor signaling pathway^biological_process;GO:0007186^G protein-coupled receptor signaling p…	NA	PF12662.6^Complement Clr-like EGF-like	NA	SignalP-TM	o41-63i70-92o119-141i576-598o676-698i705-727o
gene-SPHA_10959	0.987356	2.09501	0	1.20901	3.22914	4.12676	0	4.98654	-3.32392	0.0212856	0.0337197	NA	NA	NA	NA	NA	NA	NA	SignalP-TM	i7-26o30-47i54-76o86-108i113-135o145-167i
gene-SPHA_10968	4.41872	3.33081	2.76758	3.99588	0	0	0	0	4.16162	0.00480738	0.00849657	KOF96191.1^hypothetical protein OCBIM_22036118mg, partial^38.89%	A2AX52.2^RecName: Full=Collagen alpha-4(VI) chain; Flags: Precursor^35.58%	NA	GO:0030020^extracellular matrix structural constituent conferring tensile strength^molecular_function;GO:0007155^cell adhesion^biological_process;GO:0030198^extracellular matrix organization^biological_process;GO:0070208^protein heterotrimerization^biological_process;GO:0005581^collagen trimer^cellular_component;GO:0062023^collagen-containing extracellular matrix^cellular_component;GO:0031012^ext…	KOG3544^collagen, type VI, alpha 6^W	PF00092.27^von Willebrand factor type A domain	NA	NA	NA
gene-SPHA_11002	6.67181	5.89844	7.22667	7.39111	0	4.12676	0	2.27437	4.44465	5.94125e-07	1.66889e-06	XP_014785991.1^PREDICTED: neprilysin-2-like^56.82%	Q9W436.2^RecName: Full=Neprilysin-1^48.31%	K08635|MMEL1|http://www.genome.jp/dbget-bin/www_bget?ko:K08635	GO:0046872^metal ion binding^molecular_function;GO:0004222^metalloendopeptidase activity^molecular_function;GO:0008237^metallopeptidase activity^molecular_function;GO:0006508^proteolysis^biological_process;GO:0016021^integral component of membrane^cellular_component;GO:0005886^plasma membrane^cellular_component	COG3590|KOG3624^Peptidase family M13^E	PF05649.12^Peptidase family M13	NA	SignalP-TM	i35-57o
gene-SPHA_11048	7.42802	7.3113	7.73762	7.54901	4.92219	3.44383	0	3.11698	3.98745	1.06118e-13	5.09061e-13	XP_014786138.1^PREDICTED: calpain-15-like isoform X1^59.78%	P27398.2^RecName: Full=Calpain-D; AltName: Full=Calcium-activated neutral proteinase D; Short=CANP D; AltName: Full=Small optic lobes protein^41.56%	K08582|CAPN15|http://www.genome.jp/dbget-bin/www_bget?ko:K08582	GO:0004198^calcium-dependent cysteine-type endopeptidase activity^molecular_function;GO:0046872^metal ion binding^molecular_function;GO:0007399^nervous system development^biological_process;GO:0006508^proteolysis^biological_process;GO:0050896^response to stimulus^biological_process;GO:0007601^visual perception^biological_process;GO:0005737^cytoplasm^cellular_component	KOG0045^CysPc^OT	PF00648.20^Calpain family cysteine protease	NA	NA	i241-263o268-290i292-314o319-341i348-370o380-402i407-429o
gene-SPHA_11142	6.81087	6.41489	6.10213	6.04581	0	0	0	3.64542	4.84542	4.71563e-07	1.33979e-06	XP_014783236.1^PREDICTED: copine-8-like isoform X1^86.95%	Q9DC53.3^RecName: Full=Copine-8; AltName: Full=Copine VIII^67.33%	NA	GO:0005544^calcium-dependent phospholipid binding^molecular_function;GO:0071277^cellular response to calcium ion^biological_process;GO:0005886^plasma membrane^cellular_component	KOG1327^copine family member IX^T	PF07002.15^Copine	NA	NA	NA
gene-SPHA_11171	7.5139	7.65006	7.34122	7.08867	5.67983	2.92368	0	0	3.59815	0.000564395	0.00114435	XP_014778255.1^PREDICTED: LOW QUALITY PROTEIN: probable methyltransferase TARBP1^50.82%	Q13395.1^RecName: Full=Probable methyltransferase TARBP1; AltName: Full=TAR RNA-binding protein 1; AltName: Full=TAR RNA-binding protein of 185 kDa; Short=TRP-185^35.52%	NA	GO:0003723^RNA binding^molecular_function;GO:0016423^tRNA (guanine) methyltransferase activity^molecular_function;GO:0006357^regulation of transcription by RNA polymerase II^biological_process;GO:0030488^tRNA methylation^biological_process;GO:0005634^nucleus^cellular_component	COG0566|KOG0839^Tar (HIV-1) RNA binding protein 1^A	PF00588.18^SpoU rRNA Methylase family	NA	NA	NA
gene-SPHA_11200	4.85811	4.27614	3.71418	4.71074	0	0	0	0	4.89852	0.000133144	0.000291838	KOF75226.1^hypothetical protein OCBIM_22035083mg^65.77%	Q27960.1^RecName: Full=Sodium-dependent phosphate transport protein 2B; Short=Sodium-phosphate transport protein 2B; AltName: Full=Na(+)-dependent phosphate cotransporter 2B; AltName: Full=Sodium/phosphate cotransporter 2B; Short=Na(+)/Pi cotransporter 2B; Short=NaPi-2b; AltName: Full=Solute carrier family 34 member 2^57.14%	K14683|SLC34A, NPT, nptA|http://www.genome.jp/dbget-bin/www_bget?ko:K14683	GO:0042301^phosphate ion binding^molecular_function;GO:0031402^sodium ion binding^molecular_function;GO:0015321^sodium-dependent phosphate transmembrane transporter activity^molecular_function;GO:0005436^sodium:phosphate symporter activity^molecular_function;GO:0030643^cellular phosphate ion homeostasis^biological_process;GO:0006817^phosphate ion transport^biological_process;GO:0044341^sodium-dep…	COG1283^solute carrier family 34 (sodium phosphate), member 2^P	PF02690.14^Na+/Pi-cotransporter	NA	SignalP-TM	o15-37i50-69o73-95i100-122o176-198i219-241o246-265i272-289o299-321i342-364o368-390i
gene-SPHA_1130	3.67701	6.11301	2.9198	4.4061	0	0	0	0	5.24996	0.00122237	0.00236954	XP_014781473.1^PREDICTED: endoribonuclease Dicer-like^54.8%	Q8R418.3^RecName: Full=Endoribonuclease Dicer; AltName: Full=Double-strand-specific ribonuclease mDCR-1^48.5%	K11592|DICER1, DCR1|http://www.genome.jp/dbget-bin/www_bget?ko:K11592	GO:0005524^ATP binding^molecular_function;GO:0004530^deoxyribonuclease I activity^molecular_function;GO:0003677^DNA binding^molecular_function;GO:0003725^double-stranded RNA binding^molecular_function;GO:0048856^anatomical structure development^biological_process;GO:0001525^angiogenesis^biological_process;GO:0006309^apoptotic DNA fragmentation^biological_process;GO:0048754^branching morphogenesis…	COG0571|KOG0701^Ribonuclease III domain^A	PF00636.25^Ribonuclease III domain	NA	NA	o781-803i805-827o842-864i869-891o901-923i930-952o972-994i1001-1023o1028-1050i1062-1084o1088-1110i1115-1137o1141-1163i1165-1187o1191-1210i
gene-SPHA_11373	5.4264	1.59155	5.60703	5.11194	0	0	0	0	5.48124	0.00103365	0.00202315	AFP33457.1^kinesin-like protein KIFC1^49.88%	Q9US03.1^RecName: Full=Kinesin-like protein 2^27.67%	K10405|KIFC1|http://www.genome.jp/dbget-bin/www_bget?ko:K10405	GO:0005524^ATP binding^molecular_function;GO:0008569^ATP-dependent microtubule motor activity, minus-end-directed^molecular_function;GO:0016887^ATPase activity^molecular_function;GO:0008017^microtubule binding^molecular_function;GO:0003777^microtubule motor activity^molecular_function;GO:0031122^cytoplasmic microtubule organization^biological_process;GO:0030951^establishment or maintenance of mic…	COG5059|KOG0239^Kinesin family member^Z	PF00225.22^Kinesin motor domain	NA	SignalP-TM	i21-38o42-64i69-91o111-133i146-168o183-205i212-234o
gene-SPHA_11440	7.97188	8.34969	7.59224	7.74523	0	4.37597	0	0	5.48717	1.15321e-11	4.76564e-11	KOF66209.1^hypothetical protein OCBIM_22013186mg^46.43%	NA	NA	NA	NA	PF12509.7^Protein of unknown function (DUF3715)	NA	NA	o4-21i126-148o163-185i190-212o227-249i256-278o288-310i317-339o343-365i372-394o398-420i427-449o
gene-SPHA_11663	3.73138	3.36646	2.87082	3.94764	0	0	0	0	3.9154	0.00563143	0.00984177	XP_014773383.1^PREDICTED: E3 ubiquitin-protein ligase MARCH4-like isoform X2^91.88%	Q6NZQ8.2^RecName: Full=E3 ubiquitin-protein ligase MARCH1; AltName: Full=Membrane-associated RING finger protein 1; AltName: Full=Membrane-associated RING-CH protein I; Short=MARCH-I; AltName: Full=RING-type E3 ubiquitin transferase MARCH1^38.33%	K10656|MARCH1_8|http://www.genome.jp/dbget-bin/www_bget?ko:K10656	GO:0042287^MHC protein binding^molecular_function;GO:0061630^ubiquitin protein ligase activity^molecular_function;GO:0004842^ubiquitin-protein transferase activity^molecular_function;GO:0008270^zinc ion binding^molecular_function;GO:0002495^antigen processing and presentation of peptide antigen via MHC class II^biological_process;GO:0006955^immune response^biological_process;GO:0000209^protein po…	COG5183|KOG1609^membrane-associated ring finger (C3HC4) 7, E3 ubiquitin protein ligase^O	PF12906.6^RING-variant domain	NA	NA	i142-164o184-206i
gene-SPHA_11688	7.19636	6.87087	6.68716	6.59635	0	6.13282	0	4.03134	2.42012	0.0312584	0.047864	XP_014782302.1^PREDICTED: N-lysine methyltransferase SMYD2-A-like^45.11%	Q9H7B4.4^RecName: Full=Histone-lysine N-methyltransferase SMYD3; AltName: Full=SET and MYND domain-containing protein 3; AltName: Full=Zinc finger MYND domain-containing protein 1^30.18%	K11426|SMYD|http://www.genome.jp/dbget-bin/www_bget?ko:K11426	GO:0018024^histone-lysine N-methyltransferase activity^molecular_function;GO:0046872^metal ion binding^molecular_function;GO:0000993^RNA polymerase II complex binding^molecular_function;GO:0001162^RNA polymerase II intronic transcription regulatory region sequence-specific DNA binding^molecular_function;GO:0000978^RNA polymerase II proximal promoter sequence-specific DNA binding^molecular_functio…	COG2940|KOG2084^SET and MYND domain containing 3^B	PF01753.17^MYND finger	NA	NA	NA
gene-SPHA_11712	5.8016	4.9284	5.41541	5.19695	3.22914	0	0	0	4.40121	0.000110917	0.000244982	XP_011437039.2^PREDICTED: calcium-dependent protein kinase C^77.3%	Q16974.2^RecName: Full=Calcium-dependent protein kinase C; AltName: Full=APL I^70.21%	K02677|PRKCA|http://www.genome.jp/dbget-bin/www_bget?ko:K02677	GO:0005524^ATP binding^molecular_function;GO:0004697^protein kinase C activity^molecular_function;GO:0008270^zinc ion binding^molecular_function;GO:0035556^intracellular signal transduction^biological_process;GO:0005737^cytoplasm^cellular_component	KOG0696^Phorbol esters/diacylglycerol binding domain (C1 domain)^T	PF00130.21^Phorbol esters/diacylglycerol binding domain (C1 domain)	NA	SignalP-TM	o33-55i67-89o
gene-SPHA_11925	5.00881	3.86717	4.08009	3.94764	0	0	0	0	4.74308	0.000332083	0.000694878	XP_014784647.1^PREDICTED: protocadherin-11 X-linked-like isoform X1^48.1%	Q71M42.1^RecName: Full=Protocadherin-11 X-linked; Short=Protocadherin-11; AltName: Full=Protocadherin on the X chromosome; Short=PCDH-X; Flags: Precursor^34.03%	K16498|PCDHD1|http://www.genome.jp/dbget-bin/www_bget?ko:K16498	GO:0005509^calcium ion binding^molecular_function;GO:0007155^cell adhesion^biological_process;GO:0007156^homophilic cell adhesion via plasma membrane adhesion molecules^biological_process;GO:0010923^negative regulation of phosphatase activity^biological_process;GO:0005887^integral component of plasma membrane^cellular_component	KOG3594^protocadherin 9^U	PF00028.16^Cadherin domain	NA	NA	o797-819i1143-1162o
gene-SPHA_12117	8.2887	8.29292	8.54232	8.11374	5.42241	5.5581	0	5.55625	3.23733	1.65426e-09	5.8358e-09	XP_023211009.1^dihydrofolate reductase-like isoform X1^52.94%	P00376.3^RecName: Full=Dihydrofolate reductase^40.64%	K00287|folA|http://www.genome.jp/dbget-bin/www_bget?ko:K00287	GO:0004146^dihydrofolate reductase activity^molecular_function;GO:0008144^drug binding^molecular_function;GO:0003729^mRNA binding^molecular_function;GO:0050661^NADP binding^molecular_function;GO:0046452^dihydrofolate metabolic process^biological_process;GO:0046655^folic acid metabolic process^biological_process;GO:0006730^one-carbon metabolic process^biological_process;GO:0031427^response to meth…	COG0262|KOG1324^Dihydrofolate reductase^H	PF00186.18^Dihydrofolate reductase	NA	NA	o253-275i282-304o309-331i338-360o364-386i393-415o435-457i
gene-SPHA_1219	5.16513	4.84241	4.9092	4.59021	0	0	0	0	5.35348	3.71286e-06	9.66054e-06	OXU24082.1^hypothetical protein TSAR_009611^81.58%	P58465.3^RecName: Full=CTD small phosphatase-like protein; Short=CTDSP-like; AltName: Full=Carboxy-terminal domain RNA polymerase II polypeptide A small phosphatase 3; AltName: Full=NIF-like protein; AltName: Full=Nuclear LIM interactor-interacting factor 1; Short=NLI-interacting factor 1; AltName: Full=Small C-terminal domain phosphatase 3; Short=SCP3; Short=Small CTD phosphatase 3^81.63%	K15731|CTDSP|http://www.genome.jp/dbget-bin/www_bget?ko:K15731	GO:0046872^metal ion binding^molecular_function;GO:0004721^phosphoprotein phosphatase activity^molecular_function;GO:0008420^RNA polymerase II CTD heptapeptide repeat phosphatase activity^molecular_function;GO:2000134^negative regulation of G1/S transition of mitotic cell cycle^biological_process;GO:0001933^negative regulation of protein phosphorylation^biological_process;GO:0006357^regulation of…	COG5190|KOG1605^CPDc^K	PF03031.17^NLI interacting factor-like phosphatase	NA	NA	NA
gene-SPHA_12390	4.29781	1.00494	3.56821	3.97196	5.10887	8.4382	0	4.03134	-3.12883	0.0263679	0.0410342	APY20194.1^putative multidrug resistance-associated protein 1^46.3%	Q5F364.1^RecName: Full=Multidrug resistance-associated protein 1; AltName: Full=ATP-binding cassette sub-family C member 1; AltName: Full=Leukotriene C(4) transporter; Short=LTC4 transporter^42.01%	NA	GO:0005524^ATP binding^molecular_function;GO:0042626^ATPase-coupled transmembrane transporter activity^molecular_function;GO:0055085^transmembrane transport^biological_process;GO:0016323^basolateral plasma membrane^cellular_component;GO:0016021^integral component of membrane^cellular_component;GO:0016020^membrane^cellular_component;GO:0005774^vacuolar membrane^cellular_component	COG1132|KOG0054^ATP-binding cassette, sub-family C (CFTR MRP), member^Q	PF00664.22^ABC transporter transmembrane region	NA	SignalP-TM	o24-46i55-77o87-109i122-144o170-192i199-221o241-260i272-294o304-326i335-357o372-391i660-682o752-774i787-809o1181-1203i1237-1259o1307-1329i1334-1353o1788-1810i1894-1916o1926-1948i1961-1983o2017-2039i
gene-SPHA_12742	5.40146	5.95807	5.33644	5.50266	3.22914	4.77353	0	4.58659	1.65523	0.0133761	0.022021	XP_014788392.1^PREDICTED: uncharacterized protein LOC106882288^68.06%	NA	NA	NA	COG4886|KOG4641^Leucine Rich Repeat^T	PF01582.19^TIR domain	NA	NA	NA
gene-SPHA_12776	6.03568	6.00406	5.86638	6.15075	0	2.92368	0	0	5.07546	1.56364e-06	4.21126e-06	XP_014775866.1^PREDICTED: protein FAM179B-like^63.26%	NA	NA	NA	KOG2933^family with sequence similarity 179, member B^S	PF17543.1^Family of unknown function (DUF5459)	NA	NA	NA
gene-SPHA_12956	0	1.59155	1.33088	1.36409	0	6.64121	0	2.27437	-4.3385	0.0285548	0.0441261	XP_013410878.1^uncharacterized protein C11orf65 homolog^51.07%	Q8NCR3.1^RecName: Full=Uncharacterized protein C11orf65^41.09%	NA	NA	NA	PF00612.26^IQ calmodulin-binding motif	NA	NA	NA
gene-SPHA_13030	0.987356	0	0	0	4.15008	3.82533	0	3.11698	-5.24984	0.0130482	0.021528	XP_014790765.1^PREDICTED: ecdysteroid-regulated 16 kDa protein-like^58.04%	NA	K13443|NPC2|http://www.genome.jp/dbget-bin/www_bget?ko:K13443	NA	KOG4063^ML^S	PF02221.14^ML domain	NA	SignalP-TM	i54-76o91-113i120-142o162-184i189-211o215-237i239-261o265-287i294-316o447-469i476-498o518-537i544-566o581-603i610-632o699-721i734-756o766-788i795-817o827-849i
gene-SPHA_13254	7.48055	7.6893	7.71004	7.59476	0	6.26227	0	0	3.35147	0.0197536	0.0314694	XP_021341894.1^protein Smaug homolog 1-like isoform X2^36.44%	Q8CBY1.2^RecName: Full=Protein Smaug homolog 1; Short=Smaug 1; Short=mSmaug 1; AltName: Full=Sterile alpha motif domain-containing protein 4A^32.41%	NA	GO:0003729^mRNA binding^molecular_function;GO:0030371^translation repressor activity^molecular_function;GO:0017148^negative regulation of translation^biological_process;GO:0000289^nuclear-transcribed mRNA poly(A) tail shortening^biological_process;GO:0045727^positive regulation of translation^biological_process;GO:0043488^regulation of mRNA stability^biological_process;GO:0030054^cell junction^ce…	KOG3791^SAM domain (Sterile alpha motif)^K	PF00536.29^SAM domain (Sterile alpha motif)	NA	NA	o637-659i666-688o698-720i727-749o753-775i1010-1032o1037-1059i1066-1088o1098-1120i1127-1149o1153-1175i1177-1199o1203-1225i1230-1252o1262-1284i1291-1313o1323-1345i1350-1372o1376-1398i1405-1427o1437-1459i1466-1488o1503-1525i1532-1554o1558-1575i1582-1604o
gene-SPHA_13301	1.44332	1.59155	1.17821	1.74899	4.45567	6.5928	0	5.1514	-4.37051	2.69344e-05	6.38663e-05	NA	NA	NA	NA	NA	NA	NA	SignalP-TM	i32-54o69-91i96-118o128-150i155-177o187-209i
gene-SPHA_13509	7.61497	7.15954	6.78293	8.06228	5.10887	4.37597	0	5.87204	2.68596	0.000250072	0.000530187	XP_021376576.1^uncharacterized protein LOC110465226 isoform X1^30.65%	NA	NA	NA	NA	PF04488.14^Glycosyltransferase sugar-binding region containing DXD motif	GT32	SignalP-TM	i13-35o39-61i130-152o
gene-SPHA_13684	5.55257	0.323907	4.03634	6.23357	0	2.92368	0	0	4.21601	0.0258998	0.0403724	KOF79481.1^hypothetical protein OCBIM_220293991mg, partial^58.17%	Q8N475.2^RecName: Full=Follistatin-related protein 5; AltName: Full=Follistatin-like protein 5; Flags: Precursor^38.36%	NA	GO:0005509^calcium ion binding^molecular_function;GO:0005576^extracellular region^cellular_component	NA	PF13927.5^Immunoglobulin domain	NA	SignalP-TM	o5-23i35-54o
gene-SPHA_13692	3.5914	4.07537	4.1638	5.06748	0	0	0	0	4.7662	0.000413189	0.000854711	KOF79483.1^hypothetical protein OCBIM_22029401mg^32.41%	NA	NA	NA	NA	NA	NA	NA	NA
gene-SPHA_13726	9.50845	0	0	9.68837	0	0	0	0	22.4367	3.32585e-11	1.33317e-10	XP_014786040.1^PREDICTED: forkhead box protein C1-A-like^69.73%	Q63246.2^RecName: Full=Forkhead box protein C2; AltName: Full=Brain factor 3; Short=BF-3; AltName: Full=HFH-BF-3^65.32%	K09396|FOXC|http://www.genome.jp/dbget-bin/www_bget?ko:K09396	GO:0031490^chromatin DNA binding^molecular_function;GO:0003677^DNA binding^molecular_function;GO:0001228^DNA-binding transcription activator activity, RNA polymerase II-specific^molecular_function;GO:0003700^DNA-binding transcription factor activity^molecular_function;GO:0000981^DNA-binding transcription factor activity, RNA polymerase II-specific^molecular_function;GO:0042802^identical protein b…	COG5025|KOG2294^forkhead box^K	PF00250.17^Forkhead domain	NA	NA	o622-644i651-673o683-705i742-761o
gene-SPHA_13763	8.37449	8.18974	7.92171	8.7454	0	3.44383	0	0	6.84035	3.73801e-14	1.85299e-13	XP_014786167.1^PREDICTED: disintegrin and metalloproteinase domain-containing protein 15-like isoform X2^73.3%	Q13443.1^RecName: Full=Disintegrin and metalloproteinase domain-containing protein 9; Short=ADAM 9; AltName: Full=Cellular disintegrin-related protein; AltName: Full=Meltrin-gamma; AltName: Full=Metalloprotease/disintegrin/cysteine-rich protein 9; AltName: Full=Myeloma cell metalloproteinase; Flags: Precursor^31.33%	NA	GO:0005518^collagen binding^molecular_function;GO:0005178^integrin binding^molecular_function;GO:0043236^laminin binding^molecular_function;GO:0046872^metal ion binding^molecular_function;GO:0004222^metalloendopeptidase activity^molecular_function;GO:0008237^metallopeptidase activity^molecular_function;GO:0005080^protein kinase C binding^molecular_function;GO:0017124^SH3 domain binding^molecular_…	KOG3607^ADAM cysteine-rich^O	PF01421.18^Reprolysin (M12B) family zinc metalloprotease	NA	SignalP-TM	o15-37i50-72o77-99i106-128o138-160i173-195o210-232i974-996o
gene-SPHA_13962	9.64307	9.97564	9.60452	9.64127	4.15008	5.83279	0	6.2809	4.48696	1.07874e-10	4.17252e-10	XP_021354706.1^uncharacterized protein LOC110451168 isoform X1^67.7%	Q8K3P5.2^RecName: Full=CCR4-NOT transcription complex subunit 6; AltName: Full=CCR4 carbon catabolite repression 4-like; AltName: Full=Carbon catabolite repressor protein 4 homolog; AltName: Full=Cytoplasmic deadenylase >Q6AXU9.1 RecName: Full=CCR4-NOT transcription complex subunit 6; AltName: Full=CCR4 carbon catabolite repression 4-like; AltName: Full=Carbon catabolite repressor protein 4 homol…	K12603|CNOT6, CCR4|http://www.genome.jp/dbget-bin/www_bget?ko:K12603	GO:0004532^exoribonuclease activity^molecular_function;GO:0046872^metal ion binding^molecular_function;GO:0004535^poly(A)-specific ribonuclease activity^molecular_function;GO:0003723^RNA binding^molecular_function;GO:0043928^exonucleolytic catabolism of deadenylated mRNA^biological_process;GO:0031047^gene silencing by RNA^biological_process;GO:0070966^nuclear-transcribed mRNA catabolic process, n…	COG5239|KOG0620^Endonuclease/Exonuclease/phosphatase family^K	PF03372.22^Endonuclease/Exonuclease/phosphatase family	NA	NA	NA
gene-SPHA_14104	5.13519	2.70879	2.96717	3.81945	6.54145	6.90183	0	7.19809	-2.58127	0.0170427	0.0275202	NA	NA	NA	NA	NA	PF13927.5^Immunoglobulin domain	NA	SignalP-TM	o312-334i
gene-SPHA_14113	7.26248	7.14165	7.08086	7.49548	0	0	0	4.03134	5.31686	2.05941e-11	8.38613e-11	XP_014778482.1^PREDICTED: transmembrane protein 180-like^57.36%	Q5ZKJ5.1^RecName: Full=Transmembrane protein 180; AltName: Full=Major facilitator superfamily domain-containing 13A^46.03%	NA	GO:0016021^integral component of membrane^cellular_component	NA	PF13347.5^MFS/sugar transport protein	NA	SignalP-TM	o166-188i212-234o244-263i314-336o351-373i386-408o508-530i
gene-SPHA_14183	7.75444	7.27659	7.75291	7.09423	0	0	0	0	8.00211	1.25207e-13	5.96785e-13	XP_009056802.1^hypothetical protein LOTGIDRAFT_233093^27.42%	NA	NA	NA	COG5279|KOG1700|KOG4575^Inherit from biNOG: Kyphoscoliosis peptidase^DTZ	PF01841.18^Transglutaminase-like superfamily	NA	NA	NA
gene-SPHA_14191	5.41813	4.68191	5.70809	4.84849	0	0	0	0	5.69663	2.19083e-06	5.81612e-06	XP_014787289.1^PREDICTED: probable WRKY transcription factor protein 1^54.46%	P16395.2^RecName: Full=Muscarinic acetylcholine receptor DM1^61.95%	K04131|CHRM3|http://www.genome.jp/dbget-bin/www_bget?ko:K04131	GO:0016907^G protein-coupled acetylcholine receptor activity^molecular_function;GO:0008227^G protein-coupled amine receptor activity^molecular_function;GO:0004930^G protein-coupled receptor activity^molecular_function;GO:0004993^G protein-coupled serotonin receptor activity^molecular_function;GO:0030594^neurotransmitter receptor activity^molecular_function;GO:0007197^adenylate cyclase-inhibiting …	KOG4220^Serpentine type 7TM GPCR chemoreceptor Srsx^T	PF00001.20^7 transmembrane receptor (rhodopsin family)	NA	NA	o78-100i113-135o155-174i195-217o241-263i579-601o611-633i
gene-SPHA_1425	7.62219	7.76471	7.79782	7.92418	4.15008	2.10229	0	3.11698	5.03727	1.20574e-17	7.43326e-17	XP_014784318.1^PREDICTED: general transcription factor IIH subunit 4-like^83.41%	O70422.1^RecName: Full=General transcription factor IIH subunit 4; AltName: Full=Basic transcription factor 2 52 kDa subunit; Short=BTF2 p52; AltName: Full=General transcription factor IIH polypeptide 4; AltName: Full=TFIIH basal transcription factor complex p52 subunit^61.5%	K03144|TFIIH4, GTF2H4, TFB2|http://www.genome.jp/dbget-bin/www_bget?ko:K03144	GO:0001671^ATPase activator activity^molecular_function;GO:0008094^DNA-dependent ATPase activity^molecular_function;GO:0003690^double-stranded DNA binding^molecular_function;GO:0008353^RNA polymerase II CTD heptapeptide repeat kinase activity^molecular_function;GO:0016251^RNA polymerase II general transcription initiation factor activity^molecular_function;GO:0006289^nucleotide-excision repair^bi…	COG5144|KOG3471^General transcription factor IIH, polypeptide 4, 52kDa^K	PF03849.13^Transcription factor Tfb2	NA	NA	NA
gene-SPHA_14306	3.64903	3.81652	2.25969	3.34802	0	0	0	0	3.74449	0.0144575	0.0236458	NA	NA	NA	NA	NA	PF03165.15^MH1 domain	NA	NA	i71-93o103-125i132-154o158-180i187-209o224-246i300-322o337-359i366-388o398-420i427-449o459-478i584-606o610-629i
gene-SPHA_1433	6.71967	6.16455	6.61836	6.55266	5.10887	4.12676	0	0	2.87713	0.00109356	0.00213657	XP_009054823.1^hypothetical protein LOTGIDRAFT_118105^72.81%	P49696.1^RecName: Full=Valine--tRNA ligase; AltName: Full=Valyl-tRNA synthetase; Short=ValRS^67.54%	K01873|VARS, valS|http://www.genome.jp/dbget-bin/www_bget?ko:K01873	GO:0002161^aminoacyl-tRNA editing activity^molecular_function;GO:0005524^ATP binding^molecular_function;GO:0004832^valine-tRNA ligase activity^molecular_function;GO:0006438^valyl-tRNA aminoacylation^biological_process;GO:0005737^cytoplasm^cellular_component	COG0525|KOG0432^Valyl-tRNA synthetase^J	PF00133.21^tRNA synthetases class I (I, L, M and V)	NA	NA	o240-262i267-289o304-326i333-355o365-387i394-416o
gene-SPHA_14579	5.39305	6.71367	6.69422	6.57666	3.76188	0	0	4.98654	2.99671	0.0024487	0.00452852	NA	NA	NA	NA	NA	PF13465.5^Zinc-finger double domain	NA	NA	NA
gene-SPHA_14602	4.84584	6.47328	5.11248	5.75479	4.15008	0	0	0	3.66486	0.00216208	0.0040312	KOF89441.1^hypothetical protein OCBIM_22013071mg, partial^77.53%	P33945.2^RecName: Full=Protein Wnt-5b; AltName: Full=Protein Wnt-5c; Short=XWnt-5C; Flags: Precursor^49.57%	K00444|WNT5|http://www.genome.jp/dbget-bin/www_bget?ko:K00444	GO:0005102^signaling receptor binding^molecular_function;GO:0007275^multicellular organism development^biological_process;GO:0016055^Wnt signaling pathway^biological_process;GO:0005576^extracellular region^cellular_component	KOG3913^Ligand for members of the frizzled family of seven transmembrane receptors (By similarity)^T	PF00110.18^wnt family	NA	NA	NA
gene-SPHA_14622	7.98453	8.31019	8.22551	8.01038	5.99612	5.99059	0	4.03134	2.99141	4.71162e-05	0.000108851	XP_009067178.1^hypothetical protein LOTGIDRAFT_135250^58.1%	P41247.3^RecName: Full=Patatin-like phospholipase domain-containing protein 4; AltName: Full=Protein GS2^46.51%	K11157|PNPLA4|http://www.genome.jp/dbget-bin/www_bget?ko:K11157	GO:0050253^retinyl-palmitate esterase activity^molecular_function;GO:0004806^triglyceride lipase activity^molecular_function;GO:0019433^triglyceride catabolic process^biological_process;GO:0005829^cytosol^cellular_component;GO:0005739^mitochondrion^cellular_component	KOG3773^patatin-like phospholipase domain containing 4^U	PF01734.21^Patatin-like phospholipase	NA	NA	NA
gene-SPHA_14901	3.53137	3.50084	4.37171	5.19695	0	0	0	0	4.76428	0.000868487	0.00171823	XP_014772232.1^PREDICTED: insulin gene enhancer protein ISL-1-like^91.23%	P53405.1^RecName: Full=Insulin gene enhancer protein isl-1; Short=Islet-1^65.29%	K09370|ISL1|http://www.genome.jp/dbget-bin/www_bget?ko:K09370	GO:0000981^DNA-binding transcription factor activity, RNA polymerase II-specific^molecular_function;GO:0046872^metal ion binding^molecular_function;GO:0043565^sequence-specific DNA binding^molecular_function;GO:0055011^atrial cardiac muscle cell differentiation^biological_process;GO:0048675^axon extension^biological_process;GO:0007409^axonogenesis^biological_process;GO:0031018^endocrine pancreas …	KOG0490^ISL LIM homeobox 1^K	PF00046.28^Homeobox domain	NA	NA	NA
gene-SPHA_15013	5.48296	5.40195	5.29991	5.63803	0	0	0	4.58659	2.90579	0.0139339	0.0228716	KOF64429.1^hypothetical protein OCBIM_22017302mg, partial^61.59%	F1NWE3.3^RecName: Full=Receptor-type tyrosine-protein phosphatase S; Short=R-PTP-S; AltName: Full=Chick receptor tyrosine phosphatase alpha; Short=CRYP alpha; Short=CRYPalpha; Flags: Precursor^29.41%	NA	GO:0043395^heparan sulfate proteoglycan binding^molecular_function;GO:0008201^heparin binding^molecular_function;GO:0042803^protein homodimerization activity^molecular_function;GO:0004725^protein tyrosine phosphatase activity^molecular_function;GO:0030517^negative regulation of axon extension^biological_process;GO:0048681^negative regulation of axon regeneration^biological_process;GO:0048671^nega…	COG2355|COG5599|KOG4127|KOG4228^PTPc^T	PF00102.26^Protein-tyrosine phosphatase	NA	NA	NA
gene-SPHA_15040	0	0	0	0	0	5.08487	0	0	-7.47597	0.0287584	0.0444116	ACO52474.1^RNA transcript variant a adenosine deaminase^93.18%	Q91ZS8.1^RecName: Full=Double-stranded RNA-specific editase 1; AltName: Full=RNA-editing deaminase 1; AltName: Full=RNA-editing enzyme 1; AltName: Full=dsRNA adenosine deaminase^62.31%	K13194|ADARB|http://www.genome.jp/dbget-bin/www_bget?ko:K13194	GO:0003726^double-stranded RNA adenosine deaminase activity^molecular_function;GO:0003725^double-stranded RNA binding^molecular_function;GO:0046872^metal ion binding^molecular_function;GO:0042803^protein homodimerization activity^molecular_function;GO:0003723^RNA binding^molecular_function;GO:0008251^tRNA-specific adenosine deaminase activity^molecular_function;GO:0006382^adenosine to inosine edi…	KOG2777^Adenosine deaminase, RNA-specific^A	PF02137.17^Adenosine-deaminase (editase) domain	NA	NA	NA
gene-SPHA_15094	8.09752	8.78216	9.1829	8.78541	4.45567	0	0	6.04971	4.33522	2.74928e-05	6.51138e-05	XP_011447884.1^PREDICTED: structure-specific endonuclease subunit slx1^55.44%	Q0IH86.1^RecName: Full=Structure-specific endonuclease subunit slx1; AltName: Full=GIY-YIG domain-containing protein 1^48.25%	K15078|SLX1|http://www.genome.jp/dbget-bin/www_bget?ko:K15078	GO:0017108^5'-flap endonuclease activity^molecular_function;GO:0046872^metal ion binding^molecular_function;GO:0006310^DNA recombination^biological_process;GO:0006281^DNA repair^biological_process;GO:0033557^Slx1-Slx4 complex^cellular_component	KOG3005^Catalytic subunit of a heterodimeric structure-specific endonuclease that resolves DNA secondary structures generated during DNA repair and recombination. Has endonuclease activity towards branched DNA substrates, introducing single-strand cuts in duplex DNA close to junctions with ss-DNA (By similarity)^L	PF01541.23^GIY-YIG catalytic domain	NA	NA	NA
gene-SPHA_15117	3.43636	3.25676	3.65756	3.55541	0	0	0	0	3.86058	0.00389912	0.00698842	XP_025086744.1^G-protein coupled receptor family C group 6 member A-like^26.7%	NA	K04608|GRM6_7_8|http://www.genome.jp/dbget-bin/www_bget?ko:K04608	NA	KOG1056^glutamate receptor, metabotropic^T	PF01094.27^Receptor family ligand binding region	NA	NA	o544-566i
gene-SPHA_15310	6.70616	5.9927	6.58458	7.23655	0	0	0	5.43351	3.28382	0.0152866	0.0248865	XP_014780645.1^PREDICTED: diacylglycerol kinase theta-like^95.74%	Q6P5E8.1^RecName: Full=Diacylglycerol kinase theta; Short=DAG kinase theta; AltName: Full=Diglyceride kinase theta; Short=DGK-theta^42.25%	K00901|dgkA, DGK|http://www.genome.jp/dbget-bin/www_bget?ko:K00901	GO:0033613^activating transcription factor binding^molecular_function;GO:0005524^ATP binding^molecular_function;GO:0004143^diacylglycerol kinase activity^molecular_function;GO:0019900^kinase binding^molecular_function;GO:0046872^metal ion binding^molecular_function;GO:0003951^NAD+ kinase activity^molecular_function;GO:0043274^phospholipase binding^molecular_function;GO:0030297^transmembrane recep…	KOG1169^Diacylglycerol kinase^I	PF00609.18^Diacylglycerol kinase accessory domain	NA	NA	NA
gene-SPHA_15315	8.32562	9.06852	8.34911	8.65721	2.37533	7.1225	0	4.03134	3.31232	0.0024567	0.00454213	XP_023933581.1^uncharacterized protein LOC106178814^29.41%	NA	NA	NA	NA	NA	NA	SignalP-TM	i25-47o57-79i86-108o177-199i509-531o535-557i559-581o596-618i620-642o646-668i675-697o707-729i734-756o776-798i805-827o837-859i864-886o896-918i925-947o951-973i980-1002o1012-1034i1041-1060o1064-1086i1098-1120o1125-1147i1154-1176o1180-1202i1209-1231o1241-1263i1270-1292o1307-1329i1336-1358o
gene-SPHA_15316	8.45647	8.74624	8.20836	8.79481	0	0	0	0	9.07815	8.41455e-18	5.23333e-17	XP_022297807.1^LOW QUALITY PROTEIN: uncharacterized protein LOC111107105^41.15%	NA	NA	NA	NA	NA	NA	SignalP-TM	i2-24o34-56i68-90o135-154i167-189o209-231i252-274o1142-1164i1185-1207o1222-1244i1249-1271o1286-1308i1315-1337o2381-2403i2410-2432o2447-2469i2471-2493o2497-2519i2526-2548o2568-2590i2592-2614o2624-2646i2653-2675o2680-2702i2704-2726o2731-2753i2868-2890o2910-2932i2953-2975o2990-3012i3014-3036o3062-3084i3091-3113o3128-3150i3171-3193o3203-3225i3237-3259o
gene-SPHA_15319	5.72327	5.46907	4.61419	5.93263	0	0	0	4.03134	3.54702	0.00147268	0.0028249	XP_022297807.1^LOW QUALITY PROTEIN: uncharacterized protein LOC111107105^40.79%	NA	NA	NA	NA	PF14352.5^Domain of unknown function (DUF4402)	NA	NA	o487-509i516-538o558-580i
gene-SPHA_15321	5.32396	5.79105	5.12298	5.63041	4.15008	0	0	0	3.47875	0.000920775	0.00181304	XP_022297807.1^LOW QUALITY PROTEIN: uncharacterized protein LOC111107105^44.3%	NA	NA	NA	NA	NA	NA	NA	NA
gene-SPHA_15322	6.01391	6.77796	6.21436	6.75194	3.76188	0	0	3.64542	3.92906	2.42704e-07	7.11185e-07	OWF39306.1^Tenascin-X^48.28%	NA	NA	NA	NA	NA	NA	NA	o361-383i395-417o
gene-SPHA_15427	8.34972	8.72495	8.62403	8.45742	5.55685	5.99059	0	6.952	2.6849	0.00041338	0.000854982	XP_014778013.1^PREDICTED: protein FAM151A-like^80.51%	Q6UXP7.2^RecName: Full=Protein FAM151B^40.25%	NA	NA	KOG3748^Family with sequence similarity 151, member B^S	PF10223.8^Uncharacterized conserved protein (DUF2181)	NA	SignalP-TM	i12-34o
gene-SPHA_15433	3.10681	4.95206	4.24291	3.48954	0	0	0	0	4.55015	0.00184544	0.00347617	KOF72245.1^hypothetical protein OCBIM_22039773mg^93.55%	O60675.1^RecName: Full=Transcription factor MafK; AltName: Full=Erythroid transcription factor NF-E2 p18 subunit^54.69%	K09037|MAFF_G_K|http://www.genome.jp/dbget-bin/www_bget?ko:K09037	GO:0003700^DNA-binding transcription factor activity^molecular_function;GO:0000981^DNA-binding transcription factor activity, RNA polymerase II-specific^molecular_function;GO:0001227^DNA-binding transcription repressor activity, RNA polymerase II-specific^molecular_function;GO:0071535^RING-like zinc finger domain binding^molecular_function;GO:0000978^RNA polymerase II proximal promoter sequence-s…	KOG4196^v-maf musculoaponeurotic fibrosarcoma oncogene homolog^K	PF03131.16^bZIP Maf transcription factor	NA	NA	NA
gene-SPHA_15445	8.52156	8.38052	8.41892	8.56527	5.10887	2.10229	0	4.58659	4.60873	1.37715e-16	7.98137e-16	XP_014780258.1^PREDICTED: intraflagellar transport protein 56-like^88.45%	Q8BS45.1^RecName: Full=Intraflagellar transport protein 56; AltName: Full=Protein hop-sterile; AltName: Full=Tetratricopeptide repeat protein 26; Short=TPR repeat protein 26^74.01%	K19685|TTC26, IFT56, DYF13|http://www.genome.jp/dbget-bin/www_bget?ko:K19685	GO:0120170^intraciliary transport particle B binding^molecular_function;GO:0035082^axoneme assembly^biological_process;GO:0060271^cilium assembly^biological_process;GO:0035720^intraciliary anterograde transport^biological_process;GO:0042073^intraciliary transport^biological_process;GO:0035735^intraciliary transport involved in cilium assembly^biological_process;GO:1905198^manchette assembly^biolo…	KOG3785^tetratricopeptide repeat domain 26^S	PF14559.5^Tetratricopeptide repeat	GT41	NA	NA
gene-SPHA_15518	0	0	0	0	0	5.65559	0	0	-8.05805	0.0180235	0.0289747	AAK84368.1^visual arrestin^89.35%	Q4R562.1^RecName: Full=Beta-arrestin-1; AltName: Full=Arrestin beta-1^48.82%	K04439|ARRB|http://www.genome.jp/dbget-bin/www_bget?ko:K04439	GO:0045746^negative regulation of Notch signaling pathway^biological_process;GO:0001934^positive regulation of protein phosphorylation^biological_process;GO:0002092^positive regulation of receptor internalization^biological_process;GO:0015031^protein transport^biological_process;GO:0007165^signal transduction^biological_process;GO:0006511^ubiquitin-dependent protein catabolic process^biological_p…	KOG3865^arrestin^T	PF00339.28^Arrestin (or S-antigen), N-terminal domain	NA	NA	NA
gene-SPHA_15534	4.75689	4.60937	5.2529	3.01501	0	0	0	0	5.06106	0.000372997	0.00077612	XP_022302764.1^uncharacterized protein LOC111110517 isoform X4^56.58%	P72745.1^RecName: Full=Universal stress protein Slr1101; Short=USP Slr1101^40.85%	NA	NA	COG0589^Universal stress protein^T	PF00582.25^Universal stress protein family	NA	NA	NA
gene-SPHA_15742	9.55017	9.50471	9.99644	9.66897	6.54145	0	0	6.35041	4.26444	0.000132338	0.000290205	XP_014782989.1^PREDICTED: protein Wnt-6-like^87.01%	Q9Y6F9.2^RecName: Full=Protein Wnt-6; Flags: Precursor^51.61%	K00445|WNT6|http://www.genome.jp/dbget-bin/www_bget?ko:K00445	GO:0005109^frizzled binding^molecular_function;GO:0009798^axis specification^biological_process;GO:0001658^branching involved in ureteric bud morphogenesis^biological_process;GO:0045165^cell fate commitment^biological_process;GO:0071300^cellular response to retinoic acid^biological_process;GO:0061303^cornea development in camera-type eye^biological_process;GO:0060684^epithelial-mesenchymal cell s…	KOG3913^Ligand for members of the frizzled family of seven transmembrane receptors (By similarity)^T	PF00110.18^wnt family	NA	SignalP-TM	o10-30i37-59o69-91i98-120o140-162i175-197o224-246i253-275o285-307i314-336o346-368i375-397o407-426i438-460o475-497i504-526o536-558i563-585o600-622i629-651o694-716i957-979o999-1021i1028-1047o1051-1073i1080-1102o1107-1129i1134-1156o1160-1179i1186-1208o
gene-SPHA_15775	9.1065	8.81317	8.98136	9.35548	6.83403	6.49081	0	0	3.41599	0.00317726	0.00577229	KOF84608.1^hypothetical protein OCBIM_22021776mg^75.56%	P36776.2^RecName: Full=Lon protease homolog, mitochondrial; AltName: Full=LONHs; AltName: Full=Lon protease-like protein; Short=LONP; AltName: Full=Mitochondrial ATP-dependent protease Lon; AltName: Full=Serine protease 15; Flags: Precursor^61.86%	K08675|PRSS15, PIM1|http://www.genome.jp/dbget-bin/www_bget?ko:K08675	GO:0043531^ADP binding^molecular_function;GO:0005524^ATP binding^molecular_function;GO:0004176^ATP-dependent peptidase activity^molecular_function;GO:0070182^DNA polymerase binding^molecular_function;GO:0051880^G-quadruplex DNA binding^molecular_function;GO:0001018^mitochondrial promoter sequence-specific DNA binding^molecular_function;GO:0043565^sequence-specific DNA binding^molecular_function;G…	COG0466|KOG2004^ATP-dependent serine protease that mediates the selective degradation of misfolded, unassembled or oxidatively damaged polypeptides as well as certain short-lived regulatory proteins in the mitochondrial matrix. May also have a chaperone function in the assembly of inner membrane protein complexes. Participates in the regulation of mitochondrial gene expression and in the maintena…	PF02190.15^ATP-dependent protease La (LON) substrate-binding domain	NA	NA	o357-379i381-403o407-429i434-456o460-477i484-506o521-543i550-572o582-604i611-633o
gene-SPHA_15834	8.20711	8.2625	8.18351	8.14751	3.22914	5.5581	0	4.33552	3.94508	2.2297e-10	8.41456e-10	XP_013390460.1^LOW QUALITY PROTEIN: uncharacterized protein LOC106158888^63.82%	Q56UN5.1^RecName: Full=Mitogen-activated protein kinase kinase kinase 19; AltName: Full=Regulated in COPD, protein kinase; AltName: Full=SPS1/STE20-related protein kinase YSK4^56.62%	K17533|MAP3K19, YSK4|http://www.genome.jp/dbget-bin/www_bget?ko:K17533	GO:0005524^ATP binding^molecular_function;GO:0004674^protein serine/threonine kinase activity^molecular_function;GO:0032147^activation of protein kinase activity^biological_process;GO:0023014^signal transduction by protein phosphorylation^biological_process;GO:0031098^stress-activated protein kinase signaling cascade^biological_process;GO:0005737^cytoplasm^cellular_component	KOG0198^mitogen-activated protein kinase kinase kinase 19^T	PF00069.24^Protein kinase domain	NA	NA	NA
gene-SPHA_15883	5.93501	5.61699	5.592	5.39884	4.92219	0	0	0	2.78551	0.0304591	0.0467975	XP_021938137.1^alpha-N-acetylglucosaminidase isoform X1^53.25%	NA	K01205|NAGLU|http://www.genome.jp/dbget-bin/www_bget?ko:K01205	NA	KOG2233^N-acetylglucosaminidase, alpha^G	PF12972.6^Alpha-N-acetylglucosaminidase (NAGLU) C-terminal domain	GH89	NA	i82-104o109-131i133-155o
gene-SPHA_16342	6.85134	6.79441	7.026	6.6501	0	0	0	3.64542	5.31232	2.18598e-09	7.64659e-09	KOF69905.1^hypothetical protein OCBIM_22003906mg^88.68%	Q32NJ6.1^RecName: Full=Transcriptional coactivator YAP1-B; Short=Yes-associated protein 1-B; AltName: Full=Protein yorkie homolog-B; AltName: Full=Yes-associated protein YAP65 homolog B^36.6%	NA	GO:0005737^cytoplasm^cellular_component;GO:0005634^nucleus^cellular_component	COG5021|KOG0940^Yes-associated protein 1^K	NA	NA	NA	NA
gene-SPHA_16419	4.53028	4.09675	3.74169	4.04257	0	0	0	0	4.55767	0.000313238	0.000656809	KOF99126.1^hypothetical protein OCBIM_22019506mg^55.91%	NA	NA	NA	KOG4377^Castor zinc finger 1^S	PF16159.4^FOXP coiled-coil domain	NA	NA	NA
gene-SPHA_16487	3.80929	2.81582	3.47297	3.52285	0	0	0	0	3.82114	0.00684527	0.0118014	XP_014768157.1^PREDICTED: choline O-acetyltransferase-like isoform X1^83.64%	B2ZGJ1.1^RecName: Full=Choline O-acetyltransferase; Short=CHOACTase; Short=ChAT; Short=Choline acetylase^50.67%	K00623|CHAT|http://www.genome.jp/dbget-bin/www_bget?ko:K00623	GO:0004102^choline O-acetyltransferase activity^molecular_function;GO:0008292^acetylcholine biosynthetic process^biological_process;GO:0007626^locomotory behavior^biological_process;GO:0007274^neuromuscular synaptic transmission^biological_process;GO:0005737^cytoplasm^cellular_component;GO:0043005^neuron projection^cellular_component	KOG3717^O-acetyltransferase^I	PF00755.19^Choline/Carnitine o-acyltransferase	NA	SignalP-TM	o5-27i34-56o
gene-SPHA_16654	5.04145	5.02079	4.24291	4.88738	0	3.44383	0	0	3.31927	0.00212577	0.00396769	XP_014783535.1^PREDICTED: ELMO domain-containing protein 3-like^57.2%	Q58DT5.1^RecName: Full=ELMO domain-containing protein 3; AltName: Full=RNA-binding motif and ELMO domain-containing protein 1^37.71%	NA	GO:0043547^positive regulation of GTPase activity^biological_process;GO:0005737^cytoplasm^cellular_component;GO:0005856^cytoskeleton^cellular_component;GO:0060091^kinocilium^cellular_component;GO:0032420^stereocilium^cellular_component	KOG2998^ELMO CED-12 domain containing 3^S	PF04727.12^ELMO/CED-12 family	AA1	SignalP-TM	i20-42o52-74i81-103o113-135i140-162o
gene-SPHA_1727	5.24205	5.3134	5.71504	5.86929	0	2.92368	0	2.27437	4.03369	2.10956e-05	5.0608e-05	KOG00567.1^hypothetical protein OCBIM_22000495mg^97.91%	Q6GQD1.1^RecName: Full=Cytoplasmic FMR1-interacting protein 2^70.9%	K05749|CYFIP|http://www.genome.jp/dbget-bin/www_bget?ko:K05749	GO:0006915^apoptotic process^biological_process;GO:0007155^cell adhesion^biological_process;GO:0005737^cytoplasm^cellular_component	KOG3534^Cytoplasmic Fragile-X interacting family^S	PF05994.10^Cytoplasmic Fragile-X interacting family	NA	NA	NA
gene-SPHA_17295	7.75608	8.50369	6.83812	6.35414	2.37533	2.10229	0	4.98654	4.33744	5.63177e-06	1.44221e-05	KOF85787.1^hypothetical protein OCBIM_22019737mg, partial^48.29%	Q5TCX8.3^RecName: Full=Mitogen-activated protein kinase kinase kinase 21; AltName: Full=Mitogen-activated protein kinase kinase kinase MLK4; AltName: Full=Mixed lineage kinase 4^70.0%	K17534|MLK4, KIAA1804|http://www.genome.jp/dbget-bin/www_bget?ko:K17534	GO:0005524^ATP binding^molecular_function;GO:0004709^MAP kinase kinase kinase activity^molecular_function;GO:0042803^protein homodimerization activity^molecular_function;GO:0007257^activation of JUN kinase activity^biological_process;GO:0046777^protein autophosphorylation^biological_process;GO:0006468^protein phosphorylation^biological_process	COG0515|KOG0192^mitogen-activated protein kinase kinase kinase 10^T	PF07714.16^Protein tyrosine kinase	NA	NA	o654-676i683-705o
gene-SPHA_17541	8.9303	8.73521	8.96905	8.83929	4.92219	4.5884	0	4.03134	4.77539	1.70582e-34	2.25073e-33	KOF70091.1^hypothetical protein OCBIM_22003522mg^29.41%	A0JMF1.1^RecName: Full=CST complex subunit CTC1; AltName: Full=Conserved telomere maintenance component 1^21.57%	NA	GO:0003697^single-stranded DNA binding^molecular_function;GO:0042162^telomeric DNA binding^molecular_function;GO:0045740^positive regulation of DNA replication^biological_process;GO:0010833^telomere maintenance via telomere lengthening^biological_process;GO:1990879^CST complex^cellular_component	NA	PF15489.5^CST, telomere maintenance, complex subunit CTC1	NA	NA	NA
gene-SPHA_17601	3.93045	3.70955	4.354	4.23575	7.24591	9.73272	0	5.66937	-4.04695	0.000959811	0.00188491	XP_014779091.1^PREDICTED: alkaline ceramidase 3-like, partial^78.88%	Q9D099.1^RecName: Full=Alkaline ceramidase 3; Short=AlkCDase 3; Short=Alkaline CDase 3; AltName: Full=Alkaline phytoceramidase; Short=aPHC^44.83%	K04711|ACER3, YDC1|http://www.genome.jp/dbget-bin/www_bget?ko:K04711	GO:0005509^calcium ion binding^molecular_function;GO:0102121^ceramidase activity^molecular_function;GO:0071633^dihydroceramidase activity^molecular_function;GO:0017040^N-acylsphingosine amidohydrolase activity^molecular_function;GO:0070774^phytoceramidase activity^molecular_function;GO:0008270^zinc ion binding^molecular_function;GO:0046514^ceramide catabolic process^biological_process;GO:0006954^…	KOG2329^Alkaline ceramidase 3^I	PF05875.11^Ceramidase	NA	SignalP-TM	i33-52o56-77i84-103o130-152i
gene-SPHA_17645	3.22522	0	1.00746	1.03522	6.54145	5.3408	0	6.35041	-4.34768	0.00464186	0.00822152	AAD15886.1^acetylcholinesterase precursor, partial^94.85%	Q86GC8.2^RecName: Full=Acetylcholinesterase; Short=AChE; Flags: Precursor^51.59%	K01049|ACHE|http://www.genome.jp/dbget-bin/www_bget?ko:K01049	GO:0003990^acetylcholinesterase activity^molecular_function;GO:0042135^neurotransmitter catabolic process^biological_process;GO:0030054^cell junction^cellular_component;GO:0005576^extracellular region^cellular_component;GO:0005886^plasma membrane^cellular_component;GO:0045202^synapse^cellular_component	COG2272|KOG4389^alpha/beta hydrolase fold^T	PF00135.27^Carboxylesterase family	CE10	SignalP-TM	o31-53i114-136o146-168i201-218o
gene-SPHA_17695	0	0	0	0	0	5.3408	0	0	-7.73758	0.0233796	0.0367605	XP_014777315.1^PREDICTED: protocadherin-11 X-linked-like isoform X1^43.12%	Q5DRB0.1^RecName: Full=Protocadherin gamma-B1; Short=PCDH-gamma-B1; Flags: Precursor^30.62%	K16499|PCDHD2|http://www.genome.jp/dbget-bin/www_bget?ko:K16499	GO:0005509^calcium ion binding^molecular_function;GO:0007155^cell adhesion^biological_process;GO:0007156^homophilic cell adhesion via plasma membrane adhesion molecules^biological_process;GO:0005887^integral component of plasma membrane^cellular_component	KOG3594^Protocadherin 2 gamma^U	PF00028.16^Cadherin domain	NA	SignalP-TM	o50-72i85-107o397-419i
gene-SPHA_17696	6.55607	6.66798	6.86025	7.55304	0	3.44383	0	5.1514	3.4661	0.000147729	0.000321958	XP_014785611.1^PREDICTED: protocadherin beta-16-like^52.84%	Q6X862.1^RecName: Full=Protocadherin-11 X-linked; Short=Protocadherin-11; AltName: Full=Protocadherin on the X chromosome; Flags: Precursor^31.1%	K16496|PCDHGB|http://www.genome.jp/dbget-bin/www_bget?ko:K16496	GO:0005509^calcium ion binding^molecular_function;GO:0007155^cell adhesion^biological_process;GO:0007156^homophilic cell adhesion via plasma membrane adhesion molecules^biological_process;GO:0010923^negative regulation of phosphatase activity^biological_process;GO:0005887^integral component of plasma membrane^cellular_component	KOG3594^Cadherin-like^U	PF00028.16^Cadherin domain	NA	NA	o697-719i
gene-SPHA_17698	6.30135	5.25753	5.06972	5.13367	8.3189	9.64641	0	8.78905	-3.10172	0.00420182	0.00748628	KOF74682.1^hypothetical protein OCBIM_22035763mg^59.62%	Q5DRB0.1^RecName: Full=Protocadherin gamma-B1; Short=PCDH-gamma-B1; Flags: Precursor^33.85%	K16499|PCDHD2|http://www.genome.jp/dbget-bin/www_bget?ko:K16499	GO:0005509^calcium ion binding^molecular_function;GO:0007155^cell adhesion^biological_process;GO:0007156^homophilic cell adhesion via plasma membrane adhesion molecules^biological_process;GO:0005887^integral component of plasma membrane^cellular_component	KOG3594^Potential calcium-dependent cell-adhesion protein. May be involved in the establishment and maintenance of specific neuronal connections in the brain^U	PF00028.16^Cadherin domain	NA	NA	NA
gene-SPHA_17861	6.1844	6.94052	6.88512	6.39968	4.45567	0	0	0	4.31281	1.88644e-05	4.55338e-05	KOF75703.1^hypothetical protein OCBIM_22034356mg^99.29%	A5D9H7.1^RecName: Full=Ubiquitin carboxyl-terminal hydrolase 12; AltName: Full=Deubiquitinating enzyme 12; AltName: Full=Ubiquitin thioesterase 12; AltName: Full=Ubiquitin-specific-processing protease 12^81.43%	K11842|USP12_46|http://www.genome.jp/dbget-bin/www_bget?ko:K11842	GO:0004197^cysteine-type endopeptidase activity^molecular_function;GO:0046872^metal ion binding^molecular_function;GO:0004843^thiol-dependent ubiquitin-specific protease activity^molecular_function;GO:0036459^thiol-dependent ubiquitinyl hydrolase activity^molecular_function;GO:0016579^protein deubiquitination^biological_process;GO:0006511^ubiquitin-dependent protein catabolic process^biological_p…	KOG1864^ubiquitin carboxyl-terminal hydrolase^O	PF00443.28^Ubiquitin carboxyl-terminal hydrolase	NA	NA	o231-253i265-287o307-329i334-356o360-382i389-411o426-448i
gene-SPHA_17925	5.56759	5.66072	5.9155	5.72647	0	2.92368	0	3.11698	3.78024	2.91454e-06	7.65534e-06	NA	NA	NA	NA	NA	PF11108.7^Viral glycoprotein L	NA	NA	NA
gene-SPHA_17944	6.09909	4.59442	4.24291	4.17419	0	0	0	2.27437	4.76418	0.000387835	0.000805214	NA	NA	NA	NA	NA	PF04713.11^Poxvirus protein I5	NA	NA	NA
gene-SPHA_18037	4.35087	4.00925	4.47364	4.08779	0	0	0	0	4.67612	0.000125643	0.000276082	XP_014782769.1^PREDICTED: protein patched homolog 1-like isoform X1^46.13%	Q98864.1^RecName: Full=Protein patched homolog 1; Short=PTC1; Short=Patched 1^53.24%	K06225|PTCH1|http://www.genome.jp/dbget-bin/www_bget?ko:K06225	GO:0097108^hedgehog family protein binding^molecular_function;GO:0008158^hedgehog receptor activity^molecular_function;GO:0005119^smoothened binding^molecular_function;GO:0043010^camera-type eye development^biological_process;GO:0010002^cardioblast differentiation^biological_process;GO:0048635^negative regulation of muscle organ development^biological_process;GO:0045879^negative regulation of smo…	KOG1935^Sterol-sensing domain of SREBP cleavage-activation^T	PF02460.17^Patched family	NA	NA	i92-110o125-147i
gene-SPHA_18049	4.48352	5.30424	5.70809	5.38078	0	0	0	0	5.75773	1.77343e-06	4.7509e-06	XP_014767915.1^PREDICTED: GDH/6PGL endoplasmic bifunctional protein-like^63.99%	O95479.2^RecName: Full=GDH/6PGL endoplasmic bifunctional protein; Includes: RecName: Full=Glucose 1-dehydrogenase; AltName: Full=Glucose-6-phosphate dehydrogenase; Includes: RecName: Full=6-phosphogluconolactonase; Short=6PGL; Flags: Precursor^38.8%	K13937|H6PD|http://www.genome.jp/dbget-bin/www_bget?ko:K13937	GO:0017057^6-phosphogluconolactonase activity^molecular_function;GO:0047936^glucose 1-dehydrogenase [NAD(P)] activity^molecular_function;GO:0004345^glucose-6-phosphate dehydrogenase activity^molecular_function;GO:0050661^NADP binding^molecular_function;GO:0006006^glucose metabolic process^biological_process;GO:0006098^pentose-phosphate shunt^biological_process;GO:0005788^endoplasmic reticulum lum…	COG0363|COG0364|KOG0563|KOG3147^hexose-6-phosphate dehydrogenase (glucose 1-dehydrogenase)^G	PF02781.15^Glucose-6-phosphate dehydrogenase, C-terminal domain	NA	NA	o554-576i
gene-SPHA_18106	6.71631	6.62815	7.18471	6.4782	2.37533	0	0	0	6.55413	1.54443e-09	5.45788e-09	KOF94733.1^hypothetical protein OCBIM_22000748mg^56.71%	P04755.1^RecName: Full=Acetylcholine receptor subunit beta-like 1; AltName: Full=Nicotinic acetylcholine receptor beta 1; Flags: Precursor^35.91%	K05312|CHRNN|http://www.genome.jp/dbget-bin/www_bget?ko:K05312	GO:0022848^acetylcholine-gated cation-selective channel activity^molecular_function;GO:0004888^transmembrane signaling receptor activity^molecular_function;GO:0007268^chemical synaptic transmission^biological_process;GO:0034220^ion transmembrane transport^biological_process;GO:0050877^nervous system process^biological_process;GO:0042391^regulation of membrane potential^biological_process;GO:00071…	KOG3645^cholinergic receptor, nicotinic^T	PF02932.15^Neurotransmitter-gated ion-channel transmembrane region	NA	NA	o242-264i
gene-SPHA_18121	3.53137	2.91544	1.71076	4.01941	0	0	0	0	3.62398	0.0322793	0.0492989	XP_018644465.1^hypothetical protein Smp_179530^35.66%	NA	NA	NA	NA	NA	NA	NA	NA
gene-SPHA_18145	5.11488	4.27614	4.65815	3.84602	0	0	0	0	4.99809	0.000101803	0.000225735	NA	NA	NA	NA	NA	PF14654.5^Mucin, catalytic, TM and cytoplasmic tail region	NA	SignalP-TM	o26-48i
gene-SPHA_18213	5.23266	6.25291	5.29991	5.50266	4.45567	0	0	4.03134	2.45678	0.0081199	0.0138467	XP_014780429.1^PREDICTED: zinc finger protein 271-like^30.71%	NA	K09228|KRAB|http://www.genome.jp/dbget-bin/www_bget?ko:K09228	NA	NA	PF13465.5^Zinc-finger double domain	NA	NA	NA
gene-SPHA_18269	4.24272	3.86717	4.01396	4.31395	0	0	0	0	4.54646	0.000226043	0.000481702	XP_014773444.1^PREDICTED: TELO2-interacting protein 1 homolog^47.14%	NA	K20403|TTI1|http://www.genome.jp/dbget-bin/www_bget?ko:K20403	NA	NA	PF17265.1^Family of unknown function (DUF5331)	NA	NA	NA
gene-SPHA_18270	4.18544	3.76402	4.80877	4.66672	0	0	0	3.11698	3.40339	0.0058051	0.0101281	XP_014771197.1^PREDICTED: selenoprotein N-like^48.69%	Q3Y4E2.3^RecName: Full=Selenoprotein N; Short=SePN; Short=SelN^43.75%	K19874|SEPN1|http://www.genome.jp/dbget-bin/www_bget?ko:K19874	GO:0016491^oxidoreductase activity^molecular_function;GO:0055074^calcium ion homeostasis^biological_process;GO:0019722^calcium-mediated signaling^biological_process;GO:0048747^muscle fiber development^biological_process;GO:0060537^muscle tissue development^biological_process;GO:0060314^regulation of ryanodine-sensitive calcium-release channel activity^biological_process;GO:0048741^skeletal muscle…	NA	NA	NA	NA	NA
gene-SPHA_18395	4.56063	3.96343	4.24291	4.38813	0	0	0	0	4.74177	0.000100828	0.00022375	NA	NA	NA	NA	NA	PF13829.5^Domain of unknown function (DUF4191)	NA	NA	i157-179o184-206i
gene-SPHA_18794	9.80276	2.40031	2.01118	9.36469	15.9154	0	0	15.4511	-6.09674	0.0313966	0.0480392	XP_014782088.1^PREDICTED: histone H2A^99.2%	P02268.2^RecName: Full=Histone H2A^99.2%	K11251|H2A|http://www.genome.jp/dbget-bin/www_bget?ko:K11251	GO:0003677^DNA binding^molecular_function;GO:0046982^protein heterodimerization activity^molecular_function;GO:0000786^nucleosome^cellular_component;GO:0005634^nucleus^cellular_component	COG5262|KOG1756^H2A^B	PF16211.4^C-terminus of histone H2A	NA	NA	o136-158i165-187o
gene-SPHA_18885	8.6284	8.75971	8.57231	8.83432	5.42241	5.65559	0	5.29934	3.66708	1.9751e-13	9.27008e-13	XP_014770196.1^PREDICTED: uncharacterized protein LOC106869135^29.48%	Q14674.3^RecName: Full=Separin; AltName: Full=Caspase-like protein ESPL1; AltName: Full=Extra spindle poles-like 1 protein; AltName: Full=Separase^33.15%	K02365|ESP1|http://www.genome.jp/dbget-bin/www_bget?ko:K02365	GO:0003824^catalytic activity^molecular_function;GO:0004197^cysteine-type endopeptidase activity^molecular_function;GO:0008234^cysteine-type peptidase activity^molecular_function;GO:0006915^apoptotic process^biological_process;GO:0040001^establishment of mitotic spindle localization^biological_process;GO:0045143^homologous chromosome segregation^biological_process;GO:0051307^meiotic chromosome se…	COG5155|KOG1849^extra spindle pole bodies homolog 1 (S. cerevisiae)^D	PF03568.16^Peptidase family C50	NA	NA	NA
gene-SPHA_18906	0	0	0	0	0	6.06346	0	0	-8.47162	0.012745	0.0210572	AYP74775.1^apolipophorin 2B^62.52%	Q9U943.2^RecName: Full=Apolipophorins; Contains: RecName: Full=Apolipophorin-2; AltName: Full=Apolipophorin II; AltName: Full=apoLp-2; Contains: RecName: Full=Apolipophorin-1; AltName: Full=Apolipophorin I; AltName: Full=apoLp-1; Flags: Precursor^29.63%	NA	GO:0008289^lipid binding^molecular_function;GO:0005319^lipid transporter activity^molecular_function;GO:0016055^Wnt signaling pathway^biological_process;GO:0005576^extracellular region^cellular_component	KOG4338^Domain of Unknown Function (DUF1081)^I	PF09172.10^Domain of unknown function (DUF1943)	NA	NA	NA
gene-SPHA_19032	5.74986	5.8489	5.70809	5.96328	0	3.44383	0	0	4.30478	3.20404e-06	8.38455e-06	XP_021366769.1^interleukin-1 receptor-associated kinase 1-binding protein 1-like^40.69%	Q501X6.1^RecName: Full=Interleukin-1 receptor-associated kinase 1-binding protein 1 homolog^37.98%	NA	GO:0007249^I-kappaB kinase/NF-kappaB signaling^biological_process;GO:0006955^immune response^biological_process;GO:0005737^cytoplasm^cellular_component;GO:0005634^nucleus^cellular_component	NA	PF04402.13^Protein of unknown function (DUF541)	NA	NA	NA
gene-SPHA_19189	1.98099	0	2.59738	1.95826	3.76188	7.08799	0	2.27437	-3.80464	0.0239805	0.0376257	XP_014772535.1^PREDICTED: ankyrin repeat domain-containing protein 45-like^65.68%	NA	NA	NA	NA	PF13637.5^Ankyrin repeats (many copies)	NA	NA	NA
gene-SPHA_19229	0.316884	0	0	1.03522	4.7077	6.9792	0	0	-6.86724	0.00211795	0.00395362	XP_014780729.1^PREDICTED: uncharacterized protein LOC106876629^31.34%	Q92729.2^RecName: Full=Receptor-type tyrosine-protein phosphatase U; Short=R-PTP-U; AltName: Full=Pancreatic carcinoma phosphatase 2; Short=PCP-2; AltName: Full=Protein-tyrosine phosphatase J; Short=PTP-J; Short=hPTP-J; AltName: Full=Protein-tyrosine phosphatase pi; Short=PTP pi; AltName: Full=Protein-tyrosine phosphatase receptor omicron; Short=PTP-RO; AltName: Full=Receptor-type protein-tyrosin…	NA	GO:0008013^beta-catenin binding^molecular_function;GO:0004725^protein tyrosine phosphatase activity^molecular_function;GO:0005001^transmembrane receptor protein tyrosine phosphatase activity^molecular_function;GO:0031100^animal organ regeneration^biological_process;GO:0007155^cell adhesion^biological_process;GO:0030154^cell differentiation^biological_process;GO:0034109^homotypic cell-cell adhesio…	COG5599|KOG4228^Protein tyrosine phosphatase receptor type^T	PF00102.26^Protein-tyrosine phosphatase	NA	NA	NA
gene-SPHA_19330	7.89655	7.83319	7.70481	8.08615	0	4.93758	0	6.04971	3.3034	0.00105451	0.00206228	NA	NA	NA	NA	NA	NA	NA	SignalP-TM	i5-27o
gene-SPHA_19332	6.28326	6.12347	5.8348	6.01102	3.22914	3.82533	0	3.64542	2.96538	4.58657e-07	1.30524e-06	KOF93774.1^hypothetical protein OCBIM_22003547mg^49.64%	Q0GNC1.1^RecName: Full=Inverted formin-2^37.72%	NA	GO:0003779^actin binding^molecular_function;GO:0017048^Rho GTPase binding^molecular_function;GO:0030036^actin cytoskeleton organization^biological_process;GO:0032535^regulation of cellular component size^biological_process;GO:0090140^regulation of mitochondrial fission^biological_process;GO:0048471^perinuclear region of cytoplasm^cellular_component	KOG1922^inverted formin, FH2 and WH2 domain containing^TZ	PF02181.22^Formin Homology 2 Domain	NA	NA	NA
gene-SPHA_19337	7.33231	7.91371	7.17969	6.57268	5.55685	4.93758	0	4.58659	2.69357	7.15183e-05	0.000161525	NA	NA	NA	NA	NA	PF00076.21^RNA recognition motif. (a.k.a. RRM, RBD, or RNP domain)	NA	NA	NA
gene-SPHA_1934	0.987356	0.588259	1.00746	0	3.76188	0	0	4.58659	-3.82387	0.0317572	0.0485487	XP_014774554.1^PREDICTED: uncharacterized protein LOC106872177^57.59%	NA	NA	NA	COG0507|KOG0987^Inherit from KOG: DNA helicase^D	NA	NA	NA	NA
gene-SPHA_19434	2.73328	3.29426	4.1638	3.23196	0	0	0	0	3.82543	0.0102383	0.0171768	OWF51886.1^Breast cancer type 1 susceptibility protein-like^46.49%	P48754.3^RecName: Full=Breast cancer type 1 susceptibility protein homolog; AltName: Full=RING-type E3 ubiquitin transferase BRCA1^50.0%	K10605|BRCA1|http://www.genome.jp/dbget-bin/www_bget?ko:K10605	GO:0003682^chromatin binding^molecular_function;GO:0003684^damaged DNA binding^molecular_function;GO:0019899^enzyme binding^molecular_function;GO:0042802^identical protein binding^molecular_function;GO:0006974^cellular response to DNA damage stimulus^biological_process;GO:0071681^cellular response to indole-3-methanol^biological_process;GO:0071356^cellular response to tumor necrosis factor^biolog…	KOG4362^breast cancer 1, early onset^L	PF16589.4^BRCT domain, a BRCA1 C-terminus domain	NA	NA	o127-149i154-176o191-213i220-242o247-269i276-295o305-327i334-356o366-388i395-417o423-445i452-474o478-500i502-524o528-550i557-579o
gene-SPHA_19515	0	0	0	0	4.45567	6.06346	0	0	-8.86769	0.00548011	0.00959546	XP_014790700.1^PREDICTED: uncharacterized protein LOC106884030 isoform X2^53.09%	Q2T9K6.1^RecName: Full=Protein fem-1 homolog C; Short=FEM1c; AltName: Full=FEM1-gamma^38.16%	NA	GO:0016567^protein ubiquitination^biological_process;GO:0005737^cytoplasm^cellular_component	COG0666|KOG0508^Fem-1 homolog^S	PF12796.6^Ankyrin repeats (3 copies)	NA	NA	NA
gene-SPHA_19532	1.30674	0	0	0	5.42241	4.5884	0	3.64542	-5.68981	0.0067289	0.011622	XP_014770792.1^PREDICTED: cerebrin prohormone-like^53.33%	NA	NA	NA	NA	NA	NA	SignalP-TM	o33-55i91-113o123-145i204-223o279-301i
gene-SPHA_19746	0	0	0	0	3.76188	5.08487	0	0	-7.9368	0.0199049	0.0316747	XP_014790396.1^PREDICTED: glutamate receptor ionotropic, kainate 2-like isoform X1^63.57%	NA	K05202|GRIK2|http://www.genome.jp/dbget-bin/www_bget?ko:K05202	NA	NA	PF01094.27^Receptor family ligand binding region	NA	NA	NA
gene-SPHA_19797	7.17199	7.37831	6.88512	7.26882	0	4.5884	0	0	4.54305	1.59088e-06	4.27809e-06	XP_014774048.1^PREDICTED: LOW QUALITY PROTEIN: kinase suppressor of Ras 1-like^50.53%	NA	K18529|KSR2|http://www.genome.jp/dbget-bin/www_bget?ko:K18529	NA	KOG0193^kinase suppressor of Ras^T	PF13543.5^SAM like domain present in kinase suppressor RAS 1	NA	SignalP-TM	i13-32o37-56i63-85o100-122i124-146o161-183i190-212o232-254i261-283o298-320i325-347o357-379i386-408o418-440i445-467o482-504i506-528o532-554i559-581o591-613i620-642o652-674i681-703o708-730i735-757o767-789i796-818o822-844i851-873o888-910i917-939o954-976i997-1019o1024-1046i1053-1075o1095-1117i1130-1152o1167-1189i1196-1218o1271-1293i1300-1322o1337-1359i1366-1388o1408-1430i1435-1457o1477-1499i1611-1633o
gene-SPHA_19902	0	9.30044	9.06471	0	0	0	0	0	23.1299	8.1325e-12	3.40192e-11	XP_014767873.1^PREDICTED: zinc finger protein Xfin-like^42.24%	Q95LI3.1^RecName: Full=Zinc finger Y-chromosomal protein^37.88%	K09228|KRAB|http://www.genome.jp/dbget-bin/www_bget?ko:K09228	GO:0003677^DNA binding^molecular_function;GO:0046872^metal ion binding^molecular_function;GO:0006355^regulation of transcription, DNA-templated^biological_process;GO:0005634^nucleus^cellular_component	COG5048|KOG1721^Zinc finger protein^S	PF13465.5^Zinc-finger double domain	NA	NA	NA
gene-SPHA_19979	4.60499	4.51723	4.88474	4.4758	4.15008	0	0	2.27437	2.27797	0.0160608	0.0260538	XP_014772993.1^PREDICTED: serine/threonine-protein phosphatase 4 regulatory subunit 4-like^45.43%	Q8C0Y0.2^RecName: Full=Serine/threonine-protein phosphatase 4 regulatory subunit 4^32.24%	K15426|PPP4R4|http://www.genome.jp/dbget-bin/www_bget?ko:K15426	GO:0019888^protein phosphatase regulator activity^molecular_function;GO:0001835^blastocyst hatching^biological_process;GO:0032515^negative regulation of phosphoprotein phosphatase activity^biological_process;GO:0080163^regulation of protein serine/threonine phosphatase activity^biological_process;GO:0005737^cytoplasm^cellular_component;GO:0005829^cytosol^cellular_component;GO:0008287^protein seri…	NA	PF02985.21^HEAT repeat	NA	NA	i67-89o99-121i126-148o152-174i181-198o208-230i349-371o375-397i404-426o430-452i454-476o480-502i546-568o
gene-SPHA_20003	0.316884	0.323907	1.46892	0.336121	0	6.49081	0	4.03134	-5.37552	0.0017776	0.00335824	XP_014787110.1^PREDICTED: tetratricopeptide repeat protein 16-like^44.09%	Q95LZ5.1^RecName: Full=Tetratricopeptide repeat protein 16; Short=TPR repeat protein 16^29.15%	NA	NA	COG0457|KOG1124^tetratricopeptide repeat domain 16^S	PF00515.27^Tetratricopeptide repeat	GT41	NA	i97-119o
gene-SPHA_20039	6.04644	6.29976	5.50641	6.50345	0	0	0	0	6.62552	5.31958e-09	1.80187e-08	KOF73322.1^hypothetical protein OCBIM_22038080mg^68.5%	Q6PCX9.1^RecName: Full=E3 ubiquitin-protein ligase TRIM37; AltName: Full=RING-type E3 ubiquitin transferase TRIM37; AltName: Full=Tripartite motif-containing protein 37^57.48%	K10608|TRIM37, MUL|http://www.genome.jp/dbget-bin/www_bget?ko:K10608	GO:0003682^chromatin binding^molecular_function;GO:0042803^protein homodimerization activity^molecular_function;GO:0005164^tumor necrosis factor receptor binding^molecular_function;GO:0061630^ubiquitin protein ligase activity^molecular_function;GO:0031625^ubiquitin protein ligase binding^molecular_function;GO:0004842^ubiquitin-protein transferase activity^molecular_function;GO:0008270^zinc ion bi…	NA	PF00917.25^MATH domain	NA	NA	NA
gene-SPHA_20724	0.987356	0	0	1.03522	3.76188	7.15621	0	3.11698	-6.32186	0.000646838	0.00130142	XP_014780359.1^PREDICTED: segmentation protein even-skipped-like^65.29%	P49640.1^RecName: Full=Homeobox even-skipped homolog protein 1; AltName: Full=EVX-1^63.46%	K09320|EVX|http://www.genome.jp/dbget-bin/www_bget?ko:K09320	GO:0003700^DNA-binding transcription factor activity^molecular_function;GO:0000981^DNA-binding transcription factor activity, RNA polymerase II-specific^molecular_function;GO:0043565^sequence-specific DNA binding^molecular_function;GO:0009792^embryo development ending in birth or egg hatching^biological_process;GO:0045944^positive regulation of transcription by RNA polymerase II^biological_proces…	KOG0844^Even-skipped homeobox 1^K	PF00046.28^Homeobox domain	NA	NA	NA
gene-SPHA_20737	0	0	0	0	5.10887	0	0	5.87204	-8.93333	0.00473076	0.00836743	NA	NA	NA	NA	NA	PF13965.5^dsRNA-gated channel SID-1	NA	NA	i7-24o92-114i
gene-SPHA_20919	6.64374	5.65353	6.4618	5.05615	0	0	0	4.03134	4.13038	0.000228534	0.000486644	XP_013401899.1^vacuolar protein 8-like^39.6%	NA	NA	NA	NA	PF05804.11^Kinesin-associated protein (KAP)	NA	NA	o490-512i519-541o556-578i585-607o685-707i714-736o751-773i
gene-SPHA_21092	9.19442	9.39571	9.43377	9.61882	6.60491	4.12676	0	5.66937	4.07997	8.19686e-08	2.51299e-07	KOF75397.1^hypothetical protein OCBIM_22034816mg^51.1%	Q08CF3.1^RecName: Full=Coiled-coil domain-containing protein 61^34.33%	K16755|CCDC61|http://www.genome.jp/dbget-bin/www_bget?ko:K16755	GO:0005813^centrosome^cellular_component	NA	PF07246.10^Phlebovirus nonstructural protein NS-M	NA	NA	NA
gene-SPHA_21236	6.60057	6.95815	7.0232	6.91451	2.37533	5.99059	0	4.33552	2.41673	0.00725232	0.0124454	XP_014780212.1^PREDICTED: leucine-rich repeat-containing protein 56-like isoform X2^50.84%	Q8IYG6.1^RecName: Full=Leucine-rich repeat-containing protein 56^35.25%	NA	NA	COG4886|KOG0531^leucine rich repeat containing 56^T	PF12799.6^Leucine Rich repeats (2 copies)	NA	NA	NA
gene-SPHA_21463	8.07798	7.99993	8.2898	7.71673	0	4.37597	0	4.98654	4.33607	4.49656e-10	1.65707e-09	XP_014790619.1^PREDICTED: N-acetylgalactosaminyltransferase 7-like^63.62%	Q8MV48.2^RecName: Full=N-acetylgalactosaminyltransferase 7; AltName: Full=Protein-UDP acetylgalactosaminyltransferase 7; AltName: Full=UDP-GalNAc:polypeptide N-acetylgalactosaminyltransferase 7; Short=pp-GaNTase 7; AltName: Full=dGalNAc-T2^53.61%	K00710|GALNT|http://www.genome.jp/dbget-bin/www_bget?ko:K00710	GO:0030246^carbohydrate binding^molecular_function;GO:0046872^metal ion binding^molecular_function;GO:0004653^polypeptide N-acetylgalactosaminyltransferase activity^molecular_function;GO:0009312^oligosaccharide biosynthetic process^biological_process;GO:0006486^protein glycosylation^biological_process;GO:0012505^endomembrane system^cellular_component;GO:0005794^Golgi apparatus^cellular_component;…	KOG3736^N-acetylgalactosaminyltransferase^O	PF00535.25^Glycosyl transferase family 2	GT27	SignalP-TM	i7-29o
gene-SPHA_21501	6.61871	6.62815	6.51457	6.84048	0	0	0	0	7.15252	1.59443e-11	6.53226e-11	XP_014783202.1^PREDICTED: ras-associated and pleckstrin homology domains-containing protein 1-like^72.96%	NA	K17704|APBB1IP, RIAM|http://www.genome.jp/dbget-bin/www_bget?ko:K17704	NA	NA	NA	NA	SignalP-TM	o4-26i61-83o93-115i310-332o364-386i393-415o435-457i464-481o486-505i512-534o549-571i578-600o615-637i644-666o681-703i715-733o
gene-SPHA_21524	4.80839	4.89218	4.48995	4.71074	2.37533	2.92368	0	2.27437	2.76139	0.00105407	0.0020617	XP_014783376.1^PREDICTED: ATP-dependent DNA helicase Q5-like^63.3%	Q8VID5.1^RecName: Full=ATP-dependent DNA helicase Q5; AltName: Full=DNA helicase, RecQ-like type 5; Short=RecQ5; AltName: Full=RECQL5beta; AltName: Full=RecQ protein-like 5^40.69%	K10902|RECQL5|http://www.genome.jp/dbget-bin/www_bget?ko:K10902	GO:0005524^ATP binding^molecular_function;GO:0043140^ATP-dependent 3'-5' DNA helicase activity^molecular_function;GO:0003677^DNA binding^molecular_function;GO:0003678^DNA helicase activity^molecular_function;GO:0009378^four-way junction helicase activity^molecular_function;GO:0042802^identical protein binding^molecular_function;GO:0000993^RNA polymerase II complex binding^molecular_function;GO:00…	COG0514|KOG0352^RecQ protein-like 5^L	PF00270.28^DEAD/DEAH box helicase	NA	NA	i291-313o317-339i346-368o
gene-SPHA_21554	7.28082	7.98281	6.80917	7.14324	3.22914	0	0	0	6.42878	5.55568e-09	1.87913e-08	XP_005113445.1^PREDICTED: ankyrin repeat domain-containing protein 33-like, partial^70.69%	NA	NA	NA	NA	NA	NA	NA	i175-197o217-239i241-263o268-290i295-317o321-343i345-367o371-393i398-420o425-447i449-471o475-494i496-518o533-555i560-582o586-608i
gene-SPHA_21565	8.64709	8.85925	8.84378	8.65439	4.45567	7.56035	0	4.33552	2.90899	0.00393953	0.00705457	XP_014788529.1^PREDICTED: uncharacterized protein LOC106882382^40.24%	NA	NA	NA	NA	PF16054.4^Transmembrane protein family 72	NA	SignalP-TM	i21-43o53-75i96-115o120-142i
gene-SPHA_21596	7.7145	7.67693	8.02605	8.10001	2.37533	4.5884	0	5.55625	3.67152	3.71879e-07	1.06603e-06	XP_014781141.1^PREDICTED: cell cycle control protein 50A-like^64.43%	Q5F362.1^RecName: Full=Cell cycle control protein 50A; AltName: Full=P4-ATPase flippase complex beta subunit TMEM30A; AltName: Full=Transmembrane protein 30A^53.45%	NA	GO:0015247^aminophospholipid transmembrane transporter activity^molecular_function;GO:0045332^phospholipid translocation^biological_process;GO:0016324^apical plasma membrane^cellular_component;GO:0005783^endoplasmic reticulum^cellular_component;GO:0005794^Golgi apparatus^cellular_component;GO:0016021^integral component of membrane^cellular_component;GO:0005886^plasma membrane^cellular_component;G…	COG5035|KOG2952^Transmembrane protein 30A^DKT	PF03381.14^LEM3 (ligand-effect modulator 3) family / CDC50 family	NA	SignalP-TM	i21-43o70-92i349-371o
gene-SPHA_21658	3.5617	3.68152	3.65756	4.88738	0	0	0	0	4.48524	0.00137257	0.00264401	XP_014771339.1^PREDICTED: uncharacterized protein LOC106869918^64.17%	Q9A9H3.1^RecName: Full=GDP-perosamine synthase^32.72%	NA	GO:0102933^GDP-4-dehydro-6-deoxy-D-mannose-4-aminotransferase activity^molecular_function;GO:0009243^O antigen biosynthetic process^biological_process	COG0399^DegT/DnrJ/EryC1/StrS aminotransferase family^E	PF01041.16^DegT/DnrJ/EryC1/StrS aminotransferase family	NA	NA	NA
gene-SPHA_21695	10.2571	10.4131	10.2419	10.4527	0	0	0	7.23531	5.11746	0.0104201	0.0174488	XP_014782592.1^PREDICTED: zinc finger CCHC domain-containing protein 2-like^52.87%	Q498S6.2^RecName: Full=Zinc finger CCHC domain-containing protein 2^22.79%	NA	GO:0003676^nucleic acid binding^molecular_function;GO:0035091^phosphatidylinositol binding^molecular_function;GO:0008270^zinc ion binding^molecular_function	KOG3791|KOG4400^zinc finger, CCHC domain containing 14^JOT	PF00098.22^Zinc knuckle	NA	NA	NA
gene-SPHA_21719	7.03008	6.88323	6.82853	6.9363	3.76188	5.2185	0	3.64542	2.94458	7.4157e-07	2.0593e-06	XP_014778162.1^PREDICTED: serendipity locus protein H-1-like^33.2%	NA	NA	NA	COG5048|KOG1721^ZnF_C2H2^K	PF13465.5^Zinc-finger double domain	NA	NA	NA
gene-SPHA_21726	5.36753	5.77124	4.87235	3.45544	0	0	0	4.03134	3.10991	0.018236	0.0292896	XP_022330027.1^EH domain-binding protein 1-like isoform X5^56.59%	Q69ZW3.3^RecName: Full=EH domain-binding protein 1^62.75%	NA	GO:0006897^endocytosis^biological_process;GO:0015031^protein transport^biological_process;GO:0005829^cytosol^cellular_component;GO:0005768^endosome^cellular_component;GO:0005886^plasma membrane^cellular_component	COG5069|KOG0035^EH domain binding protein^Z	PF10358.8^N-terminal C2 in EEIG1 and EHBP1 proteins	NA	SignalP-TM	i13-35o50-72i79-101o116-138i145-167o182-204i211-233o248-270i279-301o357-379i388-410o440-462i469-491o511-533i540-562o566-583i590-612o627-649i656-678o712-734i741-763o809-831i838-860o870-892i899-921o936-958i965-987o1002-1024i1031-1053o1063-1085i1092-1114o1124-1146i1153-1175o
gene-SPHA_21931	2.8849	3.40125	2.65637	3.06109	0	0	0	0	3.34958	0.0240721	0.037736	NA	NA	NA	NA	NA	PF03032.14^Frog skin active peptide family signal and propeptide	NA	NA	NA
gene-SPHA_21983	6.51791	6.86465	6.47004	6.53236	0	5.65559	0	4.80038	2.31345	0.0224229	0.0353657	NA	NA	NA	NA	NA	PF15365.5^Proline-rich nuclear receptor coactivator motif	NA	NA	NA
gene-SPHA_22364	8.09881	7.43817	6.53042	6.40862	5.27414	0	0	0	4.07208	0.00205749	0.00384686	XP_014791269.1^PREDICTED: uncharacterized protein LOC106884409 isoform X2^69.47%	Q9Y345.3^RecName: Full=Sodium- and chloride-dependent glycine transporter 2; Short=GlyT-2; Short=GlyT2; AltName: Full=Solute carrier family 6 member 5^39.59%	K05038|SLC6A5S|http://www.genome.jp/dbget-bin/www_bget?ko:K05038	GO:0015375^glycine:sodium symporter activity^molecular_function;GO:0046872^metal ion binding^molecular_function;GO:0007268^chemical synaptic transmission^biological_process;GO:1903804^glycine import across plasma membrane^biological_process;GO:0060012^synaptic transmission, glycinergic^biological_process;GO:0098690^glycinergic synapse^cellular_component;GO:0016021^integral component of membrane^c…	COG0733|KOG3659^Solute carrier family 6^P	PF00209.17^Sodium:neurotransmitter symporter family	NA	SignalP-TM	o146-168i177-199o226-248i260-282o317-339i359-378o388-410i431-450o
gene-SPHA_22366	7.33451	6.70326	6.44517	6.59243	4.92219	0	0	4.03134	3.35228	0.000146929	0.000320313	KOG00549.1^hypothetical protein OCBIM_22000956mg^69.23%	Q91502.1^RecName: Full=Creatine transporter^30.58%	K05038|SLC6A5S|http://www.genome.jp/dbget-bin/www_bget?ko:K05038	GO:0005328^neurotransmitter:sodium symporter activity^molecular_function;GO:0016021^integral component of membrane^cellular_component	COG0733|KOG3659^solute carrier family 6 (neurotransmitter transporter)^P	PF00209.17^Sodium:neurotransmitter symporter family	NA	SignalP-TM	i7-29o52-74i81-103o142-164i184-206o216-238i259-281o296-318i339-361o
gene-SPHA_22368	3.40325	2.59319	2.59738	3.1911	0	0	0	0	3.30855	0.0302241	0.0464717	XP_014791212.1^PREDICTED: sodium-dependent dopamine transporter-like^95.71%	Q99884.2^RecName: Full=Sodium-dependent proline transporter; AltName: Full=Solute carrier family 6 member 7^48.08%	K05038|SLC6A5S|http://www.genome.jp/dbget-bin/www_bget?ko:K05038	GO:0015193^L-proline transmembrane transporter activity^molecular_function;GO:0005328^neurotransmitter:sodium symporter activity^molecular_function;GO:0005298^proline:sodium symporter activity^molecular_function;GO:0015824^proline transport^biological_process;GO:0005887^integral component of plasma membrane^cellular_component;GO:0016020^membrane^cellular_component;GO:0005886^plasma membrane^cellu…	COG0733|KOG3659^solute carrier family 6 (neurotransmitter transporter, L-proline), member 7^P	PF00209.17^Sodium:neurotransmitter symporter family	NA	SignalP-TM	o30-52i65-87o107-129i136-158o189-211i223-245o249-268i
gene-SPHA_2261	7.6924	7.45068	6.7221	7.67659	4.92219	5.74691	0	0	3.05433	0.00288509	0.00528297	XP_014787189.1^PREDICTED: SPARC-related modular calcium-binding protein 1-like, partial^71.83%	NA	NA	NA	KOG4578^Secreted protein acidic and rich in cysteine Ca binding region^S	PF10591.8^Secreted protein acidic and rich in cysteine Ca binding region	NA	NA	o161-183i223-240o
gene-SPHA_2323	6.26033	7.19715	6.90046	5.27722	2.37533	3.82533	0	0	4.36363	6.98464e-06	1.76782e-05	XP_014777971.1^PREDICTED: testican-2-like, partial^60.92%	P14543.3^RecName: Full=Nidogen-1; Short=NID-1; AltName: Full=Entactin; Flags: Precursor^56.52%	K08136|SPOCK|http://www.genome.jp/dbget-bin/www_bget?ko:K08136	GO:0005509^calcium ion binding^molecular_function;GO:0005518^collagen binding^molecular_function;GO:0005201^extracellular matrix structural constituent^molecular_function;GO:0043236^laminin binding^molecular_function;GO:0043237^laminin-1 binding^molecular_function;GO:0043394^proteoglycan binding^molecular_function;GO:0071711^basement membrane organization^biological_process;GO:0007160^cell-matrix…	KOG3555^sparc osteonectin, cwcv and kazal-like domains proteoglycan (testican) 2^O	PF10591.8^Secreted protein acidic and rich in cysteine Ca binding region	NA	NA	NA
gene-SPHA_2335	5.16513	5.10761	4.93326	5.15507	3.76188	4.12676	0	0	2.15325	0.00608909	0.0105947	XP_022107089.1^coiled-coil domain-containing protein 180-like^31.61%	NA	NA	NA	NA	PF14644.5^Domain of unknown function (DUF4456)	NA	NA	NA
gene-SPHA_23503	3.50039	2.32983	3.62838	2.91818	0	0	0	0	3.52378	0.0223463	0.0352536	XP_014783600.1^PREDICTED: prestin-like^62.04%	Q7LBE3.1^RecName: Full=Solute carrier family 26 member 9; AltName: Full=Anion transporter/exchanger protein 9^31.64%	K14703|SLC26A5, PRES|http://www.genome.jp/dbget-bin/www_bget?ko:K14703	GO:0015301^anion:anion antiporter activity^molecular_function;GO:0051117^ATPase binding^molecular_function;GO:0015106^bicarbonate transmembrane transporter activity^molecular_function;GO:0005254^chloride channel activity^molecular_function;GO:0015108^chloride transmembrane transporter activity^molecular_function;GO:0019531^oxalate transmembrane transporter activity^molecular_function;GO:0008271^s…	COG0659|KOG0236^Solute carrier family 26 member^P	PF00916.19^Sulfate permease family	NA	NA	i68-90o110-132i177-199o209-231i252-271o286-305i336-358o373-395i408-430o459-478i485-504o
gene-SPHA_23532	5.71655	5.81704	6.18961	5.77567	3.76188	4.12676	0	0	2.96095	4.44877e-05	0.000103051	KOF82245.1^hypothetical protein OCBIM_22025533mg, partial^85.06%	P36898.1^RecName: Full=Bone morphogenetic protein receptor type-1B; Short=BMP type-1B receptor; Short=BMPR-1B; AltName: Full=Activin receptor-like kinase 6; Short=ALK-6; AltName: Full=Serine/threonine-protein kinase receptor R6; Short=SKR6; AltName: CD_antigen=CDw293; Flags: Precursor^69.86%	K13578|BMPR1B, ALK6|http://www.genome.jp/dbget-bin/www_bget?ko:K13578	GO:0005524^ATP binding^molecular_function;GO:0019838^growth factor binding^molecular_function;GO:0046872^metal ion binding^molecular_function;GO:0004674^protein serine/threonine kinase activity^molecular_function;GO:0046332^SMAD binding^molecular_function;GO:0005025^transforming growth factor beta receptor activity, type I^molecular_function;GO:0005024^transforming growth factor beta-activated re…	KOG2052^Bone morphogenetic protein receptor type^T	PF07714.16^Protein tyrosine kinase	NA	NA	i110-132o491-513i518-540o620-642i647-669o684-706i711-733o743-765i772-794o804-826i833-855o
gene-SPHA_23893	2.78561	3.68152	3.33533	3.6489	0	0	0	0	3.77302	0.00791092	0.0135129	NA	NA	NA	NA	NA	NA	NA	SignalP-TM	i2-24o44-66i97-119o139-161i166-188o
gene-SPHA_23947	9.37445	9.79898	9.56753	9.58964	0	0	0	7.19809	4.40047	0.0271018	0.0420604	XP_014789924.1^PREDICTED: vang-like protein 2-B^91.29%	Q90Z05.1^RecName: Full=Vang-like protein 2-B; AltName: Full=Protein strabismus-B; AltName: Full=Van Gogh-like protein 2-B; AltName: Full=Xstrabismus-B; Short=Xstbm-B^48.26%	K04510|VANGL|http://www.genome.jp/dbget-bin/www_bget?ko:K04510	GO:0060027^convergent extension involved in gastrulation^biological_process;GO:0001736^establishment of planar polarity^biological_process;GO:0090090^negative regulation of canonical Wnt signaling pathway^biological_process;GO:0007399^nervous system development^biological_process;GO:0016055^Wnt signaling pathway^biological_process;GO:0016021^integral component of membrane^cellular_component;GO:00…	KOG3814^Strabismus protein^T	PF06638.10^Strabismus protein	NA	NA	i128-150o170-192i201-223o238-260i
gene-SPHA_23984	5.29717	5.02079	4.61419	4.80853	3.22914	0	0	0	3.97531	0.000506234	0.00103475	KOF92630.1^hypothetical protein OCBIM_22006141mg^93.75%	NA	NA	NA	KOG1388^PSI^T	PF12698.6^ABC-2 family transporter protein	NA	NA	i118-140o155-177i182-204o
gene-SPHA_23988	7.74456	7.87401	7.78135	0	0	0	0	0	7.891	0.000334925	0.000700307	XP_014769424.1^PREDICTED: protein O-mannose kinase-like^60.49%	Q5F349.1^RecName: Full=Protein O-mannose kinase; Short=POMK; AltName: Full=Protein kinase-like protein SgK196; AltName: Full=Sugen kinase 196^48.76%	K17547|SGK196|http://www.genome.jp/dbget-bin/www_bget?ko:K17547	GO:0005524^ATP binding^molecular_function;GO:0019200^carbohydrate kinase activity^molecular_function;GO:0016773^phosphotransferase activity, alcohol group as acceptor^molecular_function;GO:0004672^protein kinase activity^molecular_function;GO:0046835^carbohydrate phosphorylation^biological_process;GO:0006493^protein O-linked glycosylation^biological_process;GO:0005789^endoplasmic reticulum membra…	NA	PF12260.7^Protein-kinase domain of FAM69	NA	NA	i244-266o281-303i
gene-SPHA_24158	7.09373	7.20209	6.7763	7.03485	0	0	0	4.33552	4.77139	3.79705e-09	1.3043e-08	XP_014779661.1^PREDICTED: igLON family member 5-like, partial^53.33%	Q8WZ42.4^RecName: Full=Titin; AltName: Full=Connectin; AltName: Full=Rhabdomyosarcoma antigen MU-RMS-40.14^24.39%	NA	GO:0051015^actin filament binding^molecular_function;GO:0042805^actinin binding^molecular_function;GO:0005524^ATP binding^molecular_function;GO:0005509^calcium ion binding^molecular_function;GO:0005516^calmodulin binding^molecular_function;GO:0019899^enzyme binding^molecular_function;GO:0042802^identical protein binding^molecular_function;GO:0051371^muscle alpha-actinin binding^molecular_function…	NA	PF13927.5^Immunoglobulin domain	NA	SignalP-TM	NA
gene-SPHA_24160	6.29233	6.12347	6.21925	6.05722	0	3.82533	0	0	4.25791	3.12744e-07	9.05706e-07	XP_014789334.1^PREDICTED: lachesin-like isoform X1^58.14%	P15364.2^RecName: Full=Protein amalgam; Flags: Precursor^36.76%	NA	GO:0031225^anchored component of membrane^cellular_component;GO:0005886^plasma membrane^cellular_component	NA	PF07679.15^Immunoglobulin I-set domain	NA	NA	NA
gene-SPHA_24220	7.69582	7.74622	7.90964	7.3638	4.45567	4.12676	0	4.03134	3.9555	1.80027e-16	1.03276e-15	XP_014788205.1^PREDICTED: uncharacterized protein LOC106882148^47.39%	Q9NQG7.2^RecName: Full=Hermansky-Pudlak syndrome 4 protein; AltName: Full=Light-ear protein homolog^29.56%	K20194|HPS4|http://www.genome.jp/dbget-bin/www_bget?ko:K20194	GO:0005085^guanyl-nucleotide exchange factor activity^molecular_function;GO:0046983^protein dimerization activity^molecular_function;GO:0042803^protein homodimerization activity^molecular_function;GO:0017137^Rab GTPase binding^molecular_function;GO:0007596^blood coagulation^biological_process;GO:0007599^hemostasis^biological_process;GO:0007040^lysosome organization^biological_process;GO:0030318^m…	NA	NA	NA	SignalP-TM	NA
gene-SPHA_24265	5.68245	5.35835	5.2043	5.37167	0	0	0	0	5.8923	1.26884e-07	3.81789e-07	NA	Q5NVK4.2^RecName: Full=Coronin-1B^76.92%	NA	GO:0003779^actin binding^molecular_function;GO:0005737^cytoplasm^cellular_component;GO:0005856^cytoskeleton^cellular_component	NA	PF08953.10^Domain of unknown function (DUF1899)	NA	SignalP-TM	i154-176o181-203i210-232o237-259i266-288o292-314i321-343o
gene-SPHA_24588	4.6621	4.07537	5.1334	5.03322	0	0	0	0	5.23968	2.18264e-05	5.22633e-05	XP_014768745.1^PREDICTED: contactin-like^35.91%	Q9VN14.2^RecName: Full=Contactin; Flags: Precursor^39.02%	K06760|CNTN2|http://www.genome.jp/dbget-bin/www_bget?ko:K06760	GO:0098632^cell-cell adhesion mediator activity^molecular_function;GO:0008366^axon ensheathment^biological_process;GO:0007411^axon guidance^biological_process;GO:0061343^cell adhesion involved in heart morphogenesis^biological_process;GO:0070593^dendrite self-avoidance^biological_process;GO:0060857^establishment of glial blood-brain barrier^biological_process;GO:0045197^establishment or maintenan…	KOG3513^Immunoglobulin domain^T	PF00041.20^Fibronectin type III domain	NA	NA	NA
gene-SPHA_24646	4.71702	4.76439	4.98019	5.10095	0	3.82533	0	0	2.99025	0.00357602	0.00644615	XP_014779862.1^PREDICTED: protein TANC2-like isoform X3^73.55%	NA	NA	NA	COG0666|KOG0504^Ankyrin repeat^S	PF14634.5^zinc-RING finger domain	NA	NA	i119-141o178-200i207-229o244-266i275-297o312-334i339-361o
gene-SPHA_24704	10.216	1.70728	10.3152	9.47465	0	0	0	0	10.1437	5.26708e-09	1.78451e-08	EJK60529.1^hypothetical protein THAOC_19092^49.78%	P02268.2^RecName: Full=Histone H2A^100.0%	K11251|H2A|http://www.genome.jp/dbget-bin/www_bget?ko:K11251	GO:0003677^DNA binding^molecular_function;GO:0046982^protein heterodimerization activity^molecular_function;GO:0000786^nucleosome^cellular_component;GO:0005634^nucleus^cellular_component	COG5262|KOG1756^histone H2A^B	PF16211.4^C-terminus of histone H2A	NA	NA	NA
gene-SPHA_24706	6.2557	6.07041	6.1127	6.35414	3.76188	2.92368	0	0	3.93518	5.87731e-08	1.82285e-07	KOF64024.1^hypothetical protein OCBIM_22018043mg, partial^49.53%	Q28262.1^RecName: Full=Platelet-activating factor acetylhydrolase; Short=PAF acetylhydrolase; AltName: Full=1-alkyl-2-acetylglycerophosphocholine esterase; AltName: Full=2-acetyl-1-alkylglycerophosphocholine esterase; AltName: Full=LDL-associated phospholipase A2; Short=LDL-PLA(2); AltName: Full=PAF 2-acylhydrolase; Flags: Precursor^33.77%	K01062|PAFAH|http://www.genome.jp/dbget-bin/www_bget?ko:K01062	GO:0003847^1-alkyl-2-acetylglycerophosphocholine esterase activity^molecular_function;GO:0016042^lipid catabolic process^biological_process;GO:0005615^extracellular space^cellular_component	KOG3847^phospholipase A2, group VII (platelet-activating factor acetylhydrolase, plasma)^I	PF03403.12^Platelet-activating factor acetylhydrolase, isoform II	CE7	NA	o466-488i495-517o532-554i
gene-SPHA_24713	7.03008	7.19715	7.42631	7.01157	5.42241	4.37597	0	4.03134	2.90969	3.072e-07	8.90199e-07	XP_014783712.1^PREDICTED: hormone-sensitive lipase-like isoform X2^45.81%	P15304.3^RecName: Full=Hormone-sensitive lipase; Short=HSL^31.09%	K07188|LIPE, HSL|http://www.genome.jp/dbget-bin/www_bget?ko:K07188	GO:0047372^acylglycerol lipase activity^molecular_function;GO:0033878^hormone-sensitive lipase activity^molecular_function;GO:0016788^hydrolase activity, acting on ester bonds^molecular_function;GO:0042134^rRNA primary transcript binding^molecular_function;GO:0008203^cholesterol metabolic process^biological_process;GO:0007565^female pregnancy^biological_process;GO:0016042^lipid catabolic process^…	COG0657|KOG4388^lipase, hormone-sensitive^I	PF06350.11^Hormone-sensitive lipase (HSL) N-terminus	CE10	NA	NA
gene-SPHA_24714	6.82345	5.98125	6.73242	6.82387	0	0	0	0	7.12643	1.39214e-10	5.34518e-10	KOF72493.1^hypothetical protein OCBIM_22039369mg, partial^76.83%	NA	NA	NA	NA	PF00096.25^Zinc finger, C2H2 type	NA	NA	NA
gene-SPHA_24785	6.13483	5.74439	6.56547	5.40778	3.22914	3.44383	0	5.55625	1.99618	0.0209271	0.033204	XP_014769141.1^PREDICTED: tight junction-associated protein 1-like^46.67%	Q9DCD5.1^RecName: Full=Tight junction-associated protein 1; AltName: Full=Protein incorporated later into tight junctions; AltName: Full=Tight junction protein 4^43.3%	NA	GO:0007030^Golgi organization^biological_process;GO:0005923^bicellular tight junction^cellular_component;GO:0005737^cytoplasm^cellular_component;GO:0005768^endosome^cellular_component;GO:0005794^Golgi apparatus^cellular_component;GO:0005886^plasma membrane^cellular_component;GO:0005802^trans-Golgi network^cellular_component	NA	PF09972.8^Predicted membrane protein (DUF2207)	NA	NA	o117-139i146-168o172-194i201-223o227-249i251-273o
gene-SPHA_24788	5.04145	5.22877	4.67251	4.96214	2.37533	2.10229	0	0	4.02043	0.00025469	0.000539412	XP_014789511.1^PREDICTED: ral GTPase-activating protein subunit alpha-1-like, partial^40.05%	Q6GYQ0.1^RecName: Full=Ral GTPase-activating protein subunit alpha-1; AltName: Full=GAP-related-interacting partner to E12; Short=GRIPE; AltName: Full=GTPase-activating Rap/Ran-GAP domain-like 1; AltName: Full=Tuberin-like protein 1; AltName: Full=p240^43.63%	NA	GO:0005096^GTPase activator activity^molecular_function;GO:0046982^protein heterodimerization activity^molecular_function;GO:0090630^activation of GTPase activity^biological_process;GO:0051056^regulation of small GTPase mediated signal transduction^biological_process;GO:0005737^cytoplasm^cellular_component;GO:0005634^nucleus^cellular_component	KOG3686^Ral GTPase activating protein, alpha subunit^T	NA	NA	SignalP-TM	i13-35o45-67i108-125o390-412i419-441o451-473i478-500o504-526i528-550o560-582i587-609o619-641i646-668o673-695i697-719o1501-1523i1530-1549o1553-1575i1582-1604o1608-1630i1632-1654o1664-1686i1693-1715o1735-1757i1764-1786o1790-1812i1824-1846o1866-1888i1895-1917o1927-1949i1954-1976o1991-2013i2110-2127o2131-2153i2158-2180o2184-2206i2211-2233o2237-2259i2266-2288o2293-2315i2320-2342o2346-2368i2370-2392o23…
gene-SPHA_24790	5.96936	4.81687	4.42358	6.16137	0	3.44383	0	0	4.04891	0.000763028	0.00152088	KOF99886.1^hypothetical protein OCBIM_22010254mg^40.51%	NA	NA	NA	NA	NA	NA	NA	NA
gene-SPHA_24843	6.35861	4.63882	5.30913	4.96214	0	0	0	0	5.95288	3.95727e-06	1.02738e-05	XP_014788537.1^PREDICTED: MAM and LDL-receptor class A domain-containing protein 1-like, partial^38.19%	B3EWZ5.1^RecName: Full=MAM and LDL-receptor class A domain-containing protein 1; AltName: Full=Skeletal organic matrix MAM and LDL-receptor 1; Short=SOM MAM and LDL-receptor 1^28.22%	NA	GO:0005576^extracellular region^cellular_component;GO:0016020^membrane^cellular_component	KOG1095^MAM domain containing 4^T	PF00629.22^MAM domain, meprin/A5/mu	NA	NA	i54-76o91-113i244-266o276-295i
gene-SPHA_24865	7.01097	6.80094	6.98343	7.11075	5.10887	3.44383	0	6.2809	2.06482	0.0145635	0.0238055	XP_014789980.1^PREDICTED: uncharacterized protein LOC106883461 isoform X2^35.51%	NA	NA	NA	NA	PF02985.21^HEAT repeat	NA	NA	NA
gene-SPHA_25231	6.9748	6.6751	6.75958	7.06626	2.37533	0	0	3.64542	4.93538	2.95624e-10	1.10559e-09	XP_014782395.1^PREDICTED: post-GPI attachment to proteins factor 2-like^69.23%	Q2ABP3.1^RecName: Full=Post-GPI attachment to proteins factor 2; AltName: Full=FGF receptor-activating protein 1^44.98%	NA	GO:0008565^obsolete protein transporter activity^molecular_function;GO:0006506^GPI anchor biosynthetic process^biological_process;GO:0005789^endoplasmic reticulum membrane^cellular_component;GO:0000139^Golgi membrane^cellular_component;GO:0016021^integral component of membrane^cellular_component	KOG3979^Post-GPI attachment to proteins 2^T	PF10277.8^Frag1/DRAM/Sfk1 family	NA	SignalP-TM	i68-90o105-127i147-165o175-197i
gene-SPHA_25237	4.54553	4.03163	3.50542	5.93263	0	3.82533	0	2.27437	2.59376	0.0303976	0.0467132	KOF64970.1^hypothetical protein OCBIM_22016493mg^48.2%	Q9W332.3^RecName: Full=Cubilin homolog; Flags: Precursor^21.89%	K14616|CUBN|http://www.genome.jp/dbget-bin/www_bget?ko:K14616	GO:0005509^calcium ion binding^molecular_function;GO:0097206^nephrocyte filtration^biological_process;GO:0015031^protein transport^biological_process;GO:0097017^renal protein absorption^biological_process;GO:0005886^plasma membrane^cellular_component	KOG3714^cubilin (intrinsic factor-cobalamin receptor)^H	PF00431.19^CUB domain	NA	NA	o1013-1032i
gene-SPHA_25241	8.89277	9.38598	9.27872	9.1629	0	0	0	0	9.70056	1.53516e-20	1.10975e-19	XP_017575600.1^PREDICTED: methyltransferase-like protein 7A^36.99%	Q6UX53.2^RecName: Full=Methyltransferase-like protein 7B; Flags: Precursor^33.79%	NA	GO:0008168^methyltransferase activity^molecular_function	COG0500|KOG4300^Hypothetical methyltransferase^Q	PF08241.11^Methyltransferase domain	NA	SignalP-TM	i9-31o41-63i84-106o
gene-SPHA_25300	0	0	0	0	0	5.2185	0	0	-7.6127	0.0258239	0.040263	KOF87205.1^hypothetical protein OCBIM_22017281mg, partial^47.32%	P22063.1^RecName: Full=Contactin-2; AltName: Full=Axonal glycoprotein TAG-1; AltName: Full=Axonin-1; AltName: Full=Transient axonal glycoprotein 1; Short=TAX-1; Flags: Precursor^30.62%	K06760|CNTN2|http://www.genome.jp/dbget-bin/www_bget?ko:K06760	GO:0007409^axonogenesis^biological_process;GO:0007160^cell-matrix adhesion^biological_process;GO:0097090^presynaptic membrane organization^biological_process;GO:0031225^anchored component of membrane^cellular_component;GO:0009986^cell surface^cellular_component;GO:0005886^plasma membrane^cellular_component;GO:0045202^synapse^cellular_component	KOG3513^Immunoglobulin domain^T	PF13927.5^Immunoglobulin domain	NA	NA	o714-736i743-765o770-792i799-821o826-848i850-872o877-899i906-928o932-951i958-980o995-1017i1022-1044o1048-1070i1077-1099o1109-1131i1138-1160o1175-1194i1201-1223o1233-1255i1267-1289o1293-1315i1317-1339o1354-1376i
gene-SPHA_2557	5.703	2.1776	4.58412	4.13163	0	0	0	0	5.06824	0.00189967	0.00357022	XP_013079698.1^PREDICTED: uncharacterized protein LOC106065431^40.0%	NA	NA	NA	NA	PF13408.5^Recombinase zinc beta ribbon domain	NA	NA	NA
gene-SPHA_25630	9.30219	9.34412	9.41734	9.47465	5.42241	6.13282	0	6.20788	3.85173	5.3557e-10	1.96038e-09	KOF99243.1^hypothetical protein OCBIM_22018435mg^80.0%	Q3HNM7.2^RecName: Full=Protein inscuteable homolog; AltName: Full=Minsc^44.38%	NA	GO:0030674^protein binding, bridging^molecular_function;GO:0019904^protein domain specific binding^molecular_function;GO:0008356^asymmetric cell division^biological_process;GO:0030154^cell differentiation^biological_process;GO:0007399^nervous system development^biological_process;GO:0031647^regulation of protein stability^biological_process;GO:0005938^cell cortex^cellular_component;GO:0005886^pla…	NA	PF00514.22^Armadillo/beta-catenin-like repeat	NA	SignalP-TM	o20-42i49-71o421-443i450-472o477-499i506-528o533-555i562-584o599-621i623-645o655-677i689-711o715-737i744-766o776-798i805-827o842-864i871-893o908-930i937-958o
gene-SPHA_25831	6.00841	5.87388	6.08613	6.23859	0	0	0	4.03134	4.10595	2.8679e-06	7.53846e-06	XP_014767492.1^PREDICTED: flocculation protein FLO11-like^65.52%	NA	NA	NA	NA	NA	NA	NA	NA
gene-SPHA_26352	6.6151	4.63882	6.29082	5.67554	0	0	0	0	6.4678	3.63415e-07	1.04388e-06	NA	NA	NA	NA	NA	NA	NA	NA	i166-188o203-225i237-259o264-281i294-316o329-351i358-380o395-417i430-452o462-484i505-527o531-553i591-613o628-650i655-677o692-714i716-738o
gene-SPHA_26365	6.53711	6.63182	6.29082	4.49271	0	3.44383	0	5.1514	2.69046	0.0142694	0.0233707	XP_014778367.1^PREDICTED: FYVE, RhoGEF and PH domain-containing protein 2-like^57.48%	NA	K05723|FGD4|http://www.genome.jp/dbget-bin/www_bget?ko:K05723	NA	NA	NA	NA	NA	i314-336o
gene-SPHA_26407	1.44332	0.811591	1.5949	1.03522	4.15008	5.45354	0	4.80038	-3.97495	6.88547e-05	0.000155834	PIK55880.1^gag-pol polyprotein^72.58%	P20825.1^RecName: Full=Retrovirus-related Pol polyprotein from transposon 297; Includes: RecName: Full=Protease; Includes: RecName: Full=Reverse transcriptase; Includes: RecName: Full=Endonuclease^43.44%	NA	GO:0004190^aspartic-type endopeptidase activity^molecular_function;GO:0004519^endonuclease activity^molecular_function;GO:0003676^nucleic acid binding^molecular_function;GO:0003964^RNA-directed DNA polymerase activity^molecular_function;GO:0015074^DNA integration^biological_process	COG2801|KOG0017^multicellular organismal development^A	PF00078.26^Reverse transcriptase (RNA-dependent DNA polymerase)	NA	NA	NA
gene-SPHA_26460	9.43202	9.79367	9.48908	9.68653	7.80085	7.97347	0	5.55625	2.58669	0.00600327	0.0104583	XP_014772488.1^PREDICTED: uncharacterized protein LOC106870797^48.94%	Q9QZR8.1^RecName: Full=PDZ domain-containing protein 2; AltName: Full=PDZ domain-containing protein 3; AltName: Full=Plakophilin-related armadillo repeat protein-interacting PDZ protein; Contains: RecName: Full=Processed PDZ domain-containing protein 2^37.11%	NA	GO:0007155^cell adhesion^biological_process;GO:0035556^intracellular signal transduction^biological_process;GO:0045177^apical part of cell^cellular_component;GO:0005911^cell-cell junction^cellular_component;GO:0005737^cytoplasm^cellular_component;GO:0005783^endoplasmic reticulum^cellular_component;GO:0005576^extracellular region^cellular_component;GO:0043005^neuron projection^cellular_component;G…	KOG0792|KOG3528^Interleukin 16^T	PF00595.23^PDZ domain (Also known as DHR or GLGF)	NA	NA	NA
gene-SPHA_2650	9.41447	9.88829	9.36966	8.82267	0	4.5884	0	6.20788	4.82863	1.24483e-06	3.38557e-06	XP_014786545.1^PREDICTED: uncharacterized protein LOC106880898^46.77%	NA	NA	NA	NA	PF04784.13^Protein of unknown function, DUF547	NA	NA	NA
gene-SPHA_26576	3.5617	4.56404	4.08009	2.6432	4.92219	6.26227	0	8.58791	-3.1622	0.00941071	0.0158658	XP_012940508.1^PREDICTED: uncharacterized protein LOC101848762^26.93%	P05099.2^RecName: Full=Cartilage matrix protein; AltName: Full=Matrilin-1; Flags: Precursor^25.4%	NA	GO:0005509^calcium ion binding^molecular_function;GO:0005201^extracellular matrix structural constituent^molecular_function;GO:0003429^growth plate cartilage chondrocyte morphogenesis^biological_process;GO:0062023^collagen-containing extracellular matrix^cellular_component;GO:0031012^extracellular matrix^cellular_component;GO:0005615^extracellular space^cellular_component	KOG3544^von Willebrand factor type A domain^W	PF00092.27^von Willebrand factor type A domain	NA	NA	NA
gene-SPHA_26676	5.86985	5.60958	5.74932	6.04007	4.15008	0	0	0	3.83408	5.68959e-05	0.000130061	XP_014777199.1^PREDICTED: uncharacterized protein LOC106874111 isoform X1^54.55%	Q9QUG2.1^RecName: Full=DNA polymerase kappa; AltName: Full=DINB protein; Short=DINP^24.58%	K03511|POLK|http://www.genome.jp/dbget-bin/www_bget?ko:K03511	GO:0003684^damaged DNA binding^molecular_function;GO:0003887^DNA-directed DNA polymerase activity^molecular_function;GO:0046872^metal ion binding^molecular_function;GO:0006974^cellular response to DNA damage stimulus^biological_process;GO:0034644^cellular response to UV^biological_process;GO:0006281^DNA repair^biological_process;GO:0006260^DNA replication^biological_process;GO:0042276^error-prone…	COG0389|KOG2094^Polymerase (DNA directed) kappa^L	PF11799.7^impB/mucB/samB family C-terminal domain	NA	NA	o117-139i168-190o194-216i223-245o249-271i284-301o
gene-SPHA_26700	7.76913	7.49765	7.61658	7.91009	4.15008	0	0	0	5.76328	1.21799e-13	5.81126e-13	XP_014783646.1^PREDICTED: uncharacterized protein LOC106878819^48.9%	NA	NA	NA	NA	NA	NA	NA	NA
gene-SPHA_26788	4.83346	6.05957	5.62191	5.92642	3.76188	4.77353	0	0	2.33688	0.0159164	0.0258373	KOF77173.1^hypothetical protein OCBIM_22032431mg, partial^90.27%	D3ZB51.1^RecName: Full=Protein turtle homolog B; AltName: Full=Immunoglobulin superfamily member 9B; Flags: Precursor^34.85%	NA	GO:0019900^kinase binding^molecular_function;GO:0007156^homophilic cell adhesion via plasma membrane adhesion molecules^biological_process;GO:0007399^nervous system development^biological_process;GO:0097151^positive regulation of inhibitory postsynaptic potential^biological_process;GO:0099560^synaptic membrane adhesion^biological_process;GO:0030054^cell junction^cellular_component;GO:0030425^dend…	NA	PF13927.5^Immunoglobulin domain	NA	NA	NA
gene-SPHA_26813	0	0	0	0	5.27414	3.82533	0	5.1514	-8.84021	3.19324e-05	7.52373e-05	XP_014773224.1^PREDICTED: 5'-nucleotidase-like isoform X1^71.88%	B3A0N5.1^RecName: Full=Apyrase; AltName: Full=ATP-diphosphatase; Short=ADPase; AltName: Full=ATP-diphosphohydrolase; AltName: Full=Adenosine diphosphatase; AltName: Allergen=Tab y 1; Flags: Precursor^45.16%	K19970|NT5E|http://www.genome.jp/dbget-bin/www_bget?ko:K19970	GO:0102490^8-oxo-dGTP phosphohydrolase activity^molecular_function;GO:0005524^ATP binding^molecular_function;GO:0102485^dATP phosphohydrolase activity^molecular_function;GO:0102486^dCTP phosphohydrolase activity^molecular_function;GO:0102491^dGTP phosphohydrolase activity^molecular_function;GO:0102488^dTTP phosphohydrolase activity^molecular_function;GO:0102487^dUTP phosphohydrolase activity^mole…	COG0737|KOG4419^5'-nucleotidase, ecto (CD73)^F	PF02872.17^5'-nucleotidase, C-terminal domain	NA	NA	o71-93i100-122o132-154i161-183o
gene-SPHA_26836	0	6.80094	7.95293	8.03078	0	0	0	0	7.78251	0.000489081	0.00100172	NA	NA	NA	NA	NA	NA	NA	NA	o1010-1032i1039-1061o1071-1093i1100-1122o1126-1148i1155-1177o
gene-SPHA_26840	5.04145	5.03193	4.84725	5.08988	3.22914	0	0	2.27437	3.43739	0.000235712	0.000501172	KOF92980.1^hypothetical protein OCBIM_22005378mg^58.1%	NA	K18407|TDRD5|http://www.genome.jp/dbget-bin/www_bget?ko:K18407	NA	NA	NA	NA	NA	o114-136i143-165o170-192i199-221o236-258i265-287o291-313i320-342o352-374i381-403o418-440i447-469o479-501i818-840o855-877i890-912o935-957i
gene-SPHA_26842	7.32349	7.40641	7.30711	7.62384	3.22914	3.44383	0	0	5.16977	8.62334e-14	4.16362e-13	KOF92978.1^hypothetical protein OCBIM_22005378mg^53.59%	NA	K18407|TDRD5|http://www.genome.jp/dbget-bin/www_bget?ko:K18407	NA	NA	NA	NA	NA	NA
gene-SPHA_26852	5.66858	4.50128	6.11796	6.09647	0	0	0	0	6.2077	6.2529e-07	1.75086e-06	KOF92989.1^hypothetical protein OCBIM_22005385mg^67.48%	NA	K10369|SVIL|http://www.genome.jp/dbget-bin/www_bget?ko:K10369	NA	NA	PF15766.4^Domain of unknown function (DUF4695)	NA	SignalP-TM	i7-29o39-61i81-103o455-477i490-512o522-544i549-571o576-598i605-627o642-664i669-691o
gene-SPHA_26922	0.796524	0	0	0	3.76188	4.12676	0	3.11698	-5.63091	0.00619916	0.010773	NA	NA	NA	NA	NA	PF03125.17^C. elegans Sre G protein-coupled chemoreceptor	NA	SignalP-TM	o55-72i84-106o
gene-SPHA_2698	5.99736	6.26712	5.99764	5.30621	0	0	0	4.58659	3.38713	0.00350628	0.00633175	XP_009054828.1^hypothetical protein LOTGIDRAFT_161254^35.1%	P14184.2^RecName: Full=Lipopolysaccharide cholinephosphotransferase LicD^48.0%	NA	GO:0016740^transferase activity^molecular_function;GO:0009103^lipopolysaccharide biosynthetic process^biological_process	COG3475^licD family^M	PF04991.12^LicD family	NA	SignalP-TM	i13-35o256-278i285-307o
gene-SPHA_26993	8.39358	8.18101	7.91267	8.35016	0	0	0	0	8.72806	1.00365e-16	5.85274e-16	XP_014778533.1^PREDICTED: serine-rich adhesin for platelets-like^23.45%	NA	NA	NA	COG5103|KOG1831^CCR4-NOT transcription complex subunit 1^K	PF00642.23^Zinc finger C-x8-C-x5-C-x3-H type (and similar)	NA	SignalP-TM	i21-43o63-85i258-280o645-667i672-694o699-721i728-747o751-773i780-802o2382-2404i2411-2433o2728-2750i2757-2779o2794-2816i
gene-SPHA_26994	5.21368	4.81687	5.41541	3.34802	3.22914	3.44383	0	0	2.61563	0.0135082	0.022222	NA	NA	NA	NA	NA	PF04028.12^Domain of unknown function (DUF374)	NA	NA	i142-164o
gene-SPHA_27033	7.60226	7.36516	7.54619	7.62191	4.7077	6.13282	0	0	2.95485	0.00556842	0.00974042	XP_014781400.1^PREDICTED: nuclear hormone receptor HR96-like^62.61%	Q24143.1^RecName: Full=Nuclear hormone receptor HR96; Short=dHR96; AltName: Full=Nuclear receptor subfamily 1 group J member 1^55.45%	NA	GO:0000981^DNA-binding transcription factor activity, RNA polymerase II-specific^molecular_function;GO:0004879^nuclear receptor activity^molecular_function;GO:0030374^nuclear receptor transcription coactivator activity^molecular_function;GO:0000977^RNA polymerase II regulatory region sequence-specific DNA binding^molecular_function;GO:0038023^signaling receptor activity^molecular_function;GO:0008…	KOG3575^receptor^K	PF00105.17^Zinc finger, C4 type (two domains)	NA	NA	NA
gene-SPHA_27098	0	0.588259	1.818	1.03522	6.83403	5.65559	0	5.9636	-5.77903	2.6101e-05	6.19735e-05	XP_014787542.1^PREDICTED: sodium-dependent serotonin transporter-like^65.13%	P51905.1^RecName: Full=Sodium-dependent serotonin transporter; AltName: Full=5HT transporter; Short=5HTT; AltName: Full=Cocaine-sensitive serotonin transporter; AltName: Full=dSERT1^59.26%	K05037|SLC6A4|http://www.genome.jp/dbget-bin/www_bget?ko:K05037	GO:0005261^cation channel activity^molecular_function;GO:0046872^metal ion binding^molecular_function;GO:0008504^monoamine transmembrane transporter activity^molecular_function;GO:0051378^serotonin binding^molecular_function;GO:0005335^serotonin:sodium symporter activity^molecular_function;GO:0015844^monoamine transport^biological_process;GO:0006837^serotonin transport^biological_process;GO:00516…	COG0733|KOG3659^transporter^P	PF00209.17^Sodium:neurotransmitter symporter family	NA	SignalP-TM	o35-57i66-88o115-137i150-172o
gene-SPHA_27132	9.44936	9.13591	9.12925	9.44074	6.40549	5.99059	0	6.85967	3.26399	5.71715e-06	1.46116e-05	KOF69034.1^hypothetical protein OCBIM_22005756mg, partial^50.87%	Q8BKF1.1^RecName: Full=DNA-directed RNA polymerase, mitochondrial; Short=MtRPOL; Flags: Precursor^25.65%	K10908|POLRMT, RPO41|http://www.genome.jp/dbget-bin/www_bget?ko:K10908	GO:0003899^DNA-directed 5'-3' RNA polymerase activity^molecular_function;GO:0001018^mitochondrial promoter sequence-specific DNA binding^molecular_function;GO:0043565^sequence-specific DNA binding^molecular_function;GO:0006390^mitochondrial transcription^biological_process;GO:0034245^mitochondrial DNA-directed RNA polymerase complex^cellular_component;GO:0005759^mitochondrial matrix^cellular_comp…	COG5108|KOG1038^DNA-dependent RNA polymerase catalyzes the transcription of DNA into RNA using the four ribonucleoside triphosphates as substrates (By similarity)^K	PF14700.5^DNA-directed RNA polymerase N-terminal	NA	NA	o937-959i966-988o
gene-SPHA_27145	7.12453	6.98993	7.17213	7.10801	4.15008	0	0	4.03134	4.1521	1.66768e-12	7.30736e-12	XP_014778881.1^PREDICTED: alpha-tubulin N-acetyltransferase 1-like, partial^55.79%	Q5FWM1.1^RecName: Full=Alpha-tubulin N-acetyltransferase 1; Short=Alpha-TAT; Short=Alpha-TAT1; Short=TAT; AltName: Full=Acetyltransferase mec-17 homolog^50.26%	K19573|ATAT1, MEC17|http://www.genome.jp/dbget-bin/www_bget?ko:K19573	GO:0050662^coenzyme binding^molecular_function;GO:0004468^lysine N-acetyltransferase activity, acting on acetyl phosphate as donor^molecular_function;GO:0019799^tubulin N-acetyltransferase activity^molecular_function;GO:0071929^alpha-tubulin acetylation^biological_process;GO:0048666^neuron development^biological_process;GO:0070507^regulation of microtubule cytoskeleton organization^biological_pro…	KOG4601^Specifically acetylates 'Lys-40' in alpha-tubulin on the lumenal side of microtubules. May affect microtubule stability and regulate microtubule dynamics. May be involved in neuron development^O	PF05301.10^GNAT acetyltransferase, Mec-17	NA	NA	NA
gene-SPHA_27199	5.75643	5.16946	7.314	4.36994	4.15008	3.82533	0	3.11698	2.81756	0.00396606	0.00709758	XP_009045306.1^hypothetical protein LOTGIDRAFT_230170^32.74%	NA	NA	NA	KOG1219^FAT tumor suppressor homolog^T	PF00028.16^Cadherin domain	NA	SignalP-TM	i7-29o34-56i61-83o87-109i116-135o550-572i579-601o616-638i643-665o680-702i
gene-SPHA_27299	8.78764	8.42241	9.09368	8.81428	5.79314	5.74691	0	3.11698	3.94587	1.69853e-07	5.0537e-07	XP_014773880.1^PREDICTED: probable methyltransferase-like protein 15 homolog isoform X1^64.65%	A0JN95.1^RecName: Full=Probable methyltransferase-like protein 15; AltName: Full=Methyltransferase 5 domain-containing protein 1^50.0%	NA	GO:0071424^rRNA (cytosine-N4-)-methyltransferase activity^molecular_function;GO:0070475^rRNA base methylation^biological_process	COG0275|KOG2782^methyltransferase like 15^M	PF01795.18^MraW methylase family	NA	NA	NA
gene-SPHA_27323	9.74859	9.84709	9.74364	9.57135	7.32341	0	0	0	4.41821	0.0291919	0.045022	XP_014768874.1^PREDICTED: beta-1,3-galactosyltransferase 1-like^50.53%	O54904.2^RecName: Full=Beta-1,3-galactosyltransferase 1; Short=Beta-1,3-GalTase 1; Short=Beta3Gal-T1; Short=Beta3GalT1; AltName: Full=UDP-Gal:betaGlcNAc beta 1,3-galactosyltransferase-I; AltName: Full=UDP-galactose:beta-N-acetyl-glucosamine-beta-1,3-galactosyltransferase 1 >Q7JK24.1 RecName: Full=Beta-1,3-galactosyltransferase 1; Short=Beta-1,3-GalTase 1; Short=Beta3Gal-T1; Short=Beta3GalT1; AltN…	K07819|B3GALT1|http://www.genome.jp/dbget-bin/www_bget?ko:K07819	GO:0008376^acetylgalactosaminyltransferase activity^molecular_function;GO:0047275^glucosaminylgalactosylglucosylceramide beta-galactosyltransferase activity^molecular_function;GO:0008499^UDP-galactose:beta-N-acetylglucosamine beta-1,3-galactosyltransferase activity^molecular_function;GO:0006682^galactosylceramide biosynthetic process^biological_process;GO:0030259^lipid glycosylation^biological_pr…	KOG2287^UDP-Gal betaGlcNAc beta 1,3-galactosyltransferase, polypeptide 1^G	PF01762.20^Galactosyltransferase	GT31	NA	o284-306i
gene-SPHA_27363	0	1.70728	2.18152	0	4.7077	7.68104	0	0	-5.30686	0.023558	0.0370164	ADK38661.1^sensorin^47.62%	NA	NA	NA	NA	PF08187.10^Myoactive tetradecapeptides family	NA	SignalP-TM	o36-55i62-84o
gene-SPHA_27561	0	1.00494	0.589941	0	5.99612	3.82533	0	5.77426	-6.41906	8.18879e-05	0.000183857	XP_014788195.1^PREDICTED: meiotic recombination protein DMC1/LIM15 homolog^90.61%	Q14565.2^RecName: Full=Meiotic recombination protein DMC1/LIM15 homolog^80.58%	K10872|DMC1|http://www.genome.jp/dbget-bin/www_bget?ko:K10872	GO:0005524^ATP binding^molecular_function;GO:0003677^DNA binding^molecular_function;GO:0008094^DNA-dependent ATPase activity^molecular_function;GO:0003690^double-stranded DNA binding^molecular_function;GO:0000150^recombinase activity^molecular_function;GO:0003697^single-stranded DNA binding^molecular_function;GO:0000730^DNA recombinase assembly^biological_process;GO:0007292^female gamete generati…	COG0468|KOG1433^DMC1 dosage suppressor of mck1 homolog, meiosis-specific homologous recombination (yeast)^L	PF08423.10^Rad51	NA	NA	NA
gene-SPHA_27627	8.13834	9.16593	8.67752	8.16079	3.22914	5.3408	0	5.43351	4.08014	7.905e-09	2.64462e-08	XP_014782333.1^PREDICTED: polycomb protein Scm-like isoform X4^82.47%	Q8K214.1^RecName: Full=Polycomb protein SCMH1; AltName: Full=Sex comb on midleg homolog 1^36.45%	K11461|SCMH1|http://www.genome.jp/dbget-bin/www_bget?ko:K11461	GO:0009952^anterior/posterior pattern specification^biological_process;GO:0006338^chromatin remodeling^biological_process;GO:0016458^gene silencing^biological_process;GO:0045892^negative regulation of transcription, DNA-templated^biological_process;GO:0007283^spermatogenesis^biological_process;GO:0010369^chromocenter^cellular_component;GO:0005634^nucleus^cellular_component	KOG3766^Protein of unknown function (DUF3588)^K	PF02820.17^mbt repeat	NA	NA	NA
gene-SPHA_27776	8.68375	5.60212	6.53042	8.34435	3.22914	3.82533	0	3.11698	4.87691	3.59669e-07	1.03354e-06	XP_014769593.1^PREDICTED: plexin-A4-like isoform X2^69.88%	Q2IBC0.1^RecName: Full=Hepatocyte growth factor receptor; Short=HGF receptor; AltName: Full=HGF/SF receptor; AltName: Full=Proto-oncogene c-Met; AltName: Full=Scatter factor receptor; Short=SF receptor; AltName: Full=Tyrosine-protein kinase Met; Flags: Precursor^28.79%	K06820|PLXNA|http://www.genome.jp/dbget-bin/www_bget?ko:K06820	GO:0005524^ATP binding^molecular_function;GO:0004714^transmembrane receptor protein tyrosine kinase activity^molecular_function;GO:0050918^positive chemotaxis^biological_process;GO:2001028^positive regulation of endothelial cell chemotaxis^biological_process;GO:0071526^semaphorin-plexin signaling pathway^biological_process;GO:0007169^transmembrane receptor protein tyrosine kinase signaling pathwa…	KOG1095|KOG3610^macrophage stimulating 1 receptor (c-met-related tyrosine kinase)^T	PF07714.16^Protein tyrosine kinase	NA	NA	i290-312o327-358i365-387o402-424i429-451o455-474i481-503o513-535i542-564o574-596i603-625o640-662i669-688o692-714i721-740o745-767i774-796o811-833i840-862o877-899i906-928o932-954i961-983o988-1007i1014-1036o1040-1062i1069-1091o1106-1128i1135-1157o1172-1194i1201-1223o1233-1255i1257-1279o1283-1305i1307-1329o1339-1361i1366-1388o1403-1425i1882-1904o
gene-SPHA_27906	13.1618	13.3215	13.0096	13.0916	0	0	0	0	13.6621	3.76257e-40	6.09174e-39	EKC39456.1^Uncharacterized protein C3orf20^62.9%	NA	NA	NA	NA	NA	NA	NA	i365-384o404-426i431-453o463-485i
gene-SPHA_28030	3.6205	6.01534	4.354	5.04473	3.22914	0	0	0	4.03434	0.00355241	0.00640768	XP_014775137.1^PREDICTED: tyrosine-protein kinase Mer-like isoform X1^41.69%	Q9VBW3.2^RecName: Full=Tyrosine kinase receptor Cad96Ca; AltName: Full=Cadherin-96Ca; AltName: Full=Tyrosine kinase receptor HD-14; Flags: Precursor^31.52%	K12378|TOR|http://www.genome.jp/dbget-bin/www_bget?ko:K12378	GO:0005524^ATP binding^molecular_function;GO:0005509^calcium ion binding^molecular_function;GO:0004713^protein tyrosine kinase activity^molecular_function;GO:0004714^transmembrane receptor protein tyrosine kinase activity^molecular_function;GO:0016339^calcium-dependent cell-cell adhesion via plasma membrane cell adhesion molecules^biological_process;GO:0007030^Golgi organization^biological_proces…	COG0515|KOG0200^kinase receptor^T	PF07714.16^Protein tyrosine kinase	NA	SignalP-TM	i47-69o89-111i124-146o
gene-SPHA_2814	4.92962	3.86717	5.40685	4.44137	0	0	0	0	5.22888	6.16194e-05	0.000140268	XP_014777431.1^PREDICTED: coiled-coil domain-containing protein 125-like^47.93%	Q86Z20.2^RecName: Full=Coiled-coil domain-containing protein 125; AltName: Full=Protein kenae^27.81%	NA	GO:0090630^activation of GTPase activity^biological_process;GO:2000146^negative regulation of cell motility^biological_process;GO:0035024^negative regulation of Rho protein signal transduction^biological_process;GO:0005737^cytoplasm^cellular_component	NA	PF09789.8^Uncharacterized coiled-coil protein (DUF2353)	NA	NA	NA
gene-SPHA_28327	5.24205	5.20927	5.53026	5.07873	0	0	0	0	5.74857	2.93549e-07	8.52391e-07	XP_018644951.1^choline/ethanolamine kinase, putative^42.25%	NA	NA	NA	COG2801|KOG0017^multicellular organismal development^A	NA	NA	NA	NA
gene-SPHA_28636	8.19869	8.02524	8.20959	7.94122	0	2.92368	0	5.66937	4.26853	1.29391e-05	3.17362e-05	XP_014777582.1^PREDICTED: zinc finger protein 236-like isoform X3^45.07%	Q12531.1^RecName: Full=Zinc finger protein YPR015C^45.9%	NA	GO:0046872^metal ion binding^molecular_function;GO:0003676^nucleic acid binding^molecular_function	COG5048|KOG1721^ZnF_C2H2^K	PF13465.5^Zinc-finger double domain	GT1	SignalP-TM	NA
gene-SPHA_28760	0	7.56056	7.86813	0	0	0	0	0	7.22713	0.0270627	0.0420089	XP_014790108.1^PREDICTED: zinc finger protein 239-like^36.64%	NA	NA	NA	NA	PF00377.17^Prion/Doppel alpha-helical domain	NA	NA	o251-273i278-300o315-337i349-371o381-403i408-430o435-457i
gene-SPHA_28867	8.82484	9.08399	8.43796	8.55223	5.55685	5.99059	0	0	3.97175	8.01399e-05	0.00018019	KOF78597.1^hypothetical protein OCBIM_22030542mg, partial^53.61%	Q9Z301.1^RecName: Full=Period circadian protein homolog 2; Short=rPER2; AltName: Full=Circadian clock protein PERIOD 2^23.04%	NA	GO:0003713^transcription coactivator activity^molecular_function;GO:0001222^transcription corepressor binding^molecular_function;GO:0008134^transcription factor binding^molecular_function;GO:0000976^transcription regulatory region sequence-specific DNA binding^molecular_function;GO:0032922^circadian regulation of gene expression^biological_process;GO:0097167^circadian regulation of translation^bi…	KOG3753^an increase in PER dosage leads to shortened circadian rhythms and a decrease leads to lengthened circadian rhythms. Essential for the circadian rhythmicity of locomotor activity, eclosion behavior, and for the rhythmic component of the male courtship song that originates in the thoracic nervous system. The biological cycle depends on the rhythmic formation and nuclear localization of the…	PF14598.5^PAS domain	NA	NA	NA
gene-SPHA_28949	4.75689	2.09501	5.38085	5.8628	0	0	0	0	5.5021	0.000635875	0.00128067	AAA16612.1^intermediate filament protein^52.36%	P22488.2^RecName: Full=Non-neuronal cytoplasmic intermediate filament protein; Short=IF^28.6%	NA	GO:0005198^structural molecule activity^molecular_function;GO:0005737^cytoplasm^cellular_component;GO:0005882^intermediate filament^cellular_component	KOG0977^Lamin A C^DY	PF00038.20^Intermediate filament protein	NA	NA	NA
gene-SPHA_29017	8.06083	7.96111	7.64234	8.1192	4.15008	2.92368	0	4.33552	4.56221	6.35431e-19	4.20779e-18	XP_014774268.1^PREDICTED: probable arginine--tRNA ligase, mitochondrial^50.55%	Q0P5H7.1^RecName: Full=Probable arginine--tRNA ligase, mitochondrial; AltName: Full=Arginyl-tRNA synthetase; Short=ArgRS; Flags: Precursor^40.71%	K01887|RARS, argS|http://www.genome.jp/dbget-bin/www_bget?ko:K01887	GO:0004814^arginine-tRNA ligase activity^molecular_function;GO:0005524^ATP binding^molecular_function;GO:0006420^arginyl-tRNA aminoacylation^biological_process;GO:0032543^mitochondrial translation^biological_process;GO:0005759^mitochondrial matrix^cellular_component;GO:0005739^mitochondrion^cellular_component	COG0018|KOG1195^arginyl-tRNA synthetase 2, mitochondrial^J	PF00750.18^tRNA synthetases class I (R)	NA	NA	NA
gene-SPHA_29030	6.60422	6.572	6.229	5.90131	0	3.82533	0	0	4.4528	7.08959e-07	1.97262e-06	KOF92201.1^hypothetical protein OCBIM_22007068mg, partial^86.08%	E9PV86.1^RecName: Full=Multiple C2 and transmembrane domain-containing protein 1^51.8%	NA	GO:0005509^calcium ion binding^molecular_function;GO:0030336^negative regulation of cell migration^biological_process;GO:0045806^negative regulation of endocytosis^biological_process;GO:1902883^negative regulation of response to oxidative stress^biological_process;GO:0030054^cell junction^cellular_component;GO:0005789^endoplasmic reticulum membrane^cellular_component;GO:0016021^integral component…	NA	PF00168.29^C2 domain	NA	NA	i287-309o
gene-SPHA_29326	9.8473	10.0291	10.0779	10.0752	5.79314	7.1225	0	5.29934	4.14637	6.14608e-08	1.90077e-07	KOF80928.1^hypothetical protein OCBIM_22027213mg^79.98%	Q80U58.2^RecName: Full=Pumilio homolog 2^46.12%	K17943|PUM|http://www.genome.jp/dbget-bin/www_bget?ko:K17943	GO:0035198^miRNA binding^molecular_function;GO:0003730^mRNA 3'-UTR binding^molecular_function;GO:0003723^RNA binding^molecular_function;GO:2000637^positive regulation of gene silencing by miRNA^biological_process;GO:1900246^positive regulation of RIG-I signaling pathway^biological_process;GO:0010608^posttranscriptional regulation of gene expression^biological_process;GO:0035196^production of miRN…	COG5099|KOG1488^pumilio homolog^J	PF00806.18^Pumilio-family RNA binding repeat	NA	NA	NA
gene-SPHA_2951	3.83435	3.98652	4.44046	5.39884	0	0	0	0	5.00347	0.000239251	0.000508314	XP_014790209.1^PREDICTED: uncharacterized protein LOC106883629^48.17%	Q9Y6N9.3^RecName: Full=Harmonin; AltName: Full=Antigen NY-CO-38/NY-CO-37; AltName: Full=Autoimmune enteropathy-related antigen AIE-75; AltName: Full=Protein PDZ-73; AltName: Full=Renal carcinoma antigen NY-REN-3; AltName: Full=Usher syndrome type-1C protein^25.59%	NA	GO:0051015^actin filament binding^molecular_function;GO:0030507^spectrin binding^molecular_function;GO:0051017^actin filament bundle assembly^biological_process;GO:1904970^brush border assembly^biological_process;GO:0034622^cellular protein-containing complex assembly^biological_process;GO:0050957^equilibrioception^biological_process;GO:0000086^G2/M transition of mitotic cell cycle^biological_pro…	NA	PF00595.23^PDZ domain (Also known as DHR or GLGF)	NA	SignalP-TM	i20-42o
gene-SPHA_29602	7.09373	7.16967	7.14406	7.23655	0	0	0	0	7.66332	2.21836e-13	1.03773e-12	XP_014776335.1^PREDICTED: uncharacterized protein LOC106873469^51.77%	P34473.3^RecName: Full=Uncharacterized protein F58A4.6^36.3%	NA	NA	NA	PF16065.4^Domain of unknown function (DUF4807)	NA	NA	NA
gene-SPHA_29662	9.30556	9.54513	9.24127	9.18518	5.55685	7.25284	0	6.04971	3.27728	3.57607e-05	8.37679e-05	XP_014770983.1^PREDICTED: ATP-dependent RNA helicase cgh-1-like^91.84%	P54823.1^RecName: Full=Probable ATP-dependent RNA helicase DDX6; AltName: Full=ATP-dependent RNA helicase p54; AltName: Full=DEAD box protein 6; AltName: Full=Oncogene RCK homolog^73.9%	K12614|DDX6, RCK, DHH1|http://www.genome.jp/dbget-bin/www_bget?ko:K12614	GO:0005524^ATP binding^molecular_function;GO:0004386^helicase activity^molecular_function;GO:0019904^protein domain specific binding^molecular_function;GO:0003723^RNA binding^molecular_function;GO:0033962^cytoplasmic mRNA processing body assembly^biological_process;GO:0045665^negative regulation of neuron differentiation^biological_process;GO:0048515^spermatid differentiation^biological_process;G…	KOG0326^DEAD (Asp-Glu-Ala-Asp) box helicase 6^A	PF00270.28^DEAD/DEAH box helicase	NA	NA	NA
gene-SPHA_29684	9.80949	10.0621	9.65149	9.94682	0	0	0	0	10.3856	1.41341e-23	1.1738e-22	XP_014781586.1^PREDICTED: cytoplasmic polyadenylation element-binding protein 3-like isoform X2^62.73%	NA	K02602|CPEB, ORB|http://www.genome.jp/dbget-bin/www_bget?ko:K02602	NA	NA	PF15433.5^Mitochondrial 28S ribosomal protein S31	NA	NA	NA
gene-SPHA_29958	6.27413	5.70316	5.7628	5.88218	0	3.44383	0	0	4.41558	3.81579e-06	9.91921e-06	AAB52920.1^Na/Ca exchanger^73.75%	P70414.1^RecName: Full=Sodium/calcium exchanger 1; AltName: Full=Na(+)/Ca(2+)-exchange protein 1; AltName: Full=Solute carrier family 8 member 1; Flags: Precursor^48.83%	K05849|SLC8A, NCX|http://www.genome.jp/dbget-bin/www_bget?ko:K05849	GO:0030506^ankyrin binding^molecular_function;GO:0005509^calcium ion binding^molecular_function;GO:0005432^calcium:sodium antiporter activity^molecular_function;GO:0086038^calcium:sodium antiporter activity involved in regulation of cardiac muscle cell membrane potential^molecular_function;GO:0005516^calmodulin binding^molecular_function;GO:0008092^cytoskeletal protein binding^molecular_function;…	KOG1306^Rapidly transports Ca(2 ) during excitation-contraction coupling. Ca(2 ) is extruded from the cell during relaxation so as to prevent overloading of intracellular stores^W	PF01699.23^Sodium/calcium exchanger protein	NA	SignalP-TM	i7-29o171-193i257-279o294-316i336-355o365-387i410-429o
gene-SPHA_29960	6.46674	6.92566	6.7763	7.35226	0	5.3408	0	2.27437	3.41521	0.00127237	0.00246173	KOF85505.1^hypothetical protein OCBIM_22020212mg^83.51%	O02811.2^RecName: Full=Phosphatidylinositol 4-kinase alpha; Short=PI4-kinase alpha; Short=PI4K-alpha; Short=PtdIns-4-kinase alpha^37.45%	K00888|PI4KA|http://www.genome.jp/dbget-bin/www_bget?ko:K00888	GO:0004430^1-phosphatidylinositol 4-kinase activity^molecular_function;GO:0005524^ATP binding^molecular_function;GO:0046854^phosphatidylinositol phosphorylation^biological_process;GO:0048015^phosphatidylinositol-mediated signaling^biological_process;GO:0005737^cytoplasm^cellular_component;GO:0030660^Golgi-associated vesicle membrane^cellular_component;GO:0016020^membrane^cellular_component;GO:000…	COG5032|KOG0902|KOG4317^Phosphoinositide 3-kinase family, accessory domain (PIK domain)^T	NA	NA	NA	NA
gene-SPHA_30031	4.56063	3.50084	4.98019	5.14441	0	0	0	0	5.12397	0.000121467	0.000267281	XP_012403105.2^LOW QUALITY PROTEIN: dimethylaniline monooxygenase^29.08%	Q01740.3^RecName: Full=Dimethylaniline monooxygenase^32.6%	K00485|FMO|http://www.genome.jp/dbget-bin/www_bget?ko:K00485	GO:0050660^flavin adenine dinucleotide binding^molecular_function;GO:0004497^monooxygenase activity^molecular_function;GO:0004499^N,N-dimethylaniline monooxygenase activity^molecular_function;GO:0050661^NADP binding^molecular_function;GO:0017144^drug metabolic process^biological_process;GO:0070995^NADPH oxidation^biological_process;GO:0006082^organic acid metabolic process^biological_process;GO:0…	COG2072|KOG1399^Dimethylaniline monooxygenase (N-oxide-forming)^Q	PF00743.18^Flavin-binding monooxygenase-like	NA	NA	o276-298i409-428o
gene-SPHA_30072	4.67603	4.72374	4.2039	4.4061	0	0	0	0	4.96478	3.1476e-05	7.41867e-05	KOF72891.1^hypothetical protein OCBIM_22038697mg^73.04%	Q5SGD7.1^RecName: Full=Connector enhancer of kinase suppressor of ras 3; Short=Connector enhancer of KSR 3; AltName: Full=CNK homolog protein 3; Short=CNK3; AltName: Full=Maguin-like protein; AltName: Full=Parturition-related protein 4^40.36%	K17536|CNKSR2, KSR2|http://www.genome.jp/dbget-bin/www_bget?ko:K17536	GO:0070373^negative regulation of ERK1 and ERK2 cascade^biological_process;GO:0033137^negative regulation of peptidyl-serine phosphorylation^biological_process;GO:2000651^positive regulation of sodium ion transmembrane transporter activity^biological_process;GO:0010765^positive regulation of sodium ion transport^biological_process;GO:0016324^apical plasma membrane^cellular_component;GO:0005737^cy…	KOG1738^Probably involved in transepithelial sodium transport. Regulates aldosterone-induced and ENaC-mediated sodium transport possibly through regulation of the ERK pathway^T	PF10534.8^Connector enhancer of kinase suppressor of ras	NA	NA	NA
gene-SPHA_30139	4.61948	4.66769	4.64364	4.49271	0	0	0	0	5.05861	1.18497e-05	2.92114e-05	NA	NA	NA	NA	NA	PF00089.25^Trypsin	NA	SignalP-TM	o59-81i88-110o114-136i
gene-SPHA_30211	8.73288	8.45174	8.59699	8.51132	3.22914	4.93758	0	6.2809	3.7228	2.35123e-06	6.22206e-06	XP_014782879.1^PREDICTED: serine/threonine/tyrosine-interacting protein-like isoform X1^59.38%	Q5U593.1^RecName: Full=Serine/threonine/tyrosine-interacting protein B^62.22%	K18042|STYX|http://www.genome.jp/dbget-bin/www_bget?ko:K18042	GO:0008138^protein tyrosine/serine/threonine phosphatase activity^molecular_function	COG2453|KOG1716^DSPc^V	PF00782.19^Dual specificity phosphatase, catalytic domain	NA	NA	NA
gene-SPHA_30533	7.19394	7.70156	7.78135	7.78353	5.55685	4.12676	0	4.98654	3.09707	2.14157e-07	6.30678e-07	XP_014782437.1^PREDICTED: dipeptidyl peptidase 4-like isoform X4^64.24%	P22411.3^RecName: Full=Dipeptidyl peptidase 4; AltName: Full=Dipeptidyl peptidase IV; Short=DPP IV; AltName: Full=T-cell activation antigen CD26; AltName: CD_antigen=CD26; Contains: RecName: Full=Dipeptidyl peptidase 4 membrane form; AltName: Full=Dipeptidyl peptidase IV membrane form; Contains: RecName: Full=Dipeptidyl peptidase 4 soluble form; AltName: Full=Dipeptidyl peptidase IV soluble form^…	K01278|DPP4|http://www.genome.jp/dbget-bin/www_bget?ko:K01278	GO:0008239^dipeptidyl-peptidase activity^molecular_function;GO:0002020^protease binding^molecular_function;GO:0042803^protein homodimerization activity^molecular_function;GO:0004252^serine-type endopeptidase activity^molecular_function;GO:0005102^signaling receptor binding^molecular_function;GO:0007155^cell adhesion^biological_process;GO:0043542^endothelial cell migration^biological_process;GO:00…	COG1506|KOG2100^Dipeptidyl-peptidase 4^O	PF00930.20^Dipeptidyl peptidase IV (DPP IV) N-terminal region	CE10	NA	NA
gene-SPHA_30561	6.97198	7.18222	7.17717	7.25649	4.15008	2.10229	0	0	4.8869	3.4722e-12	1.48863e-11	XP_022342815.1^uncharacterized protein LOC111136338 isoform X2^29.48%	NA	K19361|TCTN2|http://www.genome.jp/dbget-bin/www_bget?ko:K19361	NA	NA	PF07773.10^Protein of unknown function (DUF1619)	NA	SignalP-TM	i7-25o40-62i69-91o950-969i
gene-SPHA_30593	6.41784	6.24814	6.52252	6.26836	3.76188	5.5581	0	0	2.44733	0.0182606	0.0293258	XP_013408487.1^transmembrane protein 232 isoform X1^45.79%	NA	NA	NA	NA	PF15877.4^Transmembrane protein family 232	NA	NA	o347-369i
gene-SPHA_30594	6.51791	6.2143	6.83493	6.49088	0	5.83279	0	2.27437	2.58149	0.0318027	0.0486131	XP_022328646.1^transmembrane protein 232-like^38.13%	NA	NA	NA	NA	PF15877.4^Transmembrane protein family 232	NA	NA	NA
gene-SPHA_30726	1.78926	1.81441	1.33088	1.20901	4.45567	6.64121	0	6.59911	-4.79361	6.50401e-06	1.6519e-05	XP_014786516.1^PREDICTED: clarin-2-like^47.55%	NA	NA	NA	NA	PF06653.10^Tight junction protein, Claudin-like	NA	SignalP-TM	o36-58i71-93o122-144i
gene-SPHA_30731	5.60447	5.86768	5.89728	5.75479	0	4.77353	0	4.03134	2.32491	0.00588647	0.0102637	XP_021352880.1^M-phase inducer phosphatase 1-like isoform X1^56.72%	NA	K06645|CDC25A|http://www.genome.jp/dbget-bin/www_bget?ko:K06645	NA	NA	PF09172.10^Domain of unknown function (DUF1943)	NA	NA	o70-92i105-127o142-164i171-193o208-230i237-259o269-291i
gene-SPHA_30735	7.68208	9.61857	7.01195	7.28347	0	0	0	0	8.8248	2.01751e-11	8.22026e-11	XP_014780669.1^PREDICTED: zinc finger protein Xfin-like^37.17%	NA	K09228|KRAB|http://www.genome.jp/dbget-bin/www_bget?ko:K09228	NA	NA	PF00096.25^Zinc finger, C2H2 type	NA	NA	o1241-1263i1268-1290o
gene-SPHA_30755	8.51673	8.39678	8.54232	8.38907	6.17403	6.86154	0	6.48011	2.35189	0.00154578	0.00295149	KOF72531.1^hypothetical protein OCBIM_22039343mg, partial^70.71%	Q6DFV1.2^RecName: Full=Condensin-2 complex subunit G2; AltName: Full=Chromosome-associated protein G2; Short=CAP-G2; AltName: Full=Leucine zipper protein 5; AltName: Full=More than blood protein; AltName: Full=Non-SMC condensin II complex subunit G2^27.46%	K11492|NCAPG2, LUZP5|http://www.genome.jp/dbget-bin/www_bget?ko:K11492	GO:0043425^bHLH transcription factor binding^molecular_function;GO:0035064^methylated histone binding^molecular_function;GO:0098772^molecular function regulator^molecular_function;GO:0007049^cell cycle^biological_process;GO:0051301^cell division^biological_process;GO:0030261^chromosome condensation^biological_process;GO:0030218^erythrocyte differentiation^biological_process;GO:0001833^inner cell …	KOG1949^non-SMC condensin II complex, subunit G2^S	PF12422.7^Condensin II non structural maintenance of chromosomes subunit	NA	NA	NA
gene-SPHA_30766	9.25425	9.14235	9.32206	9.30072	7.56593	6.32289	0	7.85344	2.29554	0.00870513	0.0147644	XP_014780930.1^PREDICTED: phospholipase DDHD1-like^70.8%	O46606.1^RecName: Full=Phospholipase DDHD1; AltName: Full=DDHD domain-containing protein 1; AltName: Full=Phosphatidic acid-preferring phospholipase A1; Short=PA-PLA1^46.43%	K13619|DDHD1|http://www.genome.jp/dbget-bin/www_bget?ko:K13619	GO:0046872^metal ion binding^molecular_function;GO:0004620^phospholipase activity^molecular_function;GO:0016042^lipid catabolic process^biological_process;GO:0005737^cytoplasm^cellular_component	KOG2308^DDHD domain^IU	PF02862.16^DDHD domain	NA	NA	o759-781i
gene-SPHA_30804	0	0	0	0	0	6.13282	0	0	-8.54179	0.0120025	0.0199307	NA	NA	NA	NA	NA	PF04642.11^Protein of unknown function, DUF601	NA	NA	i115-137o152-174i
gene-SPHA_30811	0	0	0	0	0	6.32289	0	0	-8.7339	0.0101651	0.0170623	XP_025084290.1^armadillo repeat-containing protein 4-like isoform X3^37.61%	Q5T2S8.1^RecName: Full=Armadillo repeat-containing protein 4^41.67%	NA	GO:0003341^cilium movement^biological_process;GO:0007368^determination of left/right symmetry^biological_process;GO:0036158^outer dynein arm assembly^biological_process;GO:0003356^regulation of cilium beat frequency^biological_process;GO:0005930^axoneme^cellular_component;GO:0097546^ciliary base^cellular_component	KOG0167^Armadillo repeat containing 4^U	NA	NA	NA	i109-131o135-157i164-186o
gene-SPHA_30874	7.95484	8.25895	8.13377	8.01038	5.67983	0	0	4.58659	3.91431	3.61876e-05	8.47398e-05	XP_014768480.1^PREDICTED: endonuclease G, mitochondrial-like^71.97%	O08600.1^RecName: Full=Endonuclease G, mitochondrial; Short=Endo G; Flags: Precursor^49.12%	K01173|ENDOG|http://www.genome.jp/dbget-bin/www_bget?ko:K01173	GO:0004536^deoxyribonuclease activity^molecular_function;GO:0004519^endonuclease activity^molecular_function;GO:0004521^endoribonuclease activity^molecular_function;GO:0004529^exodeoxyribonuclease activity^molecular_function;GO:0046872^metal ion binding^molecular_function;GO:0003676^nucleic acid binding^molecular_function;GO:0000014^single-stranded DNA endodeoxyribonuclease activity^molecular_fun…	COG1864|KOG3721^Endonuclease G^F	PF01223.22^DNA/RNA non-specific endonuclease	NA	NA	NA
gene-SPHA_30881	6.66485	5.77787	6.27679	6.10199	0	4.37597	0	0	3.81187	0.000234539	0.000498828	XP_014785591.1^PREDICTED: calpain-A-like^75.12%	P97571.1^RecName: Full=Calpain-1 catalytic subunit; AltName: Full=Calcium-activated neutral proteinase 1; Short=CANP 1; AltName: Full=Calpain mu-type; AltName: Full=Calpain-1 large subunit; AltName: Full=Micromolar-calpain; Short=muCANP^40.99%	K08585|CAPNN|http://www.genome.jp/dbget-bin/www_bget?ko:K08585	GO:0005509^calcium ion binding^molecular_function;GO:0004198^calcium-dependent cysteine-type endopeptidase activity^molecular_function;GO:0008092^cytoskeletal protein binding^molecular_function;GO:0019899^enzyme binding^molecular_function;GO:0007568^aging^biological_process;GO:0007420^brain development^biological_process;GO:0070301^cellular response to hydrogen peroxide^biological_process;GO:0030…	KOG0045^calpain_III^OT	PF00648.20^Calpain family cysteine protease	NA	NA	o138-160i162-184o
gene-SPHA_30976	7.57092	8.09994	7.85245	7.78696	4.7077	2.10229	0	2.27437	4.89079	4.212e-15	2.2305e-14	XP_013069806.1^PREDICTED: LOW QUALITY PROTEIN: echinoderm microtubule-associated protein-like 6^65.85%	Q6ZMW3.2^RecName: Full=Echinoderm microtubule-associated protein-like 6; Short=EMAP-6; AltName: Full=Echinoderm microtubule-associated protein-like 5-like^59.14%	K18598|EML6|http://www.genome.jp/dbget-bin/www_bget?ko:K18598	GO:0008017^microtubule binding^molecular_function;GO:0005737^cytoplasm^cellular_component;GO:0005874^microtubule^cellular_component;GO:0015630^microtubule cytoskeleton^cellular_component	COG2319|KOG2106^Echinoderm microtubule associated protein like^S	PF00400.31^WD domain, G-beta repeat	NA	NA	NA
gene-SPHA_30979	5.26066	5.15934	4.58412	5.69028	0	0	0	3.11698	4.25011	0.000270681	0.000571564	RDD43024.1^hypothetical protein TrispH2_004073^36.78%	NA	NA	NA	KOG3544^Collagen, type VI, alpha 2^W	NA	NA	NA	o252-274i281-303o
gene-SPHA_30986	5.27903	4.96374	5.56916	5.66066	0	0	0	0	5.86986	2.70447e-07	7.88551e-07	XP_014779437.1^PREDICTED: peroxisomal NADH pyrophosphatase NUDT12-like^53.57%	Q4R7L8.1^RecName: Full=Peroxisomal NADH pyrophosphatase NUDT12; AltName: Full=Nucleoside diphosphate-linked moiety X motif 12; Short=Nudix motif 12^34.46%	K03426|E3.6.1.22, NUDT12, nudC|http://www.genome.jp/dbget-bin/www_bget?ko:K03426	GO:0046872^metal ion binding^molecular_function;GO:0000210^NAD+ diphosphatase activity^molecular_function;GO:0005777^peroxisome^cellular_component	COG2816|KOG0504|KOG3084^Nudix (Nucleoside diphosphate linked moiety X)-type motif 12^L	PF00293.27^NUDIX domain	NA	NA	NA
gene-SPHA_31188	6.53711	6.96979	6.90046	6.52004	0	4.93758	0	5.29934	2.62513	0.00529649	0.0092947	XP_014770936.1^PREDICTED: uncharacterized protein LOC106869635 isoform X1^59.08%	A9JTP3.1^RecName: Full=Baculoviral IAP repeat-containing protein 7; AltName: Full=E3 ubiquitin-protein ligase EIAP; AltName: Full=Embryonic/Egg IAP; Short=EIAP/XLX; AltName: Full=RING-type E3 ubiquitin transferase BIRC7^52.73%	K16060|BIRC2_3|http://www.genome.jp/dbget-bin/www_bget?ko:K16060	GO:0043027^cysteine-type endopeptidase inhibitor activity involved in apoptotic process^molecular_function;GO:0046872^metal ion binding^molecular_function;GO:0061630^ubiquitin protein ligase activity^molecular_function;GO:1990001^inhibition of cysteine-type endopeptidase activity involved in apoptotic process^biological_process;GO:0007275^multicellular organism development^biological_process;GO:0…	KOG1101^inhibitor of apoptosis^D	PF00653.20^Inhibitor of Apoptosis domain	NA	NA	NA
gene-SPHA_31206	5.25139	5.98125	2.87082	2.51663	0	0	0	0	5.29694	0.00207535	0.00387717	KOF97870.1^hypothetical protein OCBIM_22028138mg, partial^50.0%	Q9QXX0.1^RecName: Full=Protein jagged-1; Short=Jagged1; AltName: CD_antigen=CD339; Flags: Precursor^43.86%	NA	GO:0005509^calcium ion binding^molecular_function;GO:0005112^Notch binding^molecular_function;GO:0005543^phospholipid binding^molecular_function;GO:0048018^receptor ligand activity^molecular_function;GO:0009887^animal organ morphogenesis^biological_process;GO:0035909^aorta morphogenesis^biological_process;GO:0001974^blood vessel remodeling^biological_process;GO:0043010^camera-type eye development…	KOG1217^Notch ligand involved in the mediation of Notch signaling (By similarity)^S	PF00008.26^EGF-like domain	NA	SignalP-TM	i7-29o
gene-SPHA_3121	0.796524	0	0	0	0	3.82533	0	5.9636	-6.65456	0.0139759	0.0229326	KOF84516.1^hypothetical protein OCBIM_22021939mg^73.33%	O02835.2^RecName: Full=Neuropeptide Y receptor type 1; Short=NPY1-R^23.77%	NA	GO:0001602^pancreatic polypeptide receptor activity^molecular_function;GO:0016021^integral component of membrane^cellular_component;GO:0005886^plasma membrane^cellular_component	KOG3656^7 transmembrane receptor (rhodopsin family)^T	PF00001.20^7 transmembrane receptor (rhodopsin family)	NA	SignalP-TM	i7-26o67-89i164-181o201-220i
gene-SPHA_31238	10.3486	10.2065	10.3035	10.4468	6.98477	7.99226	0	7.59165	3.16775	0.000185211	0.000398902	XP_014778585.1^PREDICTED: uncharacterized protein LOC106875113 isoform X1^67.26%	NA	NA	NA	KOG4441^Intracisternal A particle-promoted polypeptide^T	PF00651.30^BTB/POZ domain	NA	NA	NA
gene-SPHA_31249	5.86378	0	5.44917	5.23764	0	0	0	0	5.60588	0.0187972	0.030078	XP_014785499.1^PREDICTED: uncharacterized protein LOC106880168^35.36%	NA	NA	NA	NA	PF01392.21^Fz domain	NA	NA	i94-116o692-711i738-760o764-786i793-815o825-847i
gene-SPHA_31328	6.9377	5.41903	6.75958	7.35226	0	0	0	0	7.27016	2.15536e-09	7.54883e-09	XP_014790785.1^PREDICTED: MAM and LDL-receptor class A domain-containing protein 2-like^31.57%	O15393.3^RecName: Full=Transmembrane protease serine 2; AltName: Full=Serine protease 10; Contains: RecName: Full=Transmembrane protease serine 2 non-catalytic chain; Contains: RecName: Full=Transmembrane protease serine 2 catalytic chain; Flags: Precursor^28.08%	K09614|CORIN|http://www.genome.jp/dbget-bin/www_bget?ko:K09614	GO:0005044^scavenger receptor activity^molecular_function;GO:0004252^serine-type endopeptidase activity^molecular_function;GO:0008236^serine-type peptidase activity^molecular_function;GO:0046598^positive regulation of viral entry into host cell^biological_process;GO:0016540^protein autoprocessing^biological_process;GO:0006508^proteolysis^biological_process;GO:0070062^extracellular exosome^cellula…	COG5640|KOG3627^transmembrane protease, serine 15^O	PF00629.22^MAM domain, meprin/A5/mu	NA	SignalP-TM	i30-47o
gene-SPHA_31343	5.2041	5.3134	5.74932	5.66066	0	0	0	0	5.9791	1.03771e-07	3.15333e-07	XP_014769033.1^PREDICTED: RNA-binding protein Nova-1-like^52.1%	Q9JKN6.2^RecName: Full=RNA-binding protein Nova-1; AltName: Full=Neuro-oncological ventral antigen 1; AltName: Full=Ventral neuron-specific protein 1^37.85%	K14944|NOVA|http://www.genome.jp/dbget-bin/www_bget?ko:K14944	GO:0003729^mRNA binding^molecular_function;GO:0000398^mRNA splicing, via spliceosome^biological_process;GO:0120163^negative regulation of cold-induced thermogenesis^biological_process;GO:0050684^regulation of mRNA processing^biological_process;GO:0051252^regulation of RNA metabolic process^biological_process;GO:0043231^intracellular membrane-bounded organelle^cellular_component;GO:0005730^nucleol…	KOG2191^KH domain^A	PF00013.28^KH domain	NA	NA	NA
gene-SPHA_31506	6.04644	6.30895	5.80903	6.02852	4.15008	3.82533	0	3.11698	2.79446	1.52213e-06	4.10416e-06	NA	NA	NA	NA	NA	PF00096.25^Zinc finger, C2H2 type	NA	NA	NA
gene-SPHA_31510	5.8454	6.1696	5.7894	5.80304	0	0	0	0	6.39801	4.28378e-09	1.46224e-08	KOF89788.1^hypothetical protein OCBIM_22012533mg^91.18%	NA	NA	NA	NA	PF13465.5^Zinc-finger double domain	NA	NA	NA
gene-SPHA_31515	7.47857	6.89853	6.56547	7.42454	5.55685	0	0	0	3.62802	0.00696574	0.0119842	XP_014788049.1^PREDICTED: uncharacterized protein LOC106882014^53.42%	NA	NA	NA	NA	NA	NA	NA	o119-141i
gene-SPHA_31710	9.10843	9.11182	8.88753	8.7178	6.33239	7.37238	0	5.1514	2.83351	0.000847898	0.00167962	XP_009061358.1^hypothetical protein LOTGIDRAFT_219687^39.72%	Q6ZU64.2^RecName: Full=Cilia- and flagella-associated protein 65; AltName: Full=Coiled-coil domain-containing protein 108^32.31%	NA	GO:0003723^RNA binding^molecular_function;GO:0016021^integral component of membrane^cellular_component;GO:0031514^motile cilium^cellular_component;GO:0005886^plasma membrane^cellular_component	NA	PF15780.4^Abnormal spindle-like microcephaly-assoc'd, ASPM-SPD-2-Hydin	NA	NA	NA
gene-SPHA_31844	5.28813	0	5.39823	5.33463	0	0	0	0	5.40147	0.0246129	0.0385063	XP_014785309.1^PREDICTED: zinc finger protein 629-like isoform X3^53.7%	NA	NA	NA	NA	PF00096.25^Zinc finger, C2H2 type	NA	NA	NA
gene-SPHA_32165	4.98662	5.3225	4.89703	5.33463	0	0	0	0	5.61863	7.55363e-07	2.09513e-06	EKC32250.1^Caspase-2, partial^49.34%	NA	NA	NA	NA	PF00619.20^Caspase recruitment domain	NA	NA	NA
gene-SPHA_3222	4.76994	4.59442	4.4065	4.45869	0	2.92368	0	0	3.59187	0.00165355	0.00314113	KOF97302.1^hypothetical protein OCBIM_22030495mg, partial^48.39%	NA	K17233|DUOXA1|http://www.genome.jp/dbget-bin/www_bget?ko:K17233	NA	KOG3921^Dual oxidase maturation factor^U	PF10204.8^Dual oxidase maturation factor	NA	SignalP-TM	o5-27i32-54o69-91i193-215o230-249i254-276o291-313i320-342o362-384i387-409o424-446i
gene-SPHA_32394	7.73959	7.98997	7.97047	7.84573	3.22914	0	0	0	6.95535	1.04162e-11	4.3188e-11	XP_014770858.1^PREDICTED: mitochondrial fission process protein 1-like^78.4%	Q6PCS6.1^RecName: Full=Mitochondrial fission process protein 1; AltName: Full=Mitochondrial 18 kDa protein; Short=MTP18^61.22%	K17981|MTFP1, MTP18|http://www.genome.jp/dbget-bin/www_bget?ko:K17981	GO:0006915^apoptotic process^biological_process;GO:0000266^mitochondrial fission^biological_process;GO:0016021^integral component of membrane^cellular_component;GO:0005743^mitochondrial inner membrane^cellular_component;GO:0005739^mitochondrion^cellular_component	KOG3945^Mitochondrial 18 KDa protein (MTP18)^O	PF10558.8^Mitochondrial 18 KDa protein (MTP18)	NA	NA	NA
gene-SPHA_32397	9.31838	9.68625	9.28632	9.54119	4.92219	7.08799	0	6.54084	3.45473	2.15829e-05	5.1733e-05	RUS76723.1^hypothetical protein EGW08_015526^38.39%	P78348.3^RecName: Full=Acid-sensing ion channel 1; Short=ASIC1; AltName: Full=Amiloride-sensitive cation channel 2, neuronal; AltName: Full=Brain sodium channel 2; Short=BNaC2^32.13%	NA	GO:0044736^acid-sensing ion channel activity^molecular_function;GO:0015280^ligand-gated sodium channel activity^molecular_function;GO:0008306^associative learning^biological_process;GO:0001662^behavioral fear response^biological_process;GO:0070588^calcium ion transmembrane transport^biological_process;GO:0071467^cellular response to pH^biological_process;GO:0034220^ion transmembrane transport^bio…	KOG4294^acid-sensing (proton-gated) ion channel^P	PF00858.23^Amiloride-sensitive sodium channel	NA	NA	o811-833i
gene-SPHA_32402	7.2298	6.52939	6.65859	6.24359	0	0	0	0	7.20957	1.06738e-10	4.13195e-10	XP_014789390.1^PREDICTED: uncharacterized protein LOC106883040 isoform X1^39.08%	NA	NA	NA	NA	PF10183.8^ESSS subunit of NADH:ubiquinone oxidoreductase (complex I)	NA	NA	NA
gene-SPHA_32406	7.62578	8.03635	7.66227	7.86046	0	4.37597	0	5.43351	3.82736	6.82708e-06	1.7298e-05	XP_014773689.1^PREDICTED: uncharacterized protein LOC106871628^56.48%	NA	NA	NA	NA	PF08916.10^Phenylalanine zipper	NA	NA	o400-422i
gene-SPHA_32624	4.82098	2.32983	5.45749	7.09423	0	0	0	0	6.22483	0.000210289	0.000449964	XP_014772773.1^PREDICTED: polypeptide N-acetylgalactosaminyltransferase 13-like^52.97%	Q95ZJ1.2^RecName: Full=Polypeptide N-acetylgalactosaminyltransferase 5; Short=pp-GaNTase 5; AltName: Full=Protein-UDP acetylgalactosaminyltransferase 5; AltName: Full=UDP-GalNAc:polypeptide N-acetylgalactosaminyltransferase 5^49.09%	K00710|GALNT|http://www.genome.jp/dbget-bin/www_bget?ko:K00710	GO:0030246^carbohydrate binding^molecular_function;GO:0046872^metal ion binding^molecular_function;GO:0004653^polypeptide N-acetylgalactosaminyltransferase activity^molecular_function;GO:0018243^protein O-linked glycosylation via threonine^biological_process;GO:0005794^Golgi apparatus^cellular_component;GO:0000139^Golgi membrane^cellular_component;GO:0016021^integral component of membrane^cellula…	KOG3736^Ricin-type beta-trefoil lectin domain^O	PF00535.25^Glycosyl transferase family 2	GT27	NA	NA
gene-SPHA_32626	6.66833	6.4402	6.70124	6.75545	0	0	0	4.80038	3.88711	0.000438593	0.000903949	XP_014774947.1^PREDICTED: inositol polyphosphate 1-phosphatase-like^73.39%	P49442.2^RecName: Full=Inositol polyphosphate 1-phosphatase; Short=IPP; Short=IPPase^49.54%	K01107|INPP1|http://www.genome.jp/dbget-bin/www_bget?ko:K01107	GO:0004441^inositol-1,4-bisphosphate 1-phosphatase activity^molecular_function;GO:0046872^metal ion binding^molecular_function;GO:0046855^inositol phosphate dephosphorylation^biological_process;GO:0046854^phosphatidylinositol phosphorylation^biological_process	KOG3099^Inositol polyphosphate-1-phosphatase^T	NA	NA	NA	NA
gene-SPHA_32630	8.20591	8.3957	8.15694	8.31017	0	3.82533	0	5.9636	4.03854	4.36568e-05	0.000101223	XP_014774938.1^PREDICTED: cyclin-dependent kinase 12-like^57.8%	B5DE93.1^RecName: Full=Cyclin-dependent kinase 12; AltName: Full=Cell division protein kinase 12^53.89%	K08819|CDK12_13|http://www.genome.jp/dbget-bin/www_bget?ko:K08819	GO:0005524^ATP binding^molecular_function;GO:0030332^cyclin binding^molecular_function;GO:0004693^cyclin-dependent protein serine/threonine kinase activity^molecular_function;GO:0008353^RNA polymerase II CTD heptapeptide repeat kinase activity^molecular_function;GO:0008134^transcription factor binding^molecular_function;GO:0044212^transcription regulatory region DNA binding^molecular_function;GO:…	KOG0600^cyclin-dependent kinase 12^T	PF00069.24^Protein kinase domain	NA	NA	NA
gene-SPHA_32841	2.9778	2.81582	3.01303	2.91818	0	0	0	0	3.24224	0.0268568	0.0417076	XP_011438769.1^PREDICTED: RNA-binding protein Musashi homolog 2 isoform X1^50.62%	NA	NA	NA	NA	NA	NA	SignalP-TM	i9-31o36-58i60-82o97-119i126-148o152-174i181-203o207-229i234-253o257-279i284-303o307-329i336-358o368-390i397-419o424-446i448-470o
gene-SPHA_32889	4.36814	4.73742	5.35437	4.38813	0	0	0	0	5.22821	2.44352e-05	5.82631e-05	XP_014787337.1^PREDICTED: uncharacterized protein LOC106881458 isoform X2^50.18%	NA	NA	NA	NA	PF07502.13^MANEC domain	NA	NA	i205-227o237-259i266-288o298-320i327-349o354-376i383-405o409-431i438-460o470-492i497-519o534-556i561-583o593-615i620-642o646-668i673-695o700-722i724-746o751-773i775-797o1025-1044i1051-1073o1083-1105i1126-1148o1158-1180i
gene-SPHA_32935	5.92921	6.20449	5.89728	5.54381	0	0	0	4.33552	3.63159	0.000461355	0.000947957	XP_021371369.1^uncharacterized protein LOC110461951^58.46%	Q2H0G2.2^RecName: Full=Dicer-like protein 1; Includes: RecName: Full=Endoribonuclease DCL1; Includes: RecName: Full=ATP-dependent helicase DCL1^48.53%	NA	GO:0005524^ATP binding^molecular_function;GO:0003677^DNA binding^molecular_function;GO:0004386^helicase activity^molecular_function;GO:0046872^metal ion binding^molecular_function;GO:0004525^ribonuclease III activity^molecular_function;GO:0003723^RNA binding^molecular_function;GO:0051607^defense response to virus^biological_process;GO:0050688^regulation of defense response to virus^biological_pro…	COG0571|COG1111|KOG0701^Dicer-like endonuclease involved in cleaving double- stranded RNA in the RNA interference (RNAi) pathway. Produces 21 to 25 bp dsRNAs (siRNAs) which target the selective destruction of homologous RNAs leading to sequence-specific suppression of gene expression, called post-transcriptional gene silencing (PTGS). Part of a broad host defense response against viral infection …	PF04851.14^Type III restriction enzyme, res subunit	NA	NA	NA
gene-SPHA_32957	8.535	8.44029	8.37129	8.48621	4.7077	4.93758	0	5.87204	3.63573	4.15667e-11	1.65214e-10	KOF77753.1^hypothetical protein OCBIM_22031716mg^62.32%	Q5TAX3.3^RecName: Full=Terminal uridylyltransferase 4; Short=TUTase 4; AltName: Full=Zinc finger CCHC domain-containing protein 11^32.9%	K13291|TUT|http://www.genome.jp/dbget-bin/www_bget?ko:K13291	GO:0035198^miRNA binding^molecular_function;GO:0003723^RNA binding^molecular_function;GO:0050265^RNA uridylyltransferase activity^molecular_function;GO:0008270^zinc ion binding^molecular_function;GO:0010587^miRNA catabolic process^biological_process;GO:0010586^miRNA metabolic process^biological_process;GO:0010526^negative regulation of transposition, RNA-mediated^biological_process;GO:0000289^nuc…	COG5260|KOG2277^zinc finger, CCHC domain containing 11^D	PF03828.18^Cid1 family poly A polymerase	NA	NA	NA
gene-SPHA_33028	7.33231	7.09726	7.03436	7.06626	3.76188	0	0	5.29934	3.4684	0.000174812	0.000377601	XP_014773745.1^PREDICTED: peripheral plasma membrane protein CASK-like isoform X2^86.18%	O70589.2^RecName: Full=Peripheral plasma membrane protein CASK; AltName: Full=Calcium/calmodulin-dependent serine protein kinase^75.11%	K06103|CASK|http://www.genome.jp/dbget-bin/www_bget?ko:K06103	GO:0005524^ATP binding^molecular_function;GO:0005516^calmodulin binding^molecular_function;GO:0042043^neurexin family protein binding^molecular_function;GO:0030165^PDZ domain binding^molecular_function;GO:0008022^protein C-terminus binding^molecular_function;GO:0004674^protein serine/threonine kinase activity^molecular_function;GO:0044877^protein-containing complex binding^molecular_function;GO:0…	COG0194|KOG0033|KOG0609^calcium calmodulin-dependent serine protein kinase (MAGUK family)^T	PF00069.24^Protein kinase domain	NA	NA	o116-138i218-240o255-277i282-299o335-357i364-386o433-455i467-489o
gene-SPHA_33036	4.63383	4.45236	4.48995	4.36994	0	0	0	4.03134	2.4895	0.0284909	0.0440322	NA	NA	NA	NA	NA	PF03020.14^LEM domain	NA	NA	i142-164o
gene-SPHA_33039	5.99736	7.03493	6.56547	6.19792	0	2.92368	0	4.03134	3.99304	4.89219e-07	1.38719e-06	XP_014785468.1^PREDICTED: uncharacterized protein LOC106880147, partial^73.29%	O28550.1^RecName: Full=Uncharacterized protein AF_1724^25.64%	NA	GO:0016787^hydrolase activity^molecular_function	COG1397|COG4886|KOG0200|KOG0619^leucine-rich repeat containing G protein-coupled receptor^T	PF03747.13^ADP-ribosylglycohydrolase	NA	NA	i388-410o415-437i
gene-SPHA_33079	6.28326	6.4276	6.38103	6.09647	0	3.82533	0	4.03134	3.37824	1.22312e-07	3.68659e-07	XP_025116135.1^uncharacterized protein LOC112577300 isoform X1^28.12%	NA	NA	NA	NA	PF00057.17^Low-density lipoprotein receptor domain class A	NA	NA	o444-466i
gene-SPHA_33408	4.99776	5.2764	4.85986	4.31395	0	0	0	0	5.36512	7.87925e-06	1.98323e-05	XP_014779450.1^PREDICTED: putative glutathione-specific gamma-glutamylcyclotransferase 2^54.87%	Q5SPB6.1^RecName: Full=Glutathione-specific gamma-glutamylcyclotransferase 1; Short=Gamma-GCG 1; AltName: Full=Cation transport regulator-like protein 1^40.32%	K07232|chaC|http://www.genome.jp/dbget-bin/www_bget?ko:K07232	GO:0003839^gamma-glutamylcyclotransferase activity^molecular_function;GO:0061928^glutathione specific gamma-glutamylcyclotransferase activity^molecular_function;GO:0005112^Notch binding^molecular_function;GO:0006915^apoptotic process^biological_process;GO:0006751^glutathione catabolic process^biological_process;GO:0045746^negative regulation of Notch signaling pathway^biological_process;GO:001095…	COG3703|KOG3182^ChaC-like protein^P	PF04752.11^ChaC-like protein	NA	NA	NA
gene-SPHA_33693	7.89357	8.04325	8.05512	8.34668	6.08781	5.2185	0	3.64542	3.24977	8.83695e-06	2.21127e-05	KOF62681.1^hypothetical protein OCBIM_22022313mg^66.12%	O14578.2^RecName: Full=Citron Rho-interacting kinase; Short=CRIK; AltName: Full=Serine/threonine-protein kinase 21^48.94%	K16308|CIT|http://www.genome.jp/dbget-bin/www_bget?ko:K16308	GO:0005524^ATP binding^molecular_function;GO:0046872^metal ion binding^molecular_function;GO:0030165^PDZ domain binding^molecular_function;GO:0004674^protein serine/threonine kinase activity^molecular_function;GO:0097110^scaffold protein binding^molecular_function;GO:0017124^SH3 domain binding^molecular_function;GO:0000086^G2/M transition of mitotic cell cycle^biological_process;GO:0048699^genera…	KOG0612|KOG0976^Citron (Rho-interacting, serine threonine kinase 21)^T	PF00069.24^Protein kinase domain	NA	SignalP-TM	o4-26i31-53o57-79i86-108o113-135i137-159o164-186i199-221o226-248i253-275o285-307i314-336o979-1001i1008-1030o1045-1067i1074-1096o1111-1133i
gene-SPHA_33848	5.08387	5.88622	5.57681	6.19275	0	0	0	0	6.22525	9.38271e-08	2.86287e-07	AHI88431.1^hemocyanin subunit 3 precursor^67.05%	O61363.1^RecName: Full=Hemocyanin G-type, units Oda to Odg^65.73%	NA	GO:0046872^metal ion binding^molecular_function;GO:0016491^oxidoreductase activity^molecular_function;GO:0005344^oxygen carrier activity^molecular_function	NA	PF00264.19^Common central domain of tyrosinase	NA	NA	NA
gene-SPHA_34133	5.8759	5.00956	8.29212	8.80754	0	0	0	0	8.2402	2.86729e-08	9.14812e-08	KOF79124.1^hypothetical protein OCBIM_22029809mg^67.31%	NA	NA	NA	NA	PF00069.24^Protein kinase domain	NA	NA	NA
gene-SPHA_34259	8.03944	8.36188	8.11023	8.17658	4.45567	6.32289	0	6.2809	2.6962	0.00043624	0.000899625	XP_014767586.1^PREDICTED: zinc finger protein 468-like^50.72%	Q66HD2.1^RecName: Full=Kelch-like protein 36^31.4%	NA	GO:0016567^protein ubiquitination^biological_process	COG5048|KOG1721^zinc finger and BTB domain containing 20^K	PF13465.5^Zinc-finger double domain	NA	NA	NA
gene-SPHA_34293	5.83923	5.3134	6.10742	5.28695	3.76188	4.12676	0	4.98654	1.73946	0.0106667	0.0178343	XP_009051611.1^hypothetical protein LOTGIDRAFT_103845^71.5%	Q5SSG4.1^RecName: Full=GAS2-like protein 2; AltName: Full=Growth arrest-specific protein 2-like 2^47.15%	NA	GO:0051015^actin filament binding^molecular_function;GO:0008093^cytoskeletal adaptor activity^molecular_function;GO:0008017^microtubule binding^molecular_function;GO:0001578^microtubule bundle formation^biological_process;GO:0007026^negative regulation of microtubule depolymerization^biological_process;GO:0005737^cytoplasm^cellular_component;GO:0005856^cytoskeleton^cellular_component	NA	PF00307.30^Calponin homology (CH) domain	NA	NA	NA
gene-SPHA_34295	0	8.40537	7.89746	0	0	0	0	0	7.6801	0.0169816	0.027431	KOF69955.1^hypothetical protein OCBIM_22003808mg, partial^39.97%	NA	NA	NA	NA	NA	NA	NA	o840-862i867-889o894-916i923-945o960-982i989-1011o1026-1048i1053-1075o1090-1112i1117-1139o1159-1181i1188-1210o
gene-SPHA_34350	9.11548	9.46877	8.72393	8.47242	0	6.94103	0	7.19809	2.92439	0.0172634	0.0278639	XP_014780934.1^PREDICTED: xyloside xylosyltransferase 1-like^40.74%	Q3U4G3.2^RecName: Full=Xyloside xylosyltransferase 1; AltName: Full=UDP-xylose:alpha-xyloside alpha-1,3-xylosyltransferase^36.7%	NA	GO:0000287^magnesium ion binding^molecular_function;GO:0030145^manganese ion binding^molecular_function;GO:0035252^UDP-xylosyltransferase activity^molecular_function;GO:0016266^O-glycan processing^biological_process;GO:0030176^integral component of endoplasmic reticulum membrane^cellular_component	KOG3765^Xyloside xylosyltransferase 1^G	PF01501.19^Glycosyl transferase family 8	GT8	SignalP-TM	i43-65o
gene-SPHA_3440	5.46702	6.30436	5.68702	6.42633	0	0	0	0	6.51587	1.53207e-08	5.00458e-08	XP_014784032.1^PREDICTED: L-threonine 3-dehydrogenase, mitochondrial-like isoform X1^75.92%	Q2KIR8.1^RecName: Full=L-threonine 3-dehydrogenase, mitochondrial; Flags: Precursor^64.89%	K15789|TDH|http://www.genome.jp/dbget-bin/www_bget?ko:K15789	GO:0050662^coenzyme binding^molecular_function;GO:0042802^identical protein binding^molecular_function;GO:0008743^L-threonine 3-dehydrogenase activity^molecular_function;GO:0019518^L-threonine catabolic process to glycine^biological_process;GO:0006567^threonine catabolic process^biological_process;GO:0005739^mitochondrion^cellular_component	COG0451|KOG2774^Male sterility protein^M	PF01370.20^NAD dependent epimerase/dehydratase family	NA	NA	NA
gene-SPHA_34578	5.26066	6.03208	6.229	5.92642	0	3.82533	0	4.80038	2.53172	0.00429815	0.00764827	XP_014774166.1^PREDICTED: fibrillin-1-like isoform X1^40.07%	A2AVA0.1^RecName: Full=Sushi, von Willebrand factor type A, EGF and pentraxin domain-containing protein 1; AltName: Full=Polydom; Flags: Precursor^24.26%	NA	GO:0005509^calcium ion binding^molecular_function;GO:0003682^chromatin binding^molecular_function;GO:0007155^cell adhesion^biological_process;GO:0005737^cytoplasm^cellular_component;GO:0005576^extracellular region^cellular_component;GO:0005615^extracellular space^cellular_component;GO:0016020^membrane^cellular_component	KOG4297^sushi, von Willebrand factor type A, EGF and pentraxin domain containing 1^T	PF14670.5^Coagulation Factor Xa inhibitory site	NA	NA	NA
gene-SPHA_34769	8.63644	8.7042	8.83104	8.82183	6.25538	4.37597	0	5.1514	3.74027	2.16761e-08	6.98046e-08	KOF65213.1^hypothetical protein OCBIM_22016166mg^59.34%	NA	NA	NA	NA	PF02995.16^Protein of unknown function (DUF229)	NA	SignalP-TM	o15-33i222-244o266-288i300-322o
gene-SPHA_3480	0	1.00494	0.324917	0.837599	4.15008	4.12676	0	0	-4.0283	0.0260358	0.0405442	NA	NA	NA	NA	NA	NA	NA	SignalP-TM	i53-75o79-101i108-130o134-156i161-183o193-215i217-239o243-265i
gene-SPHA_34800	0.987356	1.00494	0.813753	1.03522	0	0	0	6.70904	-4.77037	0.0133651	0.0220097	NA	Q9ERS6.1^RecName: Full=X-linked interleukin-1 receptor accessory protein-like 2; Short=IL-1 receptor accessory protein-like 2; Short=IL-1-RAPL-2; Short=IL-1RAPL-2; Short=IL1RAPL-2; AltName: Full=IL1RAPL-2-related protein; AltName: Full=Three immunoglobulin domain-containing IL-1 receptor-related 1; Short=TIGIRR-1; Flags: Precursor^36.67%	NA	GO:0004910^interleukin-1, type II, blocking receptor activity^molecular_function;GO:1905606^regulation of presynapse assembly^biological_process;GO:0098978^glutamatergic synapse^cellular_component;GO:0016021^integral component of membrane^cellular_component	NA	PF01582.19^TIR domain	NA	NA	NA
gene-SPHA_34801	6.0835	5.61699	6.20944	5.44301	0	4.37597	0	0	3.44457	0.00149003	0.00285469	XP_014789485.1^PREDICTED: ceramide phosphoethanolamine synthase-like^81.29%	NA	NA	NA	NA	NA	NA	SignalP-TM	o23-45i86-108o112-134i155-177o243-265i
gene-SPHA_34889	6.54852	5.45258	5.36325	6.10199	0	0	0	0	6.43787	5.78816e-08	1.79677e-07	XP_014787038.1^PREDICTED: uncharacterized protein LOC106881241^34.53%	NA	NA	NA	NA	PF14603.5^Helically-extended SH3 domain	NA	NA	NA
gene-SPHA_34938	5.75643	2.25572	0.589941	3.73669	0	0	0	0	4.63409	0.0279938	0.043337	XP_014781695.1^PREDICTED: A disintegrin and metalloproteinase with thrombospondin motifs 16-like^36.45%	Q9UKP4.2^RecName: Full=A disintegrin and metalloproteinase with thrombospondin motifs 7; Short=ADAM-TS 7; Short=ADAM-TS7; Short=ADAMTS-7; AltName: Full=COMPase; Flags: Precursor^25.97%	NA	GO:0046872^metal ion binding^molecular_function;GO:0004222^metalloendopeptidase activity^molecular_function;GO:0008237^metallopeptidase activity^molecular_function;GO:0071773^cellular response to BMP stimulus^biological_process;GO:0071347^cellular response to interleukin-1^biological_process;GO:0071356^cellular response to tumor necrosis factor^biological_process;GO:0032331^negative regulation of…	NA	PF13688.5^Metallo-peptidase family M12	NA	SignalP-TM	o5-27i34-56o621-643i650-672o697-719i726-748o763-781i788-810o820-837i844-866o908-930i943-960o
gene-SPHA_35309	5.16513	4.94028	5.0031	5.45168	3.22914	2.92368	0	0	3.19234	0.000187703	0.000403776	XP_014767792.1^PREDICTED: DNA ligase 1-like^89.87%	P51892.1^RecName: Full=DNA ligase 1; AltName: Full=DNA ligase I; AltName: Full=Polydeoxyribonucleotide synthase^73.42%	K10747|LIG1|http://www.genome.jp/dbget-bin/www_bget?ko:K10747	GO:0005524^ATP binding^molecular_function;GO:0003677^DNA binding^molecular_function;GO:0003910^DNA ligase (ATP) activity^molecular_function;GO:0046872^metal ion binding^molecular_function;GO:0007049^cell cycle^biological_process;GO:0051301^cell division^biological_process;GO:0071897^DNA biosynthetic process^biological_process;GO:0051103^DNA ligation involved in DNA repair^biological_process;GO:00…	COG1793|KOG0967^ligase I, DNA, ATP-dependent^L	PF04675.13^DNA ligase N terminus	NA	SignalP-TM	o43-65i78-100o115-137i144-166o196-218i225-247o252-274i281-303o341-363i521-543o558-580i593-615o694-716i723-745o785-807i814-836o846-868i875-897o935-957i964-986o1001-1023i1030-1052o1067-1089i1096-1118o1165-1187i1194-1216o1231-1248i1253-1275o1280-1302i1315-1334o1354-1376i1383-1400o1405-1424i
gene-SPHA_35456	2.9778	3.79051	1.5949	0.60854	7.07717	6.199	0	6.99604	-3.90271	0.0017333	0.00327938	XP_027048291.1^single-strand selective monofunctional uracil DNA glycosylase-like^54.88%	Q9YGN6.1^RecName: Full=Single-strand selective monofunctional uracil DNA glycosylase^59.26%	K10800|SMUG1|http://www.genome.jp/dbget-bin/www_bget?ko:K10800	GO:0003677^DNA binding^molecular_function;GO:0017065^single-strand selective uracil DNA N-glycosylase activity^molecular_function;GO:0006284^base-excision repair^biological_process;GO:0005634^nucleus^cellular_component	NA	PF03167.18^Uracil DNA glycosylase superfamily	NA	NA	o159-181i
gene-SPHA_35502	4.14595	4.99824	4.78253	4.86157	0	3.44383	0	3.64542	2.19696	0.0102634	0.0172069	KOF89186.1^hypothetical protein OCBIM_22013495mg, partial^80.91%	Q5SPC5.1^RecName: Full=Otoferlin; AltName: Full=Fer-1-like protein 2^52.24%	K19949|OTOF|http://www.genome.jp/dbget-bin/www_bget?ko:K19949	GO:0005509^calcium ion binding^molecular_function;GO:0050885^neuromuscular process controlling balance^biological_process;GO:0010996^response to auditory stimulus^biological_process;GO:0016079^synaptic vesicle exocytosis^biological_process;GO:0016323^basolateral plasma membrane^cellular_component;GO:0030054^cell junction^cellular_component;GO:0005789^endoplasmic reticulum membrane^cellular_compon…	KOG1326^C2 domain^M	PF08150.11^FerB (NUC096) domain	NA	SignalP-TM	i12-34o
gene-SPHA_35503	3.75782	3.93996	3.26125	3.42051	0	0	0	0	4.00897	0.00286277	0.00524618	XP_014771947.1^PREDICTED: otoferlin-like^93.15%	Q9HC10.3^RecName: Full=Otoferlin; AltName: Full=Fer-1-like protein 2^53.42%	K19949|OTOF|http://www.genome.jp/dbget-bin/www_bget?ko:K19949	GO:0005509^calcium ion binding^molecular_function;GO:0061025^membrane fusion^biological_process;GO:0007605^sensory perception of sound^biological_process;GO:0016079^synaptic vesicle exocytosis^biological_process;GO:0016323^basolateral plasma membrane^cellular_component;GO:0030054^cell junction^cellular_component;GO:0005829^cytosol^cellular_component;GO:0005789^endoplasmic reticulum membrane^cellu…	KOG1326^otoferlin^M	PF00168.29^C2 domain	NA	NA	i123-145o150-172i179-201o
gene-SPHA_35519	5.77596	5.81059	6.51457	6.01687	3.22914	0	0	3.64542	3.77665	2.30535e-06	6.10522e-06	KOF76905.1^hypothetical protein OCBIM_22032753mg^59.49%	P28173.1^RecName: Full=Amidophosphoribosyltransferase; Short=ATase; AltName: Full=Glutamine phosphoribosylpyrophosphate amidotransferase; Short=GPAT; Flags: Precursor^50.15%	K00764|purF, PPAT|http://www.genome.jp/dbget-bin/www_bget?ko:K00764	GO:0051539^4 iron, 4 sulfur cluster binding^molecular_function;GO:0004044^amidophosphoribosyltransferase activity^molecular_function;GO:0046872^metal ion binding^molecular_function;GO:0006189^'de novo' IMP biosynthetic process^biological_process;GO:0006541^glutamine metabolic process^biological_process;GO:0009116^nucleoside metabolic process^biological_process;GO:0009113^purine nucleobase biosynt…	COG0034|KOG0572^Glutamine phosphoribosylpyrophosphate amidotransferase^F	PF13537.5^Glutamine amidotransferase domain	NA	SignalP-TM	NA
gene-SPHA_35523	4.56063	4.38443	4.88474	5.11194	0	0	0	0	5.22027	1.18304e-05	2.91691e-05	EKC29392.1^Calcium/calmodulin-dependent protein kinase type 1^84.45%	W0LYS5.1^RecName: Full=Calcium/calmodulin-dependent protein kinase type 1; AltName: Full=CaM kinase I; Short=MnCaMKI^81.08%	K08794|CAMK1|http://www.genome.jp/dbget-bin/www_bget?ko:K08794	GO:0005524^ATP binding^molecular_function;GO:0005516^calmodulin binding^molecular_function;GO:0004683^calmodulin-dependent protein kinase activity^molecular_function;GO:0022404^molting cycle process^biological_process;GO:0006468^protein phosphorylation^biological_process	KOG0032^calcium calmodulin-dependent protein kinase^T	PF00069.24^Protein kinase domain	NA	NA	NA
gene-SPHA_35524	5.95229	6.40635	6.41131	6.35414	0	3.82533	0	0	4.3823	3.23526e-07	9.35972e-07	XP_009055441.1^hypothetical protein LOTGIDRAFT_228583^63.64%	Q27601.2^RecName: Full=Amidophosphoribosyltransferase; Short=ATase; AltName: Full=Glutamine phosphoribosylpyrophosphate amidotransferase; Short=GPAT; Flags: Precursor^52.38%	K00764|purF, PPAT|http://www.genome.jp/dbget-bin/www_bget?ko:K00764	GO:0051539^4 iron, 4 sulfur cluster binding^molecular_function;GO:0004044^amidophosphoribosyltransferase activity^molecular_function;GO:0046872^metal ion binding^molecular_function;GO:0006189^'de novo' IMP biosynthetic process^biological_process;GO:0008340^determination of adult lifespan^biological_process;GO:0040016^embryonic cleavage^biological_process;GO:0006541^glutamine metabolic process^bio…	COG0034|KOG0572^Glutamine phosphoribosylpyrophosphate amidotransferase^F	PF00098.22^Zinc knuckle	NA	SignalP-TM	o13-35i
gene-SPHA_35596	6.07826	6.09187	6.54611	6.02271	0	0	0	0	6.69267	8.86788e-10	3.19054e-09	XP_014775701.1^PREDICTED: guanine nucleotide-binding protein G(o) subunit alpha-like^50.12%	Q9XZV3.3^RecName: Full=Guanine nucleotide-binding protein G(o) subunit alpha^52.26%	NA	GO:0031683^G-protein beta/gamma-subunit complex binding^molecular_function;GO:0005525^GTP binding^molecular_function;GO:0003924^GTPase activity^molecular_function;GO:0046872^metal ion binding^molecular_function;GO:0007186^G protein-coupled receptor signaling pathway^biological_process	KOG0082^Inherit from biNOG: guanine nucleotide-binding protein G(o) subunit alpha-like^DT	PF00503.19^G-protein alpha subunit	NA	NA	i196-230o234-256i263-285o295-317i324-346o350-372i556-578o598-620i627-649o669-691i698-720o755-777i
gene-SPHA_35634	3.18682	1.46572	2.53587	3.34802	3.22914	6.5928	0	5.1514	-2.5479	0.0300519	0.0462222	XP_014780443.1^PREDICTED: retroviral integration site protein Fli-1 homolog^34.07%	NA	NA	NA	NA	NA	NA	NA	i173-195o200-222i229-251o264-286i293-315o320-339i
gene-SPHA_35882	6.70276	6.88323	6.73584	6.73071	0	4.93758	0	0	3.7944	0.000819607	0.00162723	XP_014782629.1^PREDICTED: uncharacterized protein LOC106878055^43.95%	Q13309.2^RecName: Full=S-phase kinase-associated protein 2; AltName: Full=Cyclin-A/CDK2-associated protein p45; AltName: Full=F-box protein Skp2; AltName: Full=F-box/LRR-repeat protein 1; AltName: Full=p45skp2^50.0%	K10291|FBXO4|http://www.genome.jp/dbget-bin/www_bget?ko:K10291	GO:0042802^identical protein binding^molecular_function;GO:0061630^ubiquitin protein ligase activity^molecular_function;GO:0008283^cell population proliferation^biological_process;GO:0071460^cellular response to cell-matrix adhesion^biological_process;GO:0051607^defense response to virus^biological_process;GO:0000082^G1/S transition of mitotic cell cycle^biological_process;GO:0000086^G2/M transit…	NA	PF12937.6^F-box-like	NA	NA	NA
gene-SPHA_36040	6.62949	6.47328	6.16949	5.71931	4.15008	2.92368	0	0	3.7506	1.8916e-06	5.05214e-06	XP_009045305.1^hypothetical protein LOTGIDRAFT_156422^50.16%	Q91XQ5.1^RecName: Full=Carbohydrate sulfotransferase 15; AltName: Full=B-cell RAG-associated gene protein; AltName: Full=N-acetylgalactosamine 4-sulfate 6-O-sulfotransferase; Short=GalNAc4S-6ST^34.1%	K08106|CHST15|http://www.genome.jp/dbget-bin/www_bget?ko:K08106	GO:0050656^3'-phosphoadenosine 5'-phosphosulfate binding^molecular_function;GO:0050659^N-acetylgalactosamine 4-sulfate 6-O-sulfotransferase activity^molecular_function;GO:0019319^hexose biosynthetic process^biological_process;GO:0000139^Golgi membrane^cellular_component;GO:0016021^integral component of membrane^cellular_component	NA	PF00685.26^Sulfotransferase domain	NA	NA	o302-324i
gene-SPHA_36093	8.02318	7.69982	7.43265	7.58887	3.76188	0	0	4.80038	4.42314	8.05388e-10	2.90953e-09	KOF64283.1^hypothetical protein OCBIM_22017543mg, partial^58.15%	Q96LI9.2^RecName: Full=Putative uncharacterized protein CXorf58^40.37%	NA	NA	NA	NA	NA	NA	NA
gene-SPHA_3613	4.27968	3.84207	3.01303	3.94764	0	0	0	0	4.24675	0.00206544	0.0038607	NA	NA	NA	NA	NA	NA	NA	SignalP-TM	i7-28o38-60i
gene-SPHA_36146	7.06754	7.1747	7.2291	0	0	0	0	0	7.24502	0.00119484	0.00232064	XP_014788254.1^PREDICTED: transcriptional adapter 2-beta-like^65.81%	Q6NRB5.1^RecName: Full=Transcriptional adapter 2-beta^35.34%	K15127|TADA2B|http://www.genome.jp/dbget-bin/www_bget?ko:K15127	GO:0003677^DNA binding^molecular_function;GO:0003713^transcription coactivator activity^molecular_function;GO:0008270^zinc ion binding^molecular_function;GO:0035065^regulation of histone acetylation^biological_process;GO:0006357^regulation of transcription by RNA polymerase II^biological_process;GO:0005634^nucleus^cellular_component	COG5114|KOG0457^Transcriptional adaptor 2B^B	PF00249.30^Myb-like DNA-binding domain	NA	NA	o52-71i91-113o
gene-SPHA_36148	0	0	0	0	0	5.08487	0	3.11698	-7.77516	0.0226854	0.0357528	XP_014786395.1^PREDICTED: uncharacterized protein C2orf50 homolog^62.11%	NA	NA	NA	COG0429|KOG1838^Abhydrolase domain containing^S	PF14945.5^Normal lung function maintenance, Low in Lung Cancer 1 protein	NA	SignalP-TM	o15-37i39-61o66-88i184-206o211-230i
gene-SPHA_36377	8.49725	8.68227	8.51569	8.48832	0	0	0	0	9.05581	2.09876e-18	1.3499e-17	KOF63239.1^hypothetical protein OCBIM_22019833mg^54.17%	Q54MZ3.1^RecName: Full=Anaphase-promoting complex subunit cdc20^46.97%	K03363|CDC20|http://www.genome.jp/dbget-bin/www_bget?ko:K03363	GO:0010997^anaphase-promoting complex binding^molecular_function;GO:0097027^ubiquitin-protein transferase activator activity^molecular_function;GO:0007049^cell cycle^biological_process;GO:0051301^cell division^biological_process;GO:1904668^positive regulation of ubiquitin protein ligase activity^biological_process;GO:0016567^protein ubiquitination^biological_process;GO:0005634^nucleus^cellular_co…	KOG0305^Cell division cycle 20^D	PF00400.31^WD domain, G-beta repeat	NA	NA	o283-305i
gene-SPHA_36406	9.70468	10.1612	9.86818	10.158	6.54145	3.44383	0	0	5.32428	1.41597e-06	3.82744e-06	XP_014783038.1^PREDICTED: uncharacterized protein LOC106878360^39.06%	Q5G271.1^RecName: Full=Neurotrypsin; AltName: Full=Serine protease 12; Flags: Precursor^35.9%	NA	GO:0005044^scavenger receptor activity^molecular_function;GO:0004252^serine-type endopeptidase activity^molecular_function;GO:0006887^exocytosis^biological_process;GO:0030424^axon^cellular_component;GO:0030425^dendrite^cellular_component;GO:0005886^plasma membrane^cellular_component;GO:0043083^synaptic cleft^cellular_component;GO:0043195^terminal bouton^cellular_component	NA	PF00530.17^Scavenger receptor cysteine-rich domain	NA	NA	o1152-1174i
gene-SPHA_36568	9.19864	9.10854	8.79293	9.23188	6.08781	2.92368	0	4.80038	4.45892	4.9548e-09	1.68113e-08	XP_014787852.1^PREDICTED: protein ECT2-like^65.31%	Q07139.2^RecName: Full=Protein ECT2; AltName: Full=Epithelial cell-transforming sequence 2 oncogene^41.53%	NA	GO:0005096^GTPase activator activity^molecular_function;GO:0042803^protein homodimerization activity^molecular_function;GO:0017048^Rho GTPase binding^molecular_function;GO:0005089^Rho guanyl-nucleotide exchange factor activity^molecular_function;GO:0090630^activation of GTPase activity^biological_process;GO:0032147^activation of protein kinase activity^biological_process;GO:0070830^bicellular tig…	KOG3524^epithelial cell transforming sequence 2 oncogene^T	PF00621.19^RhoGEF domain	NA	NA	NA
gene-SPHA_36622	6.60057	6.9346	5.95128	6.4525	0	0	0	3.64542	4.99709	2.56261e-07	7.492e-07	KOF93146.1^hypothetical protein OCBIM_22005026mg^64.42%	P52569.2^RecName: Full=Cationic amino acid transporter 2; Short=CAT-2; Short=CAT2; AltName: Full=Low affinity cationic amino acid transporter 2; AltName: Full=Solute carrier family 7 member 2^50.25%	K13863|SLC7A1, ATRC1|http://www.genome.jp/dbget-bin/www_bget?ko:K13863	GO:0015171^amino acid transmembrane transporter activity^molecular_function;GO:0015181^arginine transmembrane transporter activity^molecular_function;GO:0015174^basic amino acid transmembrane transporter activity^molecular_function;GO:0061459^L-arginine transmembrane transporter activity^molecular_function;GO:0015189^L-lysine transmembrane transporter activity^molecular_function;GO:0000064^L-orni…	COG0531|KOG1286^cationic amino acid transporter^E	PF13520.5^Amino acid permease	NA	SignalP-TM	i29-51o61-83i95-117o163-180i185-207o230-252i273-295o315-337i365-382o387-409i460-479o489-511i520-542o552-569i
gene-SPHA_36640	7.23686	7.71199	7.35241	7.47222	0	2.92368	0	4.03134	4.94163	7.56832e-14	3.67237e-13	KOF80518.1^hypothetical protein OCBIM_22027772mg, partial^45.86%	Q6ZWJ1.2^RecName: Full=Syntaxin-binding protein 4; AltName: Full=Syntaxin 4-interacting protein; Short=STX4-interacting protein; Short=Synip^30.58%	K15302|STXBP4, SYNIP|http://www.genome.jp/dbget-bin/www_bget?ko:K15302	GO:0019905^syntaxin binding^molecular_function;GO:0006974^cellular response to DNA damage stimulus^biological_process;GO:0071346^cellular response to interferon-gamma^biological_process;GO:0008286^insulin receptor signaling pathway^biological_process;GO:1902808^positive regulation of cell cycle G1/S phase transition^biological_process;GO:0010838^positive regulation of keratinocyte proliferation^b…	NA	PF00595.23^PDZ domain (Also known as DHR or GLGF)	NA	NA	NA
gene-SPHA_36650	5.59717	5.75115	9.4343	9.37955	0	0	0	2.27437	8.29816	2.22132e-08	7.14688e-08	KOF78802.1^hypothetical protein OCBIM_22030291mg, partial^76.35%	Q6NWG1.1^RecName: Full=Leucine-rich repeat-containing protein 59^76.22%	NA	GO:0005737^cytoplasm^cellular_component;GO:0005789^endoplasmic reticulum membrane^cellular_component;GO:0016021^integral component of membrane^cellular_component;GO:0005635^nuclear envelope^cellular_component	KOG0473^leucine rich repeat containing 59^S	PF13855.5^Leucine rich repeat	NA	NA	NA
gene-SPHA_36849	6.65784	7.01541	7.08624	7.0145	0	0	0	0	7.45262	2.37613e-12	1.02776e-11	XP_021374546.1^uncharacterized protein LOC110463923^34.48%	NA	NA	NA	NA	PF12640.6^UPF0489 domain	NA	SignalP-TM	i37-59o209-231i251-273o277-299i304-326o346-368i375-394o414-436i443-465o485-507i520-542o574-596i603-625o635-657i719-741o751-773i780-802o812-834i836-858o
gene-SPHA_36875	6.42198	7.13133	7.23153	7.31471	5.10887	3.44383	0	3.64542	3.29914	3.5839e-07	1.03029e-06	KOF72762.1^hypothetical protein OCBIM_22038971mg, partial^63.81%	Q6ZPR4.2^RecName: Full=Potassium channel subfamily T member 1^40.7%	K04946|KCNT1|http://www.genome.jp/dbget-bin/www_bget?ko:K04946	GO:0005228^intracellular sodium activated potassium channel activity^molecular_function;GO:0015271^outward rectifier potassium channel activity^molecular_function;GO:0005267^potassium channel activity^molecular_function;GO:0006813^potassium ion transport^biological_process;GO:0042391^regulation of membrane potential^biological_process;GO:0016021^integral component of membrane^cellular_component;G…	KOG3193^Calcium-activated BK potassium channel alpha subunit^P	PF03493.17^Calcium-activated BK potassium channel alpha subunit	NA	SignalP-TM	i5-24o28-50i57-79o94-125i132-154o169-191i198-220o235-257i269-291o295-317i324-346o
gene-SPHA_36905	7.79489	7.7879	7.8302	7.78525	0	0	0	0	8.30474	1.07784e-15	5.93022e-15	XP_014778390.1^PREDICTED: serine beta-lactamase-like protein LACTB, mitochondrial isoform X1^70.26%	Q9EP89.1^RecName: Full=Serine beta-lactamase-like protein LACTB, mitochondrial; Flags: Precursor^46.3%	K17382|LACTB|http://www.genome.jp/dbget-bin/www_bget?ko:K17382	GO:0042802^identical protein binding^molecular_function;GO:0008233^peptidase activity^molecular_function;GO:0006629^lipid metabolic process^biological_process;GO:0006508^proteolysis^biological_process;GO:0019216^regulation of lipid metabolic process^biological_process;GO:0005829^cytosol^cellular_component;GO:0005739^mitochondrion^cellular_component	COG1680^lactamase, beta^O	PF00144.23^Beta-lactamase	NA	SignalP-TM	NA
gene-SPHA_37080	3.06507	0	0	2.22435	7.20554	6.73341	0	5.55625	-4.75425	0.00950207	0.016016	KOF92075.1^hypothetical protein OCBIM_22007318mg^48.61%	P32870.2^RecName: Full=Ca(2+)/calmodulin-responsive adenylate cyclase; AltName: Full=ATP pyrophosphate-lyase; AltName: Full=Protein rutabaga^54.79%	K08041|ADCY1|http://www.genome.jp/dbget-bin/www_bget?ko:K08041	GO:0004016^adenylate cyclase activity^molecular_function;GO:0005524^ATP binding^molecular_function;GO:0008294^calcium- and calmodulin-responsive adenylate cyclase activity^molecular_function;GO:0005516^calmodulin binding^molecular_function;GO:0046872^metal ion binding^molecular_function;GO:0007189^adenylate cyclase-activating G protein-coupled receptor signaling pathway^biological_process;GO:0007…	COG2114|KOG3619^Domain of Unknown Function (DUF1053)^C	PF00211.19^Adenylate and Guanylate cyclase catalytic domain	NA	SignalP-TM	i24-46o61-83i141-163o178-200i280-302o
gene-SPHA_37109	8.34427	8.27428	7.84613	8.20892	5.67983	4.37597	0	6.65513	2.77054	0.000503818	0.00103026	XP_014786010.1^PREDICTED: retinoic acid receptor RXR-alpha-like^70.11%	Q91379.1^RecName: Full=Nuclear receptor subfamily 2 group E member 1; AltName: Full=Nuclear receptor TLX; AltName: Full=Protein tailless homolog; Short=Tll^58.33%	K08546|NR2E3, PNR|http://www.genome.jp/dbget-bin/www_bget?ko:K08546	GO:0003700^DNA-binding transcription factor activity^molecular_function;GO:0043565^sequence-specific DNA binding^molecular_function;GO:0003707^steroid hormone receptor activity^molecular_function;GO:0008270^zinc ion binding^molecular_function;GO:0007275^multicellular organism development^biological_process;GO:0005634^nucleus^cellular_component	KOG3575^HOLI^T	PF00105.17^Zinc finger, C4 type (two domains)	NA	NA	NA
gene-SPHA_37117	7.43418	6.54114	7.15689	7.12709	4.15008	0	0	5.9636	2.8057	0.0113191	0.0188716	KOF69394.1^hypothetical protein OCBIM_22005060mg^89.02%	Q9Y5X4.1^RecName: Full=Photoreceptor-specific nuclear receptor; AltName: Full=Nuclear receptor subfamily 2 group E member 3; AltName: Full=Retina-specific nuclear receptor^50.0%	K08546|NR2E3, PNR|http://www.genome.jp/dbget-bin/www_bget?ko:K08546	GO:0001228^DNA-binding transcription activator activity, RNA polymerase II-specific^molecular_function;GO:0004879^nuclear receptor activity^molecular_function;GO:0000978^RNA polymerase II proximal promoter sequence-specific DNA binding^molecular_function;GO:0043565^sequence-specific DNA binding^molecular_function;GO:0003707^steroid hormone receptor activity^molecular_function;GO:0008270^zinc ion …	KOG3575^Zinc finger, C4 type (two domains)^T	PF00104.29^Ligand-binding domain of nuclear hormone receptor	NA	SignalP-TM	o28-50i52-74o
gene-SPHA_37150	6.30584	6.37169	3.65756	6.41307	0	0	0	0	6.51016	2.81503e-06	7.40775e-06	KOF80391.1^hypothetical protein OCBIM_22027949mg^90.63%	NA	NA	NA	KOG2075^BTB (POZ) domain containing 17^S	PF07707.14^BTB And C-terminal Kelch	NA	NA	NA
gene-SPHA_37535	6.58957	3.73704	6.58078	6.12387	4.15008	0	0	4.58659	2.7849	0.0153772	0.0250139	KOF84541.1^hypothetical protein OCBIM_22021916mg, partial^43.5%	NA	K13717|OTUD3|http://www.genome.jp/dbget-bin/www_bget?ko:K13717	NA	KOG2605^OTU-like cysteine protease^O	PF02338.18^OTU-like cysteine protease	NA	NA	NA
gene-SPHA_37555	7.47658	7.28825	7.64052	7.6334	4.7077	5.08487	0	6.13096	2.51283	0.000211414	0.000452166	XP_023931497.1^LOW QUALITY PROTEIN: LIX1-like protein^84.14%	Q8IVB5.1^RecName: Full=LIX1-like protein^77.78%	K16673|LIX1L|http://www.genome.jp/dbget-bin/www_bget?ko:K16673	GO:0097352^autophagosome maturation^biological_process;GO:0006914^autophagy^biological_process;GO:0005737^cytoplasm^cellular_component	NA	PF14954.5^Limb expression 1	NA	NA	NA
gene-SPHA_37644	11.9729	12.0994	12.1155	11.9135	0	0	0	0	12.539	3.10866e-34	4.05245e-33	XP_002110405.1^hypothetical protein TRIADDRAFT_22276^24.75%	NA	NA	NA	KOG4441^Kelch motif^T	PF00651.30^BTB/POZ domain	NA	SignalP-TM	i7-29o39-61i66-88o
gene-SPHA_38061	3.67701	4.65333	3.62838	3.48954	0	2.92368	0	0	2.95136	0.0244556	0.0382903	KOF73985.1^hypothetical protein OCBIM_22037051mg, partial^30.23%	Q8TD57.1^RecName: Full=Dynein heavy chain 3, axonemal; AltName: Full=Axonemal beta dynein heavy chain 3; Short=HsADHC3; AltName: Full=Ciliary dynein heavy chain 3; AltName: Full=Dnahc3-b^27.64%	K10408|DNAH|http://www.genome.jp/dbget-bin/www_bget?ko:K10408	GO:0005524^ATP binding^molecular_function;GO:0008569^ATP-dependent microtubule motor activity, minus-end-directed^molecular_function;GO:0045505^dynein intermediate chain binding^molecular_function;GO:0045503^dynein light chain binding^molecular_function;GO:0051959^dynein light intermediate chain binding^molecular_function;GO:0003777^microtubule motor activity^molecular_function;GO:0003341^cilium …	COG5245|KOG3595^Dynein, axonemal, heavy chain^Z	PF08393.12^Dynein heavy chain, N-terminal region 2	NA	NA	NA
gene-SPHA_38062	6.34995	6.4276	6.41559	5.9511	5.10887	0	0	0	3.24962	0.0106534	0.0178163	NA	NA	NA	NA	NA	PF16155.4^Domain of unknown function (DUF4863)	NA	SignalP-TM	NA
gene-SPHA_38063	5.26987	6.03208	5.16421	5.29661	0	4.5884	0	4.03134	2.14162	0.0174214	0.0280931	XP_022317748.1^dynein heavy chain 3, axonemal-like isoform X6^54.19%	Q8TD57.1^RecName: Full=Dynein heavy chain 3, axonemal; AltName: Full=Axonemal beta dynein heavy chain 3; Short=HsADHC3; AltName: Full=Ciliary dynein heavy chain 3; AltName: Full=Dnahc3-b^51.08%	K10408|DNAH|http://www.genome.jp/dbget-bin/www_bget?ko:K10408	GO:0005524^ATP binding^molecular_function;GO:0008569^ATP-dependent microtubule motor activity, minus-end-directed^molecular_function;GO:0045505^dynein intermediate chain binding^molecular_function;GO:0045503^dynein light chain binding^molecular_function;GO:0051959^dynein light intermediate chain binding^molecular_function;GO:0003777^microtubule motor activity^molecular_function;GO:0003341^cilium …	COG5245|KOG3595^Dynein, axonemal, heavy chain^Z	PF12774.6^Hydrolytic ATP binding site of dynein motor region D1	NA	NA	NA
gene-SPHA_38191	8.90687	9.12684	9.13833	9.13085	0	0	0	0	9.58779	1.80147e-20	1.29629e-19	XP_014776630.1^PREDICTED: MAD2L1-binding protein-like^51.14%	Q15013.1^RecName: Full=MAD2L1-binding protein; AltName: Full=Caught by MAD2 protein; AltName: Full=p31(comet)^25.63%	NA	GO:0007093^mitotic cell cycle checkpoint^biological_process;GO:0007096^regulation of exit from mitosis^biological_process;GO:0005737^cytoplasm^cellular_component;GO:0031965^nuclear membrane^cellular_component;GO:0005730^nucleolus^cellular_component;GO:0005634^nucleus^cellular_component;GO:0005819^spindle^cellular_component	NA	PF06581.11^Mad1 and Cdc20-bound-Mad2 binding	NA	NA	NA
gene-SPHA_38213	5.80794	5.83624	6.30932	5.54381	0	0	0	2.27437	5.66745	3.3296e-07	9.60901e-07	XP_014770088.1^PREDICTED: inositol polyphosphate 5-phosphatase K-like^68.82%	Q8C5L6.2^RecName: Full=Inositol polyphosphate 5-phosphatase K; AltName: Full=Skeletal muscle and kidney-enriched inositol phosphatase^38.11%	K01106|E3.1.3.56|http://www.genome.jp/dbget-bin/www_bget?ko:K01106	GO:0016312^inositol bisphosphate phosphatase activity^molecular_function;GO:0046030^inositol trisphosphate phosphatase activity^molecular_function;GO:0052659^inositol-1,3,4,5-tetrakisphosphate 5-phosphatase activity^molecular_function;GO:0052658^inositol-1,4,5-trisphosphate 5-phosphatase activity^molecular_function;GO:0004445^inositol-polyphosphate 5-phosphatase activity^molecular_function;GO:003…	COG5411|KOG0565^Inositol polyphosphate-5-phosphatase^U	PF07888.10^Calcium binding and coiled-coil domain (CALCOCO1) like	NA	NA	NA
gene-SPHA_3831	5.73662	5.13887	5.44917	5.46031	0	0	0	4.03134	3.49596	0.000476991	0.000978187	XP_014778031.1^PREDICTED: death-associated protein kinase 1-like^89.69%	NA	NA	NA	COG0666|KOG0211|KOG4177^(regulatory) subunit^T	PF12796.6^Ankyrin repeats (3 copies)	NA	NA	o316-338i340-362o366-385i
gene-SPHA_38347	7.19152	7.37613	6.84764	6.64254	3.22914	5.83279	0	3.11698	2.8258	0.00126002	0.00243851	XP_014778409.1^PREDICTED: nicolin-1-like isoform X1^44.04%	Q9CQM0.1^RecName: Full=Nicolin-1; AltName: Full=Tubulin polyglutamylase complex subunit 5; Short=PGs5; AltName: Full=p24^40.35%	K16607|NICN1|http://www.genome.jp/dbget-bin/www_bget?ko:K16607	GO:0018095^protein polyglutamylation^biological_process;GO:0005829^cytosol^cellular_component;GO:0005874^microtubule^cellular_component;GO:0005654^nucleoplasm^cellular_component	NA	PF03561.14^Allantoicase repeat	NA	NA	NA
gene-SPHA_38536	1.30674	0.588259	2.25969	0	6.40549	7.01638	0	4.33552	-5.32769	0.000357776	0.000745767	XP_014770073.1^PREDICTED: spermatogenesis-associated protein 22-like isoform X1^29.94%	NA	NA	NA	NA	NA	NA	SignalP-TM	o15-36i43-62o77-99i106-128o138-160i502-524o534-556i563-585o600-622i627-649o653-675i682-701o
gene-SPHA_38780	6.99439	7.45482	7.44525	7.3615	0	4.12676	0	4.80038	3.83834	1.70729e-08	5.55892e-08	XP_014787935.1^PREDICTED: serine/threonine-protein kinase Nek7-like isoform X1^96.46%	Q8TDX7.1^RecName: Full=Serine/threonine-protein kinase Nek7; AltName: Full=Never in mitosis A-related kinase 7; Short=NimA-related protein kinase 7^84.8%	K08857|NEK|http://www.genome.jp/dbget-bin/www_bget?ko:K08857	GO:0005524^ATP binding^molecular_function;GO:0046872^metal ion binding^molecular_function;GO:0004674^protein serine/threonine kinase activity^molecular_function;GO:0051973^positive regulation of telomerase activity^biological_process;GO:1904355^positive regulation of telomere capping^biological_process;GO:0032212^positive regulation of telomere maintenance via telomerase^biological_process;GO:000…	KOG0591^NIMA-related kinase 7^T	PF00069.24^Protein kinase domain	NA	SignalP-TM	o475-497i
gene-SPHA_38782	3.22522	3.1787	3.47297	3.42051	0	0	0	0	3.6901	0.00696977	0.0119897	XP_015928052.1^ADAM 17-like protease^42.04%	Q9VAC5.2^RecName: Full=ADAM 17-like protease; Flags: Precursor^39.01%	K06059|ADAM17, TACE|http://www.genome.jp/dbget-bin/www_bget?ko:K06059	GO:0046872^metal ion binding^molecular_function;GO:0004222^metalloendopeptidase activity^molecular_function;GO:0006509^membrane protein ectodomain proteolysis^biological_process;GO:0007220^Notch receptor processing^biological_process;GO:0007219^Notch signaling pathway^biological_process;GO:0016021^integral component of membrane^cellular_component	KOG3658^Disintegrin^W	PF13688.5^Metallo-peptidase family M12	NA	NA	o233-255i
gene-SPHA_38995	7.08331	7.12614	6.96896	7.73283	0	0	0	0	7.76249	9.74515e-13	4.358e-12	XP_014781885.1^PREDICTED: vacuolar protein sorting-associated protein 13D-like^67.56%	Q5THJ4.2^RecName: Full=Vacuolar protein sorting-associated protein 13D^26.93%	K19527|VPS13D|http://www.genome.jp/dbget-bin/www_bget?ko:K19527	GO:0007005^mitochondrion organization^biological_process;GO:1901526^positive regulation of mitophagy^biological_process;GO:0045053^protein retention in Golgi apparatus^biological_process;GO:0006623^protein targeting to vacuole^biological_process;GO:0005623^cell^cellular_component;GO:0070062^extracellular exosome^cellular_component;GO:0019898^extrinsic component of membrane^cellular_component	COG5043|KOG1796^Protein of unknown function (DUF1162)^U	PF16908.4^Vacuolar sorting-associated protein 13, N-terminal	NA	NA	o1737-1759i1764-1786o1806-1828i1840-1862o1867-1889i1894-1916o1920-1942i
gene-SPHA_39091	0	0	0	0.837599	4.7077	4.93758	0	4.03134	-6.49653	0.000782013	0.00155631	OWF46436.1^Regulator of G-protein signaling 22^43.21%	NA	NA	NA	NA	PF00615.18^Regulator of G protein signaling domain	NA	NA	NA
gene-SPHA_39093	8.32341	8.35967	8.55303	8.41036	6.33239	4.77353	0	7.15988	2.45832	0.00395246	0.00707414	KOF79376.1^hypothetical protein OCBIM_22029601mg^51.95%	Q68FT9.1^RecName: Full=Selenocysteine lyase^43.23%	NA	GO:0016597^amino acid binding^molecular_function;GO:0042803^protein homodimerization activity^molecular_function;GO:0009000^selenocysteine lyase activity^molecular_function;GO:0016740^transferase activity^molecular_function;GO:0070279^vitamin B6 binding^molecular_function;GO:0016261^selenocysteine catabolic process^biological_process;GO:1902494^catalytic complex^cellular_component;GO:0005829^cyto…	COG1104|KOG1549^Selenocysteine lyase^E	PF00266.18^Aminotransferase class-V	NA	NA	NA
gene-SPHA_39101	4.14595	4.75097	4.9092	4.79496	3.22914	2.92368	0	0	2.70225	0.00304555	0.00555088	XP_020142249.1^LOW QUALITY PROTEIN: ankyrin repeat domain-containing protein 49^31.21%	Q8VE42.1^RecName: Full=Ankyrin repeat domain-containing protein 49; AltName: Full=Fetal globin-increasing factor; AltName: Full=Fetal globin-inducing factor^68.57%	NA	GO:0030154^cell differentiation^biological_process;GO:0045893^positive regulation of transcription, DNA-templated^biological_process;GO:0007283^spermatogenesis^biological_process;GO:0005634^nucleus^cellular_component	COG0666|KOG0512^Ankyrin repeat domain 49^K	PF12796.6^Ankyrin repeats (3 copies)	GT1	NA	i157-179o184-206i213-235o245-267i274-296o311-344i
gene-SPHA_39103	5.40146	5.2764	5.45749	0	0	0	0	0	5.44188	0.0230124	0.0362357	NA	NA	NA	NA	NA	PF00096.25^Zinc finger, C2H2 type	NA	NA	o153-175i
gene-SPHA_39164	0	0	0	0	8.04918	0	0	7.12063	-11.076	9.52158e-05	0.000211894	NA	NA	NA	NA	NA	NA	NA	SignalP-TM	o10-32i73-95o105-127i148-170o174-196i203-225o
gene-SPHA_39296	6.03568	6.18466	5.72196	6.28786	0	0	0	0	6.56274	2.04931e-09	7.18991e-09	XP_014791370.1^PREDICTED: tyrosine-protein kinase PR2-like isoform X1^82.67%	Q9I7F7.3^RecName: Full=Activated Cdc42 kinase-like; AltName: Full=Tyrosine-protein kinase PR2^51.43%	NA	GO:0005524^ATP binding^molecular_function;GO:0004715^non-membrane spanning protein tyrosine kinase activity^molecular_function;GO:0004713^protein tyrosine kinase activity^molecular_function;GO:0046664^dorsal closure, amnioserosa morphology change^biological_process;GO:0008258^head involution^biological_process;GO:0031034^myosin filament assembly^biological_process;GO:0006468^protein phosphorylati…	KOG0199^P21-Rho-binding domain^T	PF07647.16^SAM domain (Sterile alpha motif)	NA	SignalP-TM	i21-43o
gene-SPHA_39326	7.43622	7.13908	6.7221	7.06908	0	5.08487	0	5.55625	2.7842	0.0044702	0.00793042	KOF67077.1^hypothetical protein OCBIM_22010533mg^53.42%	Q9UGU5.2^RecName: Full=HMG domain-containing protein 4; AltName: Full=HMG box-containing protein 4; AltName: Full=High mobility group protein 2-like 1; AltName: Full=Protein HMGBCG^37.01%	NA	GO:0003677^DNA binding^molecular_function;GO:0008333^endosome to lysosome transport^biological_process;GO:0030178^negative regulation of Wnt signaling pathway^biological_process;GO:0016055^Wnt signaling pathway^biological_process;GO:0016589^NURF complex^cellular_component	NA	PF00505.18^HMG (high mobility group) box	NA	NA	o795-817i819-841o851-873i880-902o
gene-SPHA_39330	9.45442	9.49115	9.7192	9.67546	5.67983	7.70401	0	5.29934	3.36982	0.000164391	0.000356672	XP_014781249.1^PREDICTED: uncharacterized protein LOC106876987 isoform X2^77.72%	NA	NA	NA	NA	PF13903.5^PMP-22/EMP/MP20/Claudin tight junction	NA	SignalP-TM	i2-21o86-108i120-142o162-184i
gene-SPHA_39360	7.78689	7.9494	7.66766	7.89903	5.67983	5.2185	0	6.41672	2.40603	0.000556334	0.00112914	KOF95937.1^hypothetical protein OCBIM_22036793mg, partial^33.14%	NA	NA	NA	NA	PF04310.11^MukB N-terminal	NA	NA	o772-794i799-821o831-853i860-882o887-918i
gene-SPHA_39489	5.34154	3.96343	5.62191	4.92524	0	0	0	0	5.55353	1.64115e-05	3.98107e-05	KOF84911.1^hypothetical protein OCBIM_22021147mg^52.5%	NA	K08617|ADAMTS1|http://www.genome.jp/dbget-bin/www_bget?ko:K08617	NA	NA	PF01421.18^Reprolysin (M12B) family zinc metalloprotease	NA	NA	NA
gene-SPHA_39557	6.80455	6.31808	6.64044	6.39968	3.22914	5.5581	0	4.03134	2.37372	0.0016475	0.00313089	OWF56204.1^hypothetical protein KP79_PYT21534^60.78%	Q3UY96.3^RecName: Full=Cilia- and flagella-associated protein 74^57.95%	NA	GO:0035082^axoneme assembly^biological_process;GO:0005930^axoneme^cellular_component	NA	NA	NA	NA	NA
gene-SPHA_39851	7.94912	7.61899	8.03164	7.71673	4.7077	7.28367	0	4.80038	2.12923	0.0237983	0.0373565	RUS86529.1^hypothetical protein EGW08_005721^35.97%	Q8N0X2.2^RecName: Full=Sperm-associated antigen 16 protein; AltName: Full=Pf20 protein homolog^34.67%	NA	GO:0035082^axoneme assembly^biological_process;GO:0060271^cilium assembly^biological_process;GO:0007288^sperm axoneme assembly^biological_process;GO:1990716^axonemal central apparatus^cellular_component;GO:0005930^axoneme^cellular_component;GO:0036126^sperm flagellum^cellular_component	KOG0295|KOG4155^sperm associated antigen 16^S	PF00400.31^WD domain, G-beta repeat	NA	NA	NA
gene-SPHA_39978	4.46759	4.73742	2.53587	4.72513	3.22914	0	0	0	3.31786	0.0195946	0.0312266	KOF75570.1^hypothetical protein OCBIM_22034506mg, partial^49.1%	P55199.1^RecName: Full=RNA polymerase II elongation factor ELL; AltName: Full=Eleven-nineteen lysine-rich leukemia protein^42.19%	K15183|ELL|http://www.genome.jp/dbget-bin/www_bget?ko:K15183	GO:0019902^phosphatase binding^molecular_function;GO:0001701^in utero embryonic development^biological_process;GO:0010923^negative regulation of phosphatase activity^biological_process;GO:0032786^positive regulation of DNA-templated transcription, elongation^biological_process;GO:0045945^positive regulation of transcription by RNA polymerase III^biological_process;GO:0032968^positive regulation o…	KOG4796^RNA polymerase II elongation factor ELL^K	PF07303.12^Occludin homology domain	NA	NA	NA
gene-SPHA_40209	6.66135	6.91667	6.80917	6.81381	0	0	0	0	7.30164	4.37947e-12	1.86458e-11	AEA51001.1^phospholipase C^94.05%	P10687.1^RecName: Full=1-phosphatidylinositol 4,5-bisphosphate phosphodiesterase beta-1; AltName: Full=PLC-154; AltName: Full=Phosphoinositide phospholipase C-beta-1; AltName: Full=Phospholipase C-I; Short=PLC-I; AltName: Full=Phospholipase C-beta-1; Short=PLC-beta-1^45.33%	K05858|PLCB|http://www.genome.jp/dbget-bin/www_bget?ko:K05858	GO:0005509^calcium ion binding^molecular_function;GO:0005516^calmodulin binding^molecular_function;GO:0004435^phosphatidylinositol phospholipase C activity^molecular_function;GO:0042803^protein homodimerization activity^molecular_function;GO:0060466^activation of meiosis involved in egg activation^biological_process;GO:0007420^brain development^biological_process;GO:1902618^cellular response to f…	KOG0169^phospholipase C^I	PF00388.18^Phosphatidylinositol-specific phospholipase C, X domain	NA	NA	NA
gene-SPHA_40223	5.11488	5.48538	5.885	5.32522	0	3.82533	0	0	3.58275	0.000307347	0.000645127	KOF89834.1^hypothetical protein OCBIM_22012580mg^44.49%	NA	K09228|KRAB|http://www.genome.jp/dbget-bin/www_bget?ko:K09228	NA	NA	NA	NA	NA	NA
gene-SPHA_40408	7.43827	7.46308	7.56939	7.56708	4.7077	4.93758	0	4.58659	3.19494	6.519e-15	3.40241e-14	XP_014776083.1^PREDICTED: calcium-responsive transcription factor-like^61.11%	D4A7U2.1^RecName: Full=Calcium-responsive transcription factor; AltName: Full=Amyotrophic lateral sclerosis 2 chromosomal region candidate gene 8 protein; AltName: Full=Calcium-response factor; Short=CaRF^50.64%	NA	GO:0003677^DNA binding^molecular_function;GO:0003700^DNA-binding transcription factor activity^molecular_function;GO:0071277^cellular response to calcium ion^biological_process;GO:0035865^cellular response to potassium ion^biological_process;GO:0061400^positive regulation of transcription from RNA polymerase II promoter in response to calcium ion^biological_process;GO:0005634^nucleus^cellular_com…	NA	PF15299.5^Amyotrophic lateral sclerosis 2 chromosomal region candidate gene 8	NA	NA	o731-753i758-780o795-812i819-841o856-878i
gene-SPHA_40428	5.2041	5.82987	5.49837	5.28695	0	0	0	0	5.95442	1.36511e-07	4.09795e-07	KOF64902.1^hypothetical protein OCBIM_22016648mg^75.59%	Q5QQ57.1^RecName: Full=Xylosyltransferase 1; AltName: Full=Peptide O-xylosyltransferase 1; AltName: Full=Xylosyltransferase I^44.64%	K00771|XYLT|http://www.genome.jp/dbget-bin/www_bget?ko:K00771	GO:0008375^acetylglucosaminyltransferase activity^molecular_function;GO:0046872^metal ion binding^molecular_function;GO:0030158^protein xylosyltransferase activity^molecular_function;GO:0030206^chondroitin sulfate biosynthetic process^biological_process;GO:0050650^chondroitin sulfate proteoglycan biosynthetic process^biological_process;GO:0048706^embryonic skeletal system development^biological_p…	KOG0799^xylosyltransferase^G	PF12529.7^Xylosyltransferase C terminal	GT14	SignalP-TM	NA
gene-SPHA_40429	4.9412	4.46885	4.9092	4.04257	0	0	0	0	5.08753	3.64659e-05	8.5335e-05	PVD39209.1^hypothetical protein C0Q70_01837^57.23%	Q7KVA1.1^RecName: Full=Xylosyltransferase oxt; AltName: Full=Imaginal disk type I; AltName: Full=Peptide O-xylosyltransferase^51.16%	K00771|XYLT|http://www.genome.jp/dbget-bin/www_bget?ko:K00771	GO:0008375^acetylglucosaminyltransferase activity^molecular_function;GO:0046872^metal ion binding^molecular_function;GO:0030158^protein xylosyltransferase activity^molecular_function;GO:0030206^chondroitin sulfate biosynthetic process^biological_process;GO:0030204^chondroitin sulfate metabolic process^biological_process;GO:0050650^chondroitin sulfate proteoglycan biosynthetic process^biological_p…	KOG0799|KOG4157^Catalyzes the first step in biosynthesis of glycosaminoglycan. Transfers D-xylose from UDP-D-xylose to specific serine residues of the core protein. Initial enzyme in the biosynthesis of chondroitin sulfate and dermatan sulfate proteoglycans in fibroblasts and chondrocytes^G	PF02485.20^Core-2/I-Branching enzyme	GT14	NA	o170-187i192-214o224-246i259-281o296-318i
gene-SPHA_40519	7.88909	7.90464	8.26039	8.09587	4.45567	5.5581	0	5.55625	3.1994	4.00465e-08	1.26256e-07	KOF70599.1^hypothetical protein OCBIM_22002544mg^50.43%	Q9R0X5.2^RecName: Full=X-linked retinitis pigmentosa GTPase regulator; Short=mRpgr; Flags: Precursor^45.45%	K19607|RPGR|http://www.genome.jp/dbget-bin/www_bget?ko:K19607	GO:0005085^guanyl-nucleotide exchange factor activity^molecular_function;GO:0071482^cellular response to light stimulus^biological_process;GO:0060271^cilium assembly^biological_process;GO:0042462^eye photoreceptor cell development^biological_process;GO:0042073^intraciliary transport^biological_process;GO:0060042^retina morphogenesis in camera-type eye^biological_process;GO:0007601^visual percepti…	COG5184|KOG1426^retinitis pigmentosa GTPase regulator^DZ	PF00415.17^Regulator of chromosome condensation (RCC1) repeat	NA	NA	NA
gene-SPHA_40730	5.98062	6.33167	6.1491	5.61505	0	0	0	0	6.53215	3.81399e-09	1.3098e-08	EKC42899.1^hypothetical protein CGI_10028872^78.63%	Q567C6.1^RecName: Full=Zinc finger protein 367^78.9%	NA	GO:0003677^DNA binding^molecular_function;GO:0046872^metal ion binding^molecular_function;GO:0005634^nucleus^cellular_component	COG5048|KOG1721^ZnF_C2H2^K	PF13465.5^Zinc-finger double domain	NA	NA	NA
gene-SPHA_40758	8.19506	7.93612	7.70131	7.48072	4.15008	5.91385	0	0	3.57477	0.000479219	0.000982518	XP_014774888.1^PREDICTED: ATP-dependent DNA helicase PIF1-like^56.74%	Q7ZV90.1^RecName: Full=ATP-dependent DNA helicase PIF1; AltName: Full=DNA repair and recombination helicase PIF1^59.04%	K15255|PIF1|http://www.genome.jp/dbget-bin/www_bget?ko:K15255	GO:0005524^ATP binding^molecular_function;GO:0043141^ATP-dependent 5'-3' DNA helicase activity^molecular_function;GO:0003677^DNA binding^molecular_function;GO:0032508^DNA duplex unwinding^biological_process;GO:0006310^DNA recombination^biological_process;GO:0006281^DNA repair^biological_process;GO:0006260^DNA replication^biological_process;GO:0000002^mitochondrial genome maintenance^biological_pr…	COG0507|KOG0987^PIF1 5'-to-3' DNA helicase homolog (S. cerevisiae)^L	PF05970.13^PIF1-like helicase	NA	NA	NA
gene-SPHA_40765	6.40535	5.88622	6.57697	6.70555	0	0	0	0	6.91981	4.10347e-10	1.51656e-09	AAB47925.1^Rab3^48.74%	P25228.1^RecName: Full=Ras-related protein Rab-3^44.22%	K07883|RAB3C|http://www.genome.jp/dbget-bin/www_bget?ko:K07883	GO:0005525^GTP binding^molecular_function;GO:0003924^GTPase activity^molecular_function;GO:0048789^cytoskeletal matrix organization at active zone^biological_process;GO:0006886^intracellular protein transport^biological_process;GO:0048790^maintenance of presynaptic active zone structure^biological_process;GO:0007269^neurotransmitter secretion^biological_process;GO:0072659^protein localization to …	KOG0093^member RAS oncogene family^U	PF00071.21^Ras family	NA	NA	o125-147i159-181o269-291i298-320o
gene-SPHA_40770	7.12707	6.86465	7.26271	7.10801	4.7077	4.5884	0	6.20788	2.16526	0.0033005	0.00597851	XP_023728057.1^thioredoxin domain-containing protein 12-like^51.85%	Q5E936.1^RecName: Full=Thioredoxin domain-containing protein 12; Flags: Precursor^50.74%	K05360|TXNDC12|http://www.genome.jp/dbget-bin/www_bget?ko:K05360	GO:0015037^peptide disulfide oxidoreductase activity^molecular_function;GO:0019153^protein-disulfide reductase (glutathione) activity^molecular_function;GO:0045454^cell redox homeostasis^biological_process;GO:0060548^negative regulation of cell death^biological_process;GO:1902236^negative regulation of endoplasmic reticulum stress-induced intrinsic apoptotic signaling pathway^biological_process;G…	NA	PF13899.5^Thioredoxin-like	NA	NA	NA
gene-SPHA_40786	0	0	0	0	0	5.74691	0	0	-8.1508	0.0166936	0.0270028	XP_022316597.1^LOW QUALITY PROTEIN: GLIPR1-like protein 1^49.47%	Q4V9Y5.1^RecName: Full=Cysteine-rich secretory protein LCCL domain-containing 2; Flags: Precursor^35.87%	NA	GO:0005539^glycosaminoglycan binding^molecular_function;GO:0005615^extracellular space^cellular_component	COG2340|KOG3017^peptidase inhibitor 15^S	PF00188.25^Cysteine-rich secretory protein family	NA	SignalP-TM	i12-31o41-63i84-103o
gene-SPHA_40907	8.32119	8.24225	8.32545	8.4148	6.72401	3.82533	0	3.11698	3.36231	0.000485391	0.000994593	XP_014788706.1^PREDICTED: protein hunchback-like^63.12%	A4IFJ6.1^RecName: Full=Zinc finger protein Pegasus; AltName: Full=Ikaros family zinc finger protein 5^40.91%	NA	GO:0003700^DNA-binding transcription factor activity^molecular_function;GO:0046872^metal ion binding^molecular_function;GO:0044212^transcription regulatory region DNA binding^molecular_function;GO:0045944^positive regulation of transcription by RNA polymerase II^biological_process;GO:0005654^nucleoplasm^cellular_component	COG5048|KOG1721^ZnF_C2H2^K	PF13909.5^C2H2-type zinc-finger domain	NA	SignalP-TM	NA
gene-SPHA_40956	7.45856	7.6716	7.7697	7.48284	0	4.93758	0	2.27437	4.44172	1.12395e-07	3.40074e-07	XP_014791234.1^PREDICTED: DNA polymerase eta-like^66.67%	Q9JJN0.1^RecName: Full=DNA polymerase eta; AltName: Full=RAD30 homolog A; AltName: Full=Xeroderma pigmentosum variant type protein homolog^52.14%	K03509|POLH|http://www.genome.jp/dbget-bin/www_bget?ko:K03509	GO:0003684^damaged DNA binding^molecular_function;GO:0003887^DNA-directed DNA polymerase activity^molecular_function;GO:0046872^metal ion binding^molecular_function;GO:0071494^cellular response to UV-C^biological_process;GO:0006260^DNA replication^biological_process;GO:0000731^DNA synthesis involved in DNA repair^biological_process;GO:0042276^error-prone translesion synthesis^biological_process;G…	COG0389|KOG2095^polymerase (DNA directed), eta^L	PF00817.19^impB/mucB/samB family	NA	NA	NA
gene-SPHA_40961	7.18179	7.91069	7.7083	6.99979	0	0	0	0	8.0013	3.40134e-13	1.5698e-12	XP_014789876.1^PREDICTED: uncharacterized protein LOC106883396^74.02%	NA	NA	NA	NA	PF12012.7^Domain of unknown function (DUF3504)	NA	SignalP-TM	NA
gene-SPHA_40963	5.83302	7.20947	6.85711	7.42454	0	0	0	0	7.44438	2.29661e-10	8.65781e-10	XP_019637630.1^PREDICTED: PR domain zinc finger protein 16-like isoform X3^27.13%	NA	NA	NA	KOG2461^PR domain containing 12^K	PF13465.5^Zinc-finger double domain	NA	NA	NA
gene-SPHA_41022	0	0	0	0	0	5.5581	0	0	-7.95894	0.0195489	0.0311609	NA	NA	NA	NA	NA	PF14637.5^Folliculin-interacting protein middle domain	NA	NA	NA
gene-SPHA_41038	8.23089	8.52948	6.9035	7.93195	3.76188	0	0	5.1514	4.46393	1.79846e-06	4.8134e-06	XP_011448500.1^PREDICTED: MLX-interacting protein-like^34.56%	Q99MZ3.1^RecName: Full=Carbohydrate-responsive element-binding protein; Short=ChREBP; AltName: Full=MLX interactor; AltName: Full=MLX-interacting protein-like; AltName: Full=Williams-Beuren syndrome chromosomal region 14 protein homolog^39.23%	NA	GO:0035538^carbohydrate response element binding^molecular_function;GO:0003677^DNA binding^molecular_function;GO:0003700^DNA-binding transcription factor activity^molecular_function;GO:0001227^DNA-binding transcription repressor activity, RNA polymerase II-specific^molecular_function;GO:0046982^protein heterodimerization activity^molecular_function;GO:0019901^protein kinase binding^molecular_func…	KOG3582^MLX interacting^K	PF00010.25^Helix-loop-helix DNA-binding domain	NA	NA	NA
gene-SPHA_4107	9.02857	9.47338	8.88059	8.79652	0	6.64121	0	5.43351	3.91416	0.000311421	0.000653097	XP_014783250.1^PREDICTED: DNA-directed RNA polymerase II subunit RPB1-like^93.26%	P11414.2^RecName: Full=DNA-directed RNA polymerase II subunit RPB1; Short=RNA polymerase II subunit B1; AltName: Full=DNA-directed RNA polymerase II subunit A; AltName: Full=DNA-directed RNA polymerase III largest subunit^78.38%	K03006|RPB1, POLR2A|http://www.genome.jp/dbget-bin/www_bget?ko:K03006	GO:0001047^core promoter binding^molecular_function;GO:0003899^DNA-directed 5'-3' RNA polymerase activity^molecular_function;GO:0046872^metal ion binding^molecular_function;GO:1990841^promoter-specific chromatin binding^molecular_function;GO:0033120^positive regulation of RNA splicing^biological_process;GO:0006366^transcription by RNA polymerase II^biological_process;GO:0005737^cytoplasm^cellular…	COG0086|KOG0260^polymerase (RNA) II (DNA directed) polypeptide A^K	PF04997.11^RNA polymerase Rpb1, domain 1	NA	SignalP-TM	o20-42i47-69o
gene-SPHA_41165	3.36936	6.35404	5.44917	5.99923	0	0	0	3.11698	4.66704	0.000765224	0.00152483	XP_014780394.1^PREDICTED: uncharacterized protein LOC106876391^31.19%	NA	NA	NA	NA	PF00335.19^Tetraspanin family	NA	NA	o120-142i154-176o181-203i284-306o
gene-SPHA_41342	8.63198	8.53732	8.32885	8.96731	5.10887	6.86154	0	7.12063	2.46209	0.00383539	0.00688469	XP_014770326.1^PREDICTED: TNF receptor-associated factor 3-like isoform X2^43.28%	NA	K03174|TRAF3|http://www.genome.jp/dbget-bin/www_bget?ko:K03174	NA	NA	PF02176.17^TRAF-type zinc finger	NA	NA	NA
gene-SPHA_41415	6.60785	6.2812	5.8284	6.25355	0	4.5884	0	0	3.63592	0.000883792	0.00174582	XP_014776499.1^PREDICTED: uncharacterized protein LOC106873580^42.93%	NA	NA	NA	NA	NA	NA	NA	NA
gene-SPHA_41426	8.08191	8.13266	8.36024	8.3018	5.67983	5.65559	0	6.90657	2.44501	0.00130724	0.00252541	XP_027024153.1^E3 ubiquitin-protein ligase TRIM39-like isoform X6^20.26%	NA	NA	NA	NA	PF13639.5^Ring finger domain	NA	NA	NA
gene-SPHA_41448	5.55257	6.08654	5.65844	6.24858	4.15008	0	0	0	3.91869	8.7394e-05	0.000195597	XP_014791362.1^PREDICTED: methionine synthase-like^60.86%	Q9Z2Q4.1^RecName: Full=Methionine synthase; AltName: Full=5-methyltetrahydrofolate--homocysteine methyltransferase; AltName: Full=Vitamin-B12 dependent methionine synthase; Short=MS^54.85%	K00548|metH, MTR|http://www.genome.jp/dbget-bin/www_bget?ko:K00548	GO:0016597^amino acid binding^molecular_function;GO:0031419^cobalamin binding^molecular_function;GO:0005542^folic acid binding^molecular_function;GO:0008705^methionine synthase activity^molecular_function;GO:0008168^methyltransferase activity^molecular_function;GO:0008270^zinc ion binding^molecular_function;GO:0061431^cellular response to methionine^biological_process;GO:0050667^homocysteine meta…	COG0646|COG1410|KOG1579^5-methyltetrahydrofolate-homocysteine methyltransferase^E	PF02965.16^Vitamin B12 dependent methionine synthase, activation domain	NA	NA	NA
gene-SPHA_41478	6.06244	6.42338	6.29546	6.56071	0	0	0	4.03134	4.3994	3.67957e-07	1.05564e-06	XP_014787486.1^PREDICTED: CDK5 and ABL1 enzyme substrate 1-like isoform X3^79.81%	Q8TDN4.2^RecName: Full=CDK5 and ABL1 enzyme substrate 1; AltName: Full=Interactor with CDK3 1; Short=Ik3-1^37.3%	NA	GO:0007049^cell cycle^biological_process;GO:0051301^cell division^biological_process;GO:0051726^regulation of cell cycle^biological_process;GO:0005829^cytosol^cellular_component;GO:0005634^nucleus^cellular_component	KOG4164^Cyclin, N-terminal domain^D	PF00134.22^Cyclin, N-terminal domain	NA	NA	NA
gene-SPHA_41626	0	0	0.589941	0	4.45567	0	0	4.03134	-6.15235	0.025908	0.0403808	XP_014783324.1^PREDICTED: bactericidal permeability-increasing protein-like isoform X1^58.49%	NA	NA	NA	KOG4160^lipopolysaccharide binding protein^V	PF01273.24^LBP / BPI / CETP family, N-terminal domain	NA	NA	NA
gene-SPHA_4177	6.73639	6.59473	6.72899	6.18237	0	0	0	0	7.07381	6.32483e-11	2.48799e-10	XP_023609223.1^tigger transposable element-derived protein 1 isoform X1^80.77%	Q6NT04.1^RecName: Full=Tigger transposable element-derived protein 7^33.66%	NA	GO:0003677^DNA binding^molecular_function;GO:0005634^nucleus^cellular_component	KOG3105^Pfam:DDE^BD	PF03221.15^Tc5 transposase DNA-binding domain	NA	NA	NA
gene-SPHA_41836	5.49086	4.57931	5.5144	5.63803	0	2.92368	0	0	4.41743	0.000147335	0.000321147	KOF80615.1^hypothetical protein OCBIM_22027644mg, partial^67.83%	Q6ZS30.3^RecName: Full=Neurobeachin-like protein 1; AltName: Full=Amyotrophic lateral sclerosis 2 chromosomal region candidate gene 16 protein; AltName: Full=Amyotrophic lateral sclerosis 2 chromosomal region candidate gene 17 protein^41.36%	NA	NA	KOG1787^Neurobeachin-like^U	PF15787.4^Domain of unknown function (DUF4704)	NA	NA	NA
gene-SPHA_41838	6.99161	7.04871	7.26034	7.53275	0	0	0	3.11698	6.28451	2.12251e-09	7.43747e-09	KOF80615.1^hypothetical protein OCBIM_22027644mg, partial^66.49%	Q6ZS30.3^RecName: Full=Neurobeachin-like protein 1; AltName: Full=Amyotrophic lateral sclerosis 2 chromosomal region candidate gene 16 protein; AltName: Full=Amyotrophic lateral sclerosis 2 chromosomal region candidate gene 17 protein^47.01%	NA	NA	KOG1787^neurobeachin-like 1^U	PF02138.17^Beige/BEACH domain	NA	NA	NA
gene-SPHA_42009	5.99736	5.82987	4.98019	6.19792	0	0	0	0	6.30423	8.18652e-08	2.51037e-07	XP_014785167.1^PREDICTED: protein LAP2-like^51.45%	F1MCA7.3^RecName: Full=Leucine-rich repeat-containing protein 7; AltName: Full=Densin-180; Short=Densin^56.76%	K12796|ERBB2IP, ERBIN|http://www.genome.jp/dbget-bin/www_bget?ko:K12796	GO:0035255^ionotropic glutamate receptor binding^molecular_function;GO:0098609^cell-cell adhesion^biological_process;GO:0045197^establishment or maintenance of epithelial cell apical/basal polarity^biological_process;GO:0098968^neurotransmitter receptor transport postsynaptic membrane to endosome^biological_process;GO:0098887^neurotransmitter receptor transport, endosome to postsynaptic membrane^…	COG4886^leucine rich repeat containing^S	PF00595.23^PDZ domain (Also known as DHR or GLGF)	NA	NA	NA
gene-SPHA_42011	6.83901	7.14165	6.25309	7.16451	0	0	0	0	7.39239	2.56461e-11	1.03567e-10	XP_014785167.1^PREDICTED: protein LAP2-like^34.74%	NA	K12796|ERBB2IP, ERBIN|http://www.genome.jp/dbget-bin/www_bget?ko:K12796	NA	NA	NA	NA	NA	NA
gene-SPHA_42089	7.75444	7.71372	7.96465	8.07497	3.22914	5.5581	0	3.11698	3.87105	1.51421e-07	4.52629e-07	XP_014785960.1^PREDICTED: phosphatidylinositol 3,4,5-trisphosphate 5-phosphatase 2A-like isoform X1^85.01%	Q2I6J1.2^RecName: Full=Phosphatidylinositol 3,4,5-trisphosphate 5-phosphatase 2A; AltName: Full=Inositol polyphosphate phosphatase-like protein 1A; Short=INPPL1-A; AltName: Full=SH2 domain-containing inositol 5'-phosphatase 2A; Short=SH2 domain-containing inositol phosphatase 2A; Short=SHIP-2A^43.54%	K15909|SHIP2, INPPL1|http://www.genome.jp/dbget-bin/www_bget?ko:K15909	GO:0003779^actin binding^molecular_function;GO:0016787^hydrolase activity^molecular_function;GO:0030509^BMP signaling pathway^biological_process;GO:0007155^cell adhesion^biological_process;GO:0002376^immune system process^biological_process;GO:0040037^negative regulation of fibroblast growth factor receptor signaling pathway^biological_process;GO:0090024^negative regulation of neutrophil chemotax…	COG5411|KOG0565|KOG4384^inositol polyphosphate phosphatase-like 1^T	PF00536.29^SAM domain (Sterile alpha motif)	NA	NA	NA
gene-SPHA_42343	6.59325	7.49161	7.38983	7.28832	3.76188	2.92368	0	0	4.97234	7.27457e-11	2.8481e-10	XP_014780874.1^PREDICTED: uncharacterized protein LOC106876717^51.9%	NA	NA	NA	NA	PF00498.25^FHA domain	NA	NA	NA
gene-SPHA_42354	8.27732	8.21318	7.88827	8.69514	0	3.44383	0	5.43351	4.57849	1.45472e-07	4.35675e-07	XP_014775669.1^PREDICTED: E3 ubiquitin-protein ligase MIB2-like^59.49%	Q5ZIJ9.1^RecName: Full=E3 ubiquitin-protein ligase MIB2; AltName: Full=Mind bomb homolog 2; AltName: Full=RING-type E3 ubiquitin transferase MIB2^51.76%	K10645|MIB|http://www.genome.jp/dbget-bin/www_bget?ko:K10645	GO:0004842^ubiquitin-protein transferase activity^molecular_function;GO:0008270^zinc ion binding^molecular_function;GO:0007219^Notch signaling pathway^biological_process;GO:0016567^protein ubiquitination^biological_process;GO:0005737^cytoplasm^cellular_component	KOG0504|KOG4582^Mib_herc2^O	PF12796.6^Ankyrin repeats (3 copies)	NA	SignalP-TM	o891-913i
gene-SPHA_42406	1.88831	1.00494	1.00746	1.03522	2.37533	6.26227	0	4.03134	-4.06062	0.00141721	0.00272331	PIK38477.1^hypothetical protein BSL78_24674^45.57%	NA	NA	NA	NA	PF08232.11^Striatin family	NA	NA	NA
gene-SPHA_42476	8.23795	8.69196	8.34127	8.15947	0	5.91385	0	6.99604	2.82578	0.0160942	0.0261051	XP_014779112.1^PREDICTED: kinesin-like protein KIF23 isoform X2^56.28%	NA	K17387|KIF23|http://www.genome.jp/dbget-bin/www_bget?ko:K17387	NA	COG5059|KOG0247^Kinesin family member 23^Z	PF16540.4^Arf6-interacting domain of mitotic kinesin-like protein 1	GH30_4	NA	NA
gene-SPHA_42598	0	0	0	0	0	5.99059	0	0	-8.39785	0.0135698	0.0223129	XP_014783396.1^PREDICTED: peptidyl-prolyl cis-trans isomerase-like^70.35%	P24369.2^RecName: Full=Peptidyl-prolyl cis-trans isomerase B; Short=PPIase B; AltName: Full=CYP-S1; AltName: Full=Cyclophilin B; AltName: Full=Rotamase B; AltName: Full=S-cyclophilin; Short=SCYLP; Flags: Precursor^50.29%	K03768|PPIB, ppiB|http://www.genome.jp/dbget-bin/www_bget?ko:K03768	GO:0016018^cyclosporin A binding^molecular_function;GO:0003755^peptidyl-prolyl cis-trans isomerase activity^molecular_function;GO:0070063^RNA polymerase binding^molecular_function;GO:0051082^unfolded protein binding^molecular_function;GO:0060348^bone development^biological_process;GO:0061077^chaperone-mediated protein folding^biological_process;GO:0044829^positive regulation by host of viral geno…	KOG0880^PPIases accelerate the folding of proteins. It catalyzes the cis-trans isomerization of proline imidic peptide bonds in oligopeptides (By similarity)^O	PF00160.20^Cyclophilin type peptidyl-prolyl cis-trans isomerase/CLD	NA	SignalP-TM	o15-37i
gene-SPHA_42711	6.94347	6.73429	6.81888	6.36795	4.7077	3.44383	0	0	3.61021	9.35327e-07	2.57457e-06	KOF99514.1^hypothetical protein OCBIM_22015513mg^51.07%	Q9SZR9.2^RecName: Full=ABC transporter G family member 9; Short=ABC transporter ABCG.9; Short=AtABCG9; AltName: Full=Probable white-brown complex homolog protein 9; Short=AtWBC9^28.77%	NA	GO:0005524^ATP binding^molecular_function;GO:0042626^ATPase-coupled transmembrane transporter activity^molecular_function;GO:0042803^protein homodimerization activity^molecular_function;GO:0010588^cotyledon vascular tissue pattern formation^biological_process;GO:0010222^stem vascular tissue pattern formation^biological_process;GO:0055085^transmembrane transport^biological_process;GO:0016021^integ…	COG1131|KOG0061^ABC-2 type transporter^Q	PF01061.23^ABC-2 type transporter	NA	NA	o255-272i285-307o331-353i360-382o392-414i481-503o507-526i533-555o559-578i
gene-SPHA_42742	5.37609	5.68915	5.32739	5.41667	0	0	0	3.64542	3.91239	4.88594e-05	0.00011273	XP_014777965.1^PREDICTED: solute carrier family 12 member 8-like^70.45%	Q6A4L1.1^RecName: Full=Solute carrier family 12 member 8^35.05%	K14428|SLC12A8, CCC9|http://www.genome.jp/dbget-bin/www_bget?ko:K14428	GO:0015293^symporter activity^molecular_function;GO:0006813^potassium ion transport^biological_process;GO:0016021^integral component of membrane^cellular_component	COG0531|KOG2083^Amino acid permease^P	PF00324.20^Amino acid permease	NA	SignalP-TM	i35-54o59-81i232-254o
gene-SPHA_42798	7.20359	7.22412	7.14406	7.51837	3.22914	2.92368	0	5.1514	3.64201	1.6173e-08	5.27566e-08	NA	NA	NA	NA	NA	PF07168.10^Ureide permease	NA	NA	o242-264i285-307o317-339i
gene-SPHA_42903	9.59439	9.84235	9.61988	9.66291	6.78007	6.199	0	0	4.17869	0.000163257	0.000354375	XP_014768717.1^PREDICTED: protein MMS22-like^45.55%	E1BGH8.1^RecName: Full=Protein MMS22-like; AltName: Full=Methyl methanesulfonate-sensitivity protein 22-like^26.01%	NA	GO:0000724^double-strand break repair via homologous recombination^biological_process;GO:0031297^replication fork processing^biological_process;GO:0005829^cytosol^cellular_component;GO:0035101^FACT complex^cellular_component;GO:0042555^MCM complex^cellular_component;GO:0043596^nuclear replication fork^cellular_component	NA	PF14910.5^S-phase genomic integrity recombination mediator, N-terminal	NA	NA	NA
gene-SPHA_42974	7.4052	7.36295	7.70306	7.80738	0	0	0	0	8.08609	2.16042e-14	1.0866e-13	KOF94586.1^hypothetical protein OCBIM_22001387mg^54.01%	NA	NA	NA	NA	PF13914.5^Phostensin PP1-binding and SH3-binding region	NA	NA	NA
gene-SPHA_43012	7.55027	7.47742	7.71004	7.80569	0	5.83279	0	6.41672	2.49395	0.0257585	0.0401789	KOF90961.1^hypothetical protein OCBIM_22010053mg, partial^64.8%	Q9FN03.1^RecName: Full=Ultraviolet-B receptor UVR8; AltName: Full=Protein UV-B RESISTANCE 8; AltName: Full=RCC1 domain-containing protein UVR8^38.06%	NA	GO:0003682^chromatin binding^molecular_function;GO:0005085^guanyl-nucleotide exchange factor activity^molecular_function;GO:0042802^identical protein binding^molecular_function;GO:0009881^photoreceptor activity^molecular_function;GO:0042803^protein homodimerization activity^molecular_function;GO:0009649^entrainment of circadian clock^biological_process;GO:0018298^protein-chromophore linkage^biolo…	COG5184|KOG1426^localization^DZ	PF00415.17^Regulator of chromosome condensation (RCC1) repeat	NA	NA	o132-154i161-183o198-220i227-249o264-286i293-315o319-341i348-370o375-397i404-426o431-453i460-482o486-508i515-537o547-569i574-596o611-645i657-679o694-716i723-745o750-772i779-801o811-833i838-860o883-900i1049-1071o1081-1103i1105-1127o1137-1159i1164-1186o
gene-SPHA_43069	6.72972	6.92267	6.77297	6.8272	0	4.37597	0	3.64542	3.73396	5.29416e-10	1.93835e-09	XP_014769836.1^PREDICTED: spindle and centriole-associated protein 1-like isoform X4^53.77%	NA	K16490|SPICE1|http://www.genome.jp/dbget-bin/www_bget?ko:K16490	NA	NA	PF15678.4^Centriole duplication and mitotic chromosome congression	NA	NA	NA
gene-SPHA_43213	6.30135	6.74109	6.55	4.72513	0	0	0	0	6.74997	8.13636e-08	2.49553e-07	XP_014774200.1^PREDICTED: uncharacterized protein LOC106871941^42.75%	NA	K08701|NR1D3|http://www.genome.jp/dbget-bin/www_bget?ko:K08701	NA	NA	NA	NA	SignalP-TM	i20-42o
gene-SPHA_43730	6.94059	7.25297	6.88204	7.32183	0	0	0	5.43351	3.7029	0.00393475	0.00704781	XP_014769665.1^PREDICTED: PHD finger protein 20-like protein 1^57.22%	Q4V9H5.2^RecName: Full=PHD finger protein 20-like protein 1^42.86%	K18402|PHF20|http://www.genome.jp/dbget-bin/www_bget?ko:K18402	GO:0046872^metal ion binding^molecular_function;GO:0006355^regulation of transcription, DNA-templated^biological_process;GO:0005634^nucleus^cellular_component	COG2940|KOG1844^Phd finger protein^K	PF11717.7^RNA binding activity-knot of a chromodomain	NA	NA	NA
gene-SPHA_43957	8.34863	8.36739	8.12987	8.33031	2.37533	6.199	0	6.90657	2.67524	0.00795317	0.0135788	XP_014787586.1^PREDICTED: NFATC2-interacting protein-like^48.1%	Q0P4K8.1^RecName: Full=NFATC2-interacting protein; AltName: Full=Nuclear factor of activated T-cells, cytoplasmic 2-interacting protein^28.22%	NA	GO:0005737^cytoplasm^cellular_component;GO:0005634^nucleus^cellular_component	COG5227|KOG1769^nuclear factor of activated T-cells, cytoplasmic, calcineurin-dependent 2 interacting protein^K	PF11976.7^Ubiquitin-2 like Rad60 SUMO-like	NA	NA	NA
gene-SPHA_43963	5.89983	5.8489	6.11796	5.54381	3.22914	0	0	4.33552	3.08835	0.00010396	0.0002303	XP_014779834.1^PREDICTED: synaptic vesicle membrane protein VAT-1 homolog-like isoform X4^90.6%	Q80TB8.2^RecName: Full=Synaptic vesicle membrane protein VAT-1 homolog-like^53.97%	NA	GO:0016491^oxidoreductase activity^molecular_function;GO:0008270^zinc ion binding^molecular_function	COG0604|KOG1198^vesicle amine transport protein^C	PF13602.5^Zinc-binding dehydrogenase	NA	NA	i196-218o242-264i271-293o303-325i338-360o375-394i401-423o
gene-SPHA_44044	4.16583	4.11782	3.96813	4.71074	0	2.10229	0	0	3.98272	0.000905582	0.00178462	XP_021351117.1^uncharacterized protein LOC110448928^67.86%	O86938.1^RecName: Full=Phosphonopyruvate decarboxylase^31.4%	K09459|E4.1.1.82|http://www.genome.jp/dbget-bin/www_bget?ko:K09459	GO:0033980^phosphonopyruvate decarboxylase activity^molecular_function;GO:0030976^thiamine pyrophosphate binding^molecular_function;GO:0017000^antibiotic biosynthetic process^biological_process;GO:0032923^organic phosphonate biosynthetic process^biological_process	COG0028|COG4032^Thiamine pyrophosphate enzyme, C-terminal TPP binding domain^G	PF02776.17^Thiamine pyrophosphate enzyme, N-terminal TPP binding domain	NA	NA	NA
gene-SPHA_44111	6.13483	6.39777	6.3001	6.20307	4.7077	0	0	0	3.64955	0.00110036	0.00214867	XP_011450372.1^PREDICTED: CD2 antigen cytoplasmic tail-binding protein 2 homolog isoform X2^39.71%	NA	K13099|CD2BP2, PPP1R59|http://www.genome.jp/dbget-bin/www_bget?ko:K13099	NA	KOG2950^CD2 (cytoplasmic tail) binding protein 2^S	PF02213.15^GYF domain	NA	SignalP-TM	NA
gene-SPHA_44121	3.5617	3.98652	5.09126	4.6366	0	0	0	0	4.87991	0.000309624	0.000649617	ACJ22644.1^S1 type peptidase^87.76%	P80646.1^RecName: Full=Chymotrypsin B; Contains: RecName: Full=Chymotrypsin B chain A; Contains: RecName: Full=Chymotrypsin B chain B; Flags: Precursor^33.58%	NA	GO:0004252^serine-type endopeptidase activity^molecular_function;GO:0007586^digestion^biological_process;GO:0005615^extracellular space^cellular_component	COG5640|KOG3627^Tryp_SPc^E	PF00089.25^Trypsin	NA	SignalP-TM	i39-59o79-101i106-128o132-154i161-183o187-206i213-235o245-267i274-293o298-320i327-349o354-376i383-405o470-492i497-519o523-545i552-574o584-606i613-635o650-672i679-701o711-733i901-923o938-960i967-989o993-1012i
gene-SPHA_44149	5.91753	5.70316	5.16421	5.46031	0	2.92368	0	4.03134	3.06275	0.000123458	0.00027145	KOF75529.1^hypothetical protein OCBIM_22034567mg, partial^80.0%	Q8C8U0.3^RecName: Full=Liprin-beta-1; AltName: Full=Protein tyrosine phosphatase receptor type f polypeptide-interacting protein-binding protein 1; Short=PTPRF-interacting protein-binding protein 1^58.63%	NA	NA	KOG1899^PTPRF interacting protein, binding protein 1 (liprin beta 1)^S	PF07647.16^SAM domain (Sterile alpha motif)	NA	NA	NA
gene-SPHA_44172	5.99736	6.83633	6.75958	6.81381	3.22914	3.82533	0	3.11698	3.71454	1.33721e-08	4.39324e-08	NA	NA	NA	NA	NA	PF13465.5^Zinc-finger double domain	NA	NA	NA
gene-SPHA_44182	7.84969	7.98424	7.74783	7.93505	4.92219	6.06346	0	5.55625	2.718	2.18455e-05	5.22825e-05	XP_014786590.1^PREDICTED: cAMP-dependent protein kinase type II regulatory subunit-like isoform X1^74.1%	P12368.4^RecName: Full=cAMP-dependent protein kinase type II-alpha regulatory subunit^51.21%	K04739|PRKAR|http://www.genome.jp/dbget-bin/www_bget?ko:K04739	GO:0047555^3',5'-cyclic-GMP phosphodiesterase activity^molecular_function;GO:0031698^beta-2 adrenergic receptor binding^molecular_function;GO:0030552^cAMP binding^molecular_function;GO:0008603^cAMP-dependent protein kinase regulator activity^molecular_function;GO:0019904^protein domain specific binding^molecular_function;GO:0042803^protein homodimerization activity^molecular_function;GO:0034236^p…	COG0664|KOG1113^protein kinase, cAMP-dependent, regulatory, type II^T	PF00027.28^Cyclic nucleotide-binding domain	NA	NA	NA
gene-SPHA_44263	3.43636	4.11782	3.43977	4.01941	0	0	0	0	4.19104	0.00163889	0.00311537	XP_005102516.1^PREDICTED: histone-arginine methyltransferase CARMER-like isoform X1^78.79%	NA	K05931|CARM1, PRMT4|http://www.genome.jp/dbget-bin/www_bget?ko:K05931	NA	NA	NA	NA	SignalP-TM	i7-29o52-74i81-103o108-127i140-162o
gene-SPHA_44264	5.61174	5.66072	5.1844	5.71931	0	0	0	0	6.03927	6.08627e-08	1.88434e-07	RXN04425.1^hypothetical protein ROHU_012966^27.23%	NA	NA	NA	NA	PF16265.4^Domain of unknown function (DUF4918)	NA	SignalP-TM	NA
gene-SPHA_4428	5.2232	4.77769	4.84725	4.23575	4.15008	0	0	0	2.76655	0.0197646	0.0314833	XP_009057245.1^hypothetical protein LOTGIDRAFT_121605^46.38%	O88559.2^RecName: Full=Menin^40.39%	K14970|MEN1, MNN1|http://www.genome.jp/dbget-bin/www_bget?ko:K14970	GO:0003682^chromatin binding^molecular_function;GO:0003677^DNA binding^molecular_function;GO:0003690^double-stranded DNA binding^molecular_function;GO:0000400^four-way junction DNA binding^molecular_function;GO:0030674^protein binding, bridging^molecular_function;GO:0047485^protein N-terminus binding^molecular_function;GO:0070412^R-SMAD binding^molecular_function;GO:0043565^sequence-specific DNA …	NA	PF05053.12^Menin	NA	NA	NA
gene-SPHA_44493	0	7.40427	7.31629	7.02616	0	0	0	0	7.34476	0.00103045	0.00201801	KOF69078.1^hypothetical protein OCBIM_22005709mg^85.51%	NA	NA	NA	NA	PF13465.5^Zinc-finger double domain	NA	NA	NA
gene-SPHA_44947	8.94332	9.06038	8.86191	8.88964	0	6.38106	0	6.81119	3.33548	0.00337098	0.00610147	XP_014778945.1^PREDICTED: flocculation protein FLO11-like^59.35%	Q96NE9.1^RecName: Full=FERM domain-containing protein 6; AltName: Full=Willin^36.39%	NA	GO:0031032^actomyosin structure organization^biological_process;GO:0003383^apical constriction^biological_process;GO:0034613^cellular protein localization^biological_process;GO:0032970^regulation of actin filament-based process^biological_process;GO:0043296^apical junction complex^cellular_component;GO:0005737^cytoplasm^cellular_component;GO:0005856^cytoskeleton^cellular_component;GO:0005886^plas…	NA	PF00373.17^FERM central domain	NA	NA	NA
gene-SPHA_44949	5.703	5.63172	5.61449	5.65315	0	0	0	0	6.13354	1.4736e-08	4.82026e-08	XP_014787431.1^PREDICTED: uncharacterized protein LOC106881526 isoform X2^59.54%	Q5QJC4.1^RecName: Full=DNA cross-link repair 1A protein; AltName: Full=SNM1 homolog A; Short=chSNM1A^48.66%	K15340|DCLRE1A, SNM1A, PSO2|http://www.genome.jp/dbget-bin/www_bget?ko:K15340	GO:0035312^5'-3' exodeoxyribonuclease activity^molecular_function;GO:0003684^damaged DNA binding^molecular_function;GO:0006281^DNA repair^biological_process;GO:0006303^double-strand break repair via nonhomologous end joining^biological_process;GO:0036297^interstrand cross-link repair^biological_process;GO:0000715^nucleotide-excision repair, DNA damage recognition^biological_process;GO:0031848^pro…	COG1236|KOG1361^DNA cross-link repair 1A^L	PF07522.13^DNA repair metallo-beta-lactamase	NA	NA	NA
gene-SPHA_45102	8.32672	8.42558	7.98205	8.39807	4.92219	2.92368	0	0	5.17228	4.83347e-15	2.55099e-14	XP_014772874.1^PREDICTED: cGMP-inhibited 3',5'-cyclic phosphodiesterase A-like isoform X3^68.7%	Q14432.3^RecName: Full=cGMP-inhibited 3',5'-cyclic phosphodiesterase A; AltName: Full=Cyclic GMP-inhibited phosphodiesterase A; Short=CGI-PDE A^39.48%	K19021|PDE3A|http://www.genome.jp/dbget-bin/www_bget?ko:K19021	GO:0004115^3',5'-cyclic-AMP phosphodiesterase activity^molecular_function;GO:0004119^cGMP-inhibited cyclic-nucleotide phosphodiesterase activity^molecular_function;GO:0046872^metal ion binding^molecular_function;GO:0019933^cAMP-mediated signaling^biological_process;GO:0071321^cellular response to cGMP^biological_process;GO:0071560^cellular response to transforming growth factor beta stimulus^biol…	NA	PF00233.18^3'5'-cyclic nucleotide phosphodiesterase	NA	NA	o681-703i708-730o735-757i762-784o
gene-SPHA_45158	4.41872	4.23816	3.01303	3.34802	0	0	0	0	4.28031	0.0028802	0.00527517	NA	NA	NA	NA	NA	PF01034.19^Syndecan domain	NA	SignalP-TM	o5-27i
gene-SPHA_45308	5.545	5.16946	5.80903	5.93881	0	0	0	0	6.12679	6.54327e-08	2.01742e-07	KOF84520.1^hypothetical protein OCBIM_22021944mg^65.22%	NA	NA	NA	NA	PF06818.14^Fez1	NA	NA	NA
gene-SPHA_45377	5.63332	2.70879	5.9155	5.92642	0	0	0	2.27437	5.22772	0.000256104	0.000542081	XP_014769319.1^PREDICTED: G-protein coupled receptor GRL101-like, partial^72.41%	P46023.1^RecName: Full=G-protein coupled receptor GRL101; Flags: Precursor^50.15%	K20049|LRP1B|http://www.genome.jp/dbget-bin/www_bget?ko:K20049	GO:0004930^G protein-coupled receptor activity^molecular_function;GO:0016021^integral component of membrane^cellular_component;GO:0005886^plasma membrane^cellular_component	KOG1215|KOG2087|KOG4237^7 transmembrane receptor (rhodopsin family)^T	PF00057.17^Low-density lipoprotein receptor domain class A	NA	NA	NA
gene-SPHA_45455	5.94655	6.065	6.02028	6.70917	0	3.44383	0	5.1514	2.71392	0.00434522	0.00772812	KOF77242.1^hypothetical protein OCBIM_22032341mg^66.33%	Q80U22.2^RecName: Full=Iporin; AltName: Full=Interacting protein of Rab1; AltName: Full=RUN and SH3 domain-containing protein 2^40.78%	NA	GO:0017137^Rab GTPase binding^molecular_function;GO:0031410^cytoplasmic vesicle^cellular_component;GO:0005829^cytosol^cellular_component	NA	PF02759.18^RUN domain	NA	NA	NA
gene-SPHA_455	9.94473	10.0641	9.89445	9.78806	6.83403	6.49081	0	6.20788	3.82078	4.2957e-08	1.3507e-07	XP_014776919.1^PREDICTED: uncharacterized protein LOC106873902^51.7%	NA	NA	NA	NA	PF14886.5^FAM183A and FAM183B related	NA	NA	o295-317i330-352o392-414i421-443o
gene-SPHA_4562	3.93045	4.36694	4.5378	4.04257	0	3.44383	0	0	2.70779	0.0161859	0.0262386	XP_023445258.1^LOW QUALITY PROTEIN: low-density lipoprotein receptor-related protein 2^48.15%	O75197.2^RecName: Full=Low-density lipoprotein receptor-related protein 5; Short=LRP-5; AltName: Full=Low-density lipoprotein receptor-related protein 7; Short=LRP-7; Flags: Precursor^40.68%	K03068|LRP5_6|http://www.genome.jp/dbget-bin/www_bget?ko:K03068	GO:1904928^coreceptor activity involved in canonical Wnt signaling pathway^molecular_function;GO:0071936^coreceptor activity involved in Wnt signaling pathway^molecular_function;GO:0042813^Wnt-activated receptor activity^molecular_function;GO:0017147^Wnt-protein binding^molecular_function;GO:0060612^adipose tissue development^biological_process;GO:0009952^anterior/posterior pattern specification^…	KOG1215^low density lipoprotein receptor-related protein 2^T	PF00057.17^Low-density lipoprotein receptor domain class A	NA	NA	o202-219i
gene-SPHA_4564	4.74372	5.55655	4.85986	4.72513	3.22914	3.82533	0	0	2.49097	0.00436812	0.00776493	XP_013407657.1^low-density lipoprotein receptor-related protein 2-like^54.36%	A2ARV4.1^RecName: Full=Low-density lipoprotein receptor-related protein 2; Short=LRP-2; AltName: Full=Glycoprotein 330; Short=gp330; AltName: Full=Megalin; Flags: Precursor^45.99%	K06233|LRP2|http://www.genome.jp/dbget-bin/www_bget?ko:K06233	GO:0005509^calcium ion binding^molecular_function;GO:0051087^chaperone binding^molecular_function;GO:0008144^drug binding^molecular_function;GO:0030492^hemoglobin binding^molecular_function;GO:0042562^hormone binding^molecular_function;GO:0050750^low-density lipoprotein particle receptor binding^molecular_function;GO:0030165^PDZ domain binding^molecular_function;GO:0044877^protein-containing comp…	KOG1215^low density lipoprotein receptor-related protein 2^T	PF00057.17^Low-density lipoprotein receptor domain class A	NA	NA	NA
gene-SPHA_4568	5.47501	5.93452	6.20944	6.31664	0	2.10229	0	5.29934	2.61251	0.0203261	0.0323122	XP_011417336.2^PREDICTED: LOW QUALITY PROTEIN: low-density lipoprotein receptor-related protein 2-like^53.63%	C0HL13.1^RecName: Full=Low-density lipoprotein receptor-related protein 2; Short=LRP-2; AltName: Full=Glycoprotein 330; Short=gp330; AltName: Full=Megalin; Flags: Precursor^30.39%	K06233|LRP2|http://www.genome.jp/dbget-bin/www_bget?ko:K06233	GO:0005509^calcium ion binding^molecular_function;GO:0051087^chaperone binding^molecular_function;GO:0008144^drug binding^molecular_function;GO:0017124^SH3 domain binding^molecular_function;GO:0060982^coronary artery morphogenesis^biological_process;GO:1904447^folate import across plasma membrane^biological_process;GO:0008584^male gonad development^biological_process;GO:0030001^metal ion transpor…	KOG1215^Low-density lipoprotein receptor repeat class B^T	PF00057.17^Low-density lipoprotein receptor domain class A	NA	NA	o899-921i
gene-SPHA_45696	5.91753	6.94348	6.13879	6.41307	2.37533	0	0	4.58659	3.63718	8.96507e-05	0.000200204	KOF94467.1^hypothetical protein OCBIM_22001659mg^30.08%	NA	NA	NA	NA	PF04912.13^Dynamitin	NA	NA	NA
gene-SPHA_4571	4.83346	5.14914	5.12298	5.32522	0	2.92368	0	0	4.16242	0.00017736	0.000382871	XP_009067103.1^hypothetical protein LOTGIDRAFT_170222, partial^63.24%	P98164.3^RecName: Full=Low-density lipoprotein receptor-related protein 2; Short=LRP-2; AltName: Full=Glycoprotein 330; Short=gp330; AltName: Full=Megalin; Flags: Precursor^59.62%	K06233|LRP2|http://www.genome.jp/dbget-bin/www_bget?ko:K06233	GO:0005509^calcium ion binding^molecular_function;GO:0051087^chaperone binding^molecular_function;GO:0008144^drug binding^molecular_function;GO:0042954^obsolete lipoprotein transporter activity^molecular_function;GO:0017124^SH3 domain binding^molecular_function;GO:0035904^aorta development^biological_process;GO:0008283^cell population proliferation^biological_process;GO:0060982^coronary artery mo…	KOG1215^Low-density lipoprotein receptor repeat class B^T	PF00057.17^Low-density lipoprotein receptor domain class A	NA	NA	o301-323i336-358o378-400i413-435o439-461i468-490o500-522i527-549o559-581i594-616o631-653i
gene-SPHA_4572	3.0221	2.65215	3.14247	3.67876	0	0	0	0	3.5134	0.017907	0.0288103	KPM08784.1^low-density lipoprotein receptor-related protein 2-like protein 4, partial^36.57%	P98164.3^RecName: Full=Low-density lipoprotein receptor-related protein 2; Short=LRP-2; AltName: Full=Glycoprotein 330; Short=gp330; AltName: Full=Megalin; Flags: Precursor^36.26%	K06233|LRP2|http://www.genome.jp/dbget-bin/www_bget?ko:K06233	GO:0005509^calcium ion binding^molecular_function;GO:0051087^chaperone binding^molecular_function;GO:0008144^drug binding^molecular_function;GO:0042954^obsolete lipoprotein transporter activity^molecular_function;GO:0017124^SH3 domain binding^molecular_function;GO:0035904^aorta development^biological_process;GO:0008283^cell population proliferation^biological_process;GO:0060982^coronary artery mo…	KOG1215^Low-density lipoprotein receptor repeat class B^T	PF14670.5^Coagulation Factor Xa inhibitory site	NA	NA	NA
gene-SPHA_4575	3.18682	3.4684	3.94465	4.31395	0	0	0	0	4.19675	0.00234228	0.00434537	XP_013407657.1^low-density lipoprotein receptor-related protein 2-like^45.95%	Q6X0I2.1^RecName: Full=Vitellogenin receptor; Short=SiVgR; Flags: Precursor^36.17%	K06233|LRP2|http://www.genome.jp/dbget-bin/www_bget?ko:K06233	GO:0005509^calcium ion binding^molecular_function;GO:0038024^cargo receptor activity^molecular_function;GO:0006898^receptor-mediated endocytosis^biological_process;GO:0016021^integral component of membrane^cellular_component	KOG1215^low density lipoprotein receptor-related protein 2^T	PF00058.16^Low-density lipoprotein receptor repeat class B	NA	NA	NA
gene-SPHA_45965	6.69936	6.82356	6.72555	6.84707	2.37533	0	0	4.80038	3.81875	1.1009e-05	2.72662e-05	XP_014786750.1^PREDICTED: protein RRNAD1-like^42.07%	Q6AYG0.1^RecName: Full=Protein RRNAD1^21.86%	NA	GO:0016021^integral component of membrane^cellular_component	KOG2651^Inherit from KOG: phosphatidylinositol glycan anchor biosynthesis, class F^A	PF13679.5^Methyltransferase domain	NA	NA	NA
gene-SPHA_46061	8.70852	8.71461	8.92999	9.03814	6.33239	4.37597	0	7.08028	2.98611	0.000527624	0.00107613	XP_014787230.1^PREDICTED: DNA polymerase delta catalytic subunit-like^37.68%	P28339.1^RecName: Full=DNA polymerase delta catalytic subunit^29.96%	K02327|POLD1|http://www.genome.jp/dbget-bin/www_bget?ko:K02327	GO:0008296^3'-5'-exodeoxyribonuclease activity^molecular_function;GO:0051539^4 iron, 4 sulfur cluster binding^molecular_function;GO:0003682^chromatin binding^molecular_function;GO:0003684^damaged DNA binding^molecular_function;GO:0003887^DNA-directed DNA polymerase activity^molecular_function;GO:0046872^metal ion binding^molecular_function;GO:0000166^nucleotide binding^molecular_function;GO:00062…	COG0417|KOG0968^polymerase (DNA directed), delta 1, catalytic subunit^L	PF03104.18^DNA polymerase family B, exonuclease domain	NA	NA	i205-227o242-264i271-290o305-327i340-362o424-446i453-475o490-512i519-541o556-578i591-613o618-640i
gene-SPHA_46144	8.37662	8.82763	8.41037	8.5492	4.45567	5.3408	0	4.98654	4.00603	1.40419e-17	8.5857e-17	XP_019617893.1^PREDICTED: uncharacterized protein LOC109465187^28.39%	NA	NA	NA	NA	PF01165.19^Ribosomal protein S21	NA	NA	NA
gene-SPHA_46152	5.03065	5.14914	5.32739	5.37167	0	0	0	3.11698	4.2544	0.000102691	0.000227597	XP_021956823.1^uncharacterized protein LOC110852946^40.76%	NA	K18740|EXD1, EGL|http://www.genome.jp/dbget-bin/www_bget?ko:K18740	NA	KOG2405^Pfam:3_5_exonuc^L	PF01612.19^3'-5' exonuclease	NA	NA	NA
gene-SPHA_46165	7.13969	7.19715	7.32994	7.25649	3.22914	4.12676	0	0	4.50108	1.18064e-13	5.635e-13	XP_014776081.1^PREDICTED: protein timeless-like isoform X1^53.08%	O17482.1^RecName: Full=Protein timeless^29.31%	K12074|TIM|http://www.genome.jp/dbget-bin/www_bget?ko:K12074	GO:0048511^rhythmic process^biological_process;GO:0005634^nucleus^cellular_component;GO:0048471^perinuclear region of cytoplasm^cellular_component	KOG1974^Timeless^L	PF04821.13^Timeless protein	PL12_2	NA	NA
gene-SPHA_46223	6.15486	6.12347	6.06994	5.22758	0	0	0	3.64542	4.40174	1.36631e-05	3.34134e-05	XP_014774369.1^PREDICTED: polycomb group RING finger protein 3-like^94.87%	Q2KJ29.1^RecName: Full=Polycomb group RING finger protein 3^79.07%	K11488|PCGF3|http://www.genome.jp/dbget-bin/www_bget?ko:K11488	GO:0003700^DNA-binding transcription factor activity^molecular_function;GO:0046872^metal ion binding^molecular_function;GO:0000977^RNA polymerase II regulatory region sequence-specific DNA binding^molecular_function;GO:0036353^histone H2A-K119 monoubiquitination^biological_process;GO:0060819^inactivation of X chromosome by genetic imprinting^biological_process;GO:0005654^nucleoplasm^cellular_comp…	KOG2660^polycomb group ring finger 3^O	PF13923.5^Zinc finger, C3HC4 type (RING finger)	NA	SignalP-TM	i13-35o50-72i77-99o114-136i141-163o178-200i207-229o310-332i443-465o485-507i514-536o551-573i580-602o607-629i
gene-SPHA_46241	8.54452	7.05145	6.97766	6.99386	0	0	0	0	8.07293	1.87025e-11	7.63128e-11	NA	NA	NA	NA	NA	PF13465.5^Zinc-finger double domain	NA	NA	NA
gene-SPHA_46242	6.51791	6.62079	6.38539	6.51177	0	0	0	0	7.00702	3.77774e-11	1.50704e-10	XP_014786973.1^PREDICTED: uncharacterized protein LOC106881191^54.66%	NA	NA	NA	KOG4583^HERPUD family member 2^O	PF00406.21^Adenylate kinase	NA	NA	NA
gene-SPHA_46296	6.55607	6.8584	6.15933	6.01687	2.37533	0	0	2.27437	5.48734	4.26664e-07	1.21764e-06	NP_001038369.1^tumor necrosis factor receptor superfamily member 19 precursor^33.71%	NA	K05155|TNFRSF19, TROY|http://www.genome.jp/dbget-bin/www_bget?ko:K05155	NA	NA	PF00020.17^TNFR/NGFR cysteine-rich region	NA	SignalP-TM	o46-68i181-203o223-245i
gene-SPHA_46383	7.74456	7.86313	7.97193	7.83913	6.40549	5.08487	0	6.76102	2.04474	0.00981029	0.016502	XP_014777769.1^PREDICTED: serine/threonine-protein phosphatase 2B catalytic subunit alpha isoform-like isoform X6^99.38%	Q9VXF1.4^RecName: Full=Serine/threonine-protein phosphatase 2B catalytic subunit 3; AltName: Full=Calmodulin-dependent calcineurin A3 subunit^87.31%	K04348|PPP3C, CNA|http://www.genome.jp/dbget-bin/www_bget?ko:K04348	GO:0005516^calmodulin binding^molecular_function;GO:0033192^calmodulin-dependent protein phosphatase activity^molecular_function;GO:0046872^metal ion binding^molecular_function;GO:0004722^protein serine/threonine phosphatase activity^molecular_function;GO:0097720^calcineurin-mediated signaling^biological_process;GO:0006470^protein dephosphorylation^biological_process;GO:0030431^sleep^biological_p…	COG0639|KOG0375^PP2Ac^T	PF00149.27^Calcineurin-like phosphoesterase	NA	NA	o386-408i415-437o452-474i481-503o508-530i537-559o564-586i593-615o625-647i654-676o680-702i704-726o731-753i760-782o786-808i815-837o852-874i881-903o907-929i934-956o971-993i998-1020o1102-1124i
gene-SPHA_46390	5.43461	6.27183	5.56916	6.51177	3.22914	3.82533	0	0	3.51453	3.17038e-05	7.47112e-05	KOF69575.1^hypothetical protein OCBIM_22004540mg, partial^68.39%	NA	NA	NA	NA	PF12796.6^Ankyrin repeats (3 copies)	NA	NA	i210-232o236-258i265-287o307-329i
gene-SPHA_46395	6.38853	6.46508	6.70124	6.66509	3.76188	3.82533	0	0	3.8217	2.87715e-09	9.97291e-09	XP_014768088.1^PREDICTED: gamma-soluble NSF attachment protein-like^70.97%	NA	NA	NA	KOG1585^N-ethylmaleimide-sensitive factor attachment protein gamma^U	PF14938.5^Soluble NSF attachment protein, SNAP	NA	SignalP-TM	i28-50o65-84i
gene-SPHA_46504	4.14595	4.50128	4.14332	4.66672	0	0	0	0	4.82287	7.04643e-05	0.000159196	XP_014768923.1^PREDICTED: dedicator of cytokinesis protein 7-like isoform X1^77.55%	Q96N67.4^RecName: Full=Dedicator of cytokinesis protein 7^53.18%	NA	GO:0005085^guanyl-nucleotide exchange factor activity^molecular_function;GO:0048365^Rac GTPase binding^molecular_function;GO:0090630^activation of GTPase activity^biological_process;GO:0007409^axonogenesis^biological_process;GO:0045200^establishment of neuroblast polarity^biological_process;GO:0022027^interkinetic nuclear migration^biological_process;GO:0000226^microtubule cytoskeleton organizati…	KOG1997^dedicator of cytokinesis 7^T	PF06920.12^Dock homology region 2	NA	NA	o550-572i577-599o604-626i631-653o663-685i687-709o
gene-SPHA_46505	4.6621	4.76439	4.98019	4.93765	0	3.44383	0	0	3.31776	0.00108066	0.00211196	KOF93384.1^hypothetical protein OCBIM_22004612mg, partial^60.11%	Q96N67.4^RecName: Full=Dedicator of cytokinesis protein 7^36.24%	NA	GO:0005085^guanyl-nucleotide exchange factor activity^molecular_function;GO:0048365^Rac GTPase binding^molecular_function;GO:0090630^activation of GTPase activity^biological_process;GO:0007409^axonogenesis^biological_process;GO:0045200^establishment of neuroblast polarity^biological_process;GO:0022027^interkinetic nuclear migration^biological_process;GO:0000226^microtubule cytoskeleton organizati…	KOG1997^dedicator of cyto-kinesis^T	PF14429.5^C2 domain in Dock180 and Zizimin proteins	NA	NA	NA
gene-SPHA_46507	7.12199	7.33398	7.0232	6.95167	5.55685	2.92368	0	5.1514	2.675	0.00034461	0.000719598	XP_014768924.1^PREDICTED: dedicator of cytokinesis protein 7-like isoform X2^74.19%	Q96N67.4^RecName: Full=Dedicator of cytokinesis protein 7^46.8%	NA	GO:0005085^guanyl-nucleotide exchange factor activity^molecular_function;GO:0048365^Rac GTPase binding^molecular_function;GO:0090630^activation of GTPase activity^biological_process;GO:0007409^axonogenesis^biological_process;GO:0045200^establishment of neuroblast polarity^biological_process;GO:0022027^interkinetic nuclear migration^biological_process;GO:0000226^microtubule cytoskeleton organizati…	KOG1997^Domain of unknown function (DUF3398)^T	PF11878.7^Domain of unknown function (DUF3398)	NA	NA	NA
gene-SPHA_46662	6.41784	6.34066	6.12841	6.34486	0	4.5884	0	4.03134	2.96446	4.4714e-05	0.000103538	AER46069.1^alkaline phosphatase 1^79.03%	Q92058.1^RecName: Full=Alkaline phosphatase, tissue-nonspecific isozyme; Short=AP-TNAP; Short=TNSALP; Flags: Precursor^54.33%	K01077|E3.1.3.1, phoA, phoB|http://www.genome.jp/dbget-bin/www_bget?ko:K01077	GO:0004035^alkaline phosphatase activity^molecular_function;GO:0046872^metal ion binding^molecular_function;GO:0031225^anchored component of membrane^cellular_component;GO:0065010^extracellular membrane-bounded organelle^cellular_component;GO:0005886^plasma membrane^cellular_component	COG1785|KOG4126^Alkaline phosphatase^P	PF00245.19^Alkaline phosphatase	NA	NA	i123-145o160-182i189-211o215-237i242-264o274-296i309-331o346-368i370-392o402-424i
gene-SPHA_46679	1.6829	0	0	1.03522	3.22914	4.77353	0	4.03134	-3.94809	0.028355	0.0438317	XP_023749379.1^tigger transposable element-derived protein 6-like^44.2%	Q4W5G0.1^RecName: Full=Tigger transposable element-derived protein 2^28.99%	NA	GO:0003677^DNA binding^molecular_function;GO:0005634^nucleus^cellular_component	KOG3105^Inherit from artNOG: Pfam:DDE^BD	PF03184.18^DDE superfamily endonuclease	NA	NA	NA
gene-SPHA_46684	4.82098	5.20927	4.29953	4.45869	0	0	0	0	5.19732	2.03962e-05	4.90385e-05	XP_014661700.1^PREDICTED: merlin-like^56.56%	Q29GR8.3^RecName: Full=Moesin/ezrin/radixin homolog 1^45.0%	K16684|NF2|http://www.genome.jp/dbget-bin/www_bget?ko:K16684	GO:0003779^actin binding^molecular_function;GO:0045197^establishment or maintenance of epithelial cell apical/basal polarity^biological_process;GO:0005912^adherens junction^cellular_component;GO:0005737^cytoplasm^cellular_component;GO:0005856^cytoskeleton^cellular_component;GO:0005886^plasma membrane^cellular_component	KOG3529^Neurofibromin 2 (Merlin)^S	PF09380.9^FERM C-terminal PH-like domain	NA	NA	i223-245o260-282i295-317o332-354i361-383o443-465i472-494o
gene-SPHA_46698	6.00841	5.46085	6.06451	5.96934	0	2.10229	0	0	5.66056	2.63955e-07	7.71056e-07	NA	NA	NA	NA	NA	NA	NA	NA	o344-366i
gene-SPHA_46761	8.58753	8.67518	8.43585	8.89282	0	6.68805	0	6.85967	2.88587	0.0142963	0.0234039	XP_014786207.1^PREDICTED: protein phosphatase 1E-like^72.12%	Q80TL0.2^RecName: Full=Protein phosphatase 1E; AltName: Full=Ca(2+)/calmodulin-dependent protein kinase phosphatase N; Short=CaMKP-N; AltName: Full=CaMKP-nucleus; Short=CaMKN; AltName: Full=Partner of PIX 1; AltName: Full=Partner of PIX-alpha; Short=Partner of PIXA^47.37%	K17501|PPM1E, POPX1|http://www.genome.jp/dbget-bin/www_bget?ko:K17501	GO:0004724^magnesium-dependent protein serine/threonine phosphatase activity^molecular_function;GO:0046872^metal ion binding^molecular_function;GO:0004722^protein serine/threonine phosphatase activity^molecular_function;GO:0035690^cellular response to drug^biological_process;GO:0006469^negative regulation of protein kinase activity^biological_process;GO:0035970^peptidyl-threonine dephosphorylatio…	COG0631|KOG0698^protein phosphatase, Mg2 Mn2 dependent, 1E^T	PF00481.20^Protein phosphatase 2C	NA	SignalP-TM	i19-41o46-68i75-97o102-124i131-153o168-190i197-219o234-256i261-283o298-320i341-363o378-400i407-429o439-461i466-488o493-515i522-544o559-581i586-608o
gene-SPHA_46792	3.43636	3.79051	1.91782	3.06109	0	0	0	0	3.54671	0.0289809	0.044721	KOF75114.1^hypothetical protein OCBIM_22035238mg, partial^38.16%	NA	K17924|SNX10_11|http://www.genome.jp/dbget-bin/www_bget?ko:K17924	NA	NA	PF00787.23^PX domain	NA	NA	NA
gene-SPHA_46797	5.18475	5.61699	5.46576	5.4255	0	0	0	0	5.90914	1.00616e-07	3.06142e-07	XP_014772056.1^PREDICTED: ras-interacting protein RIP3-like^55.01%	NA	NA	NA	NA	PF09382.9^RQC domain	NA	NA	o444-466i473-495o515-534i
gene-SPHA_47062	6.98042	7.49966	7.19718	7.49128	0	5.45354	0	4.03134	3.39637	0.000218278	0.00046621	KOF94256.1^hypothetical protein OCBIM_22002287mg^46.18%	Q9UMZ2.2^RecName: Full=Synergin gamma; AltName: Full=AP1 subunit gamma-binding protein 1; AltName: Full=Gamma-synergin^44.58%	NA	GO:0006897^endocytosis^biological_process;GO:0006886^intracellular protein transport^biological_process;GO:0030121^AP-1 adaptor complex^cellular_component;GO:0005737^cytoplasm^cellular_component;GO:0005794^Golgi apparatus^cellular_component	NA	PF10500.8^Nuclear RNA-splicing-associated protein	NA	NA	o464-486i507-529o549-571i583-605o615-637i644-666o686-708i720-742o752-774i
gene-SPHA_47063	6.85134	7.07857	7.09958	7.12166	4.45567	3.44383	0	5.1514	3.00978	4.76843e-08	1.49336e-07	KOF94256.1^hypothetical protein OCBIM_22002287mg^46.79%	Q9UMZ2.2^RecName: Full=Synergin gamma; AltName: Full=AP1 subunit gamma-binding protein 1; AltName: Full=Gamma-synergin^30.49%	NA	GO:0006897^endocytosis^biological_process;GO:0006886^intracellular protein transport^biological_process;GO:0030121^AP-1 adaptor complex^cellular_component;GO:0005737^cytoplasm^cellular_component;GO:0005794^Golgi apparatus^cellular_component	NA	PF02320.15^Ubiquinol-cytochrome C reductase hinge protein	NA	NA	NA
gene-SPHA_4717	8.18779	8.33514	8.24726	8.27395	6.25538	7.15621	0	4.80038	2.32073	0.00655501	0.0113411	XP_012946960.1^PREDICTED: coiled-coil domain-containing protein 77-like^65.3%	Q6DFC2.1^RecName: Full=Coiled-coil domain-containing protein 77^56.03%	K16757|CCDC77|http://www.genome.jp/dbget-bin/www_bget?ko:K16757	NA	NA	NA	NA	NA	NA
gene-SPHA_47203	5.66858	4.73742	6.229	6.76939	0	4.37597	0	2.27437	3.37169	0.00128895	0.00249178	XP_014771563.1^PREDICTED: fibrocystin-L-like^40.19%	Q86WI1.2^RecName: Full=Fibrocystin-L; AltName: Full=Polycystic kidney and hepatic disease 1-like protein 1; Short=PKHD1-like protein 1; Flags: Precursor^29.92%	NA	GO:0038023^signaling receptor activity^molecular_function;GO:0006955^immune response^biological_process;GO:0005929^cilium^cellular_component;GO:0005829^cytosol^cellular_component;GO:0005615^extracellular space^cellular_component;GO:0016021^integral component of membrane^cellular_component	NA	PF01833.23^IPT/TIG domain	NA	NA	NA
gene-SPHA_47433	10.1761	10.4195	10.04	10.2778	5.67983	0	0	6.04971	5.39032	4.0872e-08	1.28802e-07	XP_014783559.1^PREDICTED: uncharacterized protein LOC106878753^89.81%	NA	NA	NA	NA	PF10523.8^BEN domain	NA	NA	NA
gene-SPHA_47436	3.75782	4.60937	6.90958	6.36795	0	0	0	0	6.39874	1.90532e-05	4.59739e-05	XP_014788012.1^PREDICTED: uncharacterized protein LOC106881988, partial^44.94%	NA	NA	NA	NA	PF00169.28^PH domain	NA	NA	NA
gene-SPHA_47502	5.00881	4.76439	4.14332	5.08988	0	0	0	0	5.25436	1.54946e-05	3.76836e-05	KOF79115.1^hypothetical protein OCBIM_22029885mg^52.3%	Q5DRA9.1^RecName: Full=Protocadherin gamma-B2; Short=PCDH-gamma-B2; Flags: Precursor^31.95%	K16669|FAT4|http://www.genome.jp/dbget-bin/www_bget?ko:K16669	GO:0005509^calcium ion binding^molecular_function;GO:0007155^cell adhesion^biological_process;GO:0007156^homophilic cell adhesion via plasma membrane adhesion molecules^biological_process;GO:0005887^integral component of plasma membrane^cellular_component	KOG1219^Cadherins are calcium dependent cell adhesion proteins (By similarity)^T	PF00028.16^Cadherin domain	NA	NA	o251-273i280-302o317-335i340-362o377-399i406-428o452-474i495-517o532-554i561-583o588-610i623-645o681-703i710-732o747-766i787-809o824-841i875-897o901-923i930-952o967-989i1010-1032o
gene-SPHA_47604	4.26132	4.59442	4.26203	4.195	3.22914	2.92368	0	0	2.34464	0.00909095	0.0153781	NA	NA	NA	NA	NA	PF07016.10^Cysteine-rich acidic integral membrane protein precursor	NA	NA	i148-170o
gene-SPHA_47654	5.06282	5.14914	5.29991	4.78126	2.37533	4.12676	0	0	2.58566	0.00343324	0.00620605	XP_014786505.1^PREDICTED: dual specificity protein phosphatase CDC14A-like, partial^77.63%	Q9UNH5.1^RecName: Full=Dual specificity protein phosphatase CDC14A; AltName: Full=CDC14 cell division cycle 14 homolog A^59.64%	K06639|CDC14|http://www.genome.jp/dbget-bin/www_bget?ko:K06639	GO:0004721^phosphoprotein phosphatase activity^molecular_function;GO:0004722^protein serine/threonine phosphatase activity^molecular_function;GO:0004725^protein tyrosine phosphatase activity^molecular_function;GO:0008138^protein tyrosine/serine/threonine phosphatase activity^molecular_function;GO:0051301^cell division^biological_process;GO:0008283^cell population proliferation^biological_process;…	COG2453|KOG1720^CDC14 cell division cycle 14 homolog A (S. cerevisiae)^V	PF14671.5^Dual specificity protein phosphatase, N-terminal half	NA	NA	NA
gene-SPHA_47676	7.54649	7.75969	7.49862	7.90694	4.15008	5.74691	0	4.80038	3.06095	1.14789e-06	3.13157e-06	XP_014771980.1^PREDICTED: peptidyl-glycine alpha-amidating monooxygenase B-like^63.4%	P08478.3^RecName: Full=Peptidyl-glycine alpha-amidating monooxygenase A; Short=PAM-A; AltName: Full=Peptide C-terminal alpha-amidating enzyme I; Short=AE-I; AltName: Full=Peptidyl-glycine alpha-amidating monooxygenase I; Includes: RecName: Full=Peptidylglycine alpha-hydroxylating monooxygenase A; Short=PHM-A; Includes: RecName: Full=Peptidyl-alpha-hydroxyglycine alpha-amidating lyase A; AltName: …	K18200|PAL|http://www.genome.jp/dbget-bin/www_bget?ko:K18200	GO:0005507^copper ion binding^molecular_function;GO:0004598^peptidylamidoglycolate lyase activity^molecular_function;GO:0004504^peptidylglycine monooxygenase activity^molecular_function;GO:0006518^peptide metabolic process^biological_process;GO:0016021^integral component of membrane^cellular_component;GO:0030658^transport vesicle membrane^cellular_component	KOG3567|KOG4295^Peptidylglycine alpha-amidating monooxygenase^O	PF03712.14^Copper type II ascorbate-dependent monooxygenase, C-terminal domain	NA	NA	o574-596i
gene-SPHA_47816	6.26033	6.89243	6.53829	6.14542	0	4.5884	0	0	3.85552	0.000313955	0.000658215	KOF68309.1^hypothetical protein OCBIM_22007591mg, partial^75.23%	Q7TT36.3^RecName: Full=Adhesion G protein-coupled receptor A3; AltName: Full=G-protein coupled receptor 125; Flags: Precursor^27.05%	K08462|GPR125|http://www.genome.jp/dbget-bin/www_bget?ko:K08462	GO:0004930^G protein-coupled receptor activity^molecular_function;GO:0007166^cell surface receptor signaling pathway^biological_process;GO:0009897^external side of plasma membrane^cellular_component;GO:0016021^integral component of membrane^cellular_component	COG4886|KOG0619^LRRCT^T	PF00002.23^7 transmembrane receptor (Secretin family)	NA	SignalP-TM	o4-26i28-50o65-87i99-118o128-147i182-201o221-243i355-374o389-411i
gene-SPHA_47916	5.72996	2.70879	3.05748	6.0343	2.37533	0	0	2.27437	4.06536	0.00671857	0.011607	XP_014770090.1^PREDICTED: mediator of RNA polymerase II transcription subunit 13-like^87.96%	Q7KTX8.1^RecName: Full=Mediator of RNA polymerase II transcription subunit 13; AltName: Full=Mediator complex subunit 13; AltName: Full=Mediator complex subunit Skuld; AltName: Full=Protein blind spot; AltName: Full=Protein poils aux pattes; AltName: Full=dTRAP240^52.54%	K15164|MED13|http://www.genome.jp/dbget-bin/www_bget?ko:K15164	GO:0003712^transcription coregulator activity^molecular_function;GO:0045165^cell fate commitment^biological_process;GO:0022416^chaeta development^biological_process;GO:0048749^compound eye development^biological_process;GO:0036011^imaginal disc-derived leg segmentation^biological_process;GO:0007526^larval somatic muscle development^biological_process;GO:0090263^positive regulation of canonical Wn…	KOG3600^Mediator complex subunit 13 N-terminal^K	PF11597.7^Mediator complex subunit 13 N-terminal	NA	NA	o207-229i
gene-SPHA_48013	2.9778	3.25676	4.05838	3.10574	0	0	0	0	3.78601	0.0092677	0.0156397	AAB40616.1^Pax-6^97.1%	Q1LZF1.1^RecName: Full=Paired box protein Pax-6; AltName: Full=Oculorhombin^62.5%	K08031|PAX6|http://www.genome.jp/dbget-bin/www_bget?ko:K08031	GO:0043565^sequence-specific DNA binding^molecular_function;GO:0004842^ubiquitin-protein transferase activity^molecular_function;GO:0050768^negative regulation of neurogenesis^biological_process;GO:1904798^positive regulation of core promoter binding^biological_process;GO:0045893^positive regulation of transcription, DNA-templated^biological_process;GO:0005634^nucleus^cellular_component	NA	NA	NA	SignalP-TM	o4-26i33-55o90-112i125-147o174-196i203-222o257-279i
gene-SPHA_48021	0	0	0	0	0	5.45354	0	3.64542	-8.19351	0.0153671	0.0250032	KOF93355.1^hypothetical protein OCBIM_22004656mg, partial^46.07%	NA	NA	NA	NA	PF12799.6^Leucine Rich repeats (2 copies)	NA	SignalP-TM	o10-32i39-61o76-98i105-127o137-159i171-193o203-225i230-252o257-276i283-305o330-352i365-387o407-429i436-458o463-485i490-507o511-533i538-560o570-592i597-619o629-651i658-680o685-707i714-736o853-875i880-902o917-939i
gene-SPHA_48057	0	0	0	0.60854	4.15008	7.01638	0	0	-8.14587	0.00200193	0.00375043	XP_012909523.1^PREDICTED: leucine-rich repeat and IQ domain-containing protein 1^44.62%	NA	NA	NA	COG4886|KOG0531^leucine-rich repeats and IQ motif containing 1^T	PF12799.6^Leucine Rich repeats (2 copies)	NA	SignalP-TM	i13-35o55-77i79-101o105-127i208-230o234-256i
gene-SPHA_48190	7.87406	7.73774	7.84929	8.00891	6.17403	5.3408	0	5.55625	2.57443	5.52337e-05	0.000126466	XP_014789023.1^PREDICTED: transducin beta-like protein 3^54.09%	Q2KJJ5.1^RecName: Full=Transducin beta-like protein 3^31.05%	K14555|UTP13, TBL3|http://www.genome.jp/dbget-bin/www_bget?ko:K14555	GO:0000462^maturation of SSU-rRNA from tricistronic rRNA transcript (SSU-rRNA, 5.8S rRNA, LSU-rRNA)^biological_process;GO:0034388^Pwp2p-containing subcomplex of 90S preribosome^cellular_component;GO:0032040^small-subunit processome^cellular_component	KOG0319^transducin (beta)-like 3^A	PF00400.31^WD domain, G-beta repeat	NA	NA	o289-311i318-340o
gene-SPHA_48192	7.33451	7.38485	7.62583	7.43552	0	0	0	0	7.95273	3.13917e-14	1.56272e-13	XP_025115726.1^cleavage and polyadenylation specificity factor subunit 4-like^75.76%	O95639.1^RecName: Full=Cleavage and polyadenylation specificity factor subunit 4; AltName: Full=Cleavage and polyadenylation specificity factor 30 kDa subunit; Short=CPSF 30 kDa subunit; AltName: Full=NS1 effector domain-binding protein 1; Short=Neb-1; AltName: Full=No arches homolog^64.66%	K14404|CPSF4, YTH1|http://www.genome.jp/dbget-bin/www_bget?ko:K14404	GO:0003723^RNA binding^molecular_function;GO:0008270^zinc ion binding^molecular_function;GO:0046778^modification by virus of host mRNA processing^biological_process;GO:0031124^mRNA 3'-end processing^biological_process;GO:0006406^mRNA export from nucleus^biological_process;GO:0000398^mRNA splicing, via spliceosome^biological_process;GO:0098789^pre-mRNA cleavage required for polyadenylation^biologi…	COG5084|KOG1040^Cleavage and polyadenylation specificity factor^A	PF00642.23^Zinc finger C-x8-C-x5-C-x3-H type (and similar)	NA	NA	NA
gene-SPHA_48207	7.65596	7.59101	7.89594	7.56708	0	5.74691	0	0	3.92446	0.00265556	0.0048842	XP_014779125.1^PREDICTED: trafficking kinesin-binding protein 1-like isoform X2^70.66%	Q6PD31.1^RecName: Full=Trafficking kinesin-binding protein 1; AltName: Full=Protein Milton^35.96%	K15369|TRAK1|http://www.genome.jp/dbget-bin/www_bget?ko:K15369	GO:0050811^GABA receptor binding^molecular_function;GO:0017022^myosin binding^molecular_function;GO:0005102^signaling receptor binding^molecular_function;GO:0030911^TPR domain binding^molecular_function;GO:0008089^anterograde axonal transport^biological_process;GO:0098957^anterograde axonal transport of mitochondrion^biological_process;GO:0019896^axonal transport of mitochondrion^biological_proce…	KOG4360^trafficking protein, kinesin binding 1^U	PF04849.12^HAP1 N-terminal conserved region	NA	NA	NA
gene-SPHA_48262	8.33881	8.45485	7.93815	8.39583	0	3.44383	0	0	6.79067	9.82635e-15	5.05939e-14	XP_014783692.1^PREDICTED: putative mediator of RNA polymerase II transcription subunit 26, partial^56.79%	Q0IIC4.1^RecName: Full=Zinc finger matrin-type protein 3^27.61%	NA	GO:0003723^RNA binding^molecular_function;GO:0008270^zinc ion binding^molecular_function;GO:0006915^apoptotic process^biological_process;GO:0006974^cellular response to DNA damage stimulus^biological_process;GO:0015031^protein transport^biological_process;GO:0040008^regulation of growth^biological_process;GO:0005730^nucleolus^cellular_component;GO:0005654^nucleoplasm^cellular_component;GO:0005886…	NA	PF12874.6^Zinc-finger of C2H2 type	NA	SignalP-TM	o20-42i47-69o
gene-SPHA_48541	6.99161	7.00131	6.44517	7.4377	0	0	0	5.55625	3.47531	0.00976752	0.016434	XP_022333864.1^transcriptional adapter 2-beta-like^33.68%	Q5RBN9.1^RecName: Full=Transcriptional adapter 2-beta >Q86TJ2.2 RecName: Full=Transcriptional adapter 2-beta; AltName: Full=ADA2-like protein beta; Short=ADA2-beta^32.78%	K15127|TADA2B|http://www.genome.jp/dbget-bin/www_bget?ko:K15127	GO:0003677^DNA binding^molecular_function;GO:0003713^transcription coactivator activity^molecular_function;GO:0008270^zinc ion binding^molecular_function;GO:0035065^regulation of histone acetylation^biological_process;GO:0006357^regulation of transcription by RNA polymerase II^biological_process;GO:0005634^nucleus^cellular_component	COG5114|KOG0457^Transcriptional adaptor 2B^B	PF00249.30^Myb-like DNA-binding domain	NA	NA	NA
gene-SPHA_48544	4.89431	5.48538	5.2043	5.81654	0	3.82533	0	0	3.49636	0.000686324	0.00137635	KOF62714.1^hypothetical protein OCBIM_22022091mg, partial^66.98%	NA	NA	NA	NA	NA	NA	SignalP-TM	i7-29o34-56i
gene-SPHA_48572	8.42279	8.97635	8.554	8.79822	5.10887	5.65559	0	6.81119	3.0954	4.45322e-05	0.000103134	NA	NA	NA	NA	NA	NA	NA	NA	o172-194i207-229o
gene-SPHA_48722	3.83435	4.48516	4.354	4.01941	0	2.92368	0	0	3.21107	0.00765755	0.0131105	XP_011444775.1^PREDICTED: diphosphoinositol polyphosphate phosphohydrolase 1^53.85%	Q566C7.1^RecName: Full=Diphosphoinositol polyphosphate phosphohydrolase 1; Short=DIPP-1; AltName: Full=Diadenosine 5',5'''-P1,P6-hexaphosphate hydrolase 1; AltName: Full=Nucleoside diphosphate-linked moiety X motif 3; Short=Nudix motif 3^55.0%	K07766|E3.6.1.52|http://www.genome.jp/dbget-bin/www_bget?ko:K07766	GO:0034431^bis(5'-adenosyl)-hexaphosphatase activity^molecular_function;GO:0034432^bis(5'-adenosyl)-pentaphosphatase activity^molecular_function;GO:0008486^diphosphoinositol-polyphosphate diphosphatase activity^molecular_function;GO:0000298^endopolyphosphatase activity^molecular_function;GO:0052842^inositol diphosphate pentakisphosphate diphosphatase activity^molecular_function;GO:0052840^inosito…	NA	NA	NA	SignalP-TM	NA
gene-SPHA_48751	0	0	0	0	5.10887	0	0	4.03134	-8.03304	0.0183981	0.0295231	XP_014790679.1^PREDICTED: uncharacterized protein LOC106884017^63.1%	NA	NA	NA	NA	NA	NA	NA	NA
gene-SPHA_49121	4.35087	5.24801	4.68673	4.82198	3.76188	0	0	0	3.20807	0.00396682	0.00709804	XP_014779397.1^PREDICTED: integral membrane protein GPR155-like^50.66%	Q7Z3F1.2^RecName: Full=Integral membrane protein GPR155; AltName: Full=G-protein coupled receptor PGR22^37.68%	NA	GO:0050890^cognition^biological_process;GO:0035556^intracellular signal transduction^biological_process;GO:0055085^transmembrane transport^biological_process;GO:0070062^extracellular exosome^cellular_component;GO:0016021^integral component of membrane^cellular_component	NA	PF11857.7^Domain of unknown function (DUF3377)	NA	SignalP-TM	o20-39i46-68o83-102i123-145o160-182i189-211o226-248i255-277o302-321i328-350o365-387i400-422o437-459i494-511o515-537i557-579o589-611i618-640o645-667i674-696o701-723i736-758o763-785i790-812o827-849i856-878o888-910i915-937o977-999i1012-1034o1148-1170i1195-1217o1227-1249i1256-1278o1288-1307i1352-1374o1389-1411i
gene-SPHA_49325	6.81087	7.42344	7.27923	6.90822	0	0	0	0	7.62889	1.48179e-12	6.52728e-12	XP_014778227.1^PREDICTED: synaptotagmin-1-like^45.54%	P24507.1^RecName: Full=Synaptotagmin-C; AltName: Full=Synaptic vesicle protein O-p65-C^32.19%	K15290|SYT1|http://www.genome.jp/dbget-bin/www_bget?ko:K15290	GO:0046872^metal ion binding^molecular_function;GO:0017156^calcium-ion regulated exocytosis^biological_process;GO:0030054^cell junction^cellular_component;GO:0016021^integral component of membrane^cellular_component;GO:0030672^synaptic vesicle membrane^cellular_component	NA	PF00168.29^C2 domain	NA	SignalP-TM	i21-43o
gene-SPHA_49332	7.39892	7.43187	7.60352	7.46795	2.37533	0	0	5.43351	3.93839	0.000142653	0.000311761	XP_014783178.1^PREDICTED: palmitoyltransferase ZDHHC13-like^69.97%	NA	NA	NA	COG0666^Ankyrin repeat^M	PF01529.19^DHHC palmitoyltransferase	NA	NA	i100-122o127-144i161-183o188-210i288-310o330-352i
gene-SPHA_49469	6.70955	6.68573	7.30941	6.71278	5.10887	2.92368	0	4.03134	3.10491	2.25186e-06	5.97141e-06	XP_014783566.1^PREDICTED: procollagen galactosyltransferase 1-like^72.79%	A5PK45.1^RecName: Full=Procollagen galactosyltransferase 1; AltName: Full=Collagen beta(1-O)galactosyltransferase 1; AltName: Full=Glycosyltransferase 25 family member 1; AltName: Full=Hydroxylysine galactosyltransferase 1; Flags: Precursor^51.74%	K11703|GLT25D|http://www.genome.jp/dbget-bin/www_bget?ko:K11703	GO:0050211^procollagen galactosyltransferase activity^molecular_function;GO:1904028^positive regulation of collagen fibril organization^biological_process;GO:0005788^endoplasmic reticulum lumen^cellular_component	KOG4179^glycosyltransferase 25 domain containing 1^O	PF01755.16^Glycosyltransferase family 25 (LPS biosynthesis protein)	GT25	NA	NA
gene-SPHA_49636	7.37776	7.74453	7.57131	7.69131	2.37533	4.37597	0	5.87204	3.23673	7.84027e-05	0.000176481	NA	NA	NA	NA	NA	PF00531.21^Death domain	NA	NA	NA
gene-SPHA_4985	7.86801	0	7.74783	7.56108	0	0	0	0	7.82079	0.000400758	0.000830578	KOF79835.1^hypothetical protein OCBIM_22028875mg, partial^63.19%	NA	NA	NA	NA	PF02991.15^Autophagy protein Atg8 ubiquitin like	NA	SignalP-TM	i12-34o44-66i71-93o108-130i432-454o459-481i619-641o651-670i677-696o711-733i746-768o783-802i809-831o841-860i867-889o912-934i941-963o983-1005i1114-1136o1170-1192i1199-1221o1236-1255i1262-1284o1308-1330i1337-1359o1374-1396i1403-1425o1493-1515i1660-1682o1711-1730i
gene-SPHA_49976	6.47473	6.57582	6.51058	6.43511	0	0	0	5.55625	2.95959	0.030751	0.0471638	KOF77987.1^hypothetical protein OCBIM_22031434mg^69.33%	Q9VC61.2^RecName: Full=Protein CREBRF homolog; AltName: Full=Protein Repressed by Tor^55.88%	NA	GO:0003677^DNA binding^molecular_function;GO:0003700^DNA-binding transcription factor activity^molecular_function;GO:0046982^protein heterodimerization activity^molecular_function;GO:0045893^positive regulation of transcription, DNA-templated^biological_process;GO:0042594^response to starvation^biological_process;GO:0006986^response to unfolded protein^biological_process;GO:0038202^TORC1 signalin…	NA	PF03131.16^bZIP Maf transcription factor	NA	NA	NA
gene-SPHA_5000	8.12317	8.18725	8.25443	8.14884	6.17403	3.82533	0	0	3.78839	0.000347487	0.000725391	XP_025077407.1^protein FAM219A-like^57.92%	Q6DC60.1^RecName: Full=Protein FAM219A^40.35%	NA	NA	NA	PF15260.5^Protein family FAM219A	NA	NA	NA
gene-SPHA_501	5.14524	5.47725	4.37171	5.62275	3.22914	4.37597	0	0	2.32576	0.0151821	0.0247393	NA	NA	NA	NA	NA	PF09172.10^Domain of unknown function (DUF1943)	NA	SignalP-TM	o50-72i92-114o134-156i168-190o205-227i234-256o271-293i386-408o428-450i462-484o499-521i528-550o
gene-SPHA_50240	8.40513	8.29639	8.07957	8.20122	5.27414	5.83279	0	4.03134	3.45933	5.03298e-08	1.57272e-07	XP_014771688.1^PREDICTED: periostin-like^46.38%	P10675.1^RecName: Full=Fasciclin-1; AltName: Full=Fasciclin I; Short=FAS I; Short=FCN; Flags: Precursor^27.27%	K19897|FAS1|http://www.genome.jp/dbget-bin/www_bget?ko:K19897	GO:0007155^cell adhesion^biological_process;GO:0031225^anchored component of membrane^cellular_component;GO:0005886^plasma membrane^cellular_component	COG2335|KOG1437^Fasciclin domain^MW	PF02469.21^Fasciclin domain	NA	NA	NA
gene-SPHA_50335	9.00117	9.07392	9.04207	8.85817	6.66569	0	0	5.55625	3.80574	0.000645152	0.00129858	XP_014785631.1^PREDICTED: synaptosomal-associated protein 29-like^55.92%	Q9Z2P6.1^RecName: Full=Synaptosomal-associated protein 29; Short=SNAP-29; AltName: Full=Golgi SNARE of 32 kDa; Short=Gs32; AltName: Full=Soluble 29 kDa NSF attachment protein; AltName: Full=Vesicle-membrane fusion protein SNAP-29^34.12%	K08509|SNAP29|http://www.genome.jp/dbget-bin/www_bget?ko:K08509	GO:0005484^SNAP receptor activity^molecular_function;GO:0019905^syntaxin binding^molecular_function;GO:0097352^autophagosome maturation^biological_process;GO:0060271^cilium assembly^biological_process;GO:0006887^exocytosis^biological_process;GO:0015031^protein transport^biological_process;GO:0098693^regulation of synaptic vesicle cycle^biological_process;GO:0031629^synaptic vesicle fusion to pres…	KOG3065^Synaptosomal-associated protein^U	PF17002.4^Domain of unknown function (DUF5089)	NA	NA	NA
gene-SPHA_50480	7.91134	0	7.91115	0	0	0	0	0	7.4167	0.0222369	0.0351046	NA	NA	NA	NA	NA	NA	NA	NA	i2-19o91-113i
gene-SPHA_50497	3.80929	3.00864	4.56884	3.01501	0	0	0	0	4.15215	0.00555437	0.00971825	NA	NA	NA	NA	NA	PF16726.4^Inositol polyphosphate 5-phosphatase clathrin binding domain	PL7_2	SignalP-TM	NA
gene-SPHA_50582	7.28991	7.45275	7.33897	7.69497	0	3.44383	0	0	5.94508	1.47888e-11	6.06945e-11	XP_014790376.1^PREDICTED: phospholipid-transporting ATPase ID-like isoform X1^80.82%	P98198.2^RecName: Full=Phospholipid-transporting ATPase ID; AltName: Full=ATPase class I type 8B member 2; AltName: Full=P4-ATPase flippase complex alpha subunit ATP8B2^55.65%	K01530|E3.6.3.1|http://www.genome.jp/dbget-bin/www_bget?ko:K01530	GO:0005524^ATP binding^molecular_function;GO:0000287^magnesium ion binding^molecular_function;GO:0004012^ATPase-coupled phospholipid transporter activity^molecular_function;GO:0007030^Golgi organization^biological_process;GO:0034220^ion transmembrane transport^biological_process;GO:0045332^phospholipid translocation^biological_process;GO:0005789^endoplasmic reticulum membrane^cellular_component;G…	COG0474|KOG0206^E1-E2 ATPase^P	PF16212.4^Phospholipid-translocating P-type ATPase C-terminal	NA	NA	o519-541i548-567o598-620i662-684o704-726i
gene-SPHA_50586	5.68245	5.29502	5.62929	5.88858	3.76188	3.82533	0	0	2.89278	9.391e-05	0.000209186	ATY46521.1^anoctamin-1, partial^60.0%	Q75V66.1^RecName: Full=Anoctamin-5; AltName: Full=Gnathodiaphyseal dysplasia 1 protein; AltName: Full=Transmembrane protein 16E^41.67%	K19496|ANO1, DOG1, TMEM16A|http://www.genome.jp/dbget-bin/www_bget?ko:K19496	GO:0005229^intracellular calcium activated chloride channel activity^molecular_function;GO:0046983^protein dimerization activity^molecular_function;GO:0006821^chloride transport^biological_process;GO:0034220^ion transmembrane transport^biological_process;GO:0005789^endoplasmic reticulum membrane^cellular_component;GO:0016021^integral component of membrane^cellular_component;GO:0005886^plasma memb…	KOG2514^Anoctamin^U	PF16178.4^Dimerisation domain of Ca+-activated chloride-channel, anoctamin	NA	NA	NA
gene-SPHA_50646	7.4686	7.52354	7.15433	7.35457	0	4.12676	0	0	5.15134	2.47739e-12	1.07025e-11	XP_014773100.1^PREDICTED: serine-rich adhesin for platelets-like, partial^49.13%	Q5SW75.2^RecName: Full=Protein phosphatase Slingshot homolog 2; AltName: Full=SSH-like protein 2; Short=SSH-2L; Short=mSSH-2L^49.58%	K05766|SSH|http://www.genome.jp/dbget-bin/www_bget?ko:K05766	GO:0003779^actin binding^molecular_function;GO:0004721^phosphoprotein phosphatase activity^molecular_function;GO:0004725^protein tyrosine phosphatase activity^molecular_function;GO:0008138^protein tyrosine/serine/threonine phosphatase activity^molecular_function;GO:0030036^actin cytoskeleton organization^biological_process;GO:0030335^positive regulation of cell migration^biological_process;GO:000…	COG2453|KOG1716^slingshot homolog 2 (Drosophila)^V	PF00782.19^Dual specificity phosphatase, catalytic domain	NA	NA	o1043-1065i1099-1121o2088-2110i
gene-SPHA_50690	7.05427	6.91065	7.2291	7.41792	4.15008	5.3408	0	6.13096	2.17666	0.00353773	0.00638365	XP_014769835.1^PREDICTED: spindle and centriole-associated protein 1-like isoform X3^46.52%	Q6DF94.1^RecName: Full=Spindle and centriole-associated protein 1; AltName: Full=Coiled-coil domain-containing protein 52^29.79%	K16490|SPICE1|http://www.genome.jp/dbget-bin/www_bget?ko:K16490	GO:0051301^cell division^biological_process;GO:0090307^mitotic spindle assembly^biological_process;GO:0046599^regulation of centriole replication^biological_process;GO:0005814^centriole^cellular_component;GO:0005819^spindle^cellular_component	NA	PF15678.4^Centriole duplication and mitotic chromosome congression	NA	NA	NA
gene-SPHA_50991	4.27968	4.70993	4.45715	4.13163	0	0	0	0	4.85303	5.77799e-05	0.000132039	NA	NA	NA	NA	NA	NA	NA	NA	i85-107o122-144i151-173o188-210i217-239o
gene-SPHA_51105	5.65458	4.05366	5.50641	5.92018	0	0	0	3.64542	3.88267	0.00113478	0.00221283	XP_025096460.1^potassium voltage-gated channel subfamily H member 6-like isoform X3^64.13%	Q9PT84.2^RecName: Full=Potassium voltage-gated channel subfamily H member 6; AltName: Full=Ether-a-go-go-related gene potassium channel; Short=ERG; Short=Eag-related protein; Short=Ether-a-go-go-related protein; AltName: Full=Voltage-gated potassium channel subunit Kv11.2^49.25%	K04910|KCNH7|http://www.genome.jp/dbget-bin/www_bget?ko:K04910	GO:0005249^voltage-gated potassium channel activity^molecular_function;GO:0071805^potassium ion transmembrane transport^biological_process;GO:0034765^regulation of ion transmembrane transport^biological_process;GO:0042391^regulation of membrane potential^biological_process;GO:0005887^integral component of plasma membrane^cellular_component	KOG0498^potassium voltage-gated channel, subfamily H (eag-related), member 7^P	PF00520.30^Ion transport protein	NA	NA	o318-340i360-382o397-419i458-480o521-543i550-572o
gene-SPHA_51161	7.77885	8.01685	7.83978	7.70226	3.76188	5.83279	0	0	3.70503	0.000238662	0.000507215	XP_014775576.1^PREDICTED: DNA repair protein RAD52 homolog^46.15%	P39022.1^RecName: Full=DNA repair protein RAD52 homolog^65.96%	K10873|RAD52|http://www.genome.jp/dbget-bin/www_bget?ko:K10873	GO:0003677^DNA binding^molecular_function;GO:0000730^DNA recombinase assembly^biological_process;GO:0000724^double-strand break repair via homologous recombination^biological_process;GO:0045002^double-strand break repair via single-strand annealing^biological_process;GO:0006312^mitotic recombination^biological_process;GO:0005634^nucleus^cellular_component	COG5055|KOG4141^RAD52 homolog (S. cerevisiae)^L	PF04098.14^Rad52/22 family double-strand break repair protein	NA	SignalP-TM	NA
gene-SPHA_51195	7.03549	7.08661	6.90046	7.30278	4.45567	3.44383	0	0	4.14992	2.29064e-11	9.27956e-11	XP_014788088.1^PREDICTED: zinc finger protein MSN2-like isoform X1^53.76%	NA	NA	NA	NA	PF11228.7^Protein of unknown function (DUF3027)	NA	NA	NA
gene-SPHA_51200	6.12471	5.81059	5.70809	6.14542	0	0	0	0	6.44798	3.82917e-09	1.31469e-08	XP_014783364.1^PREDICTED: phosphatidylcholine transfer protein-like^69.34%	P53809.2^RecName: Full=Phosphatidylcholine transfer protein; Short=PC-TP; AltName: Full=START domain-containing protein 2; Short=StARD2; AltName: Full=StAR-related lipid transfer protein 2^48.06%	NA	GO:0031210^phosphatidylcholine binding^molecular_function;GO:0008525^phosphatidylcholine transporter activity^molecular_function;GO:0005548^phospholipid transporter activity^molecular_function;GO:0120163^negative regulation of cold-induced thermogenesis^biological_process;GO:0015914^phospholipid transport^biological_process;GO:0005829^cytosol^cellular_component	NA	PF01852.18^START domain	NA	NA	NA
gene-SPHA_5129	8.49037	8.26013	7.77969	8.2982	0	2.10229	0	0	8.01511	4.44286e-14	2.18781e-13	EKC20004.1^1-phosphatidylinositol-4,5-bisphosphate phosphodiesterase epsilon-1^50.99%	NA	K05860|PLCE|http://www.genome.jp/dbget-bin/www_bget?ko:K05860	NA	KOG0169^Pfam:efhand_like^I	PF00373.17^FERM central domain	NA	SignalP-TM	i38-60o75-97i104-126o136-155i162-184o194-216i223-242o252-274i587-606o610-632i645-667o671-693i705-727o737-759i766-785o789-811i838-860o865-887i955-977o992-1014i1019-1041o1061-1083i1090-1112o1197-1219i1340-1362o1367-1389i1396-1418o1788-1810i
gene-SPHA_51291	7.39892	7.54703	7.11544	7.5409	0	4.37597	0	0	4.94911	5.39123e-10	1.97236e-09	XP_014786664.1^PREDICTED: protein kinase C delta type-like^83.98%	P09215.1^RecName: Full=Protein kinase C delta type; AltName: Full=nPKC-delta; Contains: RecName: Full=Protein kinase C delta type regulatory subunit; Contains: RecName: Full=Protein kinase C delta type catalytic subunit; AltName: Full=Sphingosine-dependent protein kinase-1; Short=SDK1^54.12%	K06068|PRKCD|http://www.genome.jp/dbget-bin/www_bget?ko:K06068	GO:0005524^ATP binding^molecular_function;GO:0004699^calcium-independent protein kinase C activity^molecular_function;GO:0046872^metal ion binding^molecular_function;GO:0019901^protein kinase binding^molecular_function;GO:0004697^protein kinase C activity^molecular_function;GO:0004674^protein serine/threonine kinase activity^molecular_function;GO:0070976^TIR domain binding^molecular_function;GO:0…	KOG0694^protein kinase C^T	PF00069.24^Protein kinase domain	NA	SignalP-TM	i21-43o
gene-SPHA_51441	9.35348	9.59716	9.37954	9.2941	0	4.77353	0	4.80038	5.60305	1.5137e-29	1.63758e-28	XP_014769146.1^PREDICTED: uncharacterized protein LOC106868416 isoform X1^47.96%	NA	K05456|NRG2|http://www.genome.jp/dbget-bin/www_bget?ko:K05456	NA	NA	PF13927.5^Immunoglobulin domain	GH142	NA	NA
gene-SPHA_51532	0	8.7953	9.19539	0	0	0	0	0	21.8026	1.1645e-10	4.49682e-10	XP_014778792.1^PREDICTED: ephrin type-B receptor 3-like^83.26%	Q91735.1^RecName: Full=Ephrin type-B receptor 3; AltName: Full=Tyrosine-protein kinase receptor TCK; Flags: Precursor^42.01%	K05110|EPHB1, ELK, NET|http://www.genome.jp/dbget-bin/www_bget?ko:K05110	GO:0005524^ATP binding^molecular_function;GO:0005003^ephrin receptor activity^molecular_function;GO:0007411^axon guidance^biological_process;GO:0007413^axonal fasciculation^biological_process;GO:0016477^cell migration^biological_process;GO:0060996^dendritic spine development^biological_process;GO:0060997^dendritic spine morphogenesis^biological_process;GO:0048013^ephrin receptor signaling pathway…	COG0515|KOG0196^EPH_lbd^T	PF01404.18^Ephrin receptor ligand binding domain	NA	NA	o81-103i116-138o217-239i241-263o268-290i292-314o319-341i346-368o378-400i731-753o763-785i787-809o813-832i839-861o871-893i895-917o927-949i956-978o988-1010i1015-1037o1042-1064i1071-1093o1113-1135i1142-1164o1169-1191i1198-1220o1230-1252i1254-1276o1280-1302i1309-1331o
gene-SPHA_51537	0	0	0	0	0	5.83279	0	0	-8.23793	0.015525	0.0252311	PVD34011.1^hypothetical protein C0Q70_05273^59.7%	Q8IVV2.4^RecName: Full=Lipoxygenase homology domain-containing protein 1^43.27%	NA	GO:0004096^catalase activity^molecular_function;GO:0020037^heme binding^molecular_function;GO:0007605^sensory perception of sound^biological_process;GO:0032420^stereocilium^cellular_component	NA	PF01477.22^PLAT/LH2 domain	NA	NA	NA
gene-SPHA_51593	7.4706	7.05419	7.2436	7.41126	0	0	0	0	7.80625	1.50998e-13	7.15127e-13	XP_014771212.1^PREDICTED: uncharacterized protein LOC106869832, partial^23.0%	NA	NA	NA	NA	PF02050.15^Flagellar FliJ protein	NA	NA	o558-580i587-609o
gene-SPHA_51649	0	0	0	0	0	5.83279	0	0	-8.23793	0.015525	0.0252311	XP_014783055.1^PREDICTED: monocarboxylate transporter 4-like^47.18%	Q3MHW6.2^RecName: Full=Monocarboxylate transporter 1; Short=MCT 1; AltName: Full=Solute carrier family 16 member 1^21.29%	K08180|SLC16A3|http://www.genome.jp/dbget-bin/www_bget?ko:K08180	GO:0015129^lactate transmembrane transporter activity^molecular_function;GO:0008028^monocarboxylic acid transmembrane transporter activity^molecular_function;GO:0015293^symporter activity^molecular_function;GO:0015718^monocarboxylic acid transport^biological_process;GO:0035879^plasma membrane lactate transport^biological_process;GO:0005887^integral component of plasma membrane^cellular_component;…	NA	PF07690.15^Major Facilitator Superfamily	NA	NA	i57-79o84-103i187-209o247-269i281-303o307-329i361-383o398-420i427-449o454-476i488-510o520-541i
gene-SPHA_51667	4.80839	4.96374	6.28616	6.07978	0	0	0	0	6.16183	1.09013e-06	2.98149e-06	XP_003375239.1^nucleoredoxin^52.21%	O80763.1^RecName: Full=Probable nucleoredoxin 1; Short=AtNrx1^44.88%	K17609|NXN|http://www.genome.jp/dbget-bin/www_bget?ko:K17609	GO:0047134^protein-disulfide reductase activity^molecular_function;GO:0045454^cell redox homeostasis^biological_process;GO:0009860^pollen tube growth^biological_process;GO:0010183^pollen tube guidance^biological_process;GO:0080092^regulation of pollen tube growth^biological_process;GO:0046686^response to cadmium ion^biological_process;GO:0005829^cytosol^cellular_component	KOG2501^Redoxin^O	PF13905.5^Thioredoxin-like	NA	NA	NA
gene-SPHA_51670	7.43213	6.82996	7.32085	7.49128	5.10887	4.37597	0	5.55625	2.65001	1.49193e-05	3.63282e-05	XP_014783053.1^PREDICTED: lipid droplet-associated hydrolase-like^45.24%	Q5F477.2^RecName: Full=Lipid droplet-associated hydrolase; AltName: Full=Lipid droplet-associated serine hydrolase^32.76%	NA	GO:0016298^lipase activity^molecular_function;GO:0005783^endoplasmic reticulum^cellular_component;GO:0005811^lipid droplet^cellular_component	KOG3975^chromosome 2 open reading frame 43^S	PF10230.8^Lipid-droplet associated hydrolase	NA	NA	o152-174i
gene-SPHA_51684	8.17926	0	8.32999	8.57622	0	0	0	0	8.46329	0.000105872	0.000234315	EKC30624.1^Zinc finger SWIM domain-containing protein 4^66.67%	Q9H7M6.3^RecName: Full=Zinc finger SWIM domain-containing protein 4^42.97%	NA	GO:0008270^zinc ion binding^molecular_function;GO:1902667^regulation of axon guidance^biological_process;GO:0031462^Cul2-RING ubiquitin ligase complex^cellular_component	KOG3615^Inherit from biNOG: Zinc finger, SWIM-type containing^S	NA	NA	SignalP-TM	i7-29o34-56i63-85o300-322i
gene-SPHA_52055	8.68288	8.71028	8.18601	8.77508	0	0	0	0	9.11436	5.659e-18	3.55558e-17	XP_014784673.1^PREDICTED: uncharacterized protein LOC106879552^54.31%	NA	NA	NA	NA	PF13894.5^C2H2-type zinc finger	NA	NA	o1869-1891i1931-1953o1958-1980i1985-2007o
gene-SPHA_52056	1.30674	5.17952	1.33088	4.82198	0	0	0	0	4.5452	0.0244844	0.0383266	XP_014787612.1^PREDICTED: cAMP-dependent protein kinase regulatory subunit isoform X3^94.55%	P31321.4^RecName: Full=cAMP-dependent protein kinase type I-beta regulatory subunit^66.67%	K04739|PRKAR|http://www.genome.jp/dbget-bin/www_bget?ko:K04739	GO:0047555^3',5'-cyclic-GMP phosphodiesterase activity^molecular_function;GO:0030552^cAMP binding^molecular_function;GO:0004862^cAMP-dependent protein kinase inhibitor activity^molecular_function;GO:0008603^cAMP-dependent protein kinase regulator activity^molecular_function;GO:0034236^protein kinase A catalytic subunit binding^molecular_function;GO:0034199^activation of protein kinase A activity^…	COG0664|KOG1113^Protein kinase, cAMP-dependent, regulatory, type I^T	NA	NA	SignalP-TM	o48-79i322-344o359-381i386-408o418-440i447-469o
gene-SPHA_52154	6.16478	6.37169	6.60345	5.94497	0	0	0	4.03134	4.34272	1.50233e-06	4.05233e-06	KOF71704.1^hypothetical protein OCBIM_22000640mg^62.13%	Q64311.3^RecName: Full=Protein N-terminal asparagine amidohydrolase; AltName: Full=Protein NH2-terminal asparagine amidohydrolase; Short=PNAA; AltName: Full=Protein NH2-terminal asparagine deamidase; Short=PNAD; Short=Protein N-terminal Asn amidase; Short=Protein NTN-amidase^39.16%	K14662|NTAN1|http://www.genome.jp/dbget-bin/www_bget?ko:K14662	GO:0008418^protein-N-terminal asparagine amidohydrolase activity^molecular_function;GO:0008344^adult locomotory behavior^biological_process;GO:0007613^memory^biological_process;GO:0006511^ubiquitin-dependent protein catabolic process^biological_process;GO:0005737^cytoplasm^cellular_component;GO:0005634^nucleus^cellular_component	NA	PF14736.5^Protein N-terminal asparagine amidohydrolase	NA	NA	NA
gene-SPHA_52321	8.82562	8.69196	8.35802	8.26782	5.55685	6.32289	0	5.55625	3.1202	2.43041e-06	6.42315e-06	XP_005093379.1^PREDICTED: microtubule-associated protein futsch-like^30.36%	NA	NA	NA	NA	NA	NA	NA	i151-173o188-210i215-237o247-269i276-298o302-324i
gene-SPHA_52326	0	0.323907	0.324917	0	4.15008	3.82533	0	0	-5.88353	0.00762784	0.0130612	XP_014767967.1^PREDICTED: solute carrier family 22 member 5-like^25.0%	Q70BM6.1^RecName: Full=Solute carrier family 22 member 8; AltName: Full=Organic anion transporter 3; AltName: Full=pOAT3^30.0%	K08202|SLC22A4_5, OCTN|http://www.genome.jp/dbget-bin/www_bget?ko:K08202	GO:0022857^transmembrane transporter activity^molecular_function;GO:0006811^ion transport^biological_process;GO:0009636^response to toxic substance^biological_process;GO:0016323^basolateral plasma membrane^cellular_component;GO:0016021^integral component of membrane^cellular_component	COG0477|KOG0255^solute carrier family 22 (organic anion transporter), member 8^P	PF07690.15^Major Facilitator Superfamily	NA	SignalP-TM	i13-35o115-134i146-168o188-210i217-239o259-281i288-310o325-347i349-371o375-397i410-432o469-491i
gene-SPHA_5235	6.79181	7.28127	8.34799	7.24156	0	0	0	0	8.04198	4.74093e-12	2.01301e-11	KOF76699.1^hypothetical protein OCBIM_22033025mg^42.22%	NA	NA	NA	NA	PF12012.7^Domain of unknown function (DUF3504)	NA	NA	NA
gene-SPHA_52420	9.42636	9.22174	9.48501	9.4478	6.25538	6.73341	0	4.98654	3.66533	6.66021e-07	1.86085e-06	XP_014779031.1^PREDICTED: diacylglycerol kinase delta-like isoform X5^77.55%	Q16760.4^RecName: Full=Diacylglycerol kinase delta; Short=DAG kinase delta; AltName: Full=130 kDa diacylglycerol kinase; AltName: Full=Diglyceride kinase delta; Short=DGK-delta^49.33%	K00901|dgkA, DGK|http://www.genome.jp/dbget-bin/www_bget?ko:K00901	GO:0005524^ATP binding^molecular_function;GO:0019992^diacylglycerol binding^molecular_function;GO:0004143^diacylglycerol kinase activity^molecular_function;GO:0042802^identical protein binding^molecular_function;GO:0046872^metal ion binding^molecular_function;GO:0003951^NAD+ kinase activity^molecular_function;GO:0046982^protein heterodimerization activity^molecular_function;GO:0042803^protein hom…	KOG1170^Diacylglycerol kinase^I	PF00609.18^Diacylglycerol kinase accessory domain	NA	NA	NA
gene-SPHA_52530	8.91497	8.89554	8.87749	8.96428	6.33239	3.82533	0	4.58659	4.07102	4.47058e-08	1.40319e-07	XP_014774235.1^PREDICTED: DEP domain-containing protein 1B-like isoform X2^66.8%	Q6ING4.1^RecName: Full=DEP domain-containing protein 1A^34.13%	NA	GO:0005096^GTPase activator activity^molecular_function;GO:0035556^intracellular signal transduction^biological_process	NA	PF00620.26^RhoGAP domain	NA	NA	NA
gene-SPHA_52965	6.80455	6.39345	6.40272	6.67624	0	4.93758	0	4.58659	2.80789	0.000937011	0.00184244	KOF64803.1^hypothetical protein OCBIM_22016778mg, partial^64.44%	NA	K07762|PAPPA|http://www.genome.jp/dbget-bin/www_bget?ko:K07762	NA	NA	PF00084.19^Sushi repeat (SCR repeat)	NA	NA	NA
gene-SPHA_52969	5.68933	4.9284	3.76867	5.61505	0	0	0	3.11698	4.19361	0.00122798	0.00237944	KOF64238.1^hypothetical protein OCBIM_22017615mg, partial^68.99%	Q13219.3^RecName: Full=Pappalysin-1; AltName: Full=Insulin-like growth factor-dependent IGF-binding protein 4 protease; Short=IGF-dependent IGFBP-4 protease; Short=IGFBP-4ase; AltName: Full=Pregnancy-associated plasma protein A; Short=PAPP-A; Flags: Precursor^41.77%	K07762|PAPPA|http://www.genome.jp/dbget-bin/www_bget?ko:K07762	GO:0004222^metalloendopeptidase activity^molecular_function;GO:0008237^metallopeptidase activity^molecular_function;GO:0008270^zinc ion binding^molecular_function;GO:0044267^cellular protein metabolic process^biological_process;GO:0007565^female pregnancy^biological_process;GO:0032354^response to follicle-stimulating hormone^biological_process;GO:0051384^response to glucocorticoid^biological_proc…	NA	PF13385.5^Concanavalin A-like lectin/glucanases superfamily	CBM40	SignalP-TM	i5-27o42-64i
gene-SPHA_52992	7.26709	6.72402	5.70809	7.09145	4.15008	0	0	3.64542	4.02276	2.98957e-06	7.84435e-06	KOF64803.1^hypothetical protein OCBIM_22016778mg, partial^65.33%	NA	K07762|PAPPA|http://www.genome.jp/dbget-bin/www_bget?ko:K07762	NA	NA	PF13948.5^Domain of unknown function (DUF4215)	NA	SignalP-TM	o607-629i
gene-SPHA_531	9.83727	9.99356	9.858	9.7446	0	5.2185	0	5.77426	5.35155	4.38798e-10	1.61833e-09	XP_014789849.1^PREDICTED: zinc finger protein 433-like^66.49%	P10925.3^RecName: Full=Zinc finger Y-chromosomal protein 1^35.63%	NA	GO:0003677^DNA binding^molecular_function;GO:0046872^metal ion binding^molecular_function;GO:0006355^regulation of transcription, DNA-templated^biological_process;GO:0005634^nucleus^cellular_component	COG5048|KOG1721^Zinc finger protein^S	PF13894.5^C2H2-type zinc finger	NA	NA	NA
gene-SPHA_53211	6.21811	5.79759	5.89115	5.7336	4.15008	2.92368	0	4.03134	2.64427	1.01462e-05	2.52102e-05	KOF73525.1^hypothetical protein OCBIM_22037775mg^47.29%	Q9BYG7.2^RecName: Full=Protein maestro; AltName: Full=Male-specific transcription in the developing reproductive organs; AltName: Full=Protein B29^34.25%	NA	GO:0005730^nucleolus^cellular_component	KOG2032^HEAT repeat^S	PF02985.21^HEAT repeat	NA	NA	o359-381i388-410o439-461i468-490o510-532i567-589o599-621i628-650o660-682i
gene-SPHA_53218	6.55983	6.41489	6.53042	6.50345	3.76188	0	0	4.80038	3.20942	7.65233e-05	0.000172388	KOF73524.1^hypothetical protein OCBIM_22037775mg^78.99%	Q8NDA8.3^RecName: Full=Maestro heat-like repeat-containing protein family member 1; AltName: Full=HEAT repeat-containing protein 7A^44.7%	NA	NA	KOG2032^HEAT repeat^S	PF17176.3^tRNA-binding domain	NA	NA	NA
gene-SPHA_53371	7.06225	7.13392	6.83493	7.21123	4.15008	5.5581	0	0	3.05569	0.00166468	0.00316098	XP_014778037.1^PREDICTED: cell adhesion molecule-related/down-regulated by oncogenes-like^49.22%	Q26474.1^RecName: Full=Lachesin; Flags: Precursor^23.04%	NA	GO:0007155^cell adhesion^biological_process;GO:0031225^anchored component of membrane^cellular_component;GO:0005886^plasma membrane^cellular_component	NA	PF07679.15^Immunoglobulin I-set domain	NA	NA	o656-677i
gene-SPHA_53469	7.34979	7.32948	7.30711	7.51423	4.7077	5.74691	0	4.58659	2.68712	8.84839e-06	2.21374e-05	XP_014779887.1^PREDICTED: coiled-coil domain-containing protein 157-like^40.73%	Q5SPX1.1^RecName: Full=Coiled-coil domain-containing protein 157^30.94%	NA	NA	NA	PF04582.11^Reovirus sigma C capsid protein	NA	NA	NA
gene-SPHA_53683	4.10535	2.91544	3.22274	2.81439	0	0	0	0	3.72619	0.0136257	0.0223996	XP_014776282.1^PREDICTED: glutamate receptor ionotropic, kainate 2-like^51.95%	P42262.3^RecName: Full=Glutamate receptor 2; Short=GluR-2; AltName: Full=AMPA-selective glutamate receptor 2; AltName: Full=GluR-B; AltName: Full=GluR-K2; AltName: Full=Glutamate receptor ionotropic, AMPA 2; Short=GluA2; Flags: Precursor^33.08%	K05202|GRIK2|http://www.genome.jp/dbget-bin/www_bget?ko:K05202	GO:0004971^AMPA glutamate receptor activity^molecular_function;GO:0001540^amyloid-beta binding^molecular_function;GO:0004970^ionotropic glutamate receptor activity^molecular_function;GO:0007268^chemical synaptic transmission^biological_process;GO:0035235^ionotropic glutamate receptor signaling pathway^biological_process;GO:2000310^regulation of NMDA receptor activity^biological_process;GO:0007165…	NA	PF00497.19^Bacterial extracellular solute-binding proteins, family 3	NA	NA	NA
gene-SPHA_53772	7.66123	8.09464	6.86338	7.33595	3.76188	2.92368	0	0	5.30191	2.6631e-11	1.0733e-10	XP_014769254.1^PREDICTED: uncharacterized protein LOC106868481 isoform X2^32.73%	Q8BL06.2^RecName: Full=Inactive ubiquitin carboxyl-terminal hydrolase 54; AltName: Full=Inactive ubiquitin-specific peptidase 54^23.83%	NA	GO:0036459^thiol-dependent ubiquitinyl hydrolase activity^molecular_function;GO:0016579^protein deubiquitination^biological_process	KOG1887^ubiquitin specific peptidase 53^O	PF16711.4^Actin-binding domain of plant-specific actin-binding protein	NA	NA	o102-124i131-153o168-187i194-216o
gene-SPHA_53992	4.46759	4.00925	5.08053	3.58725	0	0	0	0	4.8351	0.000327883	0.000686396	XP_014771685.1^PREDICTED: uncharacterized protein LOC106870193^32.6%	NA	NA	NA	NA	PF00400.31^WD domain, G-beta repeat	NA	NA	NA
gene-SPHA_54080	9.67247	9.43349	9.46298	9.68607	7.164	8.1001	0	6.65513	2.5537	0.00344351	0.00622158	XP_014788484.1^PREDICTED: ribulose-phosphate 3-epimerase-like^83.98%	Q8VEE0.1^RecName: Full=Ribulose-phosphate 3-epimerase; AltName: Full=Ribulose-5-phosphate-epimerase^64.29%	K01783|rpe, RPE|http://www.genome.jp/dbget-bin/www_bget?ko:K01783	GO:0030246^carbohydrate binding^molecular_function;GO:0042802^identical protein binding^molecular_function;GO:0046872^metal ion binding^molecular_function;GO:0048029^monosaccharide binding^molecular_function;GO:0042803^protein homodimerization activity^molecular_function;GO:0004750^ribulose-phosphate 3-epimerase activity^molecular_function;GO:0005975^carbohydrate metabolic process^biological_proc…	COG0036|KOG3111^Ribulose-phosphate 3-epimerase^G	PF00834.18^Ribulose-phosphate 3 epimerase family	NA	NA	NA
gene-SPHA_54142	6.2557	6.40635	6.04808	6.33551	0	0	0	0	6.76021	2.96981e-10	1.11038e-09	KOF76066.1^hypothetical protein OCBIM_22033831mg^46.61%	NA	NA	NA	NA	NA	NA	SignalP-TM	i75-97o112-134i141-163o173-195i202-224o239-258i265-287o
gene-SPHA_54159	2.83611	3.73704	3.56821	3.23196	0	0	0	0	3.74922	0.00834043	0.0141863	NA	NA	NA	NA	NA	PF13855.5^Leucine rich repeat	NA	NA	NA
gene-SPHA_54380	5.38459	5.37595	4.62899	5.03322	0	0	0	0	5.60746	1.60117e-06	4.30496e-06	XP_014781799.1^PREDICTED: protein FAM122A-like^70.61%	NA	NA	NA	NA	NA	NA	NA	NA
gene-SPHA_54402	7.77076	8.46414	7.72045	7.93968	5.55685	3.44383	0	5.55625	3.33907	3.33976e-06	8.73161e-06	XP_014784404.1^PREDICTED: metal regulatory transcription factor 1-like^93.15%	Q07243.2^RecName: Full=Metal regulatory transcription factor 1; AltName: Full=MRE-binding transcription factor; AltName: Full=Transcription factor MTF-1^57.53%	NA	GO:0003677^DNA binding^molecular_function;GO:0001228^DNA-binding transcription activator activity, RNA polymerase II-specific^molecular_function;GO:0003700^DNA-binding transcription factor activity^molecular_function;GO:0000981^DNA-binding transcription factor activity, RNA polymerase II-specific^molecular_function;GO:0035035^histone acetyltransferase binding^molecular_function;GO:0046872^metal i…	COG5048|KOG1721^ZnF_C2H2^K	PF00096.25^Zinc finger, C2H2 type	NA	SignalP-TM	i27-49o64-86i120-142o168-190i197-219o263-285i298-320o
gene-SPHA_54476	7.6365	8.17976	8.06059	7.81412	0	5.99059	0	5.29934	3.25709	0.00133226	0.00257091	XP_014790467.1^PREDICTED: uncharacterized protein LOC106867128, partial^71.97%	Q5DTV4.2^RecName: Full=Probable ribonuclease ZC3H12C; AltName: Full=Zinc finger CCCH domain-containing protein 12C^61.09%	K18668|ZC3H12, MCPIP|http://www.genome.jp/dbget-bin/www_bget?ko:K18668	GO:0004519^endonuclease activity^molecular_function;GO:0046872^metal ion binding^molecular_function	KOG3777^Zc3h12a-like Ribonuclease NYN domain^S	PF11977.7^Zc3h12a-like Ribonuclease NYN domain	NA	NA	NA
gene-SPHA_54714	4.14595	4.31315	4.68673	4.10988	0	0	0	2.27437	4.04955	0.000596514	0.00120601	XP_002816179.2^transcription factor SOX-30^34.67%	Q8WNV5.1^RecName: Full=Transcription factor SOX-30^50.6%	K09271|SOX15_30|http://www.genome.jp/dbget-bin/www_bget?ko:K09271	GO:0043565^sequence-specific DNA binding^molecular_function;GO:0031960^response to corticosteroid^biological_process;GO:0007283^spermatogenesis^biological_process;GO:0005634^nucleus^cellular_component	NA	PF00505.18^HMG (high mobility group) box	NA	NA	NA
gene-SPHA_5497	0.796524	0	0	0	4.15008	7.63396	0	0	-8.17866	0.00199742	0.00374248	KOF67336.1^hypothetical protein OCBIM_22009948mg, partial^68.69%	Q8TE73.3^RecName: Full=Dynein heavy chain 5, axonemal; AltName: Full=Axonemal beta dynein heavy chain 5; AltName: Full=Ciliary dynein heavy chain 5^53.68%	K10408|DNAH|http://www.genome.jp/dbget-bin/www_bget?ko:K10408	GO:0005524^ATP binding^molecular_function;GO:0008569^ATP-dependent microtubule motor activity, minus-end-directed^molecular_function;GO:0045505^dynein intermediate chain binding^molecular_function;GO:0045503^dynein light chain binding^molecular_function;GO:0051959^dynein light intermediate chain binding^molecular_function;GO:0060271^cilium assembly^biological_process;GO:0003341^cilium movement^bi…	COG5245|KOG3595^Dynein, axonemal heavy chain^Z	PF08385.11^Dynein heavy chain, N-terminal region 1	NA	SignalP-TM	o781-803i810-832o838-860i872-894o904-926i933-952o956-978i
gene-SPHA_5509	0	0.323907	0.324917	0.336121	0	6.26227	0	0	-6.63781	0.00603536	0.010509	XP_014787553.1^PREDICTED: LOW QUALITY PROTEIN: dynein heavy chain 5, axonemal-like^85.52%	Q8TE73.3^RecName: Full=Dynein heavy chain 5, axonemal; AltName: Full=Axonemal beta dynein heavy chain 5; AltName: Full=Ciliary dynein heavy chain 5^81.69%	K10408|DNAH|http://www.genome.jp/dbget-bin/www_bget?ko:K10408	GO:0005524^ATP binding^molecular_function;GO:0008569^ATP-dependent microtubule motor activity, minus-end-directed^molecular_function;GO:0045505^dynein intermediate chain binding^molecular_function;GO:0045503^dynein light chain binding^molecular_function;GO:0051959^dynein light intermediate chain binding^molecular_function;GO:0060271^cilium assembly^biological_process;GO:0003341^cilium movement^bi…	COG5245|KOG3595^Dynein, axonemal heavy chain^Z	PF12774.6^Hydrolytic ATP binding site of dynein motor region D1	NA	NA	o799-821i
gene-SPHA_55122	0	2.59319	0	0	8.56212	7.45595	0	0	-6.77517	0.0142808	0.0233813	NA	NA	NA	NA	NA	NA	NA	NA	i88-110o120-142i149-171o175-197i204-226o236-258i265-287o302-324i331-353o
gene-SPHA_55190	4.06357	4.60937	4.38921	4.84849	0	2.92368	0	3.64542	2.21409	0.0127615	0.0210796	XP_014790648.1^PREDICTED: lipid phosphate phosphatase-related protein type 1-like, partial^86.46%	NA	K19581|LPPR1_2_5|http://www.genome.jp/dbget-bin/www_bget?ko:K19581	NA	NA	NA	NA	NA	NA
gene-SPHA_55193	4.14595	4.29476	7.57705	7.34529	0	0	0	0	7.10729	6.07825e-06	1.54757e-05	XP_014785511.1^PREDICTED: uncharacterized protein LOC106880179^83.11%	NA	NA	NA	NA	NA	NA	NA	NA
gene-SPHA_55245	6.24172	6.19956	5.53026	6.14006	0	3.44383	0	0	4.55125	2.51619e-06	6.64365e-06	XP_014771411.1^PREDICTED: collagen alpha-1(XII) chain-like^61.32%	Q8NFW1.2^RecName: Full=Collagen alpha-1(XXII) chain; Flags: Precursor^28.21%	NA	GO:0005201^extracellular matrix structural constituent^molecular_function;GO:0030198^extracellular matrix organization^biological_process;GO:0005581^collagen trimer^cellular_component;GO:0005788^endoplasmic reticulum lumen^cellular_component;GO:0031012^extracellular matrix^cellular_component;GO:0005576^extracellular region^cellular_component;GO:0005615^extracellular space^cellular_component	KOG1217|KOG3544^collagen, type VI, alpha^W	PF00092.27^von Willebrand factor type A domain	NA	SignalP-TM	i9-31o
gene-SPHA_55313	7.49241	7.27424	7.63503	7.72211	5.55685	6.54271	0	5.77426	1.93856	0.00802358	0.013694	KOF93249.1^hypothetical protein OCBIM_22004838mg^32.82%	P10746.1^RecName: Full=Uroporphyrinogen-III synthase; Short=UROIIIS; Short=UROS; AltName: Full=Hydroxymethylbilane hydrolyase^37.59%	K01719|hemD, UROS|http://www.genome.jp/dbget-bin/www_bget?ko:K01719	GO:0048037^cofactor binding^molecular_function;GO:0004852^uroporphyrinogen-III synthase activity^molecular_function;GO:0071418^cellular response to amine stimulus^biological_process;GO:0071243^cellular response to arsenic-containing substance^biological_process;GO:0006783^heme biosynthetic process^biological_process;GO:0006782^protoporphyrinogen IX biosynthetic process^biological_process;GO:00466…	COG1587|KOG4132^Uroporphyrinogen-III synthase HemD^H	PF02602.14^Uroporphyrinogen-III synthase HemD	NA	SignalP-TM	o144-166i173-195o210-232i239-261o271-293i393-412o416-435i
gene-SPHA_55450	6.16478	6.43602	5.89728	6.34019	0	0	0	0	6.71583	6.76523e-10	2.45405e-09	XP_014781821.1^PREDICTED: leucine-rich repeat and WD repeat-containing protein 1-like^51.4%	Q6GM71.1^RecName: Full=Leucine-rich repeat and WD repeat-containing protein 1; AltName: Full=ORC-associated protein; Short=ORCA; AltName: Full=Origin recognition complex-associated protein^36.79%	NA	GO:0003682^chromatin binding^molecular_function;GO:0008327^methyl-CpG binding^molecular_function;GO:0035064^methylated histone binding^molecular_function;GO:0006325^chromatin organization^biological_process;GO:0006260^DNA replication^biological_process;GO:0071169^establishment of protein localization to chromatin^biological_process;GO:0000777^condensed chromosome kinetochore^cellular_component;GO…	COG4886|KOG0619^Leucine-rich repeats and WD repeat domain containing 1^T	PF00400.31^WD domain, G-beta repeat	NA	NA	NA
gene-SPHA_5607	6.70616	6.13385	6.71171	6.36795	0	4.5884	0	4.03134	3.15816	2.7362e-05	6.4815e-05	KOF70425.1^hypothetical protein OCBIM_22002892mg^63.17%	Q8NBF2.1^RecName: Full=NHL repeat-containing protein 2^46.44%	NA	GO:0045454^cell redox homeostasis^biological_process;GO:0002576^platelet degranulation^biological_process;GO:0005829^cytosol^cellular_component;GO:0005576^extracellular region^cellular_component;GO:0031093^platelet alpha granule lumen^cellular_component	NA	PF01436.20^NHL repeat	NA	NA	i139-161o176-198i205-227o256-278i285-304o319-341i353-375o390-412i419-441o597-619i626-648o663-685i722-744o1155-1177i1184-1206o1211-1233i1238-1260o1264-1286i1288-1310o1314-1336i1343-1365o1375-1397i1417-1434o1444-1466i1487-1509o1529-1551i1558-1580o1595-1617i1700-1722o1755-1777i
gene-SPHA_5627	4.10535	4.65333	4.1638	5.8098	0	0	0	0	5.32379	9.88561e-05	0.000219614	XP_022315918.1^fibrillin-2-like isoform X1^35.77%	Q9HAR2.2^RecName: Full=Adhesion G protein-coupled receptor L3; AltName: Full=Calcium-independent alpha-latrotoxin receptor 3; Short=CIRL-3; AltName: Full=Latrophilin-3; AltName: Full=Lectomedin-3; Flags: Precursor^28.24%	NA	GO:0005509^calcium ion binding^molecular_function;GO:0030246^carbohydrate binding^molecular_function;GO:0004930^G protein-coupled receptor activity^molecular_function;GO:0007189^adenylate cyclase-activating G protein-coupled receptor signaling pathway^biological_process;GO:0007420^brain development^biological_process;GO:0007166^cell surface receptor signaling pathway^biological_process;GO:0098742…	NA	PF00002.23^7 transmembrane receptor (Secretin family)	NA	SignalP-TM	o2597-2619i2639-2658o2678-2700i2707-2729o2749-2771i2792-2814o2824-2846i
gene-SPHA_56413	4.4352	4.29476	4.38921	4.54228	0	0	0	0	4.86051	3.65119e-05	8.54142e-05	XP_021357047.1^uncharacterized protein LOC110452726^40.79%	NA	NA	NA	KOG1095^MAM domain containing 4^O	PF00629.22^MAM domain, meprin/A5/mu	NA	NA	NA
gene-SPHA_5647	8.30335	8.50669	8.3129	8.68138	2.37533	6.54271	0	4.80038	3.48986	0.000191189	0.000410588	KOF85399.1^hypothetical protein OCBIM_22020378mg, partial^92.04%	Q9N4B8.4^RecName: Full=Nuclear hormone receptor family member nhr-41^57.14%	NA	GO:0003700^DNA-binding transcription factor activity^molecular_function;GO:0043565^sequence-specific DNA binding^molecular_function;GO:0008270^zinc ion binding^molecular_function;GO:0005634^nucleus^cellular_component	KOG3575^Ligand-binding domain of nuclear hormone receptor^K	PF00105.17^Zinc finger, C4 type (two domains)	NA	NA	NA
gene-SPHA_56603	7.59312	6.65001	6.72899	6.26344	2.37533	0	0	2.27437	5.95006	1.02066e-07	3.10419e-07	XP_021351065.1^deleted in malignant brain tumors 1 protein-like isoform X1^45.33%	Q60754.1^RecName: Full=Macrophage receptor MARCO; AltName: Full=Macrophage receptor with collagenous structure^50.0%	K13912|DMBT1|http://www.genome.jp/dbget-bin/www_bget?ko:K13912	GO:0001540^amyloid-beta binding^molecular_function;GO:0038024^cargo receptor activity^molecular_function;GO:0001664^G protein-coupled receptor binding^molecular_function;GO:0005044^scavenger receptor activity^molecular_function;GO:0007193^adenylate cyclase-inhibiting G protein-coupled receptor signaling pathway^biological_process;GO:0097242^amyloid-beta clearance^biological_process;GO:0043277^apo…	NA	PF07699.12^Putative ephrin-receptor like	NA	NA	NA
gene-SPHA_56658	0	0	0	0	7.20554	6.49081	0	0	-10.3051	0.000384608	0.000798866	NA	NA	NA	NA	NA	NA	NA	SignalP-TM	i7-29o44-66i79-101o121-143i150-172o187-209i216-238o253-275i282-301o316-338i343-365o375-397i404-426o441-463i470-492o502-533i
gene-SPHA_57099	6.61871	6.59096	6.62576	6.91137	4.92219	4.5884	0	3.64542	2.673	3.1442e-07	9.10186e-07	XP_014779376.1^PREDICTED: bifunctional 3'-phosphoadenosine 5'-phosphosulfate synthase-like, partial^69.82%	Q27128.1^RecName: Full=Bifunctional 3'-phosphoadenosine 5'-phosphosulfate synthase; Short=PAPS synthase; Short=PAPSS; AltName: Full=Sulfurylase kinase; Short=SK; Includes: RecName: Full=Sulfate adenylyltransferase; AltName: Full=ATP-sulfurylase; AltName: Full=Sulfate adenylate transferase; Short=SAT; Includes: RecName: Full=Adenylyl-sulfate kinase; AltName: Full=3'-phosphoadenosine-5'-phosphosulf…	K13811|PAPSS|http://www.genome.jp/dbget-bin/www_bget?ko:K13811	GO:0004020^adenylylsulfate kinase activity^molecular_function;GO:0005524^ATP binding^molecular_function;GO:0016779^nucleotidyltransferase activity^molecular_function;GO:0004781^sulfate adenylyltransferase (ATP) activity^molecular_function;GO:0000103^sulfate assimilation^biological_process	COG0529|COG2046|KOG0635|KOG4238^3'-phosphoadenosine 5'-phosphosulfate synthase^F	PF01747.16^ATP-sulfurylase	GH117	SignalP-TM	i2-20o24-46i59-81o105-127i134-156o166-188i195-217o
gene-SPHA_57169	6.80137	6.65723	6.78293	6.86341	4.15008	3.44383	0	3.64542	3.51722	1.40643e-11	5.77546e-11	XP_014787188.1^PREDICTED: uncharacterized protein LOC106881343^36.04%	Q6ZQQ6.3^RecName: Full=WD repeat-containing protein 87; AltName: Full=Testis development protein NYD-SP11^40.74%	NA	NA	NA	PF00400.31^WD domain, G-beta repeat	NA	NA	NA
gene-SPHA_5724	0	0	0	0	4.15008	5.99059	0	0	-8.73802	0.0069598	0.0119754	XP_014769049.1^PREDICTED: Down syndrome cell adhesion molecule homolog^64.11%	Q4VA61.2^RecName: Full=Down syndrome cell adhesion molecule-like protein 1 homolog; Flags: Precursor^35.17%	K06768|DSCAML1|http://www.genome.jp/dbget-bin/www_bget?ko:K06768	GO:0098632^cell-cell adhesion mediator activity^molecular_function;GO:0042803^protein homodimerization activity^molecular_function;GO:0007411^axon guidance^biological_process;GO:0007420^brain development^biological_process;GO:0016338^calcium-independent cell-cell adhesion via plasma membrane cell-adhesion molecules^biological_process;GO:0070593^dendrite self-avoidance^biological_process;GO:004870…	NA	PF13927.5^Immunoglobulin domain	NA	NA	NA
gene-SPHA_57265	4.24272	4.23816	4.26203	4.17419	0	0	0	0	4.6622	9.50742e-05	0.000211612	XP_014778377.1^PREDICTED: lethal(3)malignant brain tumor-like protein 1^53.02%	Q9Y468.4^RecName: Full=Lethal(3)malignant brain tumor-like protein 1; Short=H-l(3)mbt; Short=H-l(3)mbt protein; Short=L(3)mbt-like; AltName: Full=L(3)mbt protein homolog; AltName: Full=L3MBTL1^50.31%	NA	GO:0003682^chromatin binding^molecular_function;GO:0042393^histone binding^molecular_function;GO:0042802^identical protein binding^molecular_function;GO:0035064^methylated histone binding^molecular_function;GO:0031493^nucleosomal histone binding^molecular_function;GO:0031491^nucleosome binding^molecular_function;GO:0032093^SAM domain binding^molecular_function;GO:0008270^zinc ion binding^molecula…	KOG3766^L(3)mbt-like^K	PF02820.17^mbt repeat	NA	NA	o499-518i
gene-SPHA_57379	3.14737	3.33081	3.01303	3.73669	0	0	0	0	3.69427	0.00871396	0.0147759	VDP83177.1^unnamed protein product^42.31%	NA	NA	NA	COG2801|KOG0017^multicellular organismal development^A	PF09177.10^Syntaxin 6, N-terminal	NA	NA	NA
gene-SPHA_57471	8.6751	8.83798	8.2675	7.81244	5.10887	5.5581	0	0	4.11886	1.20734e-05	2.97214e-05	XP_014790846.1^PREDICTED: IST1 homolog isoform X2^72.7%	Q9CX00.1^RecName: Full=IST1 homolog^62.28%	K19476|IST1|http://www.genome.jp/dbget-bin/www_bget?ko:K19476	GO:0042802^identical protein binding^molecular_function;GO:0090541^MIT domain binding^molecular_function;GO:0019904^protein domain specific binding^molecular_function;GO:0044877^protein-containing complex binding^molecular_function;GO:0009838^abscission^biological_process;GO:0051301^cell division^biological_process;GO:0061640^cytoskeleton-dependent cytokinesis^biological_process;GO:0045184^establ…	KOG2027^Proposed to be involved in specific functions of the ESCRT machinery. Is required for efficient abscission during cytokinesis, but not for HIV-1 budding. The involvement in the MVB pathway is not established. Involved in recruiting VPS4A and or VPS4B to the midbody of dividing cells (By similarity)^Z	PF03398.13^Regulator of Vps4 activity in the MVB pathway	NA	NA	i303-325o330-352i359-378o388-410i
gene-SPHA_57608	7.0027	8.09862	7.49862	0	0	0	0	0	7.69192	0.000546934	0.00111182	QBA31150.1^protocadherin^53.18%	Q71M42.1^RecName: Full=Protocadherin-11 X-linked; Short=Protocadherin-11; AltName: Full=Protocadherin on the X chromosome; Short=PCDH-X; Flags: Precursor^31.67%	K16498|PCDHD1|http://www.genome.jp/dbget-bin/www_bget?ko:K16498	GO:0005509^calcium ion binding^molecular_function;GO:0007155^cell adhesion^biological_process;GO:0007156^homophilic cell adhesion via plasma membrane adhesion molecules^biological_process;GO:0010923^negative regulation of phosphatase activity^biological_process;GO:0005887^integral component of plasma membrane^cellular_component	KOG3594^protocadherin 11 X-linked^U	PF00028.16^Cadherin domain	NA	NA	o795-817i
gene-SPHA_57786	3.75782	3.53257	3.74169	3.73669	0	0	0	0	4.09071	0.0014531	0.00279076	XP_025096454.1^LOW QUALITY PROTEIN: synaptotagmin-15-like^72.95%	Q9BQS2.3^RecName: Full=Synaptotagmin-15; AltName: Full=Chr10Syt; AltName: Full=Synaptotagmin XV; Short=SytXV^50.41%	K19914|SYT15|http://www.genome.jp/dbget-bin/www_bget?ko:K19914	GO:0005509^calcium ion binding^molecular_function;GO:0005544^calcium-dependent phospholipid binding^molecular_function;GO:0030276^clathrin binding^molecular_function;GO:0001786^phosphatidylserine binding^molecular_function;GO:0000149^SNARE binding^molecular_function;GO:0017156^calcium-ion regulated exocytosis^biological_process;GO:0071277^cellular response to calcium ion^biological_process;GO:001…	COG0308|KOG1046^aminopeptidase^EO	PF00168.29^C2 domain	NA	NA	o142-164i171-193o208-230i243-265o280-302i309-331o
gene-SPHA_57900	2.37179	2.1776	3.71418	3.89772	0	0	0	0	3.58721	0.030865	0.0473266	NA	NA	NA	NA	NA	NA	NA	NA	o60-82i121-143o460-482i489-511o531-553i565-587o602-624i629-651o671-693i700-722o726-748i755-777o792-814i821-843o853-875i888-910o925-947i952-974o989-1011i1018-1040o1060-1082i1094-1116o1136-1158i1170-1192o1207-1226i1233-1250o1275-1297i1304-1326o1738-1755i1767-1789o1799-1821i1830-1852o1949-1971i1983-2002o2026-2048i2055-2077o2097-2119i2126-2148o2168-2190i2195-2217o2221-2243i2248-2270o2274-2293i2295-23…
gene-SPHA_58196	8.68891	8.18725	0	8.81176	0	0	0	0	8.67954	0.00425379	0.00757314	KOF70502.1^hypothetical protein OCBIM_22002738mg, partial^76.08%	Q24292.3^RecName: Full=Protein dachsous; AltName: Full=Adherin; Flags: Precursor^45.26%	K16507|DCHS1_2, PCDH16_23|http://www.genome.jp/dbget-bin/www_bget?ko:K16507	GO:0005509^calcium ion binding^molecular_function;GO:0000904^cell morphogenesis involved in differentiation^biological_process;GO:0008283^cell population proliferation^biological_process;GO:0042067^establishment of ommatidial planar polarity^biological_process;GO:0001736^establishment of planar polarity^biological_process;GO:0007156^homophilic cell adhesion via plasma membrane adhesion molecules^…	KOG1219^Cadherin domain^T	PF00028.16^Cadherin domain	NA	NA	NA
gene-SPHA_58373	5.4264	5.57951	4.94514	5.00991	0	3.82533	0	0	3.36561	0.000899694	0.00177439	XP_024499227.1^SEA domain and Low-density lipoprotein (LDL) receptor class A repeat and Immunoglobulin-like domain and Immunoglobulin I-set domain and Immunoglobulin-like fold domain-containing protein^40.96%	NA	NA	NA	KOG1215|KOG4228^Sortilin-related VPS10 domain containing receptor^T	PF00057.17^Low-density lipoprotein receptor domain class A	NA	SignalP-TM	i7-29o34-56i58-80o90-112i124-146o161-183i190-212o216-238i240-262o267-289i294-316o326-348i353-375o
gene-SPHA_5867	7.25785	7.19962	7.59977	7.67474	0	2.92368	0	3.11698	5.52105	1.45386e-12	6.41025e-12	XP_014768770.1^PREDICTED: poly^64.25%	Q5RDU4.1^RecName: Full=Protein mono-ADP-ribosyltransferase PARP6; AltName: Full=ADP-ribosyltransferase diphtheria toxin-like 17; Short=ARTD17; AltName: Full=Poly^45.51%	K15258|PARP6_8|http://www.genome.jp/dbget-bin/www_bget?ko:K15258	GO:0003950^NAD+ ADP-ribosyltransferase activity^molecular_function;GO:1990404^protein ADP-ribosylase activity^molecular_function;GO:0070213^protein auto-ADP-ribosylation^biological_process;GO:0140289^protein mono-ADP-ribosylation^biological_process	NA	PF00644.19^Poly(ADP-ribose) polymerase catalytic domain	NA	NA	NA
gene-SPHA_58802	8.37662	8.31133	8.39854	8.65815	4.15008	5.2185	0	4.98654	4.01283	2.83714e-19	1.92109e-18	XP_021372053.1^DNA polymerase alpha catalytic subunit-like^62.84%	Q9DE46.1^RecName: Full=DNA polymerase alpha catalytic subunit; AltName: Full=DNA polymerase alpha catalytic subunit p180^53.41%	K02320|POLA1|http://www.genome.jp/dbget-bin/www_bget?ko:K02320	GO:0051539^4 iron, 4 sulfur cluster binding^molecular_function;GO:0003682^chromatin binding^molecular_function;GO:0003677^DNA binding^molecular_function;GO:0003887^DNA-directed DNA polymerase activity^molecular_function;GO:0046872^metal ion binding^molecular_function;GO:0001882^nucleoside binding^molecular_function;GO:0000166^nucleotide binding^molecular_function;GO:0008283^cell population prolif…	COG0417|KOG0970^Plays an essential role in the initiation of DNA replication. During the S phase of the cell cycle, the DNA polymerase alpha complex (composed of a catalytic subunit POLA1 p180, a regulatory subunit POLA2 p70 and two primase subunits PRIM1 p49 and PRIM2 p58) is recruited to DNA at the replicative forks via direct interactions with MCM10 and WDHD1. The primase subunit of the polyme…	PF00136.20^DNA polymerase family B	NA	NA	i349-371o386-408i415-437o447-469i
gene-SPHA_58989	7.34544	7.7189	7.18971	7.34063	0	0	0	0	7.91539	9.17865e-14	4.42267e-13	XP_014790566.1^PREDICTED: eukaryotic translation initiation factor 2-alpha kinase 1-like isoform X1^34.8%	Q63185.2^RecName: Full=Eukaryotic translation initiation factor 2-alpha kinase 1; AltName: Full=Heme-controlled repressor; Short=HCR; AltName: Full=Heme-regulated eukaryotic initiation factor eIF-2-alpha kinase; AltName: Full=Heme-regulated inhibitor; AltName: Full=Hemin-sensitive initiation factor 2-alpha kinase^30.87%	K16194|EIF2AK1|http://www.genome.jp/dbget-bin/www_bget?ko:K16194	GO:0005524^ATP binding^molecular_function;GO:0004694^eukaryotic translation initiation factor 2alpha kinase activity^molecular_function;GO:0020037^heme binding^molecular_function;GO:0042803^protein homodimerization activity^molecular_function;GO:0004672^protein kinase activity^molecular_function;GO:0002526^acute inflammatory response^biological_process;GO:0055072^iron ion homeostasis^biological_p…	NA	PF00069.24^Protein kinase domain	NA	NA	o565-587i594-625o645-667i669-691o696-718i
gene-SPHA_59033	5.03065	4.03163	5.9155	4.96214	0	0	0	0	5.60507	1.96043e-05	4.7239e-05	XP_014779177.1^PREDICTED: zinc finger protein Pegasus-like^36.07%	NA	K09220|IKZF, ZNFN1A|http://www.genome.jp/dbget-bin/www_bget?ko:K09220	NA	NA	PF13909.5^C2H2-type zinc-finger domain	NA	SignalP-TM	o340-362i369-391o
gene-SPHA_59066	7.33451	7.56248	7.09159	6.69097	4.15008	2.10229	0	3.11698	4.44967	3.82588e-11	1.52538e-10	XP_008587933.1^PREDICTED: interferon-induced, double-stranded RNA-activated protein kinase^34.36%	Q63184.1^RecName: Full=Interferon-induced, double-stranded RNA-activated protein kinase; AltName: Full=Eukaryotic translation initiation factor 2-alpha kinase 2; Short=eIF-2A protein kinase 2; AltName: Full=Interferon-inducible RNA-dependent protein kinase; AltName: Full=Protein kinase RNA-activated; Short=PKR; Short=Protein kinase R; AltName: Full=Tyrosine-protein kinase EIF2AK2^35.17%	K16194|EIF2AK1|http://www.genome.jp/dbget-bin/www_bget?ko:K16194	GO:0005524^ATP binding^molecular_function;GO:0003725^double-stranded RNA binding^molecular_function;GO:0004694^eukaryotic translation initiation factor 2alpha kinase activity^molecular_function;GO:0004715^non-membrane spanning protein tyrosine kinase activity^molecular_function;GO:0004672^protein kinase activity^molecular_function;GO:0000186^activation of MAPKK activity^biological_process;GO:0051…	KOG1033^eukaryotic translation initiation factor 2-alpha kinase 2^J	PF00069.24^Protein kinase domain	NA	NA	NA
gene-SPHA_5934	3.46873	1.91413	3.96813	4.08779	0	0	0	0	3.95417	0.0140686	0.0230739	XP_018975068.1^PREDICTED: glycine N-acyltransferase-like protein 3^28.84%	A0A0U1RQE8.1^RecName: Full=Putative glycine N-acyltransferase-like protein 1B^25.58%	NA	GO:0047946^glutamine N-acyltransferase activity^molecular_function;GO:0047961^glycine N-acyltransferase activity^molecular_function;GO:0005739^mitochondrion^cellular_component	NA	PF06021.10^Aralkyl acyl-CoA:amino acid N-acyltransferase	NA	NA	NA
gene-SPHA_59397	10.8732	0	11.1533	0	0	0	0	0	24.8596	2.01882e-13	9.46585e-13	NA	NA	NA	NA	NA	NA	NA	NA	i234-256o276-298i
gene-SPHA_59404	5.58983	5.07566	5.65121	5.43428	4.15008	0	0	4.03134	2.45788	0.00290565	0.00531606	XP_014776748.1^PREDICTED: coiled-coil domain-containing protein 170-like^50.3%	Q8IYT3.3^RecName: Full=Coiled-coil domain-containing protein 170^28.65%	NA	NA	NA	PF04849.12^HAP1 N-terminal conserved region	NA	NA	o471-493i811-833o843-865i872-894o904-926i933-955o965-987i994-1016o1075-1097i1110-1132o
gene-SPHA_59561	7.61316	7.74622	7.98061	8.04088	0	4.12676	0	0	5.62475	9.23556e-15	4.77086e-14	XP_014769927.1^PREDICTED: uncharacterized protein LOC106868966^78.37%	NA	NA	NA	KOG4735^Pfam:DUF23^S	PF01697.26^Glycosyltransferase family 92	GT92	SignalP-TM	NA
gene-SPHA_59795	7.8249	8.5778	8.1935	7.9867	0	0	0	5.77426	4.42214	0.00068369	0.00137166	XP_014776902.1^PREDICTED: tectonin beta-propeller repeat-containing protein 2-like^38.03%	NA	NA	NA	KOG3621|KOG3669^tectonin beta-propeller repeat containing 2^S	PF10568.8^Outer mitochondrial membrane transport complex protein	NA	NA	NA
gene-SPHA_59846	7.24856	7.53337	7.27923	7.33361	0	5.08487	0	0	4.23996	0.000168803	0.000365347	XP_014772083.1^PREDICTED: F-box only protein 11-like, partial^74.18%	Q7TPD1.3^RecName: Full=F-box only protein 11^55.04%	K10297|FBXO11|http://www.genome.jp/dbget-bin/www_bget?ko:K10297	GO:0016274^protein-arginine N-methyltransferase activity^molecular_function;GO:0004842^ubiquitin-protein transferase activity^molecular_function;GO:0008270^zinc ion binding^molecular_function;GO:0006464^cellular protein modification process^biological_process;GO:0007605^sensory perception of sound^biological_process;GO:0005694^chromosome^cellular_component;GO:0005737^cytoplasm^cellular_component;…	KOG1777^F-box protein 11^S	PF13229.5^Right handed beta helix region	GH136	NA	NA
gene-SPHA_59892	3.18682	3.73704	4.2809	3.1911	0	0	0	0	4.06655	0.00402662	0.00719502	AAC24822.1^synapsin s-syn-short, partial^93.71%	Q92777.4^RecName: Full=Synapsin-2; AltName: Full=Synapsin II^74.05%	K19941|SYN|http://www.genome.jp/dbget-bin/www_bget?ko:K19941	GO:0005524^ATP binding^molecular_function;GO:0017156^calcium-ion regulated exocytosis^biological_process;GO:0007268^chemical synaptic transmission^biological_process;GO:0007269^neurotransmitter secretion^biological_process;GO:0097091^synaptic vesicle clustering^biological_process;GO:0030054^cell junction^cellular_component;GO:0098978^glutamatergic synapse^cellular_component;GO:0005886^plasma memb…	KOG3895^synapsin^TU	PF02750.13^Synapsin, ATP binding domain	NA	NA	i166-188o193-215i227-249o269-291i303-325o335-357i364-386o401-423i428-446o450-472i479-501o506-528i535-557o567-589i
gene-SPHA_59971	8.32008	8.24225	8.4348	8.53498	4.15008	3.44383	0	3.64542	5.13549	4.42607e-25	3.9449e-24	XP_014784189.1^PREDICTED: SEC14 domain and spectrin repeat-containing protein 1-B-like^63.35%	Q7SX85.3^RecName: Full=SEC14 domain and spectrin repeat-containing protein 1; AltName: Full=Protein Solo^32.07%	NA	GO:0048514^blood vessel morphogenesis^biological_process	NA	PF00435.20^Spectrin repeat	NA	NA	NA
gene-SPHA_59973	5.89983	5.82347	6.09148	6.02271	3.22914	0	0	3.11698	4.00621	4.6147e-07	1.31246e-06	XP_014786247.1^PREDICTED: rab-3A-interacting protein-like, partial^67.53%	NA	NA	NA	NA	PF13502.5^AsmA-like C-terminal region	NA	NA	NA
gene-SPHA_60005	6.76273	7.20456	7.20213	6.72715	3.22914	0	0	0	6.05046	1.03907e-08	3.43873e-08	KOF89414.1^hypothetical protein OCBIM_22013104mg^32.03%	Q4QY64.1^RecName: Full=ATPase family AAA domain-containing protein 5; AltName: Full=Chromosome fragility-associated gene 1 protein^28.4%	NA	GO:0005524^ATP binding^molecular_function;GO:0003677^DNA binding^molecular_function;GO:0061860^DNA clamp unloader activity^molecular_function;GO:0042100^B cell proliferation^biological_process;GO:0006974^cellular response to DNA damage stimulus^biological_process;GO:0090618^DNA clamp unloading^biological_process;GO:0002377^immunoglobulin production^biological_process;GO:0008630^intrinsic apoptoti…	NA	PF00004.28^ATPase family associated with various cellular activities (AAA)	NA	NA	o864-886i891-913o918-940i945-965o970-992i997-1019o1024-1046i1048-1070o1074-1096i1103-1125o1129-1151i1153-1175o
gene-SPHA_60015	4.29781	3.21826	3.37099	4.2948	0	0	0	0	4.29152	0.00208535	0.00389482	BAA13136.2^voltage-dependent calcium channel^61.46%	C9D7C2.1^RecName: Full=Voltage-dependent calcium channel type A subunit alpha-1; AltName: Full=Cacophony protein^41.6%	K04849|CACNA1B|http://www.genome.jp/dbget-bin/www_bget?ko:K04849	GO:0005509^calcium ion binding^molecular_function;GO:0005245^voltage-gated calcium channel activity^molecular_function;GO:0034765^regulation of ion transmembrane transport^biological_process;GO:0005891^voltage-gated calcium channel complex^cellular_component	KOG2301^Ca_chan_IQ^PT	PF00520.30^Ion transport protein	NA	SignalP-TM	i31-53o63-85i154-176o186-208i280-302o312-334i341-363o441-463i678-700o756-773i786-808o
gene-SPHA_60134	1.6829	4.19915	3.68615	4.10988	0	0	0	0	4.08782	0.0134378	0.0221139	XP_014229962.1^ankyrin-1-like^31.58%	Q68DC2.2^RecName: Full=Ankyrin repeat and SAM domain-containing protein 6; AltName: Full=Ankyrin repeat domain-containing protein 14; AltName: Full=SamCystin; AltName: Full=Sterile alpha motif domain-containing protein 6; Short=SAM domain-containing protein 6^40.0%	NA	GO:0005929^cilium^cellular_component;GO:0005737^cytoplasm^cellular_component	COG0666|KOG0510^Transient receptor potential cation channel subfamily A member 1^P	PF12796.6^Ankyrin repeats (3 copies)	NA	SignalP-TM	i7-29o44-66i78-100o115-137i144-166o170-192i194-216o226-248i255-277o292-314i321-343o358-380i387-406o410-432i439-461o471-490i497-519o534-556i569-591o611-633i
gene-SPHA_60259	4.88234	4.75097	5.05883	5.40778	0	0	0	0	5.51372	1.92886e-06	5.14581e-06	XP_014776105.1^PREDICTED: kynurenine 3-monooxygenase-like^78.41%	Q6DIZ8.1^RecName: Full=Kynurenine 3-monooxygenase; AltName: Full=Kynurenine 3-hydroxylase^65.91%	K00486|KMO|http://www.genome.jp/dbget-bin/www_bget?ko:K00486	GO:0071949^FAD binding^molecular_function;GO:0050660^flavin adenine dinucleotide binding^molecular_function;GO:0004502^kynurenine 3-monooxygenase activity^molecular_function;GO:0016174^NAD(P)H oxidase activity^molecular_function;GO:0034354^'de novo' NAD biosynthetic process from tryptophan^biological_process;GO:0043420^anthranilate metabolic process^biological_process;GO:0070189^kynurenine metabo…	COG0654|KOG2614^Catalyzes the hydroxylation of L-kynurenine (L-Kyn) to form 3-hydroxy-L-kynurenine (L-3OHKyn). Required for synthesis of quinolinic acid (By similarity)^C	NA	NA	SignalP-TM	i29-51o66-88i169-191o196-218i231-253o
gene-SPHA_60572	0	0	0	0	0	5.99059	0	0	-8.39785	0.0135698	0.0223129	KOF75724.1^hypothetical protein OCBIM_22034340mg^67.0%	Q7Z5J8.3^RecName: Full=Ankyrin and armadillo repeat-containing protein^45.0%	NA	GO:0016021^integral component of membrane^cellular_component	NA	PF00514.22^Armadillo/beta-catenin-like repeat	NA	SignalP-TM	i233-255o
gene-SPHA_60753	5.9918	5.04299	5.16421	1.85742	0	0	0	0	5.55699	0.000740442	0.00147858	XP_014770033.1^PREDICTED: paired box protein Pax-9-like isoform X2^80.35%	P23758.3^RecName: Full=Paired box pox-neuro protein; AltName: Full=Paired box neuronal protein^78.74%	K15608|PAX2|http://www.genome.jp/dbget-bin/www_bget?ko:K15608	GO:0003677^DNA binding^molecular_function;GO:0008343^adult feeding behavior^biological_process;GO:0048800^antennal morphogenesis^biological_process;GO:0030154^cell differentiation^biological_process;GO:0007480^imaginal disc-derived leg morphogenesis^biological_process;GO:0007476^imaginal disc-derived wing morphogenesis^biological_process;GO:0008049^male courtship behavior^biological_process;GO:00…	KOG3862^'Paired box' domain^K	PF00292.17^'Paired box' domain	NA	SignalP-TM	i7-29o
gene-SPHA_60870	4.98662	5.95807	5.7695	5.3625	0	0	0	4.80038	2.7902	0.029412	0.045307	XP_014788327.1^PREDICTED: uncharacterized protein LOC106882237, partial^36.28%	NA	NA	NA	NA	PF06083.10^Interleukin-17	NA	SignalP-TM	o10-32i37-59o74-96i99-116o120-142i
gene-SPHA_60939	8.10269	8.09198	8.12597	7.8702	5.55685	6.199	0	0	3.14865	0.00309427	0.00563168	KOF72168.1^hypothetical protein OCBIM_22039939mg^49.86%	Q8R1G1.1^RecName: Full=Threonine aspartase 1; Short=Taspase-1; Contains: RecName: Full=Threonine aspartase subunit alpha; Contains: RecName: Full=Threonine aspartase subunit beta^37.25%	K08657|TASP1|http://www.genome.jp/dbget-bin/www_bget?ko:K08657	GO:0016787^hydrolase activity^molecular_function;GO:0042802^identical protein binding^molecular_function;GO:0004298^threonine-type endopeptidase activity^molecular_function;GO:0045893^positive regulation of transcription, DNA-templated^biological_process;GO:0051604^protein maturation^biological_process;GO:0006508^proteolysis^biological_process;GO:0005737^cytoplasm^cellular_component	COG1446|KOG1592^taspase, threonine aspartase, 1^E	PF01112.17^Asparaginase	NA	NA	NA
gene-SPHA_61124	7.41146	7.69632	7.36352	7.39336	4.7077	0	0	3.64542	4.33783	2.4378e-11	9.86155e-11	XP_025107170.1^SLIT-ROBO Rho GTPase-activating protein 3-like isoform X5^56.36%	Q7Z6B7.1^RecName: Full=SLIT-ROBO Rho GTPase-activating protein 1; Short=srGAP1; AltName: Full=Rho GTPase-activating protein 13^47.61%	K07526|SRGAP|http://www.genome.jp/dbget-bin/www_bget?ko:K07526	GO:0005096^GTPase activator activity^molecular_function;GO:0048365^Rac GTPase binding^molecular_function;GO:0030336^negative regulation of cell migration^biological_process;GO:0051056^regulation of small GTPase mediated signal transduction^biological_process;GO:0007165^signal transduction^biological_process;GO:0005737^cytoplasm^cellular_component;GO:0005829^cytosol^cellular_component	KOG3565^SLIT-ROBO Rho GTPase-activating protein 1-like^T	PF00620.26^RhoGAP domain	NA	NA	NA
gene-SPHA_61446	7.59495	7.34072	7.26509	7.23655	0	0	0	0	7.8693	7.90552e-14	3.8262e-13	XP_014771595.1^PREDICTED: hybrid signal transduction histidine kinase E-like^70.13%	Q7Z6M2.1^RecName: Full=F-box only protein 33^26.16%	K10310|FBXO33|http://www.genome.jp/dbget-bin/www_bget?ko:K10310	GO:0016567^protein ubiquitination^biological_process;GO:0031146^SCF-dependent proteasomal ubiquitin-dependent protein catabolic process^biological_process;GO:0019005^SCF ubiquitin ligase complex^cellular_component	NA	PF12937.6^F-box-like	NA	SignalP-TM	NA
gene-SPHA_6154	3.90702	4.05366	3.87184	4.21552	0	0	0	0	4.43806	0.000337163	0.000704673	XP_014770823.1^PREDICTED: IQ domain-containing protein H-like, partial^40.79%	Q9D2K4.3^RecName: Full=IQ domain-containing protein H^33.14%	NA	NA	NA	NA	NA	SignalP-TM	o15-37i44-66o
gene-SPHA_61636	7.50222	7.33398	7.61658	7.37524	5.27414	0	0	6.20788	2.66914	0.0163054	0.0264173	XP_005112307.1^PREDICTED: mitochondrial sodium/hydrogen exchanger 9B2-like isoform X2^39.19%	NA	NA	NA	COG0025|KOG3826^Inherit from KOG: Solute carrier family 9, subfamily B (NHA2, cation proton antiporter 2), member 2^P	PF00999.20^Sodium/hydrogen exchanger family	NA	SignalP-TM	i7-29o88-110i
gene-SPHA_61911	7.0649	6.82356	7.10489	6.83717	2.37533	3.44383	0	5.66937	2.94733	0.000525099	0.0010716	XP_014780947.1^PREDICTED: sorting nexin-27-like isoform X1^57.69%	Q3UHD6.2^RecName: Full=Sorting nexin-27^32.85%	K17936|SNX27|http://www.genome.jp/dbget-bin/www_bget?ko:K17936	GO:0035255^ionotropic glutamate receptor binding^molecular_function;GO:0035091^phosphatidylinositol binding^molecular_function;GO:0032266^phosphatidylinositol-3-phosphate binding^molecular_function;GO:0016197^endosomal transport^biological_process;GO:0008333^endosome to lysosome transport^biological_process;GO:0099638^endosome to plasma membrane protein transport^biological_process;GO:0061951^est…	NA	PF00787.23^PX domain	NA	NA	o259-281i283-305o315-337i342-364o374-396i403-425o429-451i458-480o
gene-SPHA_62478	0	0	0	0	4.15008	0	0	4.98654	-7.99231	0.0190229	0.0304117	XP_014768855.1^PREDICTED: organic cation transporter protein-like isoform X2^45.97%	Q9VCA2.1^RecName: Full=Organic cation transporter protein^29.32%	K08202|SLC22A4_5, OCTN|http://www.genome.jp/dbget-bin/www_bget?ko:K08202	GO:0022857^transmembrane transporter activity^molecular_function;GO:0006915^apoptotic process^biological_process;GO:0006811^ion transport^biological_process;GO:0016021^integral component of membrane^cellular_component	NA	PF07690.15^Major Facilitator Superfamily	NA	SignalP-TM	i21-43o136-155i162-184o188-210i223-245o249-268i331-350o360-382i389-411o415-437i449-471o486-505i
gene-SPHA_62674	0	7.75129	6.53436	6.83717	0	0	0	0	7.224	0.00142381	0.00273525	XP_014771030.1^PREDICTED: uncharacterized protein LOC106869702^70.45%	NA	K04615|GABBR|http://www.genome.jp/dbget-bin/www_bget?ko:K04615	NA	NA	PF10479.8^Fragile site-associated protein C-terminus	NA	SignalP-TM	i21-40o
gene-SPHA_62785	5.92338	6.22405	5.81552	6.07978	4.45567	0	0	0	3.68207	0.000447002	0.000920474	XP_014778517.1^PREDICTED: neuron navigator 2-like, partial^86.08%	NA	K19483|NAV2|http://www.genome.jp/dbget-bin/www_bget?ko:K19483	NA	NA	PF07544.12^RNA polymerase II transcription mediator complex subunit 9	NA	NA	i425-444o
gene-SPHA_62813	7.42596	7.52748	7.42631	7.55506	4.45567	2.92368	0	3.11698	4.3778	1.18228e-16	6.87458e-16	KOF85662.1^hypothetical protein OCBIM_22019960mg, partial^69.57%	Q8NG66.2^RecName: Full=Serine/threonine-protein kinase Nek11; AltName: Full=Never in mitosis A-related kinase 11; Short=NimA-related protein kinase 11^58.74%	K08857|NEK|http://www.genome.jp/dbget-bin/www_bget?ko:K08857	GO:0005524^ATP binding^molecular_function;GO:0046872^metal ion binding^molecular_function;GO:0004674^protein serine/threonine kinase activity^molecular_function;GO:0016572^histone phosphorylation^biological_process;GO:0031573^intra-S DNA damage checkpoint^biological_process;GO:0035556^intracellular signal transduction^biological_process;GO:0044772^mitotic cell cycle phase transition^biological_pr…	KOG0589^NIMA-related kinase 11^T	PF00069.24^Protein kinase domain	NA	SignalP-TM	o15-37i42-64o84-106i
gene-SPHA_62828	8.46652	8.5519	8.46811	8.35248	4.7077	6.06346	0	0	3.93184	7.98284e-05	0.000179519	XP_014774473.1^PREDICTED: uncharacterized protein LOC106872122 isoform X1^53.47%	NA	NA	NA	KOG0589^kinase 11^D	PF08496.9^Peptidase family S49 N-terminal	NA	NA	NA
gene-SPHA_62880	0	0	0	0	0	5.3408	0	0	-7.73758	0.0233796	0.0367605	XP_014772058.1^PREDICTED: fibroblast growth factor receptor-like 1^44.83%	Q7T2H2.1^RecName: Full=Fibroblast growth factor receptor-like 1; Flags: Precursor^59.52%	NA	GO:0017134^fibroblast growth factor binding^molecular_function;GO:0005007^fibroblast growth factor-activated receptor activity^molecular_function;GO:0008201^heparin binding^molecular_function;GO:0098742^cell-cell adhesion via plasma-membrane adhesion molecules^biological_process;GO:0003179^heart valve morphogenesis^biological_process;GO:0008285^negative regulation of cell population proliferation…	COG0515|KOG0200^fibroblast growth factor receptor-like^T	PF15102.5^TMEM154 protein family	NA	NA	o101-123i130-152o167-189i196-218o228-247i254-276o286-308i317-339o359-381i388-410o420-442i455-477o492-514i521-543o563-585i592-614o721-743i
gene-SPHA_63278	7.1296	7.13908	7.10224	8.09863	5.55685	3.44383	0	5.29934	2.87976	0.00014551	0.000317562	XP_014784003.1^PREDICTED: beta-1,4-mannosyltransferase egh-like^84.96%	O01346.1^RecName: Full=Beta-1,4-mannosyltransferase egh; AltName: Full=Protein egghead; AltName: Full=Protein zeste-white 4^51.38%	K02359|EGH|http://www.genome.jp/dbget-bin/www_bget?ko:K02359	GO:0019187^beta-1,4-mannosyltransferase activity^molecular_function;GO:0007411^axon guidance^biological_process;GO:0007298^border follicle cell migration^biological_process;GO:0045165^cell fate commitment^biological_process;GO:0033227^dsRNA transport^biological_process;GO:0007281^germ cell development^biological_process;GO:0007293^germarium-derived egg chamber formation^biological_process;GO:0006…	NA	PF13632.5^Glycosyl transferase family group 2	NA	SignalP-TM	i40-62o82-104i358-377o
gene-SPHA_63319	9.30331	9.33178	0	9.34271	0	0	0	0	9.42018	0.00236264	0.00438028	NA	NA	NA	NA	NA	PF13465.5^Zinc-finger double domain	NA	NA	NA
gene-SPHA_63353	7.48254	7.58724	7.73591	7.89903	4.45567	5.3408	0	4.58659	3.26045	1.11398e-10	4.30645e-10	XP_014781763.1^PREDICTED: RIMS-binding protein 2-like, partial^74.04%	Q8QFX1.1^RecName: Full=RIMS-binding protein 2; Short=RIM-BP2^35.28%	K17591|RIMBP2|http://www.genome.jp/dbget-bin/www_bget?ko:K17591	GO:0010923^negative regulation of phosphatase activity^biological_process;GO:0007274^neuromuscular synaptic transmission^biological_process;GO:0030054^cell junction^cellular_component;GO:0005886^plasma membrane^cellular_component;GO:0045202^synapse^cellular_component	KOG3632^Variant SH3 domain^Z	PF14604.5^Variant SH3 domain	GH119	NA	o617-639i651-673o693-724i797-819o839-861i873-895o943-965i
gene-SPHA_63428	7.66821	7.8284	7.81086	7.82418	4.45567	4.77353	0	5.9636	3.00745	2.20247e-06	5.84482e-06	XP_014774431.1^PREDICTED: ribonuclease 3-like isoform X1^80.95%	Q5HZJ0.1^RecName: Full=Ribonuclease 3; AltName: Full=Protein Drosha; AltName: Full=Ribonuclease III; Short=RNase III^52.13%	K03685|rnc, DROSHA, RNT1|http://www.genome.jp/dbget-bin/www_bget?ko:K03685	GO:0017151^DEAD/H-box RNA helicase binding^molecular_function;GO:0003725^double-stranded RNA binding^molecular_function;GO:0004521^endoribonuclease activity^molecular_function;GO:0001530^lipopolysaccharide binding^molecular_function;GO:0046872^metal ion binding^molecular_function;GO:0070878^primary miRNA binding^molecular_function;GO:0042803^protein homodimerization activity^molecular_function;GO…	COG0571|KOG1817^ribonuclease type III^A	PF16386.4^Domain of unknown function	NA	NA	o666-688i695-717o727-749i754-776o796-818i
gene-SPHA_63485	6.30135	5.66788	6.58838	6.80029	4.45567	4.37597	0	3.64542	2.66162	3.09671e-05	7.30116e-05	XP_014776142.1^PREDICTED: protein phosphatase 1 regulatory subunit 12A-like isoform X2^65.44%	Q96I34.1^RecName: Full=Protein phosphatase 1 regulatory subunit 16A; AltName: Full=Myosin phosphatase-targeting subunit 3; Flags: Precursor^37.89%	K17458|PPP1R16A, MYPT3|http://www.genome.jp/dbget-bin/www_bget?ko:K17458	GO:0019888^protein phosphatase regulator activity^molecular_function;GO:0005886^plasma membrane^cellular_component	COG0666|KOG0505^Protein phosphatase 1 regulatory subunit^OT	PF12796.6^Ankyrin repeats (3 copies)	NA	NA	o226-248i253-275o295-317i324-346o361-383i390-412o
gene-SPHA_63513	5.72996	6.14928	5.99193	5.83654	3.76188	0	0	4.03134	3.15822	1.2193e-05	2.9995e-05	XP_014776122.1^PREDICTED: F-box/LRR-repeat protein 8-like^56.97%	Q3ZBA7.1^RecName: Full=F-box/LRR-repeat protein 21; AltName: Full=F-box and leucine-rich repeat protein 21^24.38%	K10274|FBXL8|http://www.genome.jp/dbget-bin/www_bget?ko:K10274	GO:0043153^entrainment of circadian clock by photoperiod^biological_process;GO:0016567^protein ubiquitination^biological_process;GO:0048511^rhythmic process^biological_process;GO:0031146^SCF-dependent proteasomal ubiquitin-dependent protein catabolic process^biological_process;GO:0005829^cytosol^cellular_component;GO:0005634^nucleus^cellular_component;GO:0019005^SCF ubiquitin ligase complex^cellu…	NA	PF12937.6^F-box-like	NA	NA	NA
gene-SPHA_6359	4.3852	4.70993	5.05883	2.75955	0	0	0	0	4.88969	0.000814196	0.00161694	XP_014776572.1^PREDICTED: alpha-protein kinase 1-like^42.34%	Q9CXB8.2^RecName: Full=Alpha-protein kinase 1^28.67%	K08868|ALPK|http://www.genome.jp/dbget-bin/www_bget?ko:K08868	GO:0005524^ATP binding^molecular_function;GO:0048029^monosaccharide binding^molecular_function;GO:0004674^protein serine/threonine kinase activity^molecular_function;GO:0002753^cytoplasmic pattern recognition receptor signaling pathway^biological_process;GO:0045087^innate immune response^biological_process;GO:0043123^positive regulation of I-kappaB kinase/NF-kappaB signaling^biological_process;GO…	NA	PF02816.17^Alpha-kinase family	NA	NA	NA
gene-SPHA_63675	6.18926	5.22877	5.87261	5.96934	0	4.37597	0	3.64542	2.79655	0.00064941	0.00130622	KOF93506.1^hypothetical protein OCBIM_22004290mg^43.47%	P21332.1^RecName: Full=Oligo-1,6-glucosidase; AltName: Full=Dextrin 6-alpha-D-glucanohydrolase; AltName: Full=Oligosaccharide alpha-1,6-glucosidase; AltName: Full=Sucrase-isomaltase; Short=Isomaltase^28.3%	K14210|SLC3A1, RBAT|http://www.genome.jp/dbget-bin/www_bget?ko:K14210	GO:0046872^metal ion binding^molecular_function;GO:0004574^oligo-1,6-glucosidase activity^molecular_function;GO:0005975^carbohydrate metabolic process^biological_process;GO:0005737^cytoplasm^cellular_component	COG0366|KOG0471^Solute carrier family 3 (Cystine, dibasic and neutral amino acid transporters, activator of cystine, dibasic and neutral amino acid transport), member 1^G	PF00128.23^Alpha amylase, catalytic domain	GH13_17	NA	NA
gene-SPHA_63853	4.89431	6.46508	6.26736	5.74776	0	0	0	0	6.44727	1.24231e-07	3.74125e-07	KOF81181.1^hypothetical protein OCBIM_22026862mg^73.58%	NA	NA	NA	NA	PF00057.17^Low-density lipoprotein receptor domain class A	NA	SignalP-TM	i7-29o137-154i
gene-SPHA_63855	8.02998	7.84429	7.78465	7.96565	0	5.45354	0	6.20788	3.04022	0.00383595	0.00688481	KOF94099.1^hypothetical protein OCBIM_22002744mg, partial^87.96%	Q3UMR5.2^RecName: Full=Calcium uniporter protein, mitochondrial; Flags: Precursor^55.97%	NA	GO:0005262^calcium channel activity^molecular_function;GO:0042802^identical protein binding^molecular_function;GO:0015292^uniporter activity^molecular_function;GO:0036444^calcium import into the mitochondrion^biological_process;GO:0019722^calcium-mediated signaling^biological_process;GO:0042593^glucose homeostasis^biological_process;GO:0051560^mitochondrial calcium ion homeostasis^biological_proc…	KOG2966^mitochondrial calcium uniporter^S	PF04678.12^Mitochondrial calcium uniporter	NA	NA	i231-253o263-282i339-361o
gene-SPHA_63864	4.90618	5.17952	5.42393	4.99812	0	0	0	0	5.61078	8.10476e-07	2.24315e-06	NA	NA	NA	NA	NA	NA	NA	SignalP-TM	i5-27o42-64i123-145o
gene-SPHA_63867	6.77573	6.71713	7.06462	6.36795	0	0	0	0	7.25051	2.27022e-11	9.19946e-11	XP_014768454.1^PREDICTED: solute carrier family 52, riboflavin transporter, member 3-A-like^61.96%	NA	K14620|RFT2|http://www.genome.jp/dbget-bin/www_bget?ko:K14620	NA	KOG4255^solute carrier family 52, riboflavin transporter, member 3^P	PF06237.11^Protein of unknown function (DUF1011)	GT66	SignalP-TM	i25-47o57-79i86-108o123-145i152-174o
gene-SPHA_64014	5.94079	5.41903	5.66564	5.46888	0	3.82533	0	3.11698	3.12912	3.44405e-05	8.08096e-05	XP_014776057.1^PREDICTED: zinc finger SWIM domain-containing protein 7-like^59.52%	A4FVI0.2^RecName: Full=Zinc finger SWIM domain-containing protein 7^37.21%	NA	GO:0008270^zinc ion binding^molecular_function;GO:0000724^double-strand break repair via homologous recombination^biological_process;GO:0005634^nucleus^cellular_component;GO:0097196^Shu complex^cellular_component	NA	PF04434.16^SWIM zinc finger	CBM73	NA	NA
gene-SPHA_641	2.67898	1.32786	3.33533	5.71931	0	0	0	0	4.59225	0.0186312	0.0298429	XP_014772462.1^PREDICTED: uncharacterized protein LOC106870779^43.79%	G5EBQ8.1^RecName: Full=Chitin synthase chs-2; AltName: Full=Chitin-UDP acetyl-glucosaminyl transferase chs-2^44.71%	K00698|CHS1|http://www.genome.jp/dbget-bin/www_bget?ko:K00698	GO:0004100^chitin synthase activity^molecular_function;GO:0006031^chitin biosynthetic process^biological_process;GO:0007275^multicellular organism development^biological_process;GO:0061063^positive regulation of nematode larval development^biological_process;GO:0016021^integral component of membrane^cellular_component;GO:0005886^plasma membrane^cellular_component	COG1215|KOG2571^chitin synthase^M	PF00063.20^Myosin head (motor domain)	GT2	NA	o801-823i904-926o
gene-SPHA_64112	7.25321	7.7879	7.35909	7.39111	0	4.77353	0	4.98654	3.5883	7.5758e-06	1.9106e-05	XP_014782796.1^PREDICTED: ankyrin repeat, SAM and basic leucine zipper domain-containing protein 1-like^47.41%	Q07DZ7.1^RecName: Full=Ankyrin repeat, SAM and basic leucine zipper domain-containing protein 1; AltName: Full=Germ cell-specific ankyrin, SAM and basic leucine zipper domain-containing protein^33.17%	K18410|ASZ1, GASZ|http://www.genome.jp/dbget-bin/www_bget?ko:K18410	GO:0030154^cell differentiation^biological_process;GO:0043046^DNA methylation involved in gamete generation^biological_process;GO:0031047^gene silencing by RNA^biological_process;GO:0007140^male meiotic nuclear division^biological_process;GO:0007275^multicellular organism development^biological_process;GO:0034587^piRNA metabolic process^biological_process;GO:0007283^spermatogenesis^biological_pro…	COG0666|KOG0504^Ankyrin repeat^S	PF12796.6^Ankyrin repeats (3 copies)	NA	NA	NA
gene-SPHA_64266	6.86356	7.60414	6.73926	6.85363	5.10887	5.3408	0	0	2.84823	0.00394046	0.00705534	XP_014772392.1^PREDICTED: uncharacterized protein C45G9.7-like^96.82%	Q9DBG9.1^RecName: Full=Tax1-binding protein 3; AltName: Full=Tax interaction protein 1; Short=TIP-1^47.87%	NA	GO:0008013^beta-catenin binding^molecular_function;GO:0008022^protein C-terminus binding^molecular_function;GO:0090630^activation of GTPase activity^biological_process;GO:0008285^negative regulation of cell population proliferation^biological_process;GO:2000009^negative regulation of protein localization to cell surface^biological_process;GO:0030178^negative regulation of Wnt signaling pathway^bi…	KOG3553^PDZ domain (Also known as DHR or GLGF)^M	PF00595.23^PDZ domain (Also known as DHR or GLGF)	NA	NA	NA
gene-SPHA_64347	8.56619	8.7172	8.50369	8.2715	0	5.08487	0	0	5.40448	1.19508e-07	3.60669e-07	NA	NA	NA	NA	NA	NA	NA	NA	o747-769i774-796o801-823i825-847o851-873i880-902o917-939i952-974o989-1011i
gene-SPHA_64627	6.79501	5.67501	6.23385	7.28104	4.15008	4.12676	0	4.80038	2.68767	0.000160707	0.000349001	XP_011413077.1^PREDICTED: solute carrier family 23 member 1^57.72%	B0JZG0.1^RecName: Full=Solute carrier family 23 member 2; AltName: Full=Na(+)/L-ascorbic acid transporter 2; AltName: Full=Sodium-dependent vitamin C transporter 2^47.74%	K14611|SLC23A1_2, SVCT1_2|http://www.genome.jp/dbget-bin/www_bget?ko:K14611	GO:0008520^L-ascorbate:sodium symporter activity^molecular_function;GO:0070890^sodium-dependent L-ascorbate transmembrane transporter activity^molecular_function;GO:0005215^transporter activity^molecular_function;GO:0019852^L-ascorbic acid metabolic process^biological_process;GO:0070904^transepithelial L-ascorbic acid transport^biological_process;GO:0016324^apical plasma membrane^cellular_compone…	COG2233|KOG1292^solute carrier family 23 (nucleobase transporters), member^P	PF00860.19^Permease family	NA	SignalP-TM	i189-211o221-239i260-282o322-344i413-435o439-458i465-487o502-521i
gene-SPHA_64643	7.60226	7.74622	7.54423	8.03078	0	2.92368	0	3.11698	5.81732	4.66042e-14	2.29014e-13	XP_014784101.1^PREDICTED: little elongation complex subunit 2-like^36.47%	NA	NA	NA	NA	PF10505.8^NMDA receptor-regulated gene protein 2 C-terminus	NA	NA	NA
gene-SPHA_64834	1.78926	0	0	0	0	8.54384	0	7.12063	-7.69697	0.00362875	0.00653452	KOF71526.1^hypothetical protein OCBIM_22000966mg^50.94%	NA	NA	NA	NA	PF13873.5^Myb/SANT-like DNA-binding domain	NA	NA	o580-602i615-637o
gene-SPHA_64843	9.87474	10.0743	9.886	10.0891	6.93626	7.68104	0	5.66937	3.42639	5.32768e-05	0.000122203	XP_014768255.1^PREDICTED: protein FAM160B1-like^61.8%	Q5W0V3.1^RecName: Full=Protein FAM160B1^40.0%	NA	NA	KOG3695^Family with sequence similarity 160, member^S	PF10257.8^Retinoic acid induced 16-like protein	NA	NA	NA
gene-SPHA_64851	3.85898	3.56362	4.2039	4.57441	0	0	0	0	4.52455	0.000531125	0.00108249	NA	NA	NA	NA	NA	NA	NA	SignalP-TM	i46-65o75-97i104-126o185-207i214-236o246-268i280-302o312-334i
gene-SPHA_65037	4.83346	4.70993	4.74225	4.98622	0	0	0	3.64542	3.25486	0.00148467	0.0028452	KOG01101.1^hypothetical protein OCBIM_22028243mg^52.5%	NA	K03875|SKP2, FBXL1|http://www.genome.jp/dbget-bin/www_bget?ko:K03875	NA	KOG2120^FBOX^O	NA	NA	NA	i186-208o218-240i249-271o
gene-SPHA_65062	7.68897	7.6337	7.73249	8.11374	0	0	0	0	8.31016	3.61101e-15	1.92016e-14	XP_014782488.1^PREDICTED: kelch-like protein 9^88.99%	Q5RGB8.1^RecName: Full=Kelch-like protein 26^29.08%	K10447|KLHL9_13|http://www.genome.jp/dbget-bin/www_bget?ko:K10447	NA	KOG4441^Kelch-like 26 (Drosophila)^T	PF00651.30^BTB/POZ domain	NA	SignalP-TM	o15-46i53-75o90-112i119-141o156-178i185-207o217-239i246-268o283-305i312-334o349-371i384-403o
gene-SPHA_6517	5.65458	5.75115	5.99764	6.01102	0	4.77353	0	4.03134	2.40243	0.00438107	0.0077811	KOF91286.1^hypothetical protein OCBIM_22009239mg^94.84%	Q9Y2L5.2^RecName: Full=Trafficking protein particle complex subunit 8; AltName: Full=Protein TRS85 homolog^53.55%	K20305|TRAPPC8, TRS85|http://www.genome.jp/dbget-bin/www_bget?ko:K20305	GO:0000045^autophagosome assembly^biological_process;GO:0030242^autophagy of peroxisome^biological_process;GO:0006888^endoplasmic reticulum to Golgi vesicle-mediated transport^biological_process;GO:0007030^Golgi organization^biological_process;GO:0032258^protein localization by the Cvt pathway^biological_process;GO:0034497^protein localization to phagophore assembly site^biological_process;GO:003…	KOG1938^Trafficking protein particle complex 8^U	PF12739.6^ER-Golgi trafficking TRAPP I complex 85 kDa subunit	NA	SignalP-TM	i20-42o52-74i76-98o
gene-SPHA_65821	0	1.00494	0	1.20901	6.25538	6.64121	0	6.85967	-6.96878	7.20409e-06	1.82043e-05	EKC31446.1^Ras-related and estrogen-regulated growth inhibitor^52.74%	Q8R367.1^RecName: Full=Ras-related and estrogen-regulated growth inhibitor^39.57%	NA	GO:0005525^GTP binding^molecular_function;GO:0003924^GTPase activity^molecular_function;GO:0030308^negative regulation of cell growth^biological_process;GO:0008285^negative regulation of cell population proliferation^biological_process;GO:0009725^response to hormone^biological_process;GO:0007165^signal transduction^biological_process;GO:0005829^cytosol^cellular_component;GO:0016020^membrane^cellu…	COG1100|KOG0395^Ras family^S	PF00071.21^Ras family	NA	NA	NA
gene-SPHA_65832	0	0	0	0	0	6.06346	0	0	-8.47162	0.012745	0.0210572	XP_022317059.1^testis-expressed protein 47-like isoform X2^39.86%	NA	NA	NA	NA	NA	NA	NA	o157-179i218-240o245-267i
gene-SPHA_65953	6.0518	6.25291	6.50657	5.93881	0	3.44383	0	0	4.69662	5.39693e-07	1.52327e-06	XP_014783642.1^PREDICTED: probable cation-transporting ATPase 13A3^61.59%	Q5XF89.1^RecName: Full=Probable cation-transporting ATPase 13A3^42.17%	K14951|ATP13A3_4_5|http://www.genome.jp/dbget-bin/www_bget?ko:K14951	GO:0005524^ATP binding^molecular_function;GO:0016887^ATPase activity^molecular_function;GO:0046872^metal ion binding^molecular_function;GO:0006812^cation transport^biological_process;GO:0006874^cellular calcium ion homeostasis^biological_process;GO:0005623^cell^cellular_component;GO:0016021^integral component of membrane^cellular_component	KOG0208^cation-transporting atpase^P	PF00122.19^E1-E2 ATPase	NA	NA	i136-158o173-191i347-369o384-406i880-902o912-930i943-965o994-1016i1023-1045o1065-1087i
gene-SPHA_6613	4.04222	3.00864	4.52203	4.55844	0	0	0	0	4.57886	0.00103108	0.00201898	XP_014770595.1^PREDICTED: rhodopsin, GQ-coupled-like^38.49%	Q9EQD2.1^RecName: Full=Neuropeptide FF receptor 2; AltName: Full=G-protein coupled receptor 74; AltName: Full=Neuropeptide G-protein coupled receptor^25.08%	NA	GO:0008188^neuropeptide receptor activity^molecular_function;GO:0031628^opioid receptor binding^molecular_function;GO:0032870^cellular response to hormone stimulus^biological_process;GO:0007186^G protein-coupled receptor signaling pathway^biological_process;GO:0045761^regulation of adenylate cyclase activity^biological_process;GO:2000479^regulation of cAMP-dependent protein kinase activity^biolog…	KOG3656^7 transmembrane receptor (rhodopsin family)^T	PF00001.20^7 transmembrane receptor (rhodopsin family)	NA	SignalP-TM	o52-74i87-109o129-146i167-186o217-239i281-303o
gene-SPHA_66197	6.58589	6.59473	6.35455	6.49508	0	0	0	0	7.00641	4.04915e-11	1.61121e-10	XP_014774809.1^PREDICTED: protein aurora borealis-like^41.58%	Q8BS90.1^RecName: Full=Protein aurora borealis^33.22%	K16831|BORA|http://www.genome.jp/dbget-bin/www_bget?ko:K16831	GO:0019901^protein kinase binding^molecular_function;GO:0007049^cell cycle^biological_process;GO:0051301^cell division^biological_process;GO:0007088^regulation of mitotic nuclear division^biological_process;GO:0060236^regulation of mitotic spindle organization^biological_process;GO:0032880^regulation of protein localization^biological_process	NA	PF15280.5^Protein aurora borealis N-terminus	NA	NA	NA
gene-SPHA_66311	7.79489	8.21929	7.87125	7.92106	0	0	0	0	8.46663	7.28807e-16	4.04931e-15	KOF88704.1^hypothetical protein OCBIM_22014411mg^76.92%	NA	NA	NA	NA	NA	NA	SignalP-TM	i5-24o39-61i68-90o105-127i134-156o187-209i216-238o242-264i269-291o301-323i330-352o356-378i385-407o411-433i440-462o477-499i506-528o532-554i561-583o593-615i622-644o649-671i678-700o705-727i734-756o761-783i790-812o817-839i844-866o881-903i
gene-SPHA_66542	6.74632	7.11046	6.38539	6.59243	0	3.44383	0	0	5.23126	1.98224e-08	6.41568e-08	XP_014788818.1^PREDICTED: zinc finger protein 704-like^68.88%	Q9ERQ3.1^RecName: Full=Zinc finger protein 704; AltName: Full=Glucocorticoid-induced gene 1 protein^27.31%	NA	GO:0001158^enhancer sequence-specific DNA binding^molecular_function;GO:0046872^metal ion binding^molecular_function;GO:0006357^regulation of transcription by RNA polymerase II^biological_process;GO:0005634^nucleus^cellular_component	COG5048|KOG1721^Histone methyltransferase that specifically trimethylates 'Lys-4' of histone H3 during meiotic prophase and is essential for proper meiotic progression. Does not have the ability to mono- and dimethylate 'Lys-4' of histone H3. H3 'Lys-4' methylation represents a specific tag for epigenetic transcriptional activation. Plays a central role in the transcriptional activation of genes …	PF16159.4^FOXP coiled-coil domain	NA	NA	o250-272i
gene-SPHA_66544	0	0	0	0	0	4.12676	0	4.58659	-7.73205	0.0234833	0.0369071	XP_014771943.1^PREDICTED: cadherin EGF LAG seven-pass G-type receptor 1-like isoform X1^90.23%	O88278.1^RecName: Full=Cadherin EGF LAG seven-pass G-type receptor 3; AltName: Full=Multiple epidermal growth factor-like domains protein 2; Short=Multiple EGF-like domains protein 2; Flags: Precursor^28.21%	NA	GO:0005509^calcium ion binding^molecular_function;GO:0004930^G protein-coupled receptor activity^molecular_function;GO:0007413^axonal fasciculation^biological_process;GO:0060271^cilium assembly^biological_process;GO:0036514^dopaminergic neuron axon guidance^biological_process;GO:0007156^homophilic cell adhesion via plasma membrane adhesion molecules^biological_process;GO:0001764^neuron migration^…	COG5048|KOG1721^PR domain containing 8^K	PF00002.23^7 transmembrane receptor (Secretin family)	NA	NA	i53-75o90-112i133-155o165-187i235-257o267-289i
gene-SPHA_6669	0	0	8.32659	8.80077	0	0	0	0	22.5607	2.5948e-11	1.04697e-10	NA	NA	NA	NA	NA	NA	NA	NA	o77-99i106-128o133-155i160-182o186-203i
gene-SPHA_66867	6.8817	7.17219	7.20213	6.90506	3.22914	6.199	0	5.1514	2.16639	0.0105492	0.0176504	KOF66420.1^hypothetical protein OCBIM_22012364mg^28.63%	NA	NA	NA	NA	PF15764.4^Domain of unknown function (DUF4693)	NA	NA	NA
gene-SPHA_66875	7.58206	7.28825	7.93815	7.59476	5.42241	4.37597	0	4.03134	3.35558	2.95869e-09	1.0248e-08	XP_014788800.1^PREDICTED: unconventional myosin-Ib-like^76.38%	P46735.3^RecName: Full=Unconventional myosin-Ib; AltName: Full=MIH-L; AltName: Full=Myosin I alpha; Short=MMI-alpha; Short=MMIa^43.56%	K10356|MYO1|http://www.genome.jp/dbget-bin/www_bget?ko:K10356	GO:0003779^actin binding^molecular_function;GO:0051015^actin filament binding^molecular_function;GO:0030898^actin-dependent ATPase activity^molecular_function;GO:0005524^ATP binding^molecular_function;GO:0005516^calmodulin binding^molecular_function;GO:0000146^microfilament motor activity^molecular_function;GO:0003774^motor activity^molecular_function;GO:0005547^phosphatidylinositol-3,4,5-trispho…	COG5022|KOG0164^Myosin tail^Z	PF00063.20^Myosin head (motor domain)	NA	NA	NA
gene-SPHA_66882	3.9762	3.96343	4.26203	4.17419	0	0	0	0	4.52445	0.000219758	0.000469088	XP_014788800.1^PREDICTED: unconventional myosin-Ib-like^94.55%	P47807.2^RecName: Full=Unconventional myosin-Ia; AltName: Full=Brush border myosin I; Short=BBM-I; Short=BBMI; AltName: Full=Myosin I heavy chain; Short=MIHC^70.91%	K10356|MYO1|http://www.genome.jp/dbget-bin/www_bget?ko:K10356	GO:0003779^actin binding^molecular_function;GO:0005524^ATP binding^molecular_function;GO:0016887^ATPase activity^molecular_function;GO:0005516^calmodulin binding^molecular_function;GO:0000146^microfilament motor activity^molecular_function;GO:0030048^actin filament-based movement^biological_process;GO:0016197^endosomal transport^biological_process;GO:0045056^transcytosis^biological_process;GO:000…	COG5022|KOG0164^Myosin ID^Z	PF00063.20^Myosin head (motor domain)	NA	NA	o61-83i90-112o122-144i151-173o178-200i207-229o249-271i278-300o304-326i333-352o367-389i396-418o428-450i457-479o489-511i518-540o545-567i574-596o601-620i627-649o659-681i686-708o728-750i763-785o795-817i822-844o859-881i894-916o931-953i960-982o992-1014i1019-1041o1056-1078i1085-1107o1122-1144i1157-1179o1194-1216i1229-1251o1266-1288i1301-1323o1336-1358i1363-1394o1409-1431i1438-1460o1475-1497i1504-1526o15…
gene-SPHA_66886	6.75947	5.46085	7.51465	6.79689	3.76188	6.06346	0	4.03134	2.21616	0.0175022	0.0282105	KOF97530.1^hypothetical protein OCBIM_22029322mg^50.97%	D3ZAT9.1^RecName: Full=Failed axon connections homolog^33.05%	NA	GO:0016021^integral component of membrane^cellular_component	KOG4244^failed axon connections homolog (Drosophila)^T	PF17172.3^Glutathione S-transferase N-terminal domain	NA	SignalP-TM	o10-32i
gene-SPHA_66931	5.76948	5.45258	5.62929	5.3625	4.15008	2.92368	0	4.03134	2.27656	0.000177551	0.000383224	XP_014773927.1^PREDICTED: uncharacterized serine-rich protein C215.13-like^84.31%	NA	NA	NA	NA	NA	NA	NA	NA
gene-SPHA_67046	6.80137	6.70326	6.59969	6.91764	5.79314	3.82533	0	4.03134	2.39012	0.00101506	0.00198954	XP_014769996.1^PREDICTED: probable basic-leucine zipper transcription factor F^28.03%	NA	K12114|VRI|http://www.genome.jp/dbget-bin/www_bget?ko:K12114	NA	NA	PF07716.14^Basic region leucine zipper	NA	NA	NA
gene-SPHA_67106	0	0	1.17821	0	7.36065	10.0476	0	6.04971	-9.99177	4.38414e-07	1.2494e-06	XP_022309210.1^SH3 domain-binding protein 5-like^47.6%	Q9V785.4^RecName: Full=SH3 domain-binding protein 5 homolog; AltName: Full=Protein parcase^39.18%	NA	GO:0004860^protein kinase inhibitor activity^molecular_function;GO:0017124^SH3 domain binding^molecular_function;GO:0009952^anterior/posterior pattern specification^biological_process;GO:0007301^female germline ring canal formation^biological_process;GO:0035556^intracellular signal transduction^biological_process;GO:0007498^mesoderm development^biological_process;GO:0042694^muscle cell fate speci…	KOG2008^SH3-domain binding protein 5 (BTK-associated)^T	PF05276.13^SH3 domain-binding protein 5 (SH3BP5)	GT41	NA	NA
gene-SPHA_67433	5.52973	3.98652	3.84673	3.70802	0	0	0	0	4.92967	0.000651962	0.00131098	XP_014774175.1^PREDICTED: regulating synaptic membrane exocytosis protein 2-like, partial^61.85%	Q22366.2^RecName: Full=Rab-3-interacting molecule unc-10; Short=Rim; AltName: Full=Uncoordinated protein 10^36.63%	K15297|RIMS2, RIM2|http://www.genome.jp/dbget-bin/www_bget?ko:K15297	GO:0044325^ion channel binding^molecular_function;GO:0046872^metal ion binding^molecular_function;GO:0008022^protein C-terminus binding^molecular_function;GO:0017137^Rab GTPase binding^molecular_function;GO:0048791^calcium ion-regulated exocytosis of neurotransmitter^biological_process;GO:0030421^defecation^biological_process;GO:0006886^intracellular protein transport^biological_process;GO:004001…	NA	PF02318.15^FYVE-type zinc finger	NA	NA	NA
gene-SPHA_67568	6.74962	7.52354	7.51265	7.53275	4.45567	5.83279	0	4.33552	2.74413	9.4043e-05	0.000209449	XP_014773399.1^PREDICTED: UDP-N-acetylglucosamine/UDP-glucose/GDP-mannose transporter-like^33.61%	Q76EJ3.1^RecName: Full=UDP-N-acetylglucosamine/UDP-glucose/GDP-mannose transporter; AltName: Full=Homolog of Fringe connection protein 1; Short=HFRC1; AltName: Full=SQV7-like protein; Short=SQV7L; AltName: Full=Solute carrier family 35 member D2; AltName: Full=UDP-galactose transporter-related protein 8; Short=UGTrel8^53.49%	K15281|SLC35D|http://www.genome.jp/dbget-bin/www_bget?ko:K15281	GO:0015297^antiporter activity^molecular_function;GO:0005338^nucleotide-sugar transmembrane transporter activity^molecular_function;GO:0015165^pyrimidine nucleotide-sugar transmembrane transporter activity^molecular_function;GO:0022857^transmembrane transporter activity^molecular_function;GO:0005461^UDP-glucuronic acid transmembrane transporter activity^molecular_function;GO:0005463^UDP-N-acetylg…	COG5070|KOG1444^Solute carrier family 35 (UDP-glucuronic acid UDP-N-acetylgalactosamine dual transporter), member D1^G	NA	NA	SignalP-TM	o10-27i47-64o74-91i98-120o140-162i169-191o206-228i241-263o267-284i291-313o328-350i357-379o389-408i421-443o458-480i497-519o524-546i553-575o590-612i619-641o656-678i
gene-SPHA_67731	4.76994	4.19915	4.12255	4.35152	0	2.10229	0	0	4.10293	0.000519689	0.00106102	NA	NA	NA	NA	NA	PF09843.8^Predicted membrane protein (DUF2070)	NA	SignalP-TM	i5-27o42-64i76-98o118-140i152-174o184-206i
gene-SPHA_67735	7.6365	7.36516	7.41781	7.18546	0	4.12676	0	3.11698	4.688	8.64269e-14	4.17154e-13	NA	NA	NA	NA	NA	PF01034.19^Syndecan domain	NA	NA	o186-208i
gene-SPHA_67887	7.66297	8.58632	8.21941	7.88629	2.37533	4.77353	0	4.03134	4.54269	1.54332e-13	7.3018e-13	XP_025104232.1^protein unc-79 homolog isoform X3^61.0%	Q0KK59.1^RecName: Full=Protein unc-79 homolog^36.88%	NA	GO:0030534^adult behavior^biological_process;GO:0048149^behavioral response to ethanol^biological_process;GO:0035264^multicellular organism growth^biological_process;GO:0016021^integral component of membrane^cellular_component	KOG3685|KOG4820^Inherit from biNOG: unc-79 homolog (C. elegans)^S	PF14776.5^Cation-channel complex subunit UNC-79	NA	NA	NA
gene-SPHA_67945	4.98662	4.57931	4.98019	4.88738	0	0	0	0	5.32883	3.48356e-06	9.09394e-06	XP_014777166.1^PREDICTED: folliculin-interacting protein 1-like isoform X2^55.77%	Q9P278.2^RecName: Full=Folliculin-interacting protein 2; AltName: Full=FNIP1-like protein; AltName: Full=O6-methylguanine-induced apoptosis 1 protein^32.38%	K20401|FNIP2|http://www.genome.jp/dbget-bin/www_bget?ko:K20401	GO:0042030^ATPase inhibitor activity^molecular_function;GO:0051087^chaperone binding^molecular_function;GO:0008630^intrinsic apoptotic signaling pathway in response to DNA damage^biological_process;GO:0007005^mitochondrion organization^biological_process;GO:0000122^negative regulation of transcription by RNA polymerase II^biological_process;GO:0033138^positive regulation of peptidyl-serine phosph…	KOG3693^Folliculin interacting protein 2^T	PF14636.5^Folliculin-interacting protein N-terminus	NA	NA	i280-302o326-348i355-377o397-419i
gene-SPHA_67991	6.65433	7.18971	6.58458	6.94247	0	0	0	0	7.36229	9.72763e-12	4.04401e-11	XP_014784889.1^PREDICTED: uncharacterized protein LOC106879723^45.3%	NA	K20191|HPS5|http://www.genome.jp/dbget-bin/www_bget?ko:K20191	NA	NA	PF05608.11^Protein of unknown function (DUF778)	NA	NA	NA
gene-SPHA_680	7.35846	6.91968	6.99205	7.04921	6.08781	5.2185	0	0	2.39127	0.0277193	0.0429526	XP_013398667.1^cyclin-T1^61.37%	Q9XT26.1^RecName: Full=Cyclin-T1; Short=CycT1; Short=Cyclin-T^56.81%	K15188|CCNT|http://www.genome.jp/dbget-bin/www_bget?ko:K15188	GO:0097322^7SK snRNA binding^molecular_function;GO:0003682^chromatin binding^molecular_function;GO:0061575^cyclin-dependent protein serine/threonine kinase activator activity^molecular_function;GO:0016538^cyclin-dependent protein serine/threonine kinase regulator activity^molecular_function;GO:0019901^protein kinase binding^molecular_function;GO:0070063^RNA polymerase binding^molecular_function;G…	COG5333|KOG0834^cyclin T^D	PF00134.22^Cyclin, N-terminal domain	NA	NA	o389-408i
gene-SPHA_68034	5.5601	5.54881	6.35455	5.51099	0	4.77353	0	0	2.97994	0.0158581	0.0257486	KOF89050.1^hypothetical protein OCBIM_22013768mg^89.31%	P18106.3^RecName: Full=Tyrosine-protein kinase Fer^62.5%	K08889|FER, TYK3|http://www.genome.jp/dbget-bin/www_bget?ko:K08889	GO:0005524^ATP binding^molecular_function;GO:0004715^non-membrane spanning protein tyrosine kinase activity^molecular_function;GO:0005543^phospholipid binding^molecular_function;GO:0004713^protein tyrosine kinase activity^molecular_function;GO:0051017^actin filament bundle assembly^biological_process;GO:0007411^axon guidance^biological_process;GO:0007391^dorsal closure^biological_process;GO:00466…	KOG0194^FCH^T	PF07714.16^Protein tyrosine kinase	NA	NA	NA
gene-SPHA_68279	6.56732	6.73429	6.36343	6.18237	4.92219	5.08487	0	3.64542	2.23886	0.000309575	0.000649611	XP_014788585.1^PREDICTED: probable 28S ribosomal protein S26, mitochondrial^41.86%	NA	K17405|MRPS26|http://www.genome.jp/dbget-bin/www_bget?ko:K17405	NA	KOG4691^Inherit from biNOG: ribosomal protein, S26^J	PF14943.5^Mitochondrial ribosome subunit S26	NA	NA	NA
gene-SPHA_68469	7.03278	6.91065	6.86962	6.74842	0	0	0	3.64542	5.37027	1.01437e-09	3.63224e-09	XP_014789477.1^PREDICTED: interferon-inducible double-stranded RNA-dependent protein kinase activator A homolog^88.31%	Q7SXR1.1^RecName: Full=RISC-loading complex subunit tarbp2^35.57%	K18420|TARBP2|http://www.genome.jp/dbget-bin/www_bget?ko:K18420	GO:0003725^double-stranded RNA binding^molecular_function;GO:0035198^miRNA binding^molecular_function;GO:0070883^pre-miRNA binding^molecular_function;GO:0042803^protein homodimerization activity^molecular_function;GO:0035197^siRNA binding^molecular_function;GO:0035280^miRNA loading onto RISC involved in gene silencing by miRNA^biological_process;GO:0031054^pre-miRNA processing^biological_process;…	KOG3732^Double-stranded RNA binding motif^KU	PF00035.25^Double-stranded RNA binding motif	NA	NA	NA
gene-SPHA_68550	5.975	6.32715	5.72885	5.58382	0	0	0	4.80038	3.16275	0.00950912	0.0160241	KOF67622.1^hypothetical protein OCBIM_22009166mg^49.5%	NA	NA	NA	NA	NA	NA	NA	NA
gene-SPHA_68557	6.46273	6.4976	5.39823	5.96328	4.15008	0	0	4.03134	3.15948	0.000211141	0.000451719	XP_014771546.1^PREDICTED: zinc finger protein 2 homolog^61.76%	NA	NA	NA	NA	PF13465.5^Zinc-finger double domain	NA	NA	NA
gene-SPHA_68584	8.29773	8.16844	8.41892	8.48092	0	0	0	4.03134	6.41558	1.90167e-17	1.15227e-16	KOF90961.1^hypothetical protein OCBIM_22010053mg, partial^72.51%	NA	NA	NA	COG5184|KOG1426^localization^DZ	NA	NA	NA	NA
gene-SPHA_68657	8.66379	8.07861	8.35802	8.07075	5.55685	0	0	0	4.81186	9.48293e-05	0.000211101	NA	NA	NA	NA	NA	PF04697.12^pinin/SDK conserved region	NA	NA	NA
gene-SPHA_68723	6.01938	6.80094	5.99193	6.08537	0	0	0	0	6.75908	1.91209e-09	6.72184e-09	XP_014772695.1^PREDICTED: scaffold protein salvador-like isoform X1^54.28%	Q9VCR6.2^RecName: Full=Scaffold protein salvador; AltName: Full=Shar-pei^43.13%	K16686|SAV1, Sav|http://www.genome.jp/dbget-bin/www_bget?ko:K16686	GO:0032947^molecular adaptor activity^molecular_function;GO:0006915^apoptotic process^biological_process;GO:0035329^hippo signaling^biological_process;GO:0007444^imaginal disc development^biological_process;GO:0072002^Malpighian tubule development^biological_process;GO:0008285^negative regulation of cell population proliferation^biological_process;GO:0040015^negative regulation of multicellular o…	KOG1891^WW domain^E	PF00397.25^WW domain	NA	NA	o513-535i542-564o574-596i609-631o651-673i686-708o718-740i
gene-SPHA_68724	6.4587	6.80744	6.68007	6.52004	5.10887	4.37597	0	4.03134	2.51186	1.79052e-06	4.79305e-06	KOF64749.1^hypothetical protein OCBIM_22016825mg^59.89%	NA	NA	NA	NA	PF12496.7^Bcl2-/adenovirus E1B nineteen kDa-interacting protein 2	NA	NA	NA
gene-SPHA_69214	5.80794	4.80393	5.62191	5.85628	0	0	0	4.03134	3.61419	0.000744494	0.00148604	XP_009048942.1^hypothetical protein LOTGIDRAFT_173233^36.67%	NA	NA	NA	KOG3595^Inherit from KOG: heavy chain^Z	NA	NA	NA	NA
gene-SPHA_69313	7.48649	0	4.79571	7.61034	0	0	0	0	7.15361	0.0022427	0.00417104	NA	NA	NA	NA	NA	NA	NA	NA	i7-29o61-83i
gene-SPHA_69380	7.38626	6.39777	7.026	7.02616	0	5.74691	0	0	3.24054	0.0189166	0.0302589	XP_014782728.1^PREDICTED: kelch-like protein diablo^65.97%	Q6V595.2^RecName: Full=Kelch-like protein 6^31.35%	K10457|KLHL20, KLEIP|http://www.genome.jp/dbget-bin/www_bget?ko:K10457	GO:0050853^B cell receptor signaling pathway^biological_process;GO:0002467^germinal center formation^biological_process;GO:0009617^response to bacterium^biological_process	KOG4441^Kelch repeat and BTB (POZ) domain containing 8^T	PF01344.24^Kelch motif	AA5_2	NA	o731-753i755-777o787-809i811-833o843-865i
gene-SPHA_69474	2.06808	4.29476	3.65756	3.70802	0	0	0	0	4.01948	0.0110599	0.0184567	XP_014779088.1^PREDICTED: stabilizer of axonemal microtubules 2-like^26.94%	Q8IYX7.2^RecName: Full=Stabilizer of axonemal microtubules 1^34.3%	NA	GO:0008017^microtubule binding^molecular_function;GO:0030030^cell projection organization^biological_process;GO:0070417^cellular response to cold^biological_process;GO:0009631^cold acclimation^biological_process;GO:0034453^microtubule anchoring^biological_process;GO:0045724^positive regulation of cilium assembly^biological_process;GO:0050821^protein stabilization^biological_process;GO:0005879^axo…	NA	PF05217.11^STOP protein	NA	NA	NA
gene-SPHA_69504	0	0	0	0	0	5.45354	0	0	-7.8525	0.0213146	0.0337543	NA	NA	NA	NA	NA	NA	NA	NA	o134-156i163-185o190-212i219-241o
gene-SPHA_6954	6.34123	5.78447	6.229	6.30232	4.45567	0	0	0	3.84704	0.000213616	0.00045646	XP_022314407.1^ERI1 exoribonuclease 3-like^60.0%	O43414.2^RecName: Full=ERI1 exoribonuclease 3; AltName: Full=Prion interactor 1; AltName: Full=Prion protein-interacting protein^52.5%	K18418|ERI3, PINT1|http://www.genome.jp/dbget-bin/www_bget?ko:K18418	GO:0000175^3'-5'-exoribonuclease activity^molecular_function;GO:0046872^metal ion binding^molecular_function;GO:0003723^RNA binding^molecular_function;GO:0000738^DNA catabolic process, exonucleolytic^biological_process;GO:0000467^exonucleolytic trimming to generate mature 3'-end of 5.8S rRNA from tricistronic rRNA transcript (SSU-rRNA, 5.8S rRNA, LSU-rRNA)^biological_process	NA	PF00929.23^Exonuclease	NA	SignalP-TM	o53-75i88-110o125-147i154-176o191-213i222-244o259-281i294-316o321-343i350-372o387-409i430-452o485-507i519-541o546-568i575-597o617-639i646-665o675-697i717-739o754-776i781-803o
gene-SPHA_69731	8.19627	7.87246	8.39097	7.82084	4.45567	5.83279	0	4.98654	3.30909	1.09764e-07	3.32471e-07	XP_014771697.1^PREDICTED: post-GPI attachment to proteins factor 3-like isoform X2^76.97%	A8WFS8.1^RecName: Full=Post-GPI attachment to proteins factor 3; AltName: Full=PER1-like domain-containing protein 1; Flags: Precursor^42.26%	NA	GO:0016788^hydrolase activity, acting on ester bonds^molecular_function;GO:0006506^GPI anchor biosynthetic process^biological_process;GO:0006505^GPI anchor metabolic process^biological_process;GO:0000139^Golgi membrane^cellular_component;GO:0016021^integral component of membrane^cellular_component;GO:0031227^intrinsic component of endoplasmic reticulum membrane^cellular_component	COG5237|KOG2970^post-GPI attachment to proteins factor^S	PF04080.12^Per1-like family	NA	NA	i5-24o103-125i138-158o168-190i197-219o225-247i254-271o286-305i
gene-SPHA_69906	0	0	0	0	0	5.3408	0	0	-7.73758	0.0233796	0.0367605	XP_014769362.1^PREDICTED: fibronectin type 3 and ankyrin repeat domains protein 1-like isoform X2^34.67%	NA	NA	NA	COG0666|KOG0504^fibronectin type III and ankyrin repeat domains 1^S	PF13857.5^Ankyrin repeats (many copies)	NA	SignalP-TM	i12-34o172-194i207-229o239-261i
gene-SPHA_70129	8.35838	8.42663	8.31061	8.6924	3.76188	7.48277	0	3.11698	2.80994	0.0125644	0.0207783	KOF93348.1^hypothetical protein OCBIM_22004674mg^43.15%	NA	NA	NA	NA	NA	NA	NA	NA
gene-SPHA_70266	7.48847	7.26954	6.8974	6.73782	2.37533	0	0	0	6.90876	1.88938e-10	7.17049e-10	XP_014788035.1^PREDICTED: dual oxidase-like isoform X1^49.45%	Q9VQH2.2^RecName: Full=Dual oxidase^32.25%	K13411|DUOX, THOX|http://www.genome.jp/dbget-bin/www_bget?ko:K13411	GO:0005509^calcium ion binding^molecular_function;GO:0020037^heme binding^molecular_function;GO:0016174^NAD(P)H oxidase activity^molecular_function;GO:0004601^peroxidase activity^molecular_function;GO:0016175^superoxide-generating NADPH oxidase activity^molecular_function;GO:0008365^adult chitin-based cuticle development^biological_process;GO:0048085^adult chitin-containing cuticle pigmentation^b…	KOG0039^Dual oxidase^T	PF03098.14^Animal haem peroxidase	NA	NA	o672-694i723-745o760-782i810-832o847-869i1006-1023o
gene-SPHA_703	5.83302	6.52939	6.25786	6.75194	5.27414	0	0	0	3.15818	0.0177425	0.0285554	XP_014788939.1^PREDICTED: SAP30-binding protein-like isoform X2^80.82%	Q02614.2^RecName: Full=SAP30-binding protein; AltName: Full=Transcriptional regulator protein HCNGP^52.31%	NA	GO:0006915^apoptotic process^biological_process;GO:0010942^positive regulation of cell death^biological_process;GO:0006355^regulation of transcription, DNA-templated^biological_process;GO:0045111^intermediate filament cytoskeleton^cellular_component;GO:0005654^nucleoplasm^cellular_component;GO:0005634^nucleus^cellular_component	KOG2959^SAP30 binding protein^K	PF07818.12^HCNGP-like protein	NA	NA	NA
gene-SPHA_70422	8.98168	9.36355	8.49765	9.1629	6.17403	0	0	5.77426	4.07614	0.000129193	0.000283751	XP_014784312.1^PREDICTED: coiled-coil domain-containing protein 85C-A-like^45.91%	Q6DHL7.1^RecName: Full=Coiled-coil domain-containing protein 85C-B^34.83%	NA	GO:0007275^multicellular organism development^biological_process	KOG3819^Uncharacterized conserved proteins (DUF2216)^S	PF10226.8^CCDC85 family	NA	SignalP-TM	i7-29o44-66i79-101o106-128i130-152o156-178i185-207o222-244i251-273o277-299i306-328o
gene-SPHA_70444	6.58219	6.09187	7.48648	6.43073	0	5.3408	0	0	3.38826	0.0108085	0.0180618	XP_014784787.1^PREDICTED: TNF receptor-associated factor 2-like^46.9%	NA	K03173|TRAF2|http://www.genome.jp/dbget-bin/www_bget?ko:K03173	NA	NA	PF13445.5^RING-type zinc-finger	NA	NA	NA
gene-SPHA_70761	7.22032	7.40855	7.02039	7.85883	6.33239	3.44383	0	0	2.9316	0.0131644	0.021707	XP_014783142.1^PREDICTED: bromodomain-containing protein DDB_G0271118-like, partial^70.77%	NA	NA	NA	NA	PF00096.25^Zinc finger, C2H2 type	NA	NA	NA
gene-SPHA_70890	1.88831	6.2094	6.38103	0.60854	0	0	0	0	5.82051	0.00565446	0.00987746	XP_014777604.1^PREDICTED: serine-rich adhesin for platelets-like^31.28%	O08696.2^RecName: Full=Forkhead box protein M1; AltName: Full=Forkhead homolog 16; AltName: Full=Winged-helix transcription factor Trident^33.17%	NA	GO:0003677^DNA binding^molecular_function;GO:0003700^DNA-binding transcription factor activity^molecular_function;GO:0019901^protein kinase binding^molecular_function;GO:0000977^RNA polymerase II regulatory region sequence-specific DNA binding^molecular_function;GO:0043565^sequence-specific DNA binding^molecular_function;GO:0044212^transcription regulatory region DNA binding^molecular_function;GO…	COG5025|KOG2294^forkhead box M1^K	PF00250.17^Forkhead domain	NA	NA	NA
gene-SPHA_71076	7.07545	7.66981	7.66227	7.05206	0	3.44383	0	0	5.89698	1.61879e-10	6.18681e-10	XP_014767676.1^PREDICTED: uncharacterized protein LOC106867342^51.43%	NA	NA	NA	NA	PF11335.7^Protein of unknown function (DUF3137)	NA	NA	i265-287o291-313i320-342o347-369i376-398o
gene-SPHA_71192	4.3334	4.63882	4.05838	4.96214	0	0	0	0	4.98559	5.34379e-05	0.000122553	KOF99855.1^hypothetical protein OCBIM_22010370mg^41.35%	Q69Z23.2^RecName: Full=Dynein heavy chain 17, axonemal; AltName: Full=Axonemal beta dynein heavy chain 17; AltName: Full=Ciliary dynein heavy chain 17^32.23%	K10408|DNAH|http://www.genome.jp/dbget-bin/www_bget?ko:K10408	GO:0005524^ATP binding^molecular_function;GO:0008569^ATP-dependent microtubule motor activity, minus-end-directed^molecular_function;GO:0045505^dynein intermediate chain binding^molecular_function;GO:0045503^dynein light chain binding^molecular_function;GO:0051959^dynein light intermediate chain binding^molecular_function;GO:0007018^microtubule-based movement^biological_process;GO:0030286^dynein …	COG5245|KOG3595^dynein heavy chain^Z	PF08385.11^Dynein heavy chain, N-terminal region 1	NA	NA	NA
gene-SPHA_71195	5.53738	5.81059	5.46576	6.09647	0	2.92368	0	0	4.80745	1.20812e-05	2.97354e-05	KOF99855.1^hypothetical protein OCBIM_22010370mg^51.23%	P23098.1^RecName: Full=Dynein beta chain, ciliary^46.46%	K10408|DNAH|http://www.genome.jp/dbget-bin/www_bget?ko:K10408	GO:0005524^ATP binding^molecular_function;GO:0003777^microtubule motor activity^molecular_function;GO:0030030^cell projection organization^biological_process;GO:0007018^microtubule-based movement^biological_process;GO:0005737^cytoplasm^cellular_component;GO:0030286^dynein complex^cellular_component;GO:0005874^microtubule^cellular_component;GO:0031514^motile cilium^cellular_component	COG5245|KOG3595^AAA domain (dynein-related subfamily)^Z	PF08393.12^Dynein heavy chain, N-terminal region 2	NA	NA	NA
gene-SPHA_71199	0	8.55287	8.5266	8.63548	0	0	0	0	8.66501	0.00426281	0.00758824	XP_014778353.1^PREDICTED: progesterone-induced-blocking factor 1-like^37.15%	Q8WXW3.2^RecName: Full=Progesterone-induced-blocking factor 1; Short=PIBF; AltName: Full=Centrosomal protein of 90 kDa; Short=CEP90^45.63%	K16538|PIBF1, CEP90|http://www.genome.jp/dbget-bin/www_bget?ko:K16538	GO:0005136^interleukin-4 receptor binding^molecular_function;GO:0042976^activation of Janus kinase activity^biological_process;GO:0060271^cilium assembly^biological_process;GO:0002376^immune system process^biological_process;GO:0007080^mitotic metaphase plate congression^biological_process;GO:0090307^mitotic spindle assembly^biological_process;GO:0032695^negative regulation of interleukin-12 prod…	NA	PF08541.9^3-Oxoacyl-[acyl-carrier-protein (ACP)] synthase III C terminal	NA	NA	NA
gene-SPHA_71212	4.71702	5.42749	2.18152	5.57591	0	0	0	0	5.3889	0.000673979	0.00135333	XP_013381704.1^macrophage metalloelastase^60.0%	P39900.1^RecName: Full=Macrophage metalloelastase; Short=MME; AltName: Full=Macrophage elastase; Short=ME; Short=hME; AltName: Full=Matrix metalloproteinase-12; Short=MMP-12; Flags: Precursor^53.16%	K07763|MMP14|http://www.genome.jp/dbget-bin/www_bget?ko:K07763	GO:0005509^calcium ion binding^molecular_function;GO:0005518^collagen binding^molecular_function;GO:0001047^core promoter binding^molecular_function;GO:0004175^endopeptidase activity^molecular_function;GO:0004222^metalloendopeptidase activity^molecular_function;GO:0043565^sequence-specific DNA binding^molecular_function;GO:0008270^zinc ion binding^molecular_function;GO:0098586^cellular response t…	KOG1565^matrix metallopeptidase^OW	PF00413.23^Matrixin	NA	NA	o177-199i206-228o232-254i261-283o287-309i322-344o359-381i386-408o423-445i450-472o482-501i506-528o
gene-SPHA_71258	11.0753	11.0741	11.0657	10.9778	0	0	0	0	11.5597	1.76998e-29	1.90899e-28	XP_014769541.1^PREDICTED: protein fem-1 homolog C-like^24.75%	Q5ZM55.1^RecName: Full=Protein fem-1 homolog B; Short=FEM1b; AltName: Full=FEM1-beta^43.86%	NA	GO:0006915^apoptotic process^biological_process;GO:0016567^protein ubiquitination^biological_process;GO:2000001^regulation of DNA damage checkpoint^biological_process;GO:0005737^cytoplasm^cellular_component;GO:0005634^nucleus^cellular_component	NA	PF00023.29^Ankyrin repeat	NA	SignalP-TM	i7-29o33-55i370-392o402-424i445-467o487-506i511-528o532-554i
gene-SPHA_71378	6.14488	6.54503	6.7221	6.52004	0	3.82533	0	0	4.58802	6.93264e-08	2.13421e-07	XP_014773876.1^PREDICTED: double-stranded RNA-specific adenosine deaminase-like isoform X2^95.75%	P55265.4^RecName: Full=Double-stranded RNA-specific adenosine deaminase; Short=DRADA; AltName: Full=136 kDa double-stranded RNA-binding protein; Short=p136; AltName: Full=Interferon-inducible protein 4; Short=IFI-4; AltName: Full=K88DSRBP^46.44%	K12968|ADAR, ADAR1|http://www.genome.jp/dbget-bin/www_bget?ko:K12968	GO:0003677^DNA binding^molecular_function;GO:0003726^double-stranded RNA adenosine deaminase activity^molecular_function;GO:0003725^double-stranded RNA binding^molecular_function;GO:0046872^metal ion binding^molecular_function;GO:0003723^RNA binding^molecular_function;GO:0008251^tRNA-specific adenosine deaminase activity^molecular_function;GO:0006382^adenosine to inosine editing^biological_proces…	KOG2777^Adenosine deaminase, RNA-specific^A	PF02137.17^Adenosine-deaminase (editase) domain	NA	NA	NA
gene-SPHA_71440	10.298	10.9124	10.8939	10.7082	2.37533	0	0	8.03328	4.67173	0.0101632	0.0170623	XP_014790586.1^PREDICTED: uncharacterized protein LOC106883946 isoform X1^61.07%	Q5R4B2.1^RecName: Full=Armadillo repeat-containing X-linked protein 1^23.26%	NA	GO:0016021^integral component of membrane^cellular_component;GO:0005741^mitochondrial outer membrane^cellular_component	NA	PF04826.12^Armadillo-like	NA	NA	NA
gene-SPHA_71527	4.60499	6.66082	3.84673	5.44301	0	0	0	0	5.99863	3.89576e-05	9.08046e-05	XP_014781430.1^PREDICTED: one cut domain family member 2-like, partial^78.45%	O95948.2^RecName: Full=One cut domain family member 2; AltName: Full=Hepatocyte nuclear factor 6-beta; Short=HNF-6-beta; AltName: Full=One cut homeobox 2; AltName: Full=Transcription factor ONECUT-2; Short=OC-2^46.06%	NA	GO:0003677^DNA binding^molecular_function;GO:0001228^DNA-binding transcription activator activity, RNA polymerase II-specific^molecular_function;GO:0000981^DNA-binding transcription factor activity, RNA polymerase II-specific^molecular_function;GO:0000978^RNA polymerase II proximal promoter sequence-specific DNA binding^molecular_function;GO:0009887^animal organ morphogenesis^biological_process;G…	KOG2252^CUT^K	PF02376.14^CUT domain	NA	NA	NA
gene-SPHA_71711	4.02055	4.31315	3.96813	4.17419	2.37533	2.92368	0	0	2.54508	0.0108092	0.0180618	XP_014781775.1^PREDICTED: abl interactor 2-like^43.48%	NA	NA	NA	NA	NA	NA	SignalP-TM	i46-68o93-115i122-144o164-186i198-220o
gene-SPHA_71737	11.2989	11.3312	11.3987	11.0958	7.46694	6.9792	0	7.8293	4.24177	1.90417e-07	5.63705e-07	XP_011434686.1^PREDICTED: serine/threonine-protein kinase DCLK2 isoform X6^37.29%	Q9JLM8.1^RecName: Full=Serine/threonine-protein kinase DCLK1; AltName: Full=Doublecortin-like and CAM kinase-like 1; AltName: Full=Doublecortin-like kinase 1^34.84%	K17530|DCLK3|http://www.genome.jp/dbget-bin/www_bget?ko:K17530	GO:0005524^ATP binding^molecular_function;GO:0004672^protein kinase activity^molecular_function;GO:0004674^protein serine/threonine kinase activity^molecular_function;GO:0048675^axon extension^biological_process;GO:0007409^axonogenesis^biological_process;GO:0007420^brain development^biological_process;GO:0021952^central nervous system projection neuron axonogenesis^biological_process;GO:0048813^d…	KOG0615^doublecortin-like kinase 3^T	PF00069.24^Protein kinase domain	NA	NA	NA
gene-SPHA_71745	8.33881	8.35524	7.19966	8.15284	0	5.99059	0	5.66937	3.24884	0.00223216	0.00415254	XP_014781775.1^PREDICTED: abl interactor 2-like^48.99%	Q9QZM5.3^RecName: Full=Abl interactor 1; AltName: Full=Abelson interactor 1; Short=Abi-1; AltName: Full=Eps8 SH3 domain-binding protein; Short=Eps8-binding protein; AltName: Full=e3B1^29.55%	NA	GO:0030296^protein tyrosine kinase activator activity^molecular_function;GO:0017124^SH3 domain binding^molecular_function;GO:0008134^transcription factor binding^molecular_function;GO:0008154^actin polymerization or depolymerization^biological_process;GO:0099527^postsynapse to nucleus signaling pathway^biological_process;GO:0030054^cell junction^cellular_component;GO:0005737^cytoplasm^cellular_co…	KOG2546^Abl-interactor HHR^T	PF14604.5^Variant SH3 domain	NA	NA	NA
gene-SPHA_72208	4.04222	3.05307	2.18152	4.8353	0	0	0	0	4.2625	0.00976177	0.0164263	ABF06444.1^electrogenic NBC-like protein^82.62%	Q80ZA5.1^RecName: Full=Sodium-driven chloride bicarbonate exchanger; AltName: Full=Solute carrier family 4 member 10^46.99%	K13858|SLC4A7|http://www.genome.jp/dbget-bin/www_bget?ko:K13858	GO:0015297^antiporter activity^molecular_function;GO:0005452^inorganic anion exchanger activity^molecular_function;GO:0008510^sodium:bicarbonate symporter activity^molecular_function;GO:0015701^bicarbonate transport^biological_process;GO:0051453^regulation of intracellular pH^biological_process;GO:0048172^regulation of short-term neuronal synaptic plasticity^biological_process;GO:0007601^visual p…	KOG1172^solute carrier family 4, sodium bicarbonate transporter, member 10^P	PF00955.20^HCO3- transporter family	NA	NA	o424-446i459-481o511-533i540-562o641-663i683-702o732-751i772-794o843-865i904-921o
gene-SPHA_72249	4.64803	5.07566	4.31792	5.26743	0	0	0	0	5.33488	1.07122e-05	2.65812e-05	ANN46810.1^Pax2^73.68%	NA	NA	NA	NA	PF12403.7^Paired-box protein 2 C terminal	NA	SignalP-TM	o4-26i31-53o68-90i95-117o132-154i161-183o193-215i220-242o262-284i291-313o337-359i
gene-SPHA_72286	5.79523	5.63172	5.56916	6.61191	0	4.77353	0	0	3.16004	0.0102634	0.0172069	ANN46810.1^Pax2^88.79%	NA	NA	NA	NA	NA	NA	SignalP-TM	i5-27o37-59i66-88o92-114i121-140o155-177i182-204o240-262i313-335o345-367i372-394o409-431i438-460o464-486i632-654o658-680i685-707o711-733i740-757o762-784i791-813o817-839i844-866o871-893i906-928o933-955i962-984o994-1016i1023-1042o1047-1069i1076-1098o
gene-SPHA_72298	5.00881	4.31315	5.05883	5.71931	3.76188	0	0	3.11698	2.78354	0.00338701	0.00612657	ALC76019.1^pax258, partial^100.0%	O18381.3^RecName: Full=Paired box protein Pax-6; AltName: Full=Protein eyeless^73.68%	K15608|PAX2|http://www.genome.jp/dbget-bin/www_bget?ko:K15608	GO:0000981^DNA-binding transcription factor activity, RNA polymerase II-specific^molecular_function;GO:0000980^RNA polymerase II distal enhancer sequence-specific DNA binding^molecular_function;GO:0000977^RNA polymerase II regulatory region sequence-specific DNA binding^molecular_function;GO:0043565^sequence-specific DNA binding^molecular_function;GO:0007628^adult walking behavior^biological_proc…	KOG3862^PAX^K	PF00292.17^'Paired box' domain	NA	NA	i85-107o
gene-SPHA_72432	9.57408	0	9.76054	9.62937	0	0	0	0	9.7514	0.00183156	0.00345096	XP_014786135.1^PREDICTED: exosome complex component RRP46-like^68.06%	Q9NQT4.1^RecName: Full=Exosome complex component RRP46; AltName: Full=Chronic myelogenous leukemia tumor antigen 28; AltName: Full=Exosome component 5; AltName: Full=Ribosomal RNA-processing protein 46; AltName: Full=p12B^50.72%	K12590|RRP46, EXOSC5|http://www.genome.jp/dbget-bin/www_bget?ko:K12590	GO:0000175^3'-5'-exoribonuclease activity^molecular_function;GO:0003723^RNA binding^molecular_function;GO:0051607^defense response to virus^biological_process;GO:0045006^DNA deamination^biological_process;GO:0043928^exonucleolytic catabolism of deadenylated mRNA^biological_process;GO:0071028^nuclear mRNA surveillance^biological_process;GO:0034427^nuclear-transcribed mRNA catabolic process, exonuc…	COG0689|KOG1069^Exosome component 5^J	PF01138.20^3' exoribonuclease family, domain 1	NA	NA	NA
gene-SPHA_72658	6.58219	6.63547	6.19956	6.67624	0	0	0	4.03134	4.59037	6.32982e-08	1.95417e-07	KOF68782.1^hypothetical protein OCBIM_22006529mg^80.89%	B0V207.1^RecName: Full=FTS and Hook-interacting protein homolog; Short=FHIP; AltName: Full=Protein FAM160A2^54.13%	NA	GO:0045022^early endosome to late endosome transport^biological_process;GO:0007032^endosome organization^biological_process;GO:0008333^endosome to lysosome transport^biological_process;GO:0007040^lysosome organization^biological_process;GO:0015031^protein transport^biological_process;GO:0005829^cytosol^cellular_component;GO:0070695^FHF complex^cellular_component	KOG3695^Family with sequence similarity 160, member^S	PF10257.8^Retinoic acid induced 16-like protein	NA	NA	NA
gene-SPHA_72727	3.26263	4.09675	3.68615	3.73669	0	0	0	0	4.12353	0.00198924	0.00372813	ELU12242.1^hypothetical protein CAPTEDRAFT_223464^46.85%	B7ZRM8.1^RecName: Full=MDS1 and EVI1 complex locus protein EVI1-B; AltName: Full=Ecotropic virus integration site 1 protein homolog-B^35.93%	NA	GO:0003677^DNA binding^molecular_function;GO:0003700^DNA-binding transcription factor activity^molecular_function;GO:0046872^metal ion binding^molecular_function;GO:0039013^pronephric distal tubule morphogenesis^biological_process;GO:0039022^pronephric duct development^biological_process;GO:0072196^proximal/distal pattern formation involved in pronephric nephron development^biological_process;GO:…	COG5048|KOG1721^Zinc finger, C2H2 type^K	PF00096.25^Zinc finger, C2H2 type	NA	NA	o737-759i761-783o787-809i811-830o
gene-SPHA_72875	4.70349	4.57931	4.24291	4.52595	3.76188	3.44383	0	2.27437	1.73155	0.0174641	0.0281588	XP_014773452.1^PREDICTED: phosphorylase b kinase gamma catalytic chain, skeletal muscle/heart isoform-like^87.66%	Q9DB30.2^RecName: Full=Phosphorylase b kinase gamma catalytic chain, liver/testis isoform; Short=PHK-gamma-LT; Short=PHK-gamma-T; AltName: Full=Phosphorylase kinase subunit gamma-2^64.1%	K00871|PHKG|http://www.genome.jp/dbget-bin/www_bget?ko:K00871	GO:0005524^ATP binding^molecular_function;GO:0005516^calmodulin binding^molecular_function;GO:0004683^calmodulin-dependent protein kinase activity^molecular_function;GO:0019899^enzyme binding^molecular_function;GO:0004689^phosphorylase kinase activity^molecular_function;GO:0005978^glycogen biosynthetic process^biological_process;GO:0005829^cytosol^cellular_component;GO:0005964^phosphorylase kinas…	KOG0599^kinase, gamma^G	PF00069.24^Protein kinase domain	NA	NA	i236-258o262-284i291-313o323-345i347-369o373-395i
gene-SPHA_72877	5.23266	9.41924	9.04276	9.40322	0	6.26227	0	6.76102	3.38772	0.0119017	0.0197802	KOF87086.1^hypothetical protein OCBIM_22017440mg^60.73%	NA	K11124|SMG6, EST1A|http://www.genome.jp/dbget-bin/www_bget?ko:K11124	NA	NA	PF10393.8^Trimeric coiled-coil oligomerisation domain of matrilin	NA	NA	NA
gene-SPHA_72883	6.95494	7.12874	5.89115	7.30278	0	0	0	5.66937	3.25861	0.0205525	0.0326499	KOF87086.1^hypothetical protein OCBIM_22017440mg^76.92%	P61406.1^RecName: Full=Telomerase-binding protein EST1A; AltName: Full=EST1-like protein A; AltName: Full=Ever shorter telomeres 1A; AltName: Full=Smg-6 homolog; AltName: Full=Telomerase subunit EST1A^40.85%	K11124|SMG6, EST1A|http://www.genome.jp/dbget-bin/www_bget?ko:K11124	GO:0070182^DNA polymerase binding^molecular_function;GO:0004521^endoribonuclease activity^molecular_function;GO:0046872^metal ion binding^molecular_function;GO:0043021^ribonucleoprotein complex binding^molecular_function;GO:0003723^RNA binding^molecular_function;GO:0070034^telomerase RNA binding^molecular_function;GO:0042162^telomeric DNA binding^molecular_function;GO:1904354^negative regulation …	KOG2162^Smg-6 homolog, nonsense mediated mRNA decay factor (C. elegans)^A	PF10374.8^Telomerase activating protein Est1	NA	SignalP-TM	o5-22i29-51o55-77i84-106o111-133i138-160o165-187i189-211o231-253i
gene-SPHA_72901	3.80929	3.73704	3.74169	3.6489	0	0	0	0	4.13435	0.0011656	0.00226822	NA	NA	NA	NA	NA	PF04851.14^Type III restriction enzyme, res subunit	NA	SignalP-TM	i7-29o34-56i63-85o100-122i195-214o
gene-SPHA_72964	0.796524	1.00494	0	0	4.15008	5.74691	0	4.98654	-5.84469	0.000263588	0.00055742	XP_014780593.1^PREDICTED: uncharacterized protein LOC106876524^55.59%	NA	NA	NA	NA	NA	NA	SignalP-TM	o23-45i257-279o292-314i
gene-SPHA_73089	7.03549	6.58719	6.77962	6.78664	0	0	0	3.64542	5.28116	3.59346e-09	1.23677e-08	KOF81360.1^hypothetical protein OCBIM_22026636mg^34.19%	Q5THR3.1^RecName: Full=EF-hand calcium-binding domain-containing protein 6; AltName: Full=CAP-binding protein complex-interacting protein 1; AltName: Full=DJ-1-binding protein; Short=DJBP^23.06%	NA	GO:0005509^calcium ion binding^molecular_function;GO:0005654^nucleoplasm^cellular_component	COG5126|KOG0027^EF-hand calcium binding domain 6^K	PF08976.10^EF-hand domain	NA	SignalP-TM	o4-23i28-50o70-92i99-121o151-173i180-202o212-234i241-263o293-315i322-344o386-408i415-437o495-517i524-546o
gene-SPHA_73097	5.00881	5.05396	5.08053	4.79496	0	0	0	4.33552	2.68463	0.0204089	0.0324364	EKC17211.1^Beta-hexosaminidase subunit beta^69.83%	P07686.3^RecName: Full=Beta-hexosaminidase subunit beta; AltName: Full=Beta-N-acetylhexosaminidase subunit beta; Short=Hexosaminidase subunit B; AltName: Full=Cervical cancer proto-oncogene 7 protein; Short=HCC-7; AltName: Full=N-acetyl-beta-glucosaminidase subunit beta; Contains: RecName: Full=Beta-hexosaminidase subunit beta chain B; Contains: RecName: Full=Beta-hexosaminidase subunit beta chai…	K12373|HEXA_B|http://www.genome.jp/dbget-bin/www_bget?ko:K12373	GO:0008375^acetylglucosaminyltransferase activity^molecular_function;GO:0004563^beta-N-acetylhexosaminidase activity^molecular_function;GO:0102148^N-acetyl-beta-D-galactosaminidase activity^molecular_function;GO:0046982^protein heterodimerization activity^molecular_function;GO:0042803^protein homodimerization activity^molecular_function;GO:0043615^astrocyte cell migration^biological_process;GO:00…	COG3525|KOG2499^hexosaminidase B (beta polypeptide)^G	PF00728.21^Glycosyl hydrolase family 20, catalytic domain	GH20	NA	NA
gene-SPHA_73294	9.22257	9.37672	9.12404	9.48049	0	0	0	0	9.81673	3.07896e-21	2.30482e-20	XP_014778280.1^PREDICTED: uncharacterized protein LOC106874885^31.26%	NA	K10484|BTBD12, SLX4|http://www.genome.jp/dbget-bin/www_bget?ko:K10484	NA	NA	PF00651.30^BTB/POZ domain	NA	NA	o1324-1346i1353-1375o1390-1412i1624-1646o1661-1683i1696-1718o
gene-SPHA_73454	8.97112	9.47184	8.96103	9.22747	0	0	0	0	9.68255	2.68631e-20	1.91542e-19	XP_014776060.1^PREDICTED: bromodomain-containing protein DDB_G0280777-like^34.57%	NA	NA	NA	NA	PF13873.5^Myb/SANT-like DNA-binding domain	NA	NA	NA
gene-SPHA_73461	7.52741	8.10523	6.65859	2.14099	0	0	0	0	7.64418	3.90755e-06	1.01521e-05	XP_021350062.1^protein hairy-like isoform X1^29.07%	Q90Z12.2^RecName: Full=Transcription factor HES-4-A; AltName: Full=Hairy and enhancer of split 4-A; AltName: Full=Protein hairy-2; Short=Xhairy2; AltName: Full=Protein hairy-2a; Short=Xhairy2a^36.94%	NA	GO:0043425^bHLH transcription factor binding^molecular_function;GO:0046983^protein dimerization activity^molecular_function;GO:0043565^sequence-specific DNA binding^molecular_function;GO:0030509^BMP signaling pathway^biological_process;GO:0008283^cell population proliferation^biological_process;GO:0033504^floor plate development^biological_process;GO:0002088^lens development in camera-type eye^bi…	NA	PF00010.25^Helix-loop-helix DNA-binding domain	NA	SignalP-TM	o52-69i76-98o108-130i359-381o385-407i414-436o
gene-SPHA_73560	9.34151	0	6.06451	9.42761	0	0	0	0	8.96399	0.00532371	0.0093413	XP_014779939.1^PREDICTED: OTU domain-containing protein 3-like isoform X2^92.54%	NA	K13717|OTUD3|http://www.genome.jp/dbget-bin/www_bget?ko:K13717	NA	NA	NA	NA	NA	o455-477i482-504o514-536i
gene-SPHA_73630	6.69936	7.1365	7.25796	7.17764	0	0	0	2.27437	6.86283	1.28681e-10	4.95558e-10	XP_014781362.1^PREDICTED: uncharacterized protein LOC106877087^65.66%	NA	NA	NA	NA	PF13637.5^Ankyrin repeats (many copies)	NA	NA	NA
gene-SPHA_73770	8.41658	8.23865	8.6073	8.536	6.40549	5.99059	0	0	3.25803	0.00301482	0.00549771	XP_021355379.1^synaptotagmin-9-like isoform X1^66.92%	Q5T7P8.3^RecName: Full=Synaptotagmin-6; AltName: Full=Synaptotagmin VI; Short=SytVI^54.74%	K19909|SYT9|http://www.genome.jp/dbget-bin/www_bget?ko:K19909	GO:0005509^calcium ion binding^molecular_function;GO:0005544^calcium-dependent phospholipid binding^molecular_function;GO:0048306^calcium-dependent protein binding^molecular_function;GO:0030276^clathrin binding^molecular_function;GO:0001786^phosphatidylserine binding^molecular_function;GO:0042803^protein homodimerization activity^molecular_function;GO:0000149^SNARE binding^molecular_function;GO:0…	NA	PF00168.29^C2 domain	NA	NA	NA
gene-SPHA_73836	4.3334	4.69598	3.92079	3.8721	0	0	0	0	4.67893	0.000228605	0.00048672	PVD29745.1^hypothetical protein C0Q70_09001^55.13%	Q864U1.1^RecName: Full=Breast cancer type 1 susceptibility protein homolog; AltName: Full=RING-type E3 ubiquitin transferase BRCA1^46.75%	K10605|BRCA1|http://www.genome.jp/dbget-bin/www_bget?ko:K10605	GO:0003677^DNA binding^molecular_function;GO:0070063^RNA polymerase binding^molecular_function;GO:0003713^transcription coactivator activity^molecular_function;GO:0004842^ubiquitin-protein transferase activity^molecular_function;GO:0008270^zinc ion binding^molecular_function;GO:0007049^cell cycle^biological_process;GO:0043009^chordate embryonic development^biological_process;GO:0009048^dosage com…	NA	PF00097.24^Zinc finger, C3HC4 type (RING finger)	NA	NA	i81-103o107-129i142-164o179-201i208-230o235-257i264-286o301-323i330-352o356-378i390-412o417-439i446-468o
gene-SPHA_739	6.84826	5.41903	6.67295	6.77286	0	0	0	0	7.02486	2.48539e-09	8.6639e-09	NA	NA	NA	NA	NA	PF08326.11^Acetyl-CoA carboxylase, central region	NA	NA	o391-413i415-437o442-464i469-491o496-518i525-547o552-574i576-598o608-630i637-659o669-691i698-720o730-752i759-781o791-813i818-840o855-877i
gene-SPHA_74092	8.38194	8.69809	8.80764	8.82434	5.10887	2.92368	0	4.98654	4.56641	6.47154e-17	3.81483e-16	XP_014789361.1^PREDICTED: sushi domain-containing protein 2-like^55.52%	Q9UGT4.1^RecName: Full=Sushi domain-containing protein 2; Flags: Precursor^24.19%	NA	GO:0030247^polysaccharide binding^molecular_function;GO:0005044^scavenger receptor activity^molecular_function;GO:0006955^immune response^biological_process;GO:1902807^negative regulation of cell cycle G1/S phase transition^biological_process;GO:0051782^negative regulation of cell division^biological_process;GO:0070062^extracellular exosome^cellular_component;GO:0016021^integral component of memb…	KOG1217|KOG4291^sushi domain containing 2^W	PF03782.16^AMOP domain	NA	SignalP-TM	o523-545i552-574o869-891i
gene-SPHA_7414	0	0	0	0	0	0	0	4.98654	-7.36545	0.0313426	0.0479669	NA	NA	NA	NA	NA	PF12586.7^Protein of unknown function (DUF3760)	NA	SignalP-TM	o15-37i42-64o69-91i103-125o147-169i176-198o226-248i277-299o314-336i349-371o386-405i412-434o438-460i467-486o501-523i530-552o557-579i584-606o638-660i665-687o692-714i721-743o748-770i775-797o812-834i846-868o873-895i900-922o927-949i956-978o993-1015i1020-1042o1057-1079i1086-1108o1112-1134i1139-1161o1165-1182i1189-1211o1221-1243i1248-1270o1290-1312i1325-1347o1367-1389i1394-1416o1420-1442i1449-1468o1472-…
[truncated: 337 more rows]

## Sheet:  Ova II_VS_Ova III
Gene_ID	Ova2_1	Ova2_2	Ova2_3	Ova2_4	Ova3_1	Ova3_2	Ova3_3	Ova3_4	log2FoldChange	pvalue	padj	Nr	Swiss-Prot	KEGG	gene_ontology_blast	eggNOG	Pfam	CAZy	Signal	tmhmm
gene-SPHA_10211	8.05705	8.37268	8.9438	8.40683	0	0	0	5.40284	4.99498	0.000142204	0.000328668	OWF53593.1^Acyl-coenzyme A thioesterase 9, mitochondrial^56.3%	Q3SWX2.1^RecName: Full=Acyl-coenzyme A thioesterase 9, mitochondrial; Short=Acyl-CoA thioesterase 9; AltName: Full=Acyl-CoA thioester hydrolase 9; Flags: Precursor^51.08%	K17361|ACOT9|http://www.genome.jp/dbget-bin/www_bget?ko:K17361	GO:0047617^acyl-CoA hydrolase activity^molecular_function;GO:0052689^carboxylic ester hydrolase activity^molecular_function;GO:0006637^acyl-CoA metabolic process^biological_process;GO:0005739^mitochondrion^cellular_component	KOG2763^Acyl-CoA thioesterase 9^I	PF03061.21^Thioesterase superfamily	NA	NA	NA
[truncated: 554 more rows]

## Sheet: Ova III_VS_Ova IV
Gene_ID	Ova3_1	Ova3_2	Ova3_3	Ova3_4	Ova4_1	Ova4_2	Ova4_3	Ova4_4	log2FoldChange	pvalue	padj	Nr	Swiss-Prot	KEGG	gene_ontology_blast	eggNOG	Pfam	CAZy	Signal	tmhmm
[truncated: 147 more rows]
