# Supplementary material for: Comparative transcriptomic analysis of the different developmental stages of ovary in the cuttlefish Sepia pharaonis
Source: BMC Genomics. 2024 Jan 23;25:94. doi: 10.1186/s12864-024-09981-x (PMC10804787; doi:10.1186/s12864-024-09981-x)
Supplement: Supplementary file 12 — Additional file 12. [file 12864_2024_9981_MOESM12_ESM.xls]

## Sheet:  Ova I_VS_Ova II
Term	Database	ID	Input_number	Background_number	P_Value	Corrected_P_Value	Input	Hyperlink
Cell cycle	KEGG PATHWAY	ko04110	52	90	9.81e-06	0.00293463	K16332:gene-SPHA_35084:3.41779521591|K10151:new_gene1171:2.42403849015|K02210:gene-SPHA_56947:1.54781236061|K04802:gene-SPHA_76027:1.81188727189|K02212:gene-SPHA_46238:2.93529346525|K02213:gene-SPHA_62761:3.08829578392|K02214:gene-SPHA_39870:2.48675499116|K03875:gene-SPHA_65037:3.25486102368|K02216:gene-SPHA_17060:1.92781049943|K02216:gene-SPHA_17056:3.20321936951|K06636:gene-SPHA_33382:1.7965997…	http://www.genome.jp/kegg-bin/show_pathway?ko04110/K16332%09red/K10151%09red/K02210%09red/K04802%09red/K02212%09red/K02213%09red/K02214%09red/K03875%09red/K02216%09red/K06636%09red/K05868%09red/K03353%09red/K04682%09red/K06618%09red/K06619%09red/K02608%09red/K03357%09red/K06638%09red/K06639%09red/K02603%09red/K06637%09red/K06634%09red/K02607%09red/K02605%09red/K06631%09red/K02365%09red/K04728%09r…
DNA replication	KEGG PATHWAY	ko03030	29	40	5.31e-05	0.00794303	K10745:new_gene3556:1.49818242679|K10744:gene-SPHA_39663:1.63944085089|K10747:gene-SPHA_35309:3.1923409877|K10747:gene-SPHA_35310:1.43714787161|K10743:gene-SPHA_54110:1.83469919635|K10742:gene-SPHA_34919:3.43565472858|K02210:gene-SPHA_56947:1.54781236061|K04802:gene-SPHA_76027:1.81188727189|K02212:gene-SPHA_46238:2.93529346525|K03469:new_gene310:2.65089172496|K10739:gene-SPHA_67638:2.15761840619|…	http://www.genome.jp/kegg-bin/show_pathway?ko03030/K10745%09red/K10744%09red/K10747%09red/K10743%09red/K10742%09red/K02210%09red/K04802%09red/K02212%09red/K03469%09red/K10739%09red/K10756%09red/K10755%09red/K02685%09red/K02320%09red/K02321%09red/K02324%09red/K02325%09red/K02209%09red/K02327%09red/K02540%09red/K02541%09red/K03506%09red/K03504%09red
Cell cycle - yeast	KEGG PATHWAY	ko04111	35	63	0.000464724	0.0463175	K02210:gene-SPHA_56947:1.54781236061|K02212:gene-SPHA_46238:2.93529346525|K02213:gene-SPHA_62761:3.08829578392|K02214:gene-SPHA_39870:2.48675499116|K02216:gene-SPHA_17060:1.92781049943|K02216:gene-SPHA_17056:3.20321936951|K02219:gene-SPHA_26072:1.75858779253|K06636:gene-SPHA_33382:1.79659974649|K06676:gene-SPHA_45699:2.96185403465|K06677:gene-SPHA_9822:3.42147170426|K06674:gene-SPHA_23221:2.32278…	http://www.genome.jp/kegg-bin/show_pathway?ko04111/K02210%09red/K02212%09red/K02213%09red/K02214%09red/K02216%09red/K02219%09red/K06636%09red/K06676%09red/K06677%09red/K06674%09red/K06675%09red/K06678%09red/K03353%09red/K02608%09red/K03357%09red/K06639%09red/K02603%09red/K02607%09red/K02605%09red/K02541%09red/K02365%09red/K08866%09red/K03349%09red/K02209%09red/K02540%09red/K06628%09red/K03363%09r…
Base excision repair	KEGG PATHWAY	ko03410	20	29	0.00116773	0.0872876	K10772:new_gene1731:2.14759763359|K10772:new_gene3312:8.0394649821|K10773:gene-SPHA_56534:2.22005209565|K10798:gene-SPHA_49286:1.13545991495|K10798:gene-SPHA_32361:2.05605186465|K03575:new_gene2798:2.1145276731|K10747:gene-SPHA_35309:3.1923409877|K10747:gene-SPHA_35310:1.43714787161|K10803:gene-SPHA_79972:2.65570795333|K04802:gene-SPHA_76027:1.81188727189|K02324:gene-SPHA_62933:4.05339606939|K023…	http://www.genome.jp/kegg-bin/show_pathway?ko03410/K10772%09red/K10773%09red/K10798%09red/K03575%09red/K10747%09red/K10803%09red/K04802%09red/K02324%09red/K02325%09red/K02327%09red/K10801%09red/K03648%09red/K03506%09red/K03504%09red
Meiosis - yeast	KEGG PATHWAY	ko04113	26	47	0.00249474	0.14496	K02210:gene-SPHA_56947:1.54781236061|K02212:gene-SPHA_46238:2.93529346525|K02213:gene-SPHA_62761:3.08829578392|K02214:gene-SPHA_39870:2.48675499116|K02216:gene-SPHA_17060:1.92781049943|K02216:gene-SPHA_17056:3.20321936951|K03353:gene-SPHA_11421:1.55957200041|K03353:gene-SPHA_11423:1.40993259282|K02608:gene-SPHA_51074:1.44310167638|K03357:gene-SPHA_29012:2.77325252845|K06639:gene-SPHA_47654:2.5856…	http://www.genome.jp/kegg-bin/show_pathway?ko04113/K02210%09red/K02212%09red/K02213%09red/K02214%09red/K02216%09red/K03353%09red/K02608%09red/K03357%09red/K06639%09red/K02603%09red/K11584%09red/K02605%09red/K02604%09red/K02365%09red/K06636%09red/K03349%09red/K02209%09red/K06628%09red/K02607%09red/K02540%09red/K02541%09red/K03363%09red
Ribosome biogenesis in eukaryotes	KEGG PATHWAY	ko03008	32	64	0.00290889	0.14496	K11108:gene-SPHA_35298:1.55095202087|K14573:gene-SPHA_81263:1.51709644019|K14570:new_gene756:2.19178235373|K14571:gene-SPHA_76266:2.65309451684|K14571:gene-SPHA_76265:2.7209830639|K14558:gene-SPHA_36216:2.0470383943|K14559:gene-SPHA_28063:1.31138068758|K14554:gene-SPHA_64165:1.36210752582|K14555:gene-SPHA_48190:2.57442665404|K14556:gene-SPHA_20671:2.0853280486|K14550:gene-SPHA_24622:1.65095612323…	http://www.genome.jp/kegg-bin/show_pathway?ko03008/K11108%09red/K14573%09red/K14570%09red/K14571%09red/K14558%09red/K14559%09red/K14554%09red/K14555%09red/K14556%09red/K14550%09red/K14552%09red/K07936%09red/K03537%09red/K14536%09red/K03685%09red/K14530%09red/K01164%09red/K11131%09red/K14563%09red/K14548%09red/K14565%09red/K14569%09red/K14546%09red/K14544%09red/K14525%09red/K14521%09red/K14523%09r…
HTLV-I infection	KEGG PATHWAY	ko05166	51	122	0.00431626	0.176938	K10151:new_gene1171:2.42403849015|K08874:gene-SPHA_18787:1.71400259834|K08874:gene-SPHA_18786:4.23446161562|K04802:gene-SPHA_76027:1.81188727189|K11304:gene-SPHA_49436:1.9295842809|K03120:gene-SPHA_62879:2.23468785027|K02216:gene-SPHA_17060:1.92781049943|K02216:gene-SPHA_17056:3.20321936951|K02353:gene-SPHA_42350:3.75143336249|K11126:gene-SPHA_16703:4.35280273931|K04416:gene-SPHA_34184:4.98762459…	http://www.genome.jp/kegg-bin/show_pathway?ko05166/K10151%09red/K08874%09red/K04802%09red/K11304%09red/K03120%09red/K02216%09red/K02353%09red/K11126%09red/K04416%09red/K04378%09red/K06618%09red/K03353%09red/K07936%09red/K03357%09red/K07299%09red/K06637%09red/K00445%09red/K00444%09red/K06268%09red/K02649%09red/K04728%09red/K04500%09red/K12076%09red/K02085%09red/K03349%09red/K00922%09red/K02324%09r…
Fanconi anemia pathway	KEGG PATHWAY	ko03460	23	42	0.00473412	0.176938	K10882:gene-SPHA_35601:2.88141849244|K10605:gene-SPHA_19434:3.82543043553|K10605:gene-SPHA_73836:4.67893026374|K10888:gene-SPHA_54686:3.16003958228|K15078:gene-SPHA_15094:4.33521554137|K08734:gene-SPHA_41175:4.02497120491|K08991:gene-SPHA_16613:1.40460796011|K04482:gene-SPHA_10512:2.48714501276|K08775:gene-SPHA_77927:1.14043425312|K11832:new_gene1706:1.67105354493|K10484:gene-SPHA_73294:9.8167302…	http://www.genome.jp/kegg-bin/show_pathway?ko03460/K10882%09red/K10605%09red/K10888%09red/K15078%09red/K08734%09red/K08991%09red/K04482%09red/K08775%09red/K11832%09red/K10484%09red/K03511%09red/K10895%09red/K10896%09red/K10891%09red/K10892%09red/K11137%09red/K10848%09red/K06640%09red/K10739%09red/K15361%09red/K03509%09red/K06054%09red
Nucleotide excision repair	KEGG PATHWAY	ko03420	22	40	0.00545586	0.181256	K10756:gene-SPHA_19799:1.59787282652|K03142:gene-SPHA_5866:1.56171818005|K10747:gene-SPHA_35309:3.1923409877|K10747:gene-SPHA_35310:1.43714787161|K10755:gene-SPHA_57218:1.15404366557|K10755:gene-SPHA_57217:1.47606273689|K10846:gene-SPHA_313:3.05978921196|K10847:gene-SPHA_33480:2.84862483842|K03144:gene-SPHA_1425:5.03726786913|K10848:gene-SPHA_24703:2.07950610469|K10739:gene-SPHA_67638:2.157618406…	http://www.genome.jp/kegg-bin/show_pathway?ko03420/K10756%09red/K03142%09red/K10747%09red/K10755%09red/K10846%09red/K10847%09red/K03144%09red/K10848%09red/K10739%09red/K04802%09red/K10841%09red/K02324%09red/K02325%09red/K02327%09red/K06634%09red/K03506%09red/K03504%09red
Mismatch repair	KEGG PATHWAY	ko03430	15	25	0.0115951	0.346695	K08735:gene-SPHA_37095:2.99854874908|K10756:gene-SPHA_19799:1.59787282652|K10747:gene-SPHA_35309:3.1923409877|K10747:gene-SPHA_35310:1.43714787161|K10746:gene-SPHA_56892:4.02825080656|K08734:gene-SPHA_41175:4.02497120491|K08737:new_gene1441:1.16370813311|K04802:gene-SPHA_76027:1.81188727189|K10755:gene-SPHA_57218:1.15404366557|K10755:gene-SPHA_57217:1.47606273689|K08736:gene-SPHA_38201:1.35486233…	http://www.genome.jp/kegg-bin/show_pathway?ko03430/K08735%09red/K10756%09red/K10747%09red/K10746%09red/K08734%09red/K08737%09red/K04802%09red/K10755%09red/K08736%09red/K02327%09red/K10739%09red/K03504%09red
Progesterone-mediated oocyte maturation	KEGG PATHWAY	ko04914	23	49	0.0181287	0.492772	K13728:gene-SPHA_60409:4.16942715022|K05868:gene-SPHA_3851:3.3876355452|K05868:gene-SPHA_37830:2.82344156853|K06627:gene-SPHA_25236:2.65706874751|K06645:gene-SPHA_30731:2.32490553264|K06645:gene-SPHA_30727:2.59768817583|K03353:gene-SPHA_11421:1.55957200041|K03353:gene-SPHA_11423:1.40993259282|K00922:gene-SPHA_36623:1.20809831478|K00922:gene-SPHA_61866:1.62120308725|K03357:gene-SPHA_29012:2.773252…	http://www.genome.jp/kegg-bin/show_pathway?ko04914/K13728%09red/K05868%09red/K06627%09red/K06645%09red/K03353%09red/K00922%09red/K03357%09red/K06638%09red/K04079%09red/K03349%09red/K02602%09red/K04373%09red/K06631%09red/K04367%09red/K02649%09red/K03364%09red
p53 signaling pathway	KEGG PATHWAY	ko04115	15	28	0.0233714	0.582336	K04728:gene-SPHA_38902:2.85887209217|K10151:new_gene1171:2.42403849015|K10808:gene-SPHA_63082:2.10427035225|K05868:gene-SPHA_3851:3.3876355452|K05868:gene-SPHA_37830:2.82344156853|K10144:gene-SPHA_40764:3.23438093314|K01110:gene-SPHA_7677:3.20697659242|K06640:gene-SPHA_13203:2.14278202376|K19748:gene-SPHA_66932:3.26640280999|K07207:gene-SPHA_4079:3.94542325102|K02216:gene-SPHA_17060:1.92781049943…	http://www.genome.jp/kegg-bin/show_pathway?ko04115/K04728%09red/K10151%09red/K10808%09red/K05868%09red/K10144%09red/K01110%09red/K06640%09red/K19748%09red/K07207%09red/K02216%09red/K06626%09red/K04398%09red
Natural killer cell mediated cytotoxicity	KEGG PATHWAY	ko04650	14	27	0.0335807	0.772357	K05730:gene-SPHA_42975:2.71982308304|K04409:gene-SPHA_19081:1.03249404751|K07984:gene-SPHA_47428:2.85148276408|K05703:gene-SPHA_9734:3.00848332568|K02677:gene-SPHA_11711:1.85621085071|K02677:gene-SPHA_11712:4.40121400863|K02677:gene-SPHA_11714:2.79695905524|K04348:gene-SPHA_46393:3.57831618959|K04348:gene-SPHA_46383:2.04474376686|K00922:gene-SPHA_36623:1.20809831478|K00922:gene-SPHA_61866:1.62120…	http://www.genome.jp/kegg-bin/show_pathway?ko04650/K05730%09red/K04409%09red/K07984%09red/K05703%09red/K02677%09red/K04348%09red/K00922%09red/K06268%09red/K02649%09red/K06279%09red
Homologous recombination	KEGG PATHWAY	ko03440	13	25	0.0391967	0.83713	K10882:gene-SPHA_35601:2.88141849244|K04482:gene-SPHA_10512:2.48714501276|K10880:gene-SPHA_24341:2.8650846416|K10880:gene-SPHA_24340:1.34895243237|K10873:gene-SPHA_51161:3.70503339175|K10867:gene-SPHA_30601:2.66646318278|K08775:gene-SPHA_77927:1.14043425312|K19528:gene-SPHA_32061:3.57474398679|K02327:gene-SPHA_46061:2.98611242542|K02327:gene-SPHA_73253:2.6788623974|K08991:gene-SPHA_16613:1.404607…	http://www.genome.jp/kegg-bin/show_pathway?ko03440/K10882%09red/K04482%09red/K10880%09red/K10873%09red/K10867%09red/K08775%09red/K19528%09red/K02327%09red/K08991%09red/K10739%09red/K03504%09red
Platinum drug resistance	KEGG PATHWAY	ko01524	17	37	0.0442165	0.881382	K08735:gene-SPHA_37095:2.99854874908|K08734:gene-SPHA_41175:4.02497120491|K08737:new_gene1441:1.16370813311|K08736:gene-SPHA_38201:1.35486233068|K08731:gene-SPHA_21663:2.1719681959|K10605:gene-SPHA_19434:3.82543043553|K10605:gene-SPHA_73836:4.67893026374|K16060:gene-SPHA_31188:2.62513491149|K04728:gene-SPHA_38902:2.85887209217|K10847:gene-SPHA_33480:2.84862483842|K03509:gene-SPHA_40956:4.44171587…	http://www.genome.jp/kegg-bin/show_pathway?ko01524/K08735%09red/K08734%09red/K08737%09red/K08736%09red/K08731%09red/K10605%09red/K16060%09red/K04728%09red/K10847%09red/K03509%09red/K00922%09red/K03164%09red/K02649%09red/K04398%09red
Pyrimidine metabolism	KEGG PATHWAY	ko00240	31	83	0.0630888	1	K00857:gene-SPHA_64740:1.76564666529|K03006:gene-SPHA_4107:3.91416260007|K03021:gene-SPHA_37135:2.23310478493|K03022:gene-SPHA_13963:2.48384952378|K03023:gene-SPHA_80845:2.12783132864|K03002:gene-SPHA_35719:2.47901805212|K01937:gene-SPHA_4992:3.03718942845|K00962:new_gene2787:1.73055257068|K11540:new_gene2160:1.46010744124|K01081:new_gene376:3.63210819856|K01081:gene-SPHA_10615:4.27112039245|K026…	http://www.genome.jp/kegg-bin/show_pathway?ko00240/K00857%09red/K03006%09red/K03021%09red/K03022%09red/K03023%09red/K03002%09red/K01937%09red/K00962%09red/K11540%09red/K01081%09red/K02685%09red/K01510%09red/K02320%09red/K02321%09red/K02324%09red/K02325%09red/K02327%09red/K00943%09red/K00384%09red/K03005%09red/K10808%09red/K01520%09red/K03506%09red/K00254%09red/K03504%09red
Hepatitis B	KEGG PATHWAY	ko05161	20	50	0.0779383	1	K08731:gene-SPHA_21663:2.1719681959|K04416:gene-SPHA_34184:4.98762459042|K04674:gene-SPHA_57974:1.57836339844|K02677:gene-SPHA_11711:1.85621085071|K02677:gene-SPHA_11712:4.40121400863|K02677:gene-SPHA_11714:2.79695905524|K01110:gene-SPHA_7677:3.20697659242|K05704:gene-SPHA_11594:3.97147184417|K06618:gene-SPHA_65317:2.00585920089|K04802:gene-SPHA_76027:1.81188727189|K00922:gene-SPHA_36623:1.208098…	http://www.genome.jp/kegg-bin/show_pathway?ko05161/K08731%09red/K04416%09red/K04674%09red/K02677%09red/K01110%09red/K05704%09red/K06618%09red/K04802%09red/K00922%09red/K04450%09red/K06255%09red/K06627%09red/K06626%09red/K06620%09red/K02649%09red/K04398%09red
Inositol phosphate metabolism	KEGG PATHWAY	ko00562	19	47	0.0790431	1	K15909:gene-SPHA_42090:1.2029659178|K15909:gene-SPHA_42089:3.87105091408|K01110:gene-SPHA_7677:3.20697659242|K10572:gene-SPHA_56539:1.9458926006|K01107:gene-SPHA_32626:3.88710566277|K01106:gene-SPHA_38213:5.66744931804|K00915:gene-SPHA_79163:3.87925454505|K00922:gene-SPHA_36623:1.20809831478|K00922:gene-SPHA_61866:1.62120308725|K00923:new_gene606:1.77765085279|K00923:new_gene282:1.83770518037|K00…	http://www.genome.jp/kegg-bin/show_pathway?ko00562/K15909%09red/K01110%09red/K10572%09red/K01107%09red/K01106%09red/K00915%09red/K00922%09red/K00923%09red/K00911%09red/K05860%09red/K18081%09red/K00888%09red/K20278%09red/K20279%09red/K05858%09red
Viral carcinogenesis	KEGG PATHWAY	ko05203	37	105	0.0790967	1	K03142:gene-SPHA_5866:1.56171818005|K16332:gene-SPHA_35084:3.41779521591|K10151:new_gene1171:2.42403849015|K03144:gene-SPHA_1425:5.03726786913|K04393:gene-SPHA_64679:2.55910254501|K03120:gene-SPHA_62879:2.23468785027|K02216:gene-SPHA_17060:1.92781049943|K02216:gene-SPHA_17056:3.20321936951|K03122:new_gene2023:3.45755491902|K04398:gene-SPHA_3047:3.67013250428|K04398:new_gene2400:1.28172457656|K066…	http://www.genome.jp/kegg-bin/show_pathway?ko05203/K03142%09red/K16332%09red/K10151%09red/K03144%09red/K04393%09red/K03120%09red/K02216%09red/K03122%09red/K04398%09red/K06618%09red/K04378%09red/K06638%09red/K02649%09red/K11254%09red/K11252%09red/K11405%09red/K12076%09red/K00922%09red/K02146%09red/K03173%09red/K03174%09red/K03875%09red/K05704%09red/K04450%09red/K03363%09red/K06627%09red/K06626%09r…
MicroRNAs in cancer	KEGG PATHWAY	ko05206	31	86	0.0845178	1	K10605:gene-SPHA_19434:3.82543043553|K10605:gene-SPHA_73836:4.67893026374|K02677:gene-SPHA_11711:1.85621085071|K02677:gene-SPHA_11712:4.40121400863|K02677:gene-SPHA_11714:2.79695905524|K01110:gene-SPHA_7677:3.20697659242|K13863:gene-SPHA_36622:4.99709259073|K10151:new_gene1171:2.42403849015|K02599:new_gene2917:4.70461453881|K02599:gene-SPHA_37791:2.62697205616|K17387:gene-SPHA_42476:2.82577768102…	http://www.genome.jp/kegg-bin/show_pathway?ko05206/K10605%09red/K02677%09red/K01110%09red/K13863%09red/K10151%09red/K02599%09red/K17387%09red/K06619%09red/K05658%09red/K15379%09red/K04728%09red/K10149%09red/K02085%09red/K17391%09red/K17399%09red/K11592%09red/K06645%09red/K06620%09red/K00558%09red/K06626%09red/K05665%09red/K06279%09red
Phosphatidylinositol signaling system	KEGG PATHWAY	ko04070	31	86	0.0845178	1	K02677:gene-SPHA_11711:1.85621085071|K02677:gene-SPHA_11712:4.40121400863|K02677:gene-SPHA_11714:2.79695905524|K15909:gene-SPHA_42090:1.2029659178|K15909:gene-SPHA_42089:3.87105091408|K18081:gene-SPHA_30956:1.02418104771|K10572:gene-SPHA_56539:1.9458926006|K04958:gene-SPHA_80636:2.35159996227|K04958:new_gene1119:1.08557951112|K01107:gene-SPHA_32626:3.88710566277|K01106:gene-SPHA_38213:5.667449318…	http://www.genome.jp/kegg-bin/show_pathway?ko04070/K02677%09red/K15909%09red/K18081%09red/K10572%09red/K04958%09red/K01107%09red/K01106%09red/K00915%09red/K00922%09red/K00923%09red/K00911%09red/K05860%09red/K00901%09red/K00888%09red/K20278%09red/K20279%09red/K07756%09red/K01110%09red/K02649%09red/K05858%09red
Vitamin digestion and absorption	KEGG PATHWAY	ko04977	10	22	0.112304	1	K14620:gene-SPHA_63867:7.25051322477|K14618:gene-SPHA_18017:3.18732682436|K14618:gene-SPHA_11995:2.86666876338|K14617:gene-SPHA_70804:1.39506174558|K14616:gene-SPHA_36595:2.43198425893|K14616:gene-SPHA_36597:3.80297375074|K14616:gene-SPHA_36596:1.86987814742|K14616:gene-SPHA_25237:2.59376076961|K05665:gene-SPHA_8402:3.58413826904|K05665:gene-SPHA_23351:4.09188118073	http://www.genome.jp/kegg-bin/show_pathway?ko04977/K14620%09red/K14618%09red/K14617%09red/K14616%09red/K05665%09red
Hedgehog signaling pathway	KEGG PATHWAY	ko04340	11	26	0.131481	1	K10151:new_gene1171:2.42403849015|K06229:gene-SPHA_26204:1.71067696583|K10394:gene-SPHA_63239:2.16951022361|K06233:gene-SPHA_4572:3.51339672792|K06233:gene-SPHA_4564:2.49096848847|K06233:gene-SPHA_4568:2.61251459873|K06233:gene-SPHA_4575:4.19674709427|K03362:gene-SPHA_50486:2.87218341032|K06230:gene-SPHA_41578:5.0898207439|K06225:gene-SPHA_18037:4.67612394701|K06226:gene-SPHA_43691:1.60995475355	http://www.genome.jp/kegg-bin/show_pathway?ko04340/K10151%09red/K06229%09red/K10394%09red/K06233%09red/K03362%09red/K06230%09red/K06225%09red/K06226%09red
B cell receptor signaling pathway	KEGG PATHWAY	ko04662	10	23	0.132477	1	K05730:gene-SPHA_42975:2.71982308304|K15909:gene-SPHA_42090:1.2029659178|K15909:gene-SPHA_42089:3.87105091408|K04348:gene-SPHA_46393:3.57831618959|K04348:gene-SPHA_46383:2.04474376686|K12362:gene-SPHA_52218:2.43667798346|K00922:gene-SPHA_36623:1.20809831478|K00922:gene-SPHA_61866:1.62120308725|K06268:gene-SPHA_20785:1.99050154311|K02649:gene-SPHA_8477:1.81357441051	http://www.genome.jp/kegg-bin/show_pathway?ko04662/K05730%09red/K15909%09red/K04348%09red/K12362%09red/K00922%09red/K06268%09red/K02649%09red
Measles	KEGG PATHWAY	ko05162	17	45	0.133231	1	K16196:gene-SPHA_42084:3.77678917616|K16194:gene-SPHA_59066:4.44966877528|K16194:gene-SPHA_58989:7.91539159779|K10151:new_gene1171:2.42403849015|K10144:gene-SPHA_40764:3.23438093314|K05703:gene-SPHA_9734:3.00848332568|K04733:gene-SPHA_33383:2.82426773086|K00922:gene-SPHA_36623:1.20809831478|K00922:gene-SPHA_61866:1.62120308725|K03283:new_gene1285:2.89932612346|K03283:new_gene3473:3.8072157672|K02…	http://www.genome.jp/kegg-bin/show_pathway?ko05162/K16196%09red/K16194%09red/K10151%09red/K10144%09red/K05703%09red/K04733%09red/K00922%09red/K03283%09red/K02649%09red/K03175%09red/K06626%09red/K14754%09red/K12968%09red
Insulin secretion	KEGG PATHWAY	ko04911	19	52	0.140858	1	K04851:gene-SPHA_73127:2.70883794666|K04851:gene-SPHA_73129:2.58738003028|K04962:gene-SPHA_58076:3.49826753368|K16882:gene-SPHA_10979:3.62147583186|K16882:gene-SPHA_10983:2.66995633315|K02677:gene-SPHA_11711:1.85621085071|K02677:gene-SPHA_11712:4.40121400863|K02677:gene-SPHA_11714:2.79695905524|K04131:gene-SPHA_14191:5.69662946438|K04194:new_gene1745:5.43897804256|K01540:new_gene3562:2.0559092885…	http://www.genome.jp/kegg-bin/show_pathway?ko04911/K04851%09red/K04962%09red/K16882%09red/K02677%09red/K04131%09red/K04194%09red/K01540%09red/K04450%09red/K04936%09red/K07299%09red/K04560%09red/K15297%09red/K05858%09red
Cell adhesion molecules (CAMs)	KEGG PATHWAY	ko04514	14	37	0.161299	1	K07378:gene-SPHA_73994:3.7868962827|K07378:gene-SPHA_81001:8.49330840106|K05719:gene-SPHA_68471:3.33357419197|K05719:gene-SPHA_54376:2.73140502031|K06756:gene-SPHA_59876:3.61148606782|K06756:gene-SPHA_80911:2.94452535315|K06756:new_gene1021:2.311536572|K06756:gene-SPHA_79064:2.493012262|K06766:gene-SPHA_12700:2.28842155952|K06766:gene-SPHA_12704:2.59814803669|K06760:gene-SPHA_24588:5.23968166567|…	http://www.genome.jp/kegg-bin/show_pathway?ko04514/K07378%09red/K05719%09red/K06756%09red/K06766%09red/K06760%09red/K06483%09red/K06585%09red/K07380%09red
VEGF signaling pathway	KEGG PATHWAY	ko04370	11	28	0.17402	1	K02677:gene-SPHA_11711:1.85621085071|K02677:gene-SPHA_11712:4.40121400863|K02677:gene-SPHA_11714:2.79695905524|K04348:gene-SPHA_46393:3.57831618959|K04348:gene-SPHA_46383:2.04474376686|K05704:gene-SPHA_11594:3.97147184417|K00922:gene-SPHA_36623:1.20809831478|K00922:gene-SPHA_61866:1.62120308725|K04393:gene-SPHA_64679:2.55910254501|K06268:gene-SPHA_20785:1.99050154311|K02649:gene-SPHA_8477:1.81357…	http://www.genome.jp/kegg-bin/show_pathway?ko04370/K02677%09red/K04348%09red/K05704%09red/K00922%09red/K04393%09red/K06268%09red/K02649%09red
Fc gamma R-mediated phagocytosis	KEGG PATHWAY	ko04666	15	41	0.175429	1	K05730:gene-SPHA_42975:2.71982308304|K04409:gene-SPHA_19081:1.03249404751|K02677:gene-SPHA_11711:1.85621085071|K02677:gene-SPHA_11712:4.40121400863|K02677:gene-SPHA_11714:2.79695905524|K12562:gene-SPHA_33059:2.60933584853|K00922:gene-SPHA_36623:1.20809831478|K00922:gene-SPHA_61866:1.62120308725|K04393:gene-SPHA_64679:2.55910254501|K15909:gene-SPHA_42090:1.2029659178|K15909:gene-SPHA_42089:3.87105…	http://www.genome.jp/kegg-bin/show_pathway?ko04666/K05730%09red/K04409%09red/K02677%09red/K12562%09red/K00922%09red/K04393%09red/K15909%09red/K12488%09red/K05754%09red/K02649%09red/K06068%09red
Small cell lung cancer	KEGG PATHWAY	ko05222	17	48	0.182751	1	K05719:gene-SPHA_68471:3.33357419197|K05719:gene-SPHA_54376:2.73140502031|K16060:gene-SPHA_31188:2.62513491149|K01110:gene-SPHA_7677:3.20697659242|K03875:gene-SPHA_65037:3.25486102368|K06618:gene-SPHA_65317:2.00585920089|K00922:gene-SPHA_36623:1.20809831478|K00922:gene-SPHA_61866:1.62120308725|K08528:gene-SPHA_27407:4.17301144205|K02649:gene-SPHA_8477:1.81357441051|K03173:gene-SPHA_70444:3.388256…	http://www.genome.jp/kegg-bin/show_pathway?ko05222/K05719%09red/K16060%09red/K01110%09red/K03875%09red/K06618%09red/K00922%09red/K08528%09red/K02649%09red/K03173%09red/K02219%09red/K08526%09red/K06626%09red/K06620%09red/K03174%09red/K03175%09red
Melanoma	KEGG PATHWAY	ko05218	8	19	0.185173	1	K18496:gene-SPHA_46315:1.45204828534|K01110:gene-SPHA_7677:3.20697659242|K09455:gene-SPHA_79093:2.41894486782|K06618:gene-SPHA_65317:2.00585920089|K00922:gene-SPHA_36623:1.20809831478|K00922:gene-SPHA_61866:1.62120308725|K06620:gene-SPHA_81330:3.4212894436|K02649:gene-SPHA_8477:1.81357441051	http://www.genome.jp/kegg-bin/show_pathway?ko05218/K18496%09red/K01110%09red/K09455%09red/K06618%09red/K00922%09red/K06620%09red/K02649%09red
Aldosterone-regulated sodium reabsorption	KEGG PATHWAY	ko04960	8	19	0.185173	1	K02677:gene-SPHA_11711:1.85621085071|K02677:gene-SPHA_11712:4.40121400863|K02677:gene-SPHA_11714:2.79695905524|K00922:gene-SPHA_36623:1.20809831478|K00922:gene-SPHA_61866:1.62120308725|K01540:new_gene3562:2.05590928855|K02649:gene-SPHA_8477:1.81357441051|K04527:new_gene2439:1.7791481537	http://www.genome.jp/kegg-bin/show_pathway?ko04960/K02677%09red/K00922%09red/K01540%09red/K02649%09red/K04527%09red
Influenza A	KEGG PATHWAY	ko05164	22	66	0.202104	1	K16196:gene-SPHA_42084:3.77678917616|K16194:gene-SPHA_59066:4.44966877528|K16194:gene-SPHA_58989:7.91539159779|K04432:gene-SPHA_35598:2.6262268426|K04431:gene-SPHA_36869:2.76558304827|K02677:gene-SPHA_11711:1.85621085071|K02677:gene-SPHA_11712:4.40121400863|K02677:gene-SPHA_11714:2.79695905524|K04733:gene-SPHA_33383:2.82426773086|K05692:gene-SPHA_32042:3.093530855|K15043:gene-SPHA_78455:2.4904027…	http://www.genome.jp/kegg-bin/show_pathway?ko05164/K16196%09red/K16194%09red/K04432%09red/K04431%09red/K02677%09red/K04733%09red/K05692%09red/K15043%09red/K00922%09red/K03283%09red/K04450%09red/K02649%09red/K14404%09red/K14290%09red/K14754%09red/K12968%09red
Glycosaminoglycan degradation	KEGG PATHWAY	ko00531	8	20	0.214804	1	K07964:gene-SPHA_56492:4.26268317719|K01195:gene-SPHA_63593:1.2270552793|K12373:gene-SPHA_66394:1.09613544943|K12373:gene-SPHA_73097:2.68462660316|K01132:gene-SPHA_10704:1.71341646083|K01132:gene-SPHA_10703:1.47000320944|K01205:gene-SPHA_15883:2.78551103594|K01205:gene-SPHA_58394:2.46189189352	http://www.genome.jp/kegg-bin/show_pathway?ko00531/K07964%09red/K01195%09red/K12373%09red/K01132%09red/K01205%09red
Carbohydrate digestion and absorption	KEGG PATHWAY	ko04973	7	17	0.220238	1	K01540:new_gene3562:2.05590928855|K00922:gene-SPHA_36623:1.20809831478|K00922:gene-SPHA_61866:1.62120308725|K08171:new_gene2010:6.347820905|K02649:gene-SPHA_8477:1.81357441051|K04851:gene-SPHA_73127:2.70883794666|K04851:gene-SPHA_73129:2.58738003028	http://www.genome.jp/kegg-bin/show_pathway?ko04973/K01540%09red/K00922%09red/K08171%09red/K02649%09red/K04851%09red
Other types of O-glycan biosynthesis	KEGG PATHWAY	ko00514	7	17	0.220238	1	K03691:gene-SPHA_73737:1.75336925647|K18134:gene-SPHA_5651:3.88671047051|K13675:gene-SPHA_79830:1.02944351938|K13676:gene-SPHA_17048:2.37691749478|K13667:gene-SPHA_50003:1.34476038776|K11703:gene-SPHA_49469:3.1049069746|K09666:gene-SPHA_28015:2.17144060543	http://www.genome.jp/kegg-bin/show_pathway?ko00514/K03691%09red/K18134%09red/K13675%09red/K13676%09red/K13667%09red/K11703%09red/K09666%09red
Apoptosis - fly	KEGG PATHWAY	ko04214	14	40	0.222735	1	K04728:gene-SPHA_38902:2.85887209217|K20015:new_gene3483:3.19054417897|K10586:gene-SPHA_36783:1.98368340313|K08669:gene-SPHA_66820:1.51810303133|K04431:gene-SPHA_36869:2.76558304827|K10798:gene-SPHA_49286:1.13545991495|K10798:gene-SPHA_32361:2.05605186465|K06640:gene-SPHA_13203:2.14278202376|K16686:gene-SPHA_68723:6.7590763195|K14034:gene-SPHA_70861:3.55333571488|K03175:gene-SPHA_35487:1.81890828…	http://www.genome.jp/kegg-bin/show_pathway?ko04214/K04728%09red/K20015%09red/K10586%09red/K08669%09red/K04431%09red/K10798%09red/K06640%09red/K16686%09red/K14034%09red/K03175%09red/K10149%09red/K04398%09red
MAPK signaling pathway	KEGG PATHWAY	ko04010	39	127	0.22633	1	K04437:gene-SPHA_17171:3.51193171078|K04434:gene-SPHA_5315:2.94139146938|K04432:gene-SPHA_35598:2.6262268426|K04416:gene-SPHA_34184:4.98762459042|K04431:gene-SPHA_36869:2.76558304827|K02677:gene-SPHA_11711:1.85621085071|K02677:gene-SPHA_11712:4.40121400863|K02677:gene-SPHA_11714:2.79695905524|K04393:gene-SPHA_64679:2.55910254501|K04860:gene-SPHA_77769:3.07398612349|K04849:gene-SPHA_60015:4.291516…	http://www.genome.jp/kegg-bin/show_pathway?ko04010/K04437%09red/K04434%09red/K04432%09red/K04416%09red/K04431%09red/K02677%09red/K04393%09red/K04860%09red/K04849%09red/K04378%09red/K05093%09red/K04442%09red/K04373%09red/K04463%09red/K04468%09red/K04409%09red/K18496%09red/K04405%09red/K04428%09red/K12362%09red/K03173%09red/K07831%09red/K03175%09red/K04851%09red/K04854%09red/K04674%09red/K04348%09r…
Non-small cell lung cancer	KEGG PATHWAY	ko05223	10	27	0.229858	1	K02677:gene-SPHA_11711:1.85621085071|K02677:gene-SPHA_11712:4.40121400863|K02677:gene-SPHA_11714:2.79695905524|K06618:gene-SPHA_65317:2.00585920089|K00922:gene-SPHA_36623:1.20809831478|K00922:gene-SPHA_61866:1.62120308725|K08528:gene-SPHA_27407:4.17301144205|K08526:gene-SPHA_55116:1.27319431|K06620:gene-SPHA_81330:3.4212894436|K02649:gene-SPHA_8477:1.81357441051	http://www.genome.jp/kegg-bin/show_pathway?ko05223/K02677%09red/K06618%09red/K00922%09red/K08528%09red/K08526%09red/K06620%09red/K02649%09red
Fc epsilon RI signaling pathway	KEGG PATHWAY	ko04664	10	27	0.229858	1	K05730:gene-SPHA_42975:2.71982308304|K04432:gene-SPHA_35598:2.6262268426|K04431:gene-SPHA_36869:2.76558304827|K05703:gene-SPHA_9734:3.00848332568|K02677:gene-SPHA_11711:1.85621085071|K02677:gene-SPHA_11712:4.40121400863|K02677:gene-SPHA_11714:2.79695905524|K00922:gene-SPHA_36623:1.20809831478|K00922:gene-SPHA_61866:1.62120308725|K02649:gene-SPHA_8477:1.81357441051	http://www.genome.jp/kegg-bin/show_pathway?ko04664/K05730%09red/K04432%09red/K04431%09red/K05703%09red/K02677%09red/K00922%09red/K02649%09red
Type II diabetes mellitus	KEGG PATHWAY	ko04930	9	24	0.23781	1	K04851:gene-SPHA_73127:2.70883794666|K04851:gene-SPHA_73129:2.58738003028|K04854:gene-SPHA_59094:3.60479900845|K04849:gene-SPHA_60015:4.29151632824|K04527:new_gene2439:1.7791481537|K00922:gene-SPHA_36623:1.20809831478|K00922:gene-SPHA_61866:1.62120308725|K02649:gene-SPHA_8477:1.81357441051|K06068:gene-SPHA_51291:4.94910636831	http://www.genome.jp/kegg-bin/show_pathway?ko04930/K04851%09red/K04854%09red/K04849%09red/K04527%09red/K00922%09red/K02649%09red/K06068%09red
Axon guidance	KEGG PATHWAY	ko04360	25	79	0.244989	1	K07526:gene-SPHA_61124:4.33782685882|K05719:gene-SPHA_68471:3.33357419197|K05719:gene-SPHA_54376:2.73140502031|K04409:gene-SPHA_19081:1.03249404751|K05703:gene-SPHA_9734:3.00848332568|K02677:gene-SPHA_11711:1.85621085071|K02677:gene-SPHA_11712:4.40121400863|K02677:gene-SPHA_11714:2.79695905524|K04348:gene-SPHA_46393:3.57831618959|K04348:gene-SPHA_46383:2.04474376686|K05704:gene-SPHA_11594:3.97147…	http://www.genome.jp/kegg-bin/show_pathway?ko04360/K07526%09red/K05719%09red/K04409%09red/K05703%09red/K02677%09red/K04348%09red/K05704%09red/K06820%09red/K06619%09red/K00922%09red/K05766%09red/K04393%09red/K05110%09red/K02090%09red/K13578%09red/K00444%09red/K06225%09red/K06268%09red/K02649%09red/K06226%09red
RNA transport	KEGG PATHWAY	ko03013	38	125	0.246159	1	K14303:gene-SPHA_73012:2.32622766549|K14302:gene-SPHA_17524:2.1827135301|K14309:gene-SPHA_446:1.86246986335|K14309:gene-SPHA_457:2.48330578182|K14322:gene-SPHA_67647:3.42940391402|K12881:gene-SPHA_30537:1.33510200482|K13129:gene-SPHA_16852:1.45401783531|K07936:gene-SPHA_76316:1.12139206914|K03537:gene-SPHA_7527:1.06538595357|K14288:gene-SPHA_66435:4.06697576846|K14289:new_gene1784:1.81926885905|K…	http://www.genome.jp/kegg-bin/show_pathway?ko03013/K14303%09red/K14302%09red/K14309%09red/K14322%09red/K12881%09red/K13129%09red/K07936%09red/K03537%09red/K14288%09red/K14289%09red/K14530%09red/K12172%09red/K01164%09red/K14312%09red/K14310%09red/K14311%09red/K14317%09red/K14314%09red/K14315%09red/K14318%09red/K13151%09red/K13134%09red/K13133%09red/K13132%09red/K13131%09red/K15516%09red/K05749%09r…
RNA degradation	KEGG PATHWAY	ko03018	20	62	0.252715	1	K03679:gene-SPHA_63415:1.32580745227|K03678:gene-SPHA_44438:1.08406801344|K12585:gene-SPHA_12292:1.26706119831|K12613:gene-SPHA_42455:2.15852207767|K00962:new_gene2787:1.73055257068|K12605:gene-SPHA_48957:2.97931919876|K12587:gene-SPHA_197:1.19265831179|K12615:gene-SPHA_50623:2.84030926737|K12614:gene-SPHA_29662:3.27728042762|K16855:gene-SPHA_208:2.7097190814|K12586:gene-SPHA_41457:2.09031041146|…	http://www.genome.jp/kegg-bin/show_pathway?ko03018/K03679%09red/K03678%09red/K12585%09red/K12613%09red/K00962%09red/K12605%09red/K12587%09red/K12615%09red/K12614%09red/K16855%09red/K12586%09red/K12581%09red/K13126%09red/K12590%09red/K12627%09red/K03514%09red/K04077%09red/K12606%09red/K12617%09red/K12603%09red
Toll-like receptor signaling pathway	KEGG PATHWAY	ko04620	10	28	0.257669	1	K04432:gene-SPHA_35598:2.6262268426|K04431:gene-SPHA_36869:2.76558304827|K04733:gene-SPHA_33383:2.82426773086|K00922:gene-SPHA_36623:1.20809831478|K00922:gene-SPHA_61866:1.62120308725|K03174:gene-SPHA_41342:2.46209269206|K03175:gene-SPHA_35487:1.81890828478|K02649:gene-SPHA_8477:1.81357441051|K04398:gene-SPHA_3047:3.67013250428|K04398:new_gene2400:1.28172457656	http://www.genome.jp/kegg-bin/show_pathway?ko04620/K04432%09red/K04431%09red/K04733%09red/K00922%09red/K03174%09red/K03175%09red/K02649%09red/K04398%09red
Oocyte meiosis	KEGG PATHWAY	ko04114	27	87	0.2608	1	K11481:gene-SPHA_5168:2.99698096811|K02365:gene-SPHA_18885:3.66708451211|K04373:gene-SPHA_976:1.94266028163|K13728:gene-SPHA_60409:4.16942715022|K08836:gene-SPHA_64548:3.43112756916|K04348:gene-SPHA_46393:3.57831618959|K04348:gene-SPHA_46383:2.04474376686|K04958:gene-SPHA_80636:2.35159996227|K04958:new_gene1119:1.08557951112|K06268:gene-SPHA_20785:1.99050154311|K03353:gene-SPHA_11421:1.5595720004…	http://www.genome.jp/kegg-bin/show_pathway?ko04114/K11481%09red/K02365%09red/K04373%09red/K13728%09red/K08836%09red/K04348%09red/K04958%09red/K06268%09red/K03353%09red/K03349%09red/K06636%09red/K03357%09red/K03362%09red/K03363%09red/K02602%09red/K10292%09red/K06626%09red/K11584%09red/K04367%09red/K06631%09red
MAPK signaling pathway - fly	KEGG PATHWAY	ko04013	23	73	0.262228	1	K04432:gene-SPHA_35598:2.6262268426|K12378:gene-SPHA_28030:4.03433523695|K04431:gene-SPHA_36869:2.76558304827|K18529:gene-SPHA_19797:4.54305226543|K08892:gene-SPHA_78907:5.08576177298|K13411:gene-SPHA_70266:6.9087571379|K20210:gene-SPHA_49642:2.59631303036|K04662:gene-SPHA_72395:3.10268083554|K20235:gene-SPHA_21071:2.47550585607|K13578:gene-SPHA_23532:2.96094583893|K12380:gene-SPHA_80427:3.480881…	http://www.genome.jp/kegg-bin/show_pathway?ko04013/K04432%09red/K12378%09red/K04431%09red/K18529%09red/K08892%09red/K13411%09red/K20210%09red/K04662%09red/K20235%09red/K13578%09red/K12380%09red/K17512%09red/K17536%09red/K08840%09red/K04428%09red/K03175%09red/K09260%09red/K20226%09red/K20223%09red/K05704%09red/K04450%09red/K14290%09red/K06279%09red
Apoptosis - multiple species	KEGG PATHWAY	ko04215	6	15	0.263314	1	K10586:gene-SPHA_36783:1.98368340313|K08731:gene-SPHA_21663:2.1719681959|K08669:gene-SPHA_66820:1.51810303133|K16060:gene-SPHA_31188:2.62513491149|K04398:gene-SPHA_3047:3.67013250428|K04398:new_gene2400:1.28172457656	http://www.genome.jp/kegg-bin/show_pathway?ko04215/K10586%09red/K08731%09red/K08669%09red/K16060%09red/K04398%09red
Cytokine-cytokine receptor interaction	KEGG PATHWAY	ko04060	6	15	0.263314	1	K05155:gene-SPHA_46296:5.4873361483|K04674:gene-SPHA_57974:1.57836339844|K04662:gene-SPHA_72395:3.10268083554|K13578:gene-SPHA_23532:2.96094583893|K05096:gene-SPHA_11973:1.72552177224|K04675:gene-SPHA_11346:1.59514028168	http://www.genome.jp/kegg-bin/show_pathway?ko04060/K05155%09red/K04674%09red/K04662%09red/K13578%09red/K05096%09red/K04675%09red
FoxO signaling pathway	KEGG PATHWAY	ko04068	18	56	0.27164	1	K04468:gene-SPHA_54469:2.64117897258|K04728:gene-SPHA_38902:2.85887209217|K16332:gene-SPHA_35084:3.41779521591|K04500:gene-SPHA_18904:4.42570172465|K05868:gene-SPHA_3851:3.3876355452|K05868:gene-SPHA_37830:2.82344156853|K04527:new_gene2439:1.7791481537|K07200:gene-SPHA_13384:1.5442317701|K01110:gene-SPHA_7677:3.20697659242|K03875:gene-SPHA_65037:3.25486102368|K10151:new_gene1171:2.42403849015|K04…	http://www.genome.jp/kegg-bin/show_pathway?ko04068/K04468%09red/K04728%09red/K16332%09red/K04500%09red/K05868%09red/K04527%09red/K07200%09red/K01110%09red/K03875%09red/K10151%09red/K04674%09red/K00922%09red/K07198%09red/K02649%09red/K06631%09red
Folate biosynthesis	KEGG PATHWAY	ko00790	5	12	0.271919	1	K00287:gene-SPHA_12064:3.02968970647|K00287:gene-SPHA_12117:3.23733271812|K03639:gene-SPHA_67599:5.59874225503|K01077:gene-SPHA_46662:2.96445669029|K01077:gene-SPHA_46687:4.19188446495	http://www.genome.jp/kegg-bin/show_pathway?ko00790/K00287%09red/K03639%09red/K01077%09red
Circadian rhythm	KEGG PATHWAY	ko04710	5	12	0.271919	1	K07200:gene-SPHA_13384:1.5442317701|K03362:gene-SPHA_50486:2.87218341032|K07198:gene-SPHA_52381:3.22702295616|K02295:gene-SPHA_18484:1.25140103258|K02223:gene-SPHA_38720:3.06485612641	http://www.genome.jp/kegg-bin/show_pathway?ko04710/K07200%09red/K03362%09red/K07198%09red/K02295%09red/K02223%09red
Selenocompound metabolism	KEGG PATHWAY	ko00450	5	12	0.271919	1	K10837:gene-SPHA_43841:1.41024504652|K13811:gene-SPHA_57099:2.67299625424|K00384:gene-SPHA_5871:2.0381818642|K00384:gene-SPHA_45495:3.60555047968|K00548:gene-SPHA_41448:3.91869379192	http://www.genome.jp/kegg-bin/show_pathway?ko00450/K10837%09red/K13811%09red/K00384%09red/K00548%09red
Osteoclast differentiation	KEGG PATHWAY	ko04380	13	39	0.27908	1	K05869:gene-SPHA_47675:1.54112219833|K04674:gene-SPHA_57974:1.57836339844|K04431:gene-SPHA_36869:2.76558304827|K04348:gene-SPHA_46393:3.57831618959|K04348:gene-SPHA_46383:2.04474376686|K09455:gene-SPHA_79093:2.41894486782|K05703:gene-SPHA_9734:3.00848332568|K00922:gene-SPHA_36623:1.20809831478|K00922:gene-SPHA_61866:1.62120308725|K03173:gene-SPHA_70444:3.38825644077|K06268:gene-SPHA_20785:1.99050…	http://www.genome.jp/kegg-bin/show_pathway?ko04380/K05869%09red/K04674%09red/K04431%09red/K04348%09red/K09455%09red/K05703%09red/K00922%09red/K03173%09red/K06268%09red/K02649%09red/K03175%09red
Circadian rhythm - fly	KEGG PATHWAY	ko04711	3	6	0.285031	1	K02223:gene-SPHA_38720:3.06485612641|K12074:gene-SPHA_46165:4.50108197133|K12114:gene-SPHA_67046:2.3901168298	http://www.genome.jp/kegg-bin/show_pathway?ko04711/K02223%09red/K12074%09red/K12114%09red
Thyroid hormone signaling pathway	KEGG PATHWAY	ko04919	25	82	0.296321	1	K11255:gene-SPHA_41519:1.04502260797|K07207:gene-SPHA_4079:3.94542325102|K07299:gene-SPHA_50478:1.29385631135|K07299:gene-SPHA_44715:2.84964579321|K17902:gene-SPHA_31205:1.3871985842|K17902:gene-SPHA_31207:2.4080669301|K02677:gene-SPHA_11711:1.85621085071|K02677:gene-SPHA_11712:4.40121400863|K02677:gene-SPHA_11714:2.79695905524|K05692:gene-SPHA_32042:3.093530855|K15159:gene-SPHA_18019:1.198461178…	http://www.genome.jp/kegg-bin/show_pathway?ko04919/K11255%09red/K07207%09red/K07299%09red/K17902%09red/K02677%09red/K05692%09red/K15159%09red/K02599%09red/K05704%09red/K01540%09red/K00922%09red/K05860%09red/K15164%09red/K08526%09red/K15143%09red/K02649%09red/K05858%09red
EGFR tyrosine kinase inhibitor resistance	KEGG PATHWAY	ko01521	11	33	0.302844	1	K05456:gene-SPHA_51441:5.60305296917|K05093:gene-SPHA_16220:3.25812690863|K02677:gene-SPHA_11711:1.85621085071|K02677:gene-SPHA_11712:4.40121400863|K02677:gene-SPHA_11714:2.79695905524|K01110:gene-SPHA_7677:3.20697659242|K05704:gene-SPHA_11594:3.97147184417|K00922:gene-SPHA_36623:1.20809831478|K00922:gene-SPHA_61866:1.62120308725|K02649:gene-SPHA_8477:1.81357441051|K06279:gene-SPHA_25989:2.894863…	http://www.genome.jp/kegg-bin/show_pathway?ko01521/K05456%09red/K05093%09red/K02677%09red/K01110%09red/K05704%09red/K00922%09red/K02649%09red/K06279%09red
Pancreatic cancer	KEGG PATHWAY	ko05212	11	33	0.302844	1	K04482:gene-SPHA_10512:2.48714501276|K04500:gene-SPHA_18904:4.42570172465|K04674:gene-SPHA_57974:1.57836339844|K08775:gene-SPHA_77927:1.14043425312|K06618:gene-SPHA_65317:2.00585920089|K00922:gene-SPHA_36623:1.20809831478|K00922:gene-SPHA_61866:1.62120308725|K04393:gene-SPHA_64679:2.55910254501|K06620:gene-SPHA_81330:3.4212894436|K02649:gene-SPHA_8477:1.81357441051|K07834:gene-SPHA_19048:1.174195…	http://www.genome.jp/kegg-bin/show_pathway?ko05212/K04482%09red/K04500%09red/K04674%09red/K08775%09red/K06618%09red/K00922%09red/K04393%09red/K06620%09red/K02649%09red/K07834%09red
Sphingolipid metabolism	KEGG PATHWAY	ko00600	13	40	0.304382	1	K12350:gene-SPHA_77917:3.37229560309|K12350:new_gene2853:3.14579264437|K12350:gene-SPHA_77891:3.89752430931|K17108:gene-SPHA_68416:2.41801424141|K12353:gene-SPHA_38919:1.43512186707|K12354:new_gene2797:3.28766773815|K00720:gene-SPHA_25823:2.32715790859|K04628:new_gene521:1.24779505515|K04710:gene-SPHA_68468:1.23699845832|K00654:gene-SPHA_52540:1.09841904008|K04715:new_gene823:2.06761086674|K04708…	http://www.genome.jp/kegg-bin/show_pathway?ko00600/K12350%09red/K17108%09red/K12353%09red/K12354%09red/K00720%09red/K04628%09red/K04710%09red/K00654%09red/K04715%09red/K04708%09red/K12352%09red
NOD-like receptor signaling pathway	KEGG PATHWAY	ko04621	8	23	0.312384	1	K03175:gene-SPHA_35487:1.81890828478|K04398:gene-SPHA_3047:3.67013250428|K04398:new_gene2400:1.28172457656|K12796:gene-SPHA_42009:6.30422612861|K12796:gene-SPHA_42011:7.39239333295|K12796:gene-SPHA_42010:3.84075294291|K16060:gene-SPHA_31188:2.62513491149|K04079:gene-SPHA_8777:2.48346598463	http://www.genome.jp/kegg-bin/show_pathway?ko04621/K03175%09red/K04398%09red/K12796%09red/K16060%09red/K04079%09red
Systemic lupus erythematosus	KEGG PATHWAY	ko05322	10	30	0.316193	1	K11254:new_gene2731:3.3995290885|K11251:gene-SPHA_24704:10.1436946818|K11251:new_gene3162:2.39742913798|K11251:new_gene765:1.7884278398|K11252:new_gene2361:1.54398590036|K11252:new_gene964:2.79318857455|K11252:new_gene31:1.65227394185|K11252:new_gene125:3.1017449583|K11252:new_gene2521:3.04815977844|K11253:new_gene2597:3.05171773143	http://www.genome.jp/kegg-bin/show_pathway?ko05322/K11254%09red/K11251%09red/K11252%09red/K11253%09red
Glycerolipid metabolism	KEGG PATHWAY	ko00561	12	37	0.317309	1	K19007:gene-SPHA_32242:2.14660772007|K01054:gene-SPHA_46340:3.50702009269|K00128:gene-SPHA_10394:1.76024141195|K00128:new_gene2146:1.33829666819|K00629:gene-SPHA_50474:1.5377899543|K00901:gene-SPHA_52420:3.66533454867|K00901:new_gene1983:2.05170847913|K00901:gene-SPHA_58150:5.2979813209|K00901:gene-SPHA_15310:3.28382156801|K00901:gene-SPHA_10643:2.65364239877|K13513:new_gene37:2.17129875955|K1681…	http://www.genome.jp/kegg-bin/show_pathway?ko00561/K19007%09red/K01054%09red/K00128%09red/K00629%09red/K00901%09red/K13513%09red/K16816%09red
Pathways in cancer	KEGG PATHWAY	ko05200	56	196	0.319936	1	K09292:gene-SPHA_34799:2.16346410243|K02677:gene-SPHA_11711:1.85621085071|K02677:gene-SPHA_11712:4.40121400863|K02677:gene-SPHA_11714:2.79695905524|K01110:gene-SPHA_7677:3.20697659242|K08734:gene-SPHA_41175:4.02497120491|K04393:gene-SPHA_64679:2.55910254501|K02219:gene-SPHA_26072:1.75858779253|K08526:gene-SPHA_55116:1.27319431|K10053:gene-SPHA_55328:3.12969783367|K04398:gene-SPHA_3047:3.670132504…	http://www.genome.jp/kegg-bin/show_pathway?ko05200/K09292%09red/K02677%09red/K01110%09red/K08734%09red/K04393%09red/K02219%09red/K08526%09red/K10053%09red/K04398%09red/K08735%09red/K06618%09red/K08737%09red/K08736%09red/K08731%09red/K05719%09red/K02353%09red/K05093%09red/K04662%09red/K08775%09red/K06229%09red/K06619%09red/K03175%09red/K07299%09red/K00445%09red/K00444%09red/K06225%09red/K02649%09r…
Sphingolipid signaling pathway	KEGG PATHWAY	ko04071	19	62	0.323257	1	K12350:gene-SPHA_77917:3.37229560309|K12350:new_gene2853:3.14579264437|K12350:gene-SPHA_77891:3.89752430931|K02677:gene-SPHA_11711:1.85621085071|K02677:gene-SPHA_11712:4.40121400863|K02677:gene-SPHA_11714:2.79695905524|K01110:gene-SPHA_7677:3.20697659242|K05703:gene-SPHA_9734:3.00848332568|K00922:gene-SPHA_36623:1.20809831478|K00922:gene-SPHA_61866:1.62120308725|K04710:gene-SPHA_68468:1.236998458…	http://www.genome.jp/kegg-bin/show_pathway?ko04071/K12350%09red/K02677%09red/K01110%09red/K05703%09red/K00922%09red/K04710%09red/K00654%09red/K18953%09red/K03173%09red/K11584%09red/K05665%09red/K02649%09red/K05858%09red
Insulin resistance	KEGG PATHWAY	ko04931	17	55	0.325978	1	K09113:gene-SPHA_30969:1.64767653787|K04527:new_gene2439:1.7791481537|K17902:gene-SPHA_31205:1.3871985842|K17902:gene-SPHA_31207:2.4080669301|K01110:gene-SPHA_7677:3.20697659242|K07189:gene-SPHA_60827:2.88127375998|K07200:gene-SPHA_13384:1.5442317701|K00922:gene-SPHA_36623:1.20809831478|K00922:gene-SPHA_61866:1.62120308725|K07198:gene-SPHA_52381:3.22702295616|K07299:gene-SPHA_50478:1.29385631135|…	http://www.genome.jp/kegg-bin/show_pathway?ko04931/K09113%09red/K04527%09red/K17902%09red/K01110%09red/K07189%09red/K07200%09red/K00922%09red/K07198%09red/K07299%09red/K00693%09red/K04373%09red/K08749%09red/K02649%09red/K06068%09red
mTOR signaling pathway	KEGG PATHWAY	ko04150	27	91	0.328475	1	K20401:gene-SPHA_67945:5.32882667724|K14995:gene-SPHA_71859:3.83640896305|K20403:gene-SPHA_18269:4.54645952592|K20404:gene-SPHA_57128:1.55409580913|K20406:gene-SPHA_4082:4.40189298988|K02677:gene-SPHA_11711:1.85621085071|K02677:gene-SPHA_11712:4.40121400863|K02677:gene-SPHA_11714:2.79695905524|K01110:gene-SPHA_7677:3.20697659242|K03068:gene-SPHA_49626:3.27424418987|K03068:gene-SPHA_4562:2.7077930…	http://www.genome.jp/kegg-bin/show_pathway?ko04150/K20401%09red/K14995%09red/K20403%09red/K20404%09red/K20406%09red/K02677%09red/K01110%09red/K03068%09red/K08269%09red/K07198%09red/K02353%09red/K08266%09red/K04373%09red/K00444%09red/K02649%09red/K20411%09red/K04527%09red/K00922%09red/K00445%09red/K11137%09red/K03875%09red/K07207%09red/K14299%09red
African trypanosomiasis	KEGG PATHWAY	ko05143	4	10	0.332041	1	K02677:gene-SPHA_11711:1.85621085071|K02677:gene-SPHA_11712:4.40121400863|K02677:gene-SPHA_11714:2.79695905524|K05858:gene-SPHA_40209:7.30164040381	http://www.genome.jp/kegg-bin/show_pathway?ko05143/K02677%09red/K05858%09red
Colorectal cancer	KEGG PATHWAY	ko05210	11	35	0.360232	1	K08735:gene-SPHA_37095:2.99854874908|K08734:gene-SPHA_41175:4.02497120491|K08737:new_gene1441:1.16370813311|K08736:gene-SPHA_38201:1.35486233068|K08731:gene-SPHA_21663:2.1719681959|K04500:gene-SPHA_18904:4.42570172465|K04674:gene-SPHA_57974:1.57836339844|K02085:new_gene2036:1.62943016236|K00922:gene-SPHA_36623:1.20809831478|K00922:gene-SPHA_61866:1.62120308725|K02649:gene-SPHA_8477:1.81357441051	http://www.genome.jp/kegg-bin/show_pathway?ko05210/K08735%09red/K08734%09red/K08737%09red/K08736%09red/K08731%09red/K04500%09red/K04674%09red/K02085%09red/K00922%09red/K02649%09red
Glycosaminoglycan biosynthesis - heparan sulfate / heparin	KEGG PATHWAY	ko00534	7	21	0.364723	1	K02370:gene-SPHA_80622:1.41694461154|K01793:gene-SPHA_75773:3.00474513956|K02577:gene-SPHA_76945:1.13910158307|K00771:gene-SPHA_40428:5.95441819537|K00771:gene-SPHA_40429:5.08753499477|K08103:new_gene2350:1.21513140007|K02514:new_gene399:3.28809057632	http://www.genome.jp/kegg-bin/show_pathway?ko00534/K02370%09red/K01793%09red/K02577%09red/K00771%09red/K08103%09red/K02514%09red
Insulin signaling pathway	KEGG PATHWAY	ko04910	25	86	0.369575	1	K04739:gene-SPHA_52056:4.54519586062|K04739:gene-SPHA_44182:2.71799710888|K00665:new_gene697:1.41581430054|K00871:gene-SPHA_72875:1.73154800649|K04527:new_gene2439:1.7791481537|K07200:gene-SPHA_13384:1.5442317701|K15909:gene-SPHA_42090:1.2029659178|K15909:gene-SPHA_42089:3.87105091408|K07207:gene-SPHA_4079:3.94542325102|K07189:gene-SPHA_60827:2.88127375998|K02649:gene-SPHA_8477:1.81357441051|K062…	http://www.genome.jp/kegg-bin/show_pathway?ko04910/K04739%09red/K00665%09red/K00871%09red/K04527%09red/K07200%09red/K15909%09red/K07207%09red/K07189%09red/K02649%09red/K06277%09red/K00922%09red/K07188%09red/K07198%09red/K07192%09red/K00693%09red/K11262%09red/K07190%09red/K06069%09red/K06279%09red
T cell receptor signaling pathway	KEGG PATHWAY	ko04660	12	39	0.372388	1	K05730:gene-SPHA_42975:2.71982308304|K04409:gene-SPHA_19081:1.03249404751|K04431:gene-SPHA_36869:2.76558304827|K05703:gene-SPHA_9734:3.00848332568|K04348:gene-SPHA_46393:3.57831618959|K04348:gene-SPHA_46383:2.04474376686|K12076:gene-SPHA_61348:2.08334564555|K00922:gene-SPHA_36623:1.20809831478|K00922:gene-SPHA_61866:1.62120308725|K04393:gene-SPHA_64679:2.55910254501|K06268:gene-SPHA_20785:1.99050…	http://www.genome.jp/kegg-bin/show_pathway?ko04660/K05730%09red/K04409%09red/K04431%09red/K05703%09red/K04348%09red/K12076%09red/K00922%09red/K04393%09red/K06268%09red/K02649%09red
ABC transporters	KEGG PATHWAY	ko02010	10	32	0.377239	1	K05673:gene-SPHA_43588:4.50554516957|K05678:gene-SPHA_47708:1.53448930796|K05668:gene-SPHA_15119:4.66992640729|K05658:gene-SPHA_54398:2.92827494678|K05658:gene-SPHA_54390:6.15898430582|K05661:gene-SPHA_72791:5.76466703119|K05662:gene-SPHA_24908:1.98111216487|K05665:gene-SPHA_8402:3.58413826904|K05665:gene-SPHA_23351:4.09188118073|K05641:gene-SPHA_43601:4.7089644906	http://www.genome.jp/kegg-bin/show_pathway?ko02010/K05673%09red/K05678%09red/K05668%09red/K05658%09red/K05661%09red/K05662%09red/K05665%09red/K05641%09red
Fatty acid biosynthesis	KEGG PATHWAY	ko00061	4	11	0.384683	1	K00645:gene-SPHA_19640:1.89207926724|K00665:new_gene697:1.41581430054|K11262:new_gene2826:3.65359396517|K11262:gene-SPHA_53983:3.43815522852	http://www.genome.jp/kegg-bin/show_pathway?ko00061/K00645%09red/K00665%09red/K11262%09red
Mucin type O-Glycan biosynthesis	KEGG PATHWAY	ko00512	6	18	0.385019	1	K00731:gene-SPHA_13769:2.4751410078|K00710:new_gene2186:1.69733437021|K00710:gene-SPHA_22681:3.94022833366|K00710:gene-SPHA_32624:6.22483222761|K00710:gene-SPHA_38609:1.78416454835|K00710:gene-SPHA_21463:4.33607497515	http://www.genome.jp/kegg-bin/show_pathway?ko00512/K00731%09red/K00710%09red
Rap1 signaling pathway	KEGG PATHWAY	ko04015	32	113	0.39259	1	K04432:gene-SPHA_35598:2.6262268426|K02677:gene-SPHA_11711:1.85621085071|K02677:gene-SPHA_11712:4.40121400863|K02677:gene-SPHA_11714:2.79695905524|K04393:gene-SPHA_64679:2.55910254501|K06069:gene-SPHA_73419:2.25532925504|K06069:gene-SPHA_73413:1.55263292933|K05719:gene-SPHA_68471:3.33357419197|K05719:gene-SPHA_54376:2.73140502031|K06277:gene-SPHA_46392:1.20622116571|K05093:gene-SPHA_16220:3.25812…	http://www.genome.jp/kegg-bin/show_pathway?ko04015/K04432%09red/K02677%09red/K04393%09red/K06069%09red/K05719%09red/K06277%09red/K05093%09red/K04527%09red/K05096%09red/K05860%09red/K07831%09red/K02649%09red/K07834%09red/K18496%09red/K05692%09red/K12362%09red/K00922%09red/K05858%09red/K06070%09red/K05704%09red/K17704%09red/K17705%09red/K17700%09red/K17702%09red/K08018%09red
Thyroid hormone synthesis	KEGG PATHWAY	ko04918	14	47	0.393145	1	K02677:gene-SPHA_11711:1.85621085071|K02677:gene-SPHA_11712:4.40121400863|K02677:gene-SPHA_11714:2.79695905524|K04958:gene-SPHA_80636:2.35159996227|K04958:new_gene1119:1.08557951112|K01540:new_gene3562:2.05590928855|K15173:gene-SPHA_66815:2.05543253635|K04450:gene-SPHA_38765:1.05899365426|K00432:gene-SPHA_19792:2.72471317036|K06233:gene-SPHA_4572:3.51339672792|K06233:gene-SPHA_4564:2.49096848847|…	http://www.genome.jp/kegg-bin/show_pathway?ko04918/K02677%09red/K04958%09red/K01540%09red/K15173%09red/K04450%09red/K00432%09red/K06233%09red/K05858%09red
Hippo signaling pathway -multiple species	KEGG PATHWAY	ko04392	9	29	0.395948	1	K04409:gene-SPHA_19081:1.03249404751|K16686:gene-SPHA_68723:6.7590763195|K16684:gene-SPHA_46684:5.19731621682|K16685:gene-SPHA_13256:4.18328475511|K16669:gene-SPHA_47502:5.25436442699|K16669:new_gene596:3.72619415507|K16669:new_gene2674:4.3443489734|K16507:gene-SPHA_58196:8.67953914382|K16507:gene-SPHA_58187:4.73126616282	http://www.genome.jp/kegg-bin/show_pathway?ko04392/K04409%09red/K16686%09red/K16684%09red/K16685%09red/K16669%09red/K16507%09red
ErbB signaling pathway	KEGG PATHWAY	ko04012	12	40	0.400381	1	K05456:gene-SPHA_51441:5.60305296917|K04409:gene-SPHA_19081:1.03249404751|K04431:gene-SPHA_36869:2.76558304827|K02677:gene-SPHA_11711:1.85621085071|K02677:gene-SPHA_11712:4.40121400863|K02677:gene-SPHA_11714:2.79695905524|K05704:gene-SPHA_11594:3.97147184417|K06619:gene-SPHA_46958:3.52488663215|K00922:gene-SPHA_36623:1.20809831478|K00922:gene-SPHA_61866:1.62120308725|K02649:gene-SPHA_8477:1.81357…	http://www.genome.jp/kegg-bin/show_pathway?ko04012/K05456%09red/K04409%09red/K04431%09red/K02677%09red/K05704%09red/K06619%09red/K00922%09red/K02649%09red/K06279%09red
Ubiquitin mediated proteolysis	KEGG PATHWAY	ko04120	31	110	0.404321	1	K10595:new_gene1440:2.81218193526|K10605:gene-SPHA_19434:3.82543043553|K10605:gene-SPHA_73836:4.67893026374|K04416:gene-SPHA_34184:4.98762459042|K10608:gene-SPHA_20039:6.62551961706|K10599:gene-SPHA_42687:1.20677286471|K04556:gene-SPHA_69695:2.3597009577|K10585:gene-SPHA_9062:1.57604310147|K05633:gene-SPHA_43661:1.12590903564|K03353:gene-SPHA_11421:1.55957200041|K03353:gene-SPHA_11423:1.409932592…	http://www.genome.jp/kegg-bin/show_pathway?ko04120/K10595%09red/K10605%09red/K04416%09red/K10608%09red/K10599%09red/K04556%09red/K10585%09red/K05633%09red/K03353%09red/K04706%09red/K03357%09red/K10581%09red/K10586%09red/K16060%09red/K10144%09red/K10447%09red/K03363%09red/K10260%09red/K03175%09red/K03875%09red/K03349%09red/K03362%09red/K10291%09red/K03364%09red/K10684%09red/K10687%09red
Basal cell carcinoma	KEGG PATHWAY	ko05217	10	33	0.408198	1	K02085:new_gene2036:1.62943016236|K04662:gene-SPHA_72395:3.10268083554|K06230:gene-SPHA_41578:5.0898207439|K06229:gene-SPHA_26204:1.71067696583|K06228:gene-SPHA_44617:2.31704627374|K00445:gene-SPHA_15742:4.26444131769|K00444:gene-SPHA_14602:3.6648556671|K06225:gene-SPHA_18037:4.67612394701|K02353:gene-SPHA_42350:3.75143336249|K06226:gene-SPHA_43691:1.60995475355	http://www.genome.jp/kegg-bin/show_pathway?ko05217/K02085%09red/K04662%09red/K06230%09red/K06229%09red/K06228%09red/K00445%09red/K00444%09red/K06225%09red/K02353%09red/K06226%09red
Signaling pathways regulating pluripotency of stem cells	KEGG PATHWAY	ko04550	19	66	0.409875	1	K13578:gene-SPHA_23532:2.96094583893|K04500:gene-SPHA_18904:4.42570172465|K09370:gene-SPHA_14901:4.76427700279|K05093:gene-SPHA_16220:3.25812690863|K11488:gene-SPHA_46223:4.40173776124|K08031:gene-SPHA_48013:3.78600920857|K14439:gene-SPHA_68784:4.34079796664|K14439:gene-SPHA_68804:4.11873220877|K02085:new_gene2036:1.62943016236|K11138:gene-SPHA_31588:4.24654162085|K00922:gene-SPHA_36623:1.2080983…	http://www.genome.jp/kegg-bin/show_pathway?ko04550/K13578%09red/K04500%09red/K09370%09red/K05093%09red/K11488%09red/K08031%09red/K14439%09red/K02085%09red/K11138%09red/K00922%09red/K11478%09red/K04675%09red/K04662%09red/K00445%09red/K00444%09red/K02353%09red/K02649%09red
Taurine and hypotaurine metabolism	KEGG PATHWAY	ko00430	3	8	0.411563	1	K01580:gene-SPHA_8293:3.80648509036|K18592:gene-SPHA_29834:2.57400348357|K18592:new_gene2256:3.14060037768	http://www.genome.jp/kegg-bin/show_pathway?ko00430/K01580%09red/K18592%09red
Cholinergic synapse	KEGG PATHWAY	ko04725	16	56	0.434569	1	K04851:gene-SPHA_73127:2.70883794666|K04851:gene-SPHA_73129:2.58738003028|K04849:gene-SPHA_60015:4.29151632824|K05869:gene-SPHA_47675:1.54112219833|K05703:gene-SPHA_9734:3.00848332568|K02677:gene-SPHA_11711:1.85621085071|K02677:gene-SPHA_11712:4.40121400863|K02677:gene-SPHA_11714:2.79695905524|K04131:gene-SPHA_14191:5.69662946438|K04958:gene-SPHA_80636:2.35159996227|K04958:new_gene1119:1.08557951…	http://www.genome.jp/kegg-bin/show_pathway?ko04725/K04851%09red/K04849%09red/K05869%09red/K05703%09red/K02677%09red/K04131%09red/K04958%09red/K00922%09red/K00623%09red/K02649%09red/K05858%09red
Glycosphingolipid biosynthesis - lacto and neolacto series	KEGG PATHWAY	ko00601	4	12	0.436758	1	K07819:gene-SPHA_27323:4.4182061978|K07819:new_gene3167:2.79770009956|K07819:new_gene1518:2.7393293569|K07819:new_gene2662:1.34464598782	http://www.genome.jp/kegg-bin/show_pathway?ko00601/K07819%09red
Bladder cancer	KEGG PATHWAY	ko05219	4	12	0.436758	1	K06618:gene-SPHA_65317:2.00585920089|K08803:gene-SPHA_15626:1.22924879555|K06620:gene-SPHA_81330:3.4212894436|K05704:gene-SPHA_11594:3.97147184417	http://www.genome.jp/kegg-bin/show_pathway?ko05219/K06618%09red/K08803%09red/K06620%09red/K05704%09red
NF-kappa B signaling pathway	KEGG PATHWAY	ko04064	7	23	0.440145	1	K04728:gene-SPHA_38902:2.85887209217|K16060:gene-SPHA_31188:2.62513491149|K16072:gene-SPHA_14071:3.60998846495|K04733:gene-SPHA_33383:2.82426773086|K03173:gene-SPHA_70444:3.38825644077|K03174:gene-SPHA_41342:2.46209269206|K03175:gene-SPHA_35487:1.81890828478	http://www.genome.jp/kegg-bin/show_pathway?ko04064/K04728%09red/K16060%09red/K16072%09red/K04733%09red/K03173%09red/K03174%09red/K03175%09red
AMPK signaling pathway	KEGG PATHWAY	ko04152	17	60	0.441493	1	K04527:new_gene2439:1.7791481537|K07200:gene-SPHA_13384:1.5442317701|K00665:new_gene697:1.41581430054|K07207:gene-SPHA_4079:3.94542325102|K00922:gene-SPHA_36623:1.20809831478|K00922:gene-SPHA_61866:1.62120308725|K07188:gene-SPHA_24713:2.90969023551|K07188:gene-SPHA_24720:2.38429078098|K01578:gene-SPHA_76374:1.2970574631|K02649:gene-SPHA_8477:1.81357441051|K00693:gene-SPHA_17049:2.29888962314|K071…	http://www.genome.jp/kegg-bin/show_pathway?ko04152/K04527%09red/K07200%09red/K00665%09red/K07207%09red/K00922%09red/K07188%09red/K01578%09red/K02649%09red/K00693%09red/K07198%09red/K06627%09red/K11262%09red/K11584%09red/K07905%09red
TNF signaling pathway	KEGG PATHWAY	ko04668	14	49	0.444892	1	K07763:gene-SPHA_71212:5.38890350927|K07763:gene-SPHA_71207:2.42128489265|K04432:gene-SPHA_35598:2.6262268426|K16060:gene-SPHA_31188:2.62513491149|K04431:gene-SPHA_36869:2.76558304827|K09258:gene-SPHA_62918:2.42348543523|K00922:gene-SPHA_36623:1.20809831478|K00922:gene-SPHA_61866:1.62120308725|K04450:gene-SPHA_38765:1.05899365426|K02649:gene-SPHA_8477:1.81357441051|K03173:gene-SPHA_70444:3.388256…	http://www.genome.jp/kegg-bin/show_pathway?ko04668/K07763%09red/K04432%09red/K16060%09red/K04431%09red/K09258%09red/K00922%09red/K04450%09red/K02649%09red/K03173%09red/K03174%09red/K04398%09red
Chloroalkane and chloroalkene degradation	KEGG PATHWAY	ko00625	2	5	0.447187	1	K00128:gene-SPHA_10394:1.76024141195|K00128:new_gene2146:1.33829666819	http://www.genome.jp/kegg-bin/show_pathway?ko00625/K00128%09red
Tight junction	KEGG PATHWAY	ko04530	18	64	0.447949	1	K18625:gene-SPHA_39141:4.65420205363|K18625:gene-SPHA_5716:1.48625262464|K18625:gene-SPHA_5714:1.76942074995|K05691:gene-SPHA_77234:2.71161993561|K02677:gene-SPHA_11711:1.85621085071|K02677:gene-SPHA_11712:4.40121400863|K02677:gene-SPHA_11714:2.79695905524|K01110:gene-SPHA_7677:3.20697659242|K06103:gene-SPHA_33028:3.46840215706|K05704:gene-SPHA_11594:3.97147184417|K05692:gene-SPHA_32042:3.0935308…	http://www.genome.jp/kegg-bin/show_pathway?ko04530/K18625%09red/K05691%09red/K02677%09red/K01110%09red/K06103%09red/K05704%09red/K05692%09red/K04393%09red/K06101%09red/K07831%09red/K06091%09red/K06069%09red/K06068%09red
Pyruvate metabolism	KEGG PATHWAY	ko00620	9	31	0.461464	1	K00049:gene-SPHA_13378:1.74807051309|K01958:gene-SPHA_19721:3.21244633308|K00128:gene-SPHA_10394:1.76024141195|K00128:new_gene2146:1.33829666819|K00029:gene-SPHA_34582:1.75304825715|K01895:gene-SPHA_67447:1.4545299678|K11262:new_gene2826:3.65359396517|K11262:gene-SPHA_53983:3.43815522852|K00102:gene-SPHA_59042:3.53827346039	http://www.genome.jp/kegg-bin/show_pathway?ko00620/K00049%09red/K01958%09red/K00128%09red/K00029%09red/K01895%09red/K11262%09red/K00102%09red
Glycerophospholipid metabolism	KEGG PATHWAY	ko00564	17	61	0.464853	1	K08744:gene-SPHA_24786:1.63801594743|K19007:gene-SPHA_32242:2.14660772007|K00649:gene-SPHA_5886:1.73849036099|K08730:gene-SPHA_44027:2.87069458568|K00995:gene-SPHA_71204:3.27811917567|K16343:gene-SPHA_15443:3.75125247381|K00629:gene-SPHA_50474:1.5377899543|K00901:gene-SPHA_52420:3.66533454867|K00901:new_gene1983:2.05170847913|K00901:gene-SPHA_58150:5.2979813209|K00901:gene-SPHA_15310:3.2838215680…	http://www.genome.jp/kegg-bin/show_pathway?ko00564/K08744%09red/K19007%09red/K00649%09red/K08730%09red/K00995%09red/K16343%09red/K00629%09red/K00901%09red/K00623%09red/K13513%09red/K14676%09red/K00111%09red/K13514%09red
RNA polymerase	KEGG PATHWAY	ko03020	6	20	0.466937	1	K03005:gene-SPHA_74308:1.5581455738|K03006:gene-SPHA_4107:3.91416260007|K03021:gene-SPHA_37135:2.23310478493|K03022:gene-SPHA_13963:2.48384952378|K03023:gene-SPHA_80845:2.12783132864|K03002:gene-SPHA_35719:2.47901805212	http://www.genome.jp/kegg-bin/show_pathway?ko03020/K03005%09red/K03006%09red/K03021%09red/K03022%09red/K03023%09red/K03002%09red
Nitrogen metabolism	KEGG PATHWAY	ko00910	3	9	0.472423	1	K18246:gene-SPHA_38887:2.54333290407|K00264:gene-SPHA_19948:2.81784825913|K00264:gene-SPHA_19952:3.59850417141	http://www.genome.jp/kegg-bin/show_pathway?ko00910/K18246%09red/K00264%09red
Hedgehog signaling pathway - fly	KEGG PATHWAY	ko04341	7	24	0.477409	1	K04662:gene-SPHA_72395:3.10268083554|K06229:gene-SPHA_26204:1.71067696583|K06228:gene-SPHA_44617:2.31704627374|K03362:gene-SPHA_50486:2.87218341032|K06225:gene-SPHA_18037:4.67612394701|K09319:gene-SPHA_12844:2.76366856405|K06226:gene-SPHA_43691:1.60995475355	http://www.genome.jp/kegg-bin/show_pathway?ko04341/K04662%09red/K06229%09red/K06228%09red/K03362%09red/K06225%09red/K09319%09red/K06226%09red
Maturity onset diabetes of the young	KEGG PATHWAY	ko04950	4	13	0.487478	1	K06054:gene-SPHA_56406:2.87465329496|K08031:gene-SPHA_48013:3.78600920857|K19521:new_gene3243:4.17339643279|K19521:gene-SPHA_5233:5.7273279377	http://www.genome.jp/kegg-bin/show_pathway?ko04950/K06054%09red/K08031%09red/K19521%09red
Hippo signaling pathway	KEGG PATHWAY	ko04390	22	81	0.490547	1	K00444:gene-SPHA_14602:3.6648556671|K08731:gene-SPHA_21663:2.1719681959|K04500:gene-SPHA_18904:4.42570172465|K12076:gene-SPHA_61348:2.08334564555|K18496:gene-SPHA_46315:1.45204828534|K05691:gene-SPHA_77234:2.71161993561|K04662:gene-SPHA_72395:3.10268083554|K16681:gene-SPHA_37808:4.48203232057|K16686:gene-SPHA_68723:6.7590763195|K16684:gene-SPHA_46684:5.19731621682|K16685:gene-SPHA_13256:4.1832847…	http://www.genome.jp/kegg-bin/show_pathway?ko04390/K00444%09red/K08731%09red/K04500%09red/K12076%09red/K18496%09red/K05691%09red/K04662%09red/K16681%09red/K16686%09red/K16684%09red/K16685%09red/K02085%09red/K04674%09red/K05692%09red/K13578%09red/K03362%09red/K00445%09red/K06091%09red/K02353%09red/K06069%09red/K10151%09red
AGE-RAGE signaling pathway in diabetic complications	KEGG PATHWAY	ko04933	13	47	0.490637	1	K04500:gene-SPHA_18904:4.42570172465|K04674:gene-SPHA_57974:1.57836339844|K02677:gene-SPHA_11711:1.85621085071|K02677:gene-SPHA_11712:4.40121400863|K02677:gene-SPHA_11714:2.79695905524|K05860:gene-SPHA_5133:4.9655980641|K05860:gene-SPHA_5129:8.01510922282|K00922:gene-SPHA_36623:1.20809831478|K00922:gene-SPHA_61866:1.62120308725|K04393:gene-SPHA_64679:2.55910254501|K06068:gene-SPHA_51291:4.9491063…	http://www.genome.jp/kegg-bin/show_pathway?ko04933/K04500%09red/K04674%09red/K02677%09red/K05860%09red/K00922%09red/K04393%09red/K06068%09red/K02649%09red/K05858%09red
Alanine, aspartate and glutamate metabolism	KEGG PATHWAY	ko00250	9	32	0.493797	1	K13524:new_gene1820:1.14629456225|K00264:gene-SPHA_19948:2.81784825913|K00264:gene-SPHA_19952:3.59850417141|K00814:gene-SPHA_24672:1.53316604533|K01580:gene-SPHA_8293:3.80648509036|K00764:gene-SPHA_35519:3.77664783528|K00764:gene-SPHA_35524:4.38230349925|K11540:new_gene2160:1.46010744124|K01939:gene-SPHA_35527:2.57424302838	http://www.genome.jp/kegg-bin/show_pathway?ko00250/K13524%09red/K00264%09red/K00814%09red/K01580%09red/K00764%09red/K11540%09red/K01939%09red
Hippo signaling pathway - fly	KEGG PATHWAY	ko04391	19	70	0.497935	1	K16677:gene-SPHA_60818:1.13627932353|K06091:gene-SPHA_11149:2.34622160616|K16673:gene-SPHA_37555:2.51282881166|K12076:gene-SPHA_61348:2.08334564555|K16680:gene-SPHA_17494:2.76708564582|K16681:gene-SPHA_37808:4.48203232057|K16686:gene-SPHA_68723:6.7590763195|K16684:gene-SPHA_46684:5.19731621682|K16685:gene-SPHA_13256:4.18328475511|K16669:gene-SPHA_47502:5.25436442699|K16669:new_gene596:3.726194155…	http://www.genome.jp/kegg-bin/show_pathway?ko04391/K16677%09red/K06091%09red/K16673%09red/K12076%09red/K16680%09red/K16681%09red/K16686%09red/K16684%09red/K16685%09red/K16669%09red/K05692%09red/K06069%09red/K06626%09red/K10149%09red/K16507%09red
Phospholipase D signaling pathway	KEGG PATHWAY	ko04072	20	74	0.502444	1	K19007:gene-SPHA_32242:2.14660772007|K07834:gene-SPHA_19048:1.17419538055|K04527:new_gene2439:1.7791481537|K05703:gene-SPHA_9734:3.00848332568|K02677:gene-SPHA_11711:1.85621085071|K02677:gene-SPHA_11712:4.40121400863|K02677:gene-SPHA_11714:2.79695905524|K07207:gene-SPHA_4079:3.94542325102|K00922:gene-SPHA_36623:1.20809831478|K00922:gene-SPHA_61866:1.62120308725|K04608:gene-SPHA_15117:3.8605811163…	http://www.genome.jp/kegg-bin/show_pathway?ko04072/K19007%09red/K07834%09red/K04527%09red/K05703%09red/K02677%09red/K07207%09red/K00922%09red/K04608%09red/K00901%09red/K07831%09red/K05858%09red/K02649%09red/K06279%09red
Wnt signaling pathway	KEGG PATHWAY	ko04310	20	74	0.502444	1	K04468:gene-SPHA_54469:2.64117897258|K10151:new_gene1171:2.42403849015|K04510:gene-SPHA_23947:4.40046732738|K03068:gene-SPHA_49626:3.27424418987|K03068:gene-SPHA_4562:2.70779302951|K19882:gene-SPHA_50808:1.38643774725|K02677:gene-SPHA_11711:1.85621085071|K02677:gene-SPHA_11712:4.40121400863|K02677:gene-SPHA_11714:2.79695905524|K00181:gene-SPHA_36257:1.6480309465|K04348:gene-SPHA_46393:3.578316189…	http://www.genome.jp/kegg-bin/show_pathway?ko04310/K04468%09red/K10151%09red/K04510%09red/K03068%09red/K19882%09red/K02677%09red/K00181%09red/K04348%09red/K19626%09red/K02085%09red/K06268%09red/K03362%09red/K00445%09red/K00444%09red/K02353%09red/K05858%09red
Longevity regulating pathway - worm	KEGG PATHWAY	ko04212	12	44	0.512007	1	K04527:new_gene2439:1.7791481537|K10798:gene-SPHA_49286:1.13545991495|K10798:gene-SPHA_32361:2.05605186465|K14966:gene-SPHA_64961:2.69563980049|K08269:gene-SPHA_40153:1.34457759062|K17794:gene-SPHA_33628:1.51448310913|K17705:gene-SPHA_58144:2.23738817227|K00922:gene-SPHA_36623:1.20809831478|K00922:gene-SPHA_61866:1.62120308725|K04077:gene-SPHA_73958:1.74503298028|K11204:gene-SPHA_22107:1.49592814…	http://www.genome.jp/kegg-bin/show_pathway?ko04212/K04527%09red/K10798%09red/K14966%09red/K08269%09red/K17794%09red/K17705%09red/K00922%09red/K04077%09red/K11204%09red/K01110%09red
Regulation of lipolysis in adipocytes	KEGG PATHWAY	ko04923	8	29	0.520131	1	K04527:new_gene2439:1.7791481537|K00922:gene-SPHA_36623:1.20809831478|K00922:gene-SPHA_61866:1.62120308725|K07188:gene-SPHA_24713:2.90969023551|K07188:gene-SPHA_24720:2.38429078098|K01054:gene-SPHA_46340:3.50702009269|K16816:gene-SPHA_45146:1.28946538464|K02649:gene-SPHA_8477:1.81357441051	http://www.genome.jp/kegg-bin/show_pathway?ko04923/K04527%09red/K00922%09red/K07188%09red/K01054%09red/K16816%09red/K02649%09red
Aminobenzoate degradation	KEGG PATHWAY	ko00627	2	6	0.522077	1	K01077:gene-SPHA_46662:2.96445669029|K01077:gene-SPHA_46687:4.19188446495	http://www.genome.jp/kegg-bin/show_pathway?ko00627/K01077%09red
Vitamin B6 metabolism	KEGG PATHWAY	ko00750	2	6	0.522077	1	K06215:gene-SPHA_47691:2.44552329752|K00831:gene-SPHA_43753:2.81586732082	http://www.genome.jp/kegg-bin/show_pathway?ko00750/K06215%09red/K00831%09red
Purine metabolism	KEGG PATHWAY	ko00230	37	140	0.526109	1	K03006:gene-SPHA_4107:3.91416260007|K03021:gene-SPHA_37135:2.23310478493|K03022:gene-SPHA_13963:2.48384952378|K03023:gene-SPHA_80845:2.12783132864|K03002:gene-SPHA_35719:2.47901805212|K01939:gene-SPHA_35527:2.57424302838|K00764:gene-SPHA_35519:3.77664783528|K00764:gene-SPHA_35524:4.38230349925|K00962:new_gene2787:1.73055257068|K13298:new_gene1987:2.58658749406|K01951:gene-SPHA_50592:3.22203916526…	http://www.genome.jp/kegg-bin/show_pathway?ko00230/K03006%09red/K03021%09red/K03022%09red/K03023%09red/K03002%09red/K01939%09red/K00764%09red/K00962%09red/K13298%09red/K01951%09red/K12322%09red/K01081%09red/K02685%09red/K01510%09red/K02320%09red/K13811%09red/K01477%09red/K13761%09red/K02324%09red/K02325%09red/K02327%09red/K02321%09red/K16855%09red/K19021%09red/K03005%09red/K10808%09red/K18437%09r…
GABAergic synapse	KEGG PATHWAY	ko04727	11	41	0.535008	1	K13524:new_gene1820:1.14629456225|K04851:gene-SPHA_73127:2.70883794666|K04851:gene-SPHA_73129:2.58738003028|K04849:gene-SPHA_60015:4.29151632824|K02677:gene-SPHA_11711:1.85621085071|K02677:gene-SPHA_11712:4.40121400863|K02677:gene-SPHA_11714:2.79695905524|K05704:gene-SPHA_11594:3.97147184417|K01580:gene-SPHA_8293:3.80648509036|K04615:gene-SPHA_62674:7.22400166953|K04615:gene-SPHA_25692:2.02507932…	http://www.genome.jp/kegg-bin/show_pathway?ko04727/K13524%09red/K04851%09red/K04849%09red/K02677%09red/K05704%09red/K01580%09red/K04615%09red
Aminoacyl-tRNA biosynthesis	KEGG PATHWAY	ko00970	11	41	0.535008	1	K10837:gene-SPHA_43841:1.41024504652|K01870:gene-SPHA_45625:4.55006067505|K02433:gene-SPHA_11300:2.4526545844|K01881:gene-SPHA_22977:2.07337250879|K01873:gene-SPHA_1433:2.87713212992|K01875:gene-SPHA_42100:1.77528724299|K01885:gene-SPHA_15581:2.57054204985|K01887:gene-SPHA_29017:4.56220971328|K01887:gene-SPHA_29029:2.83978087783|K01889:gene-SPHA_14069:1.63927432392|K01867:gene-SPHA_39105:2.770504…	http://www.genome.jp/kegg-bin/show_pathway?ko00970/K10837%09red/K01870%09red/K02433%09red/K01881%09red/K01873%09red/K01875%09red/K01885%09red/K01887%09red/K01889%09red/K01867%09red
Regulation of autophagy	KEGG PATHWAY	ko04140	4	14	0.536215	1	K08269:gene-SPHA_40153:1.34457759062|K08332:gene-SPHA_8818:3.10836785002|K07198:gene-SPHA_52381:3.22702295616|K08337:gene-SPHA_33377:4.69292431681	http://www.genome.jp/kegg-bin/show_pathway?ko04140/K08269%09red/K08332%09red/K07198%09red/K08337%09red
Regulation of actin cytoskeleton	KEGG PATHWAY	ko04810	26	99	0.543806	1	K04393:gene-SPHA_64679:2.55910254501|K05730:gene-SPHA_42975:2.71982308304|K05719:gene-SPHA_68471:3.33357419197|K05719:gene-SPHA_54376:2.73140502031|K05093:gene-SPHA_16220:3.25812690863|K06483:gene-SPHA_16697:1.50359504841|K07831:gene-SPHA_18744:2.91800117445|K05754:gene-SPHA_30523:1.90156646902|K02649:gene-SPHA_8477:1.81357441051|K04409:gene-SPHA_19081:1.03249404751|K18496:gene-SPHA_46315:1.45204…	http://www.genome.jp/kegg-bin/show_pathway?ko04810/K04393%09red/K05730%09red/K05719%09red/K05093%09red/K06483%09red/K07831%09red/K05754%09red/K02649%09red/K04409%09red/K18496%09red/K05692%09red/K02085%09red/K00907%09red/K00922%09red/K13708%09red/K05741%09red/K04131%09red/K05749%09red/K05704%09red/K06585%09red/K06270%09red/K05766%09red/K04367%09red
RIG-I-like receptor signaling pathway	KEGG PATHWAY	ko04622	6	22	0.545611	1	K03173:gene-SPHA_70444:3.38825644077|K03175:gene-SPHA_35487:1.81890828478|K03174:gene-SPHA_41342:2.46209269206|K04416:gene-SPHA_34184:4.98762459042|K04398:gene-SPHA_3047:3.67013250428|K04398:new_gene2400:1.28172457656	http://www.genome.jp/kegg-bin/show_pathway?ko04622/K03173%09red/K03175%09red/K03174%09red/K04416%09red/K04398%09red
Carbon fixation in photosynthetic organisms	KEGG PATHWAY	ko00710	6	22	0.545611	1	K00615:gene-SPHA_31248:1.36567374436|K01783:gene-SPHA_54080:2.55369859974|K11214:gene-SPHA_50912:1.68211661757|K00927:new_gene278:3.92470010703|K00029:gene-SPHA_34582:1.75304825715|K00814:gene-SPHA_24672:1.53316604533	http://www.genome.jp/kegg-bin/show_pathway?ko00710/K00615%09red/K01783%09red/K11214%09red/K00927%09red/K00029%09red/K00814%09red
Basal transcription factors	KEGG PATHWAY	ko03022	9	34	0.556659	1	K03142:gene-SPHA_5866:1.56171818005|K03144:gene-SPHA_1425:5.03726786913|K03131:gene-SPHA_11222:2.71150461014|K03120:gene-SPHA_62879:2.23468785027|K03130:gene-SPHA_69438:2.05086444199|K03122:new_gene2023:3.45755491902|K06634:gene-SPHA_47476:2.23973408688|K14535:gene-SPHA_73724:1.42219086009|K03129:gene-SPHA_55112:5.97369347864	http://www.genome.jp/kegg-bin/show_pathway?ko03022/K03142%09red/K03144%09red/K03131%09red/K03120%09red/K03130%09red/K03122%09red/K06634%09red/K14535%09red/K03129%09red
Epstein-Barr virus infection	KEGG PATHWAY	ko05169	26	101	0.57988	1	K16196:gene-SPHA_42084:3.77678917616|K16194:gene-SPHA_59066:4.44966877528|K16194:gene-SPHA_58989:7.91539159779|K04432:gene-SPHA_35598:2.6262268426|K04431:gene-SPHA_36869:2.76558304827|K03006:gene-SPHA_4107:3.91416260007|K03021:gene-SPHA_37135:2.23310478493|K03022:gene-SPHA_13963:2.48384952378|K03023:gene-SPHA_80845:2.12783132864|K03120:gene-SPHA_62879:2.23468785027|K06618:gene-SPHA_65317:2.005859…	http://www.genome.jp/kegg-bin/show_pathway?ko05169/K16196%09red/K16194%09red/K04432%09red/K04431%09red/K03006%09red/K03021%09red/K03022%09red/K03023%09red/K03120%09red/K06618%09red/K07936%09red/K02649%09red/K01510%09red/K00922%09red/K14317%09red/K03173%09red/K03174%09red/K03175%09red/K03875%09red/K04450%09red/K06627%09red/K14290%09red/K03283%09red
One carbon pool by folate	KEGG PATHWAY	ko00670	5	19	0.58232	1	K01934:gene-SPHA_51604:2.66500955385|K00287:gene-SPHA_12064:3.02968970647|K00287:gene-SPHA_12117:3.23733271812|K00605:gene-SPHA_35451:2.52480836235|K00548:gene-SPHA_41448:3.91869379192	http://www.genome.jp/kegg-bin/show_pathway?ko00670/K01934%09red/K00287%09red/K00605%09red/K00548%09red
Glycosylphosphatidylinositol(GPI)-anchor biosynthesis	KEGG PATHWAY	ko00563	6	23	0.582951	1	K05310:gene-SPHA_13367:2.03169577914|K03858:gene-SPHA_18648:2.43660339374|K05294:gene-SPHA_16110:2.29855483945|K05284:gene-SPHA_71102:2.23223650647|K05293:gene-SPHA_35457:1.90125556209|K03434:gene-SPHA_17874:3.74486007317	http://www.genome.jp/kegg-bin/show_pathway?ko00563/K05310%09red/K03858%09red/K05294%09red/K05284%09red/K05293%09red/K03434%09red
Endometrial cancer	KEGG PATHWAY	ko05213	7	27	0.584028	1	K08734:gene-SPHA_41175:4.02497120491|K05691:gene-SPHA_77234:2.71161993561|K01110:gene-SPHA_7677:3.20697659242|K02085:new_gene2036:1.62943016236|K00922:gene-SPHA_36623:1.20809831478|K00922:gene-SPHA_61866:1.62120308725|K02649:gene-SPHA_8477:1.81357441051	http://www.genome.jp/kegg-bin/show_pathway?ko05213/K08734%09red/K05691%09red/K01110%09red/K02085%09red/K00922%09red/K02649%09red
Sulfur relay system	KEGG PATHWAY	ko04122	3	11	0.584265	1	K14169:gene-SPHA_7810:2.09483582175|K03639:gene-SPHA_67599:5.59874225503|K14168:gene-SPHA_25851:1.89453414352	http://www.genome.jp/kegg-bin/show_pathway?ko04122/K14169%09red/K03639%09red/K14168%09red
Chronic myeloid leukemia	KEGG PATHWAY	ko05220	8	31	0.585367	1	K04674:gene-SPHA_57974:1.57836339844|K06618:gene-SPHA_65317:2.00585920089|K06619:gene-SPHA_46958:3.52488663215|K00922:gene-SPHA_36623:1.20809831478|K00922:gene-SPHA_61866:1.62120308725|K06620:gene-SPHA_81330:3.4212894436|K02649:gene-SPHA_8477:1.81357441051|K06279:gene-SPHA_25989:2.89486373372	http://www.genome.jp/kegg-bin/show_pathway?ko05220/K04674%09red/K06618%09red/K06619%09red/K00922%09red/K06620%09red/K02649%09red/K06279%09red
Prostate cancer	KEGG PATHWAY	ko05215	9	35	0.586866	1	K05093:gene-SPHA_16220:3.25812690863|K01110:gene-SPHA_7677:3.20697659242|K06618:gene-SPHA_65317:2.00585920089|K00922:gene-SPHA_36623:1.20809831478|K00922:gene-SPHA_61866:1.62120308725|K04079:gene-SPHA_8777:2.48346598463|K06626:gene-SPHA_55258:2.74944700913|K06620:gene-SPHA_81330:3.4212894436|K02649:gene-SPHA_8477:1.81357441051	http://www.genome.jp/kegg-bin/show_pathway?ko05215/K05093%09red/K01110%09red/K06618%09red/K00922%09red/K04079%09red/K06626%09red/K06620%09red/K02649%09red
Bile secretion	KEGG PATHWAY	ko04976	10	39	0.588463	1	K13855:gene-SPHA_50908:2.22281697965|K05673:gene-SPHA_43588:4.50554516957|K01540:new_gene3562:2.05590928855|K00489:gene-SPHA_38830:4.67208704374|K12040:new_gene1554:2.4679019915|K12040:gene-SPHA_37264:2.60072431091|K05658:gene-SPHA_54398:2.92827494678|K05658:gene-SPHA_54390:6.15898430582|K07299:gene-SPHA_50478:1.29385631135|K07299:gene-SPHA_44715:2.84964579321	http://www.genome.jp/kegg-bin/show_pathway?ko04976/K13855%09red/K05673%09red/K01540%09red/K00489%09red/K12040%09red/K05658%09red/K07299%09red
Type I diabetes mellitus	KEGG PATHWAY	ko04940	2	7	0.589805	1	K04077:gene-SPHA_73958:1.74503298028|K01580:gene-SPHA_8293:3.80648509036	http://www.genome.jp/kegg-bin/show_pathway?ko04940/K04077%09red/K01580%09red
Arrhythmogenic right ventricular cardiomyopathy (ARVC)	KEGG PATHWAY	ko05412	11	43	0.59012	1	K04851:gene-SPHA_73127:2.70883794666|K04851:gene-SPHA_73129:2.58738003028|K04962:gene-SPHA_58076:3.49826753368|K05719:gene-SPHA_68471:3.33357419197|K05719:gene-SPHA_54376:2.73140502031|K05691:gene-SPHA_77234:2.71161993561|K05692:gene-SPHA_32042:3.093530855|K06483:gene-SPHA_16697:1.50359504841|K06585:gene-SPHA_47837:2.01087635366|K10366:gene-SPHA_79989:4.23135760699|K04860:gene-SPHA_77769:3.073986…	http://www.genome.jp/kegg-bin/show_pathway?ko05412/K04851%09red/K04962%09red/K05719%09red/K05691%09red/K05692%09red/K06483%09red/K06585%09red/K10366%09red/K04860%09red
Herpes simplex infection	KEGG PATHWAY	ko05168	17	67	0.600349	1	K16196:gene-SPHA_42084:3.77678917616|K16194:gene-SPHA_59066:4.44966877528|K16194:gene-SPHA_58989:7.91539159779|K02223:gene-SPHA_38720:3.06485612641|K14966:gene-SPHA_64961:2.69563980049|K03875:gene-SPHA_65037:3.25486102368|K03006:gene-SPHA_4107:3.91416260007|K12881:gene-SPHA_30537:1.33510200482|K03120:gene-SPHA_62879:2.23468785027|K03130:gene-SPHA_69438:2.05086444199|K03131:gene-SPHA_11222:2.71150…	http://www.genome.jp/kegg-bin/show_pathway?ko05168/K16196%09red/K16194%09red/K02223%09red/K14966%09red/K03875%09red/K03006%09red/K12881%09red/K03120%09red/K03130%09red/K03131%09red/K03173%09red/K03175%09red/K03129%09red/K03174%09red/K04398%09red
Ras signaling pathway	KEGG PATHWAY	ko04014	24	95	0.611782	1	K18529:gene-SPHA_19797:4.54305226543|K12380:gene-SPHA_80427:3.48088165125|K07834:gene-SPHA_19048:1.17419538055|K04409:gene-SPHA_19081:1.03249404751|K04527:new_gene2439:1.7791481537|K05093:gene-SPHA_16220:3.25812690863|K02677:gene-SPHA_11711:1.85621085071|K02677:gene-SPHA_11712:4.40121400863|K02677:gene-SPHA_11714:2.79695905524|K18496:gene-SPHA_46315:1.45204828534|K05096:gene-SPHA_11973:1.72552177…	http://www.genome.jp/kegg-bin/show_pathway?ko04014/K18529%09red/K12380%09red/K07834%09red/K04409%09red/K04527%09red/K05093%09red/K02677%09red/K18496%09red/K05096%09red/K05860%09red/K12362%09red/K16343%09red/K06619%09red/K00922%09red/K04393%09red/K07831%09red/K04163%09red/K17635%09red/K02649%09red/K06279%09red
Glioma	KEGG PATHWAY	ko05214	10	40	0.61618	1	K02677:gene-SPHA_11711:1.85621085071|K02677:gene-SPHA_11712:4.40121400863|K02677:gene-SPHA_11714:2.79695905524|K01110:gene-SPHA_7677:3.20697659242|K06618:gene-SPHA_65317:2.00585920089|K00922:gene-SPHA_36623:1.20809831478|K00922:gene-SPHA_61866:1.62120308725|K06620:gene-SPHA_81330:3.4212894436|K02649:gene-SPHA_8477:1.81357441051|K06279:gene-SPHA_25989:2.89486373372	http://www.genome.jp/kegg-bin/show_pathway?ko05214/K02677%09red/K01110%09red/K06618%09red/K00922%09red/K06620%09red/K02649%09red/K06279%09red
Toxoplasmosis	KEGG PATHWAY	ko05145	14	56	0.618633	1	K04432:gene-SPHA_35598:2.6262268426|K05719:gene-SPHA_68471:3.33357419197|K05719:gene-SPHA_54376:2.73140502031|K16060:gene-SPHA_31188:2.62513491149|K04733:gene-SPHA_33383:2.82426773086|K00922:gene-SPHA_36623:1.20809831478|K00922:gene-SPHA_61866:1.62120308725|K00461:gene-SPHA_55125:3.29732791278|K03175:gene-SPHA_35487:1.81890828478|K03283:new_gene1285:2.89932612346|K03283:new_gene3473:3.8072157672|…	http://www.genome.jp/kegg-bin/show_pathway?ko05145/K04432%09red/K05719%09red/K16060%09red/K04733%09red/K00922%09red/K00461%09red/K03175%09red/K03283%09red/K02649%09red/K04398%09red
Jak-STAT signaling pathway	KEGG PATHWAY	ko04630	6	24	0.618652	1	K00922:gene-SPHA_36623:1.20809831478|K00922:gene-SPHA_61866:1.62120308725|K10151:new_gene1171:2.42403849015|K05492:new_gene242:5.60761577005|K02649:gene-SPHA_8477:1.81357441051|K04706:gene-SPHA_41628:3.36219434985	http://www.genome.jp/kegg-bin/show_pathway?ko04630/K00922%09red/K10151%09red/K05492%09red/K02649%09red/K04706%09red
Butanoate metabolism	KEGG PATHWAY	ko00650	5	20	0.62135	1	K13524:new_gene1820:1.14629456225|K01640:gene-SPHA_42190:1.5596048302|K01641:gene-SPHA_35399:3.24248329304|K01580:gene-SPHA_8293:3.80648509036|K01907:gene-SPHA_38882:2.78215253933	http://www.genome.jp/kegg-bin/show_pathway?ko00650/K13524%09red/K01640%09red/K01641%09red/K01580%09red/K01907%09red
Pantothenate and CoA biosynthesis	KEGG PATHWAY	ko00770	4	16	0.625979	1	K08069:gene-SPHA_49544:3.22809708661|K01922:gene-SPHA_24589:2.0341413095|K06133:gene-SPHA_74300:1.85256515476|K09680:gene-SPHA_16655:2.94127547038	http://www.genome.jp/kegg-bin/show_pathway?ko00770/K08069%09red/K01922%09red/K06133%09red/K09680%09red
Non-homologous end-joining	KEGG PATHWAY	ko03450	3	12	0.63416	1	K06642:new_gene686:2.03328702085|K10884:gene-SPHA_79020:1.93821033663|K10887:gene-SPHA_45507:6.47773291129	http://www.genome.jp/kegg-bin/show_pathway?ko03450/K06642%09red/K10884%09red/K10887%09red
TGF-beta signaling pathway	KEGG PATHWAY	ko04350	8	33	0.646051	1	K04679:gene-SPHA_6972:2.60577592324|K04500:gene-SPHA_18904:4.42570172465|K04682:gene-SPHA_53205:2.93208390112|K04674:gene-SPHA_57974:1.57836339844|K04675:gene-SPHA_11346:1.59514028168|K19553:gene-SPHA_42791:1.70788042641|K13578:gene-SPHA_23532:2.96094583893|K04662:gene-SPHA_72395:3.10268083554	http://www.genome.jp/kegg-bin/show_pathway?ko04350/K04679%09red/K04500%09red/K04682%09red/K04674%09red/K04675%09red/K19553%09red/K13578%09red/K04662%09red
Dorso-ventral axis formation	KEGG PATHWAY	ko04320	8	33	0.646051	1	K02359:gene-SPHA_63278:2.87976451696|K02602:new_gene34:3.04961946679|K02602:gene-SPHA_29684:10.3855800813|K02599:new_gene2917:4.70461453881|K02599:gene-SPHA_37791:2.62697205616|K02184:gene-SPHA_20589:3.43965383008|K02184:gene-SPHA_49867:3.22536206245|K02184:gene-SPHA_49869:3.22922543316	http://www.genome.jp/kegg-bin/show_pathway?ko04320/K02359%09red/K02602%09red/K02599%09red/K02184%09red
Synthesis and degradation of ketone bodies	KEGG PATHWAY	ko00072	2	8	0.650096	1	K01640:gene-SPHA_42190:1.5596048302|K01641:gene-SPHA_35399:3.24248329304	http://www.genome.jp/kegg-bin/show_pathway?ko00072/K01640%09red/K01641%09red
Calcium signaling pathway	KEGG PATHWAY	ko04020	30	121	0.652213	1	K02677:gene-SPHA_11711:1.85621085071|K02677:gene-SPHA_11712:4.40121400863|K02677:gene-SPHA_11714:2.79695905524|K04194:new_gene1745:5.43897804256|K00911:new_gene2137:2.97644308285|K00871:gene-SPHA_72875:1.73154800649|K07190:gene-SPHA_24256:2.62368698653|K05849:gene-SPHA_71934:2.89390888117|K05849:gene-SPHA_29958:4.41557880905|K04962:gene-SPHA_58076:3.49826753368|K04849:gene-SPHA_60015:4.2915163282…	http://www.genome.jp/kegg-bin/show_pathway?ko04020/K02677%09red/K04194%09red/K00911%09red/K00871%09red/K07190%09red/K05849%09red/K04962%09red/K04849%09red/K05869%09red/K05860%09red/K04163%09red/K06268%09red/K05218%09red/K00907%09red/K04282%09red/K05853%09red/K05858%09red/K04851%09red/K04854%09red/K04131%09red/K04348%09red/K04958%09red
MAPK signaling pathway - yeast	KEGG PATHWAY	ko04011	6	25	0.65255	1	K02677:gene-SPHA_11711:1.85621085071|K02677:gene-SPHA_11712:4.40121400863|K02677:gene-SPHA_11714:2.79695905524|K04393:gene-SPHA_64679:2.55910254501|K04409:gene-SPHA_19081:1.03249404751|K00888:gene-SPHA_29960:3.41520604541	http://www.genome.jp/kegg-bin/show_pathway?ko04011/K02677%09red/K04393%09red/K04409%09red/K00888%09red
Regulation of mitophagy - yeast	KEGG PATHWAY	ko04139	5	21	0.658115	1	K11841:gene-SPHA_19904:1.680816784|K02677:gene-SPHA_11711:1.85621085071|K02677:gene-SPHA_11712:4.40121400863|K02677:gene-SPHA_11714:2.79695905524|K08269:gene-SPHA_40153:1.34457759062	http://www.genome.jp/kegg-bin/show_pathway?ko04139/K11841%09red/K02677%09red/K08269%09red
Proximal tubule bicarbonate reclamation	KEGG PATHWAY	ko04964	4	17	0.66646	1	K01540:new_gene3562:2.05590928855|K12040:new_gene1554:2.4679019915|K12040:gene-SPHA_37264:2.60072431091|K18246:gene-SPHA_38887:2.54333290407	http://www.genome.jp/kegg-bin/show_pathway?ko04964/K01540%09red/K12040%09red/K18246%09red
Shigellosis	KEGG PATHWAY	ko05131	10	42	0.668619	1	K13708:gene-SPHA_43867:2.27797178298|K05719:gene-SPHA_68471:3.33357419197|K05719:gene-SPHA_54376:2.73140502031|K13728:gene-SPHA_60409:4.16942715022|K05692:gene-SPHA_32042:3.093530855|K05704:gene-SPHA_11594:3.97147184417|K06619:gene-SPHA_46958:3.52488663215|K04393:gene-SPHA_64679:2.55910254501|K03362:gene-SPHA_50486:2.87218341032|K05754:gene-SPHA_30523:1.90156646902	http://www.genome.jp/kegg-bin/show_pathway?ko05131/K13708%09red/K05719%09red/K13728%09red/K05692%09red/K05704%09red/K06619%09red/K04393%09red/K03362%09red/K05754%09red
Chagas disease (American trypanosomiasis)	KEGG PATHWAY	ko05142	10	42	0.668619	1	K04500:gene-SPHA_18904:4.42570172465|K04674:gene-SPHA_57974:1.57836339844|K04733:gene-SPHA_33383:2.82426773086|K00922:gene-SPHA_36623:1.20809831478|K00922:gene-SPHA_61866:1.62120308725|K03175:gene-SPHA_35487:1.81890828478|K05858:gene-SPHA_40209:7.30164040381|K02649:gene-SPHA_8477:1.81357441051|K04398:gene-SPHA_3047:3.67013250428|K04398:new_gene2400:1.28172457656	http://www.genome.jp/kegg-bin/show_pathway?ko05142/K04500%09red/K04674%09red/K04733%09red/K00922%09red/K03175%09red/K05858%09red/K02649%09red/K04398%09red
Valine, leucine and isoleucine degradation	KEGG PATHWAY	ko00280	9	38	0.671118	1	K13524:new_gene1820:1.14629456225|K00128:gene-SPHA_10394:1.76024141195|K00128:new_gene2146:1.33829666819|K01965:gene-SPHA_80450:1.22401833712|K01907:gene-SPHA_38882:2.78215253933|K01640:gene-SPHA_42190:1.5596048302|K01641:gene-SPHA_35399:3.24248329304|K01969:gene-SPHA_23369:1.76794035538|K01969:gene-SPHA_77661:3.4431526371	http://www.genome.jp/kegg-bin/show_pathway?ko00280/K13524%09red/K00128%09red/K01965%09red/K01907%09red/K01640%09red/K01641%09red/K01969%09red
Endocrine and other factor-regulated calcium reabsorption	KEGG PATHWAY	ko04961	7	30	0.678726	1	K02677:gene-SPHA_11711:1.85621085071|K02677:gene-SPHA_11712:4.40121400863|K02677:gene-SPHA_11714:2.79695905524|K05858:gene-SPHA_40209:7.30164040381|K04585:gene-SPHA_49639:1.55017763696|K01540:new_gene3562:2.05590928855|K11826:gene-SPHA_53993:2.02914768958	http://www.genome.jp/kegg-bin/show_pathway?ko04961/K02677%09red/K05858%09red/K04585%09red/K01540%09red/K11826%09red
Glucagon signaling pathway	KEGG PATHWAY	ko04922	16	67	0.682506	1	K00871:gene-SPHA_72875:1.73154800649|K07200:gene-SPHA_13384:1.5442317701|K04348:gene-SPHA_46393:3.57831618959|K04348:gene-SPHA_46383:2.04474376686|K04958:gene-SPHA_80636:2.35159996227|K04958:new_gene1119:1.08557951112|K07198:gene-SPHA_52381:3.22702295616|K07299:gene-SPHA_50478:1.29385631135|K07299:gene-SPHA_44715:2.84964579321|K00693:gene-SPHA_17049:2.29888962314|K04450:gene-SPHA_38765:1.05899365…	http://www.genome.jp/kegg-bin/show_pathway?ko04922/K00871%09red/K07200%09red/K04348%09red/K04958%09red/K07198%09red/K07299%09red/K00693%09red/K04450%09red/K11262%09red/K07190%09red/K06268%09red/K05858%09red
Propanoate metabolism	KEGG PATHWAY	ko00640	6	26	0.68453	1	K13524:new_gene1820:1.14629456225|K01965:gene-SPHA_80450:1.22401833712|K11262:new_gene2826:3.65359396517|K11262:gene-SPHA_53983:3.43815522852|K01578:gene-SPHA_76374:1.2970574631|K01895:gene-SPHA_67447:1.4545299678	http://www.genome.jp/kegg-bin/show_pathway?ko00640/K13524%09red/K01965%09red/K11262%09red/K01578%09red/K01895%09red
Leukocyte transendothelial migration	KEGG PATHWAY	ko04670	13	55	0.686149	1	K05730:gene-SPHA_42975:2.71982308304|K05719:gene-SPHA_68471:3.33357419197|K05719:gene-SPHA_54376:2.73140502031|K05691:gene-SPHA_77234:2.71161993561|K02677:gene-SPHA_11711:1.85621085071|K02677:gene-SPHA_11712:4.40121400863|K02677:gene-SPHA_11714:2.79695905524|K05692:gene-SPHA_32042:3.093530855|K06483:gene-SPHA_16697:1.50359504841|K00922:gene-SPHA_36623:1.20809831478|K00922:gene-SPHA_61866:1.621203…	http://www.genome.jp/kegg-bin/show_pathway?ko04670/K05730%09red/K05719%09red/K05691%09red/K02677%09red/K05692%09red/K06483%09red/K00922%09red/K04393%09red/K02649%09red
Pentose and glucuronate interconversions	KEGG PATHWAY	ko00040	5	22	0.692494	1	K00128:gene-SPHA_10394:1.76024141195|K00128:new_gene2146:1.33829666819|K01783:gene-SPHA_54080:2.55369859974|K13247:gene-SPHA_47942:1.31237189654|K01195:gene-SPHA_63593:1.2270552793	http://www.genome.jp/kegg-bin/show_pathway?ko00040/K00128%09red/K01783%09red/K13247%09red/K01195%09red
Hepatitis C	KEGG PATHWAY	ko05160	10	43	0.693203	1	K16196:gene-SPHA_42084:3.77678917616|K16194:gene-SPHA_59066:4.44966877528|K16194:gene-SPHA_58989:7.91539159779|K04706:gene-SPHA_41628:3.36219434985|K00922:gene-SPHA_36623:1.20809831478|K00922:gene-SPHA_61866:1.62120308725|K02649:gene-SPHA_8477:1.81357441051|K03173:gene-SPHA_70444:3.38825644077|K03174:gene-SPHA_41342:2.46209269206|K03175:gene-SPHA_35487:1.81890828478	http://www.genome.jp/kegg-bin/show_pathway?ko05160/K16196%09red/K16194%09red/K04706%09red/K00922%09red/K02649%09red/K03173%09red/K03174%09red/K03175%09red
Glycosphingolipid biosynthesis - ganglio series	KEGG PATHWAY	ko00604	2	9	0.703104	1	K12373:gene-SPHA_66394:1.09613544943|K12373:gene-SPHA_73097:2.68462660316	http://www.genome.jp/kegg-bin/show_pathway?ko00604/K12373%09red
alpha-Linolenic acid metabolism	KEGG PATHWAY	ko00592	2	9	0.703104	1	K16343:gene-SPHA_15443:3.75125247381|K00232:gene-SPHA_19732:2.94894681942	http://www.genome.jp/kegg-bin/show_pathway?ko00592/K16343%09red/K00232%09red
Pancreatic secretion	KEGG PATHWAY	ko04972	15	64	0.703328	1	K13855:gene-SPHA_50908:2.22281697965|K04962:gene-SPHA_58076:3.49826753368|K10951:gene-SPHA_46105:1.88520773491|K02677:gene-SPHA_11711:1.85621085071|K02677:gene-SPHA_11712:4.40121400863|K02677:gene-SPHA_11714:2.79695905524|K04131:gene-SPHA_14191:5.69662946438|K04958:gene-SPHA_80636:2.35159996227|K04958:new_gene1119:1.08557951112|K04194:new_gene1745:5.43897804256|K01540:new_gene3562:2.05590928855|K…	http://www.genome.jp/kegg-bin/show_pathway?ko04972/K13855%09red/K04962%09red/K10951%09red/K02677%09red/K04131%09red/K04958%09red/K04194%09red/K01540%09red/K05853%09red/K04936%09red/K05858%09red
Terpenoid backbone biosynthesis	KEGG PATHWAY	ko00900	4	18	0.703828	1	K01641:gene-SPHA_35399:3.24248329304|K08658:new_gene563:1.81825184595|K05954:gene-SPHA_49434:2.00024885646|K13273:gene-SPHA_11343:2.73363606682	http://www.genome.jp/kegg-bin/show_pathway?ko00900/K01641%09red/K08658%09red/K05954%09red/K13273%09red
Endocrine resistance	KEGG PATHWAY	ko01522	12	52	0.70982	1	K05931:gene-SPHA_44265:2.46599835004|K05931:gene-SPHA_44263:4.19104251689|K02599:new_gene2917:4.70461453881|K02599:gene-SPHA_37791:2.62697205616|K06051:gene-SPHA_31202:3.68405160948|K06618:gene-SPHA_65317:2.00585920089|K00922:gene-SPHA_36623:1.20809831478|K00922:gene-SPHA_61866:1.62120308725|K05704:gene-SPHA_11594:3.97147184417|K06620:gene-SPHA_81330:3.4212894436|K02649:gene-SPHA_8477:1.813574410…	http://www.genome.jp/kegg-bin/show_pathway?ko01522/K05931%09red/K02599%09red/K06051%09red/K06618%09red/K00922%09red/K05704%09red/K06620%09red/K02649%09red/K06279%09red
Viral myocarditis	KEGG PATHWAY	ko05416	6	27	0.714517	1	K05703:gene-SPHA_9734:3.00848332568|K06619:gene-SPHA_46958:3.52488663215|K05692:gene-SPHA_32042:3.093530855|K10366:gene-SPHA_79989:4.23135760699|K04398:gene-SPHA_3047:3.67013250428|K04398:new_gene2400:1.28172457656	http://www.genome.jp/kegg-bin/show_pathway?ko05416/K05703%09red/K06619%09red/K05692%09red/K10366%09red/K04398%09red
Prolactin signaling pathway	KEGG PATHWAY	ko04917	6	27	0.714517	1	K00922:gene-SPHA_36623:1.20809831478|K00922:gene-SPHA_61866:1.62120308725|K06279:gene-SPHA_25989:2.89486373372|K10151:new_gene1171:2.42403849015|K02649:gene-SPHA_8477:1.81357441051|K05704:gene-SPHA_11594:3.97147184417	http://www.genome.jp/kegg-bin/show_pathway?ko04917/K00922%09red/K06279%09red/K10151%09red/K02649%09red/K05704%09red
Transcriptional misregulation in cancer	KEGG PATHWAY	ko05202	18	77	0.7173	1	K11447:gene-SPHA_68465:2.69704977387|K06532:gene-SPHA_36525:2.10893193042|K10151:new_gene1171:2.42403849015|K09278:gene-SPHA_50811:2.02736455228|K13098:gene-SPHA_45382:2.40345975213|K11253:new_gene2597:3.05171773143|K04728:gene-SPHA_38902:2.85887209217|K14970:gene-SPHA_4428:2.76655118661|K05096:gene-SPHA_11973:1.72552177224|K00717:gene-SPHA_32148:2.28217489957|K02211:gene-SPHA_36528:1.71007811201…	http://www.genome.jp/kegg-bin/show_pathway?ko05202/K11447%09red/K06532%09red/K10151%09red/K09278%09red/K13098%09red/K11253%09red/K04728%09red/K14970%09red/K05096%09red/K00717%09red/K02211%09red/K15379%09red/K11424%09red/K15188%09red/K08526%09red/K13105%09red/K10053%09red/K15187%09red
Leishmaniasis	KEGG PATHWAY	ko05140	5	23	0.724425	1	K04733:gene-SPHA_33383:2.82426773086|K05719:gene-SPHA_68471:3.33357419197|K05719:gene-SPHA_54376:2.73140502031|K06483:gene-SPHA_16697:1.50359504841|K03175:gene-SPHA_35487:1.81890828478	http://www.genome.jp/kegg-bin/show_pathway?ko05140/K04733%09red/K05719%09red/K06483%09red/K03175%09red
Porphyrin and chlorophyll metabolism	KEGG PATHWAY	ko00860	5	23	0.724425	1	K01719:gene-SPHA_55313:1.93855536035|K01195:gene-SPHA_63593:1.2270552793|K01764:new_gene2526:2.04504802841|K01698:gene-SPHA_49284:1.20019922883|K01885:gene-SPHA_15581:2.57054204985	http://www.genome.jp/kegg-bin/show_pathway?ko00860/K01719%09red/K01195%09red/K01764%09red/K01698%09red/K01885%09red
Platelet activation	KEGG PATHWAY	ko04611	17	74	0.736225	1	K05719:gene-SPHA_68471:3.33357419197|K05719:gene-SPHA_54376:2.73140502031|K05703:gene-SPHA_9734:3.00848332568|K05692:gene-SPHA_32042:3.093530855|K04958:gene-SPHA_80636:2.35159996227|K04958:new_gene1119:1.08557951112|K05704:gene-SPHA_11594:3.97147184417|K17704:gene-SPHA_21497:1.53393382021|K17704:gene-SPHA_21501:7.15252199154|K00907:gene-SPHA_48393:2.91617691031|K00922:gene-SPHA_36623:1.2080983147…	http://www.genome.jp/kegg-bin/show_pathway?ko04611/K05719%09red/K05703%09red/K05692%09red/K04958%09red/K05704%09red/K17704%09red/K00907%09red/K00922%09red/K02649%09red/K06270%09red/K06069%09red/K05858%09red
Acute myeloid leukemia	KEGG PATHWAY	ko05221	4	19	0.738062	1	K00922:gene-SPHA_36623:1.20809831478|K00922:gene-SPHA_61866:1.62120308725|K10053:gene-SPHA_55328:3.12969783367|K02649:gene-SPHA_8477:1.81357441051	http://www.genome.jp/kegg-bin/show_pathway?ko05221/K00922%09red/K10053%09red/K02649%09red
Sulfur metabolism	KEGG PATHWAY	ko00920	2	10	0.74924	1	K13811:gene-SPHA_57099:2.67299625424|K00387:gene-SPHA_62921:1.14313589458	http://www.genome.jp/kegg-bin/show_pathway?ko00920/K13811%09red/K00387%09red
Cyanoamino acid metabolism	KEGG PATHWAY	ko00460	2	10	0.74924	1	K18592:gene-SPHA_29834:2.57400348357|K18592:new_gene2256:3.14060037768	http://www.genome.jp/kegg-bin/show_pathway?ko00460/K18592%09red
Adherens junction	KEGG PATHWAY	ko04520	12	54	0.750489	1	K04468:gene-SPHA_54469:2.64117897258|K05703:gene-SPHA_9734:3.00848332568|K04500:gene-SPHA_18904:4.42570172465|K04527:new_gene2439:1.7791481537|K05691:gene-SPHA_77234:2.71161993561|K05692:gene-SPHA_32042:3.093530855|K05694:new_gene1030:1.79386358802|K05704:gene-SPHA_11594:3.97147184417|K04674:gene-SPHA_57974:1.57836339844|K04393:gene-SPHA_64679:2.55910254501|K06085:gene-SPHA_23219:1.38667362718|K0…	http://www.genome.jp/kegg-bin/show_pathway?ko04520/K04468%09red/K05703%09red/K04500%09red/K04527%09red/K05691%09red/K05692%09red/K05694%09red/K05704%09red/K04674%09red/K04393%09red/K06085%09red/K06084%09red
Hypertrophic cardiomyopathy (HCM)	KEGG PATHWAY	ko05410	12	54	0.750489	1	K04851:gene-SPHA_73127:2.70883794666|K04851:gene-SPHA_73129:2.58738003028|K04962:gene-SPHA_58076:3.49826753368|K05719:gene-SPHA_68471:3.33357419197|K05719:gene-SPHA_54376:2.73140502031|K07200:gene-SPHA_13384:1.5442317701|K05692:gene-SPHA_32042:3.093530855|K06483:gene-SPHA_16697:1.50359504841|K06585:gene-SPHA_47837:2.01087635366|K07198:gene-SPHA_52381:3.22702295616|K10366:gene-SPHA_79989:4.2313576…	http://www.genome.jp/kegg-bin/show_pathway?ko05410/K04851%09red/K04962%09red/K05719%09red/K07200%09red/K05692%09red/K06483%09red/K06585%09red/K07198%09red/K10366%09red/K04860%09red
Longevity regulating pathway - multiple species	KEGG PATHWAY	ko04213	8	37	0.750665	1	K04527:new_gene2439:1.7791481537|K07200:gene-SPHA_13384:1.5442317701|K00922:gene-SPHA_36623:1.20809831478|K00922:gene-SPHA_61866:1.62120308725|K07198:gene-SPHA_52381:3.22702295616|K02649:gene-SPHA_8477:1.81357441051|K03283:new_gene1285:2.89932612346|K03283:new_gene3473:3.8072157672	http://www.genome.jp/kegg-bin/show_pathway?ko04213/K04527%09red/K07200%09red/K00922%09red/K07198%09red/K02649%09red/K03283%09red
Renal cell carcinoma	KEGG PATHWAY	ko05211	8	37	0.750665	1	K04409:gene-SPHA_19081:1.03249404751|K06277:gene-SPHA_46392:1.20622116571|K00922:gene-SPHA_36623:1.20809831478|K00922:gene-SPHA_61866:1.62120308725|K04393:gene-SPHA_64679:2.55910254501|K07299:gene-SPHA_50478:1.29385631135|K07299:gene-SPHA_44715:2.84964579321|K02649:gene-SPHA_8477:1.81357441051	http://www.genome.jp/kegg-bin/show_pathway?ko05211/K04409%09red/K06277%09red/K00922%09red/K04393%09red/K07299%09red/K02649%09red
Arachidonic acid metabolism	KEGG PATHWAY	ko00590	8	37	0.750665	1	K00432:gene-SPHA_19792:2.72471317036|K16343:gene-SPHA_15443:3.75125247381|K04097:new_gene66:6.30178909797|K04097:new_gene2117:5.34127126178|K04097:new_gene1378:4.09605238176|K00461:gene-SPHA_55125:3.29732791278|K18592:gene-SPHA_29834:2.57400348357|K18592:new_gene2256:3.14060037768	http://www.genome.jp/kegg-bin/show_pathway?ko00590/K00432%09red/K16343%09red/K04097%09red/K00461%09red/K18592%09red
beta-Alanine metabolism	KEGG PATHWAY	ko00410	5	24	0.753898	1	K00128:gene-SPHA_10394:1.76024141195|K00128:new_gene2146:1.33829666819|K13524:new_gene1820:1.14629456225|K01578:gene-SPHA_76374:1.2970574631|K01580:gene-SPHA_8293:3.80648509036	http://www.genome.jp/kegg-bin/show_pathway?ko00410/K00128%09red/K13524%09red/K01578%09red/K01580%09red
Cytosolic DNA-sensing pathway	KEGG PATHWAY	ko04623	5	24	0.753898	1	K03021:gene-SPHA_37135:2.23310478493|K03022:gene-SPHA_13963:2.48384952378|K03023:gene-SPHA_80845:2.12783132864|K12968:gene-SPHA_8498:1.73567966806|K12968:gene-SPHA_71378:4.58801945334	http://www.genome.jp/kegg-bin/show_pathway?ko04623/K03021%09red/K03022%09red/K03023%09red/K12968%09red
Riboflavin metabolism	KEGG PATHWAY	ko00740	1	5	0.754654	1	K00953:gene-SPHA_73005:1.53249246989	http://www.genome.jp/kegg-bin/show_pathway?ko00740/K00953%09red
Glycosaminoglycan biosynthesis - chondroitin sulfate / dermatan sulfate	KEGG PATHWAY	ko00532	3	15	0.757847	1	K00771:gene-SPHA_40428:5.95441819537|K00771:gene-SPHA_40429:5.08753499477|K08106:gene-SPHA_36040:3.75059654139	http://www.genome.jp/kegg-bin/show_pathway?ko00532/K00771%09red/K08106%09red
Morphine addiction	KEGG PATHWAY	ko05032	10	46	0.75991	1	K13298:new_gene1987:2.58658749406|K04849:gene-SPHA_60015:4.29151632824|K02677:gene-SPHA_11711:1.85621085071|K02677:gene-SPHA_11712:4.40121400863|K02677:gene-SPHA_11714:2.79695905524|K19021:gene-SPHA_45102:5.17228218214|K18437:gene-SPHA_17858:4.06044702282|K18437:gene-SPHA_17865:1.30558925544|K04615:gene-SPHA_62674:7.22400166953|K04615:gene-SPHA_25692:2.02507932736	http://www.genome.jp/kegg-bin/show_pathway?ko05032/K13298%09red/K04849%09red/K02677%09red/K19021%09red/K18437%09red/K04615%09red
Bacterial invasion of epithelial cells	KEGG PATHWAY	ko05100	13	59	0.765134	1	K13708:gene-SPHA_43867:2.27797178298|K05719:gene-SPHA_68471:3.33357419197|K05719:gene-SPHA_54376:2.73140502031|K13728:gene-SPHA_60409:4.16942715022|K05691:gene-SPHA_77234:2.71161993561|K05692:gene-SPHA_32042:3.093530855|K05704:gene-SPHA_11594:3.97147184417|K00922:gene-SPHA_36623:1.20809831478|K00922:gene-SPHA_61866:1.62120308725|K04393:gene-SPHA_64679:2.55910254501|K05754:gene-SPHA_30523:1.901566…	http://www.genome.jp/kegg-bin/show_pathway?ko05100/K13708%09red/K05719%09red/K13728%09red/K05691%09red/K05692%09red/K05704%09red/K00922%09red/K04393%09red/K05754%09red/K02649%09red/K06279%09red
Adipocytokine signaling pathway	KEGG PATHWAY	ko04920	6	29	0.768415	1	K07200:gene-SPHA_13384:1.5442317701|K03173:gene-SPHA_70444:3.38825644077|K08526:gene-SPHA_55116:1.27319431|K07198:gene-SPHA_52381:3.22702295616|K07299:gene-SPHA_50478:1.29385631135|K07299:gene-SPHA_44715:2.84964579321	http://www.genome.jp/kegg-bin/show_pathway?ko04920/K07200%09red/K03173%09red/K08526%09red/K07198%09red/K07299%09red
SNARE interactions in vesicular transport	KEGG PATHWAY	ko04130	4	20	0.769211	1	K08489:gene-SPHA_21702:1.89349298327|K08509:gene-SPHA_50335:3.8057368835|K04560:gene-SPHA_76284:4.01959075931|K08491:gene-SPHA_45038:1.20820366931	http://www.genome.jp/kegg-bin/show_pathway?ko04130/K08489%09red/K08509%09red/K04560%09red/K08491%09red
Other glycan degradation	KEGG PATHWAY	ko00511	4	20	0.769211	1	K17108:gene-SPHA_68416:2.41801424141|K01206:gene-SPHA_76938:5.21505733551|K12373:gene-SPHA_66394:1.09613544943|K12373:gene-SPHA_73097:2.68462660316	http://www.genome.jp/kegg-bin/show_pathway?ko00511/K17108%09red/K01206%09red/K12373%09red
Peroxisome	KEGG PATHWAY	ko04146	15	68	0.775001	1	K06664:gene-SPHA_60421:2.97838365514|K00649:gene-SPHA_5886:1.73849036099|K13352:new_gene1051:1.65902216179|K13273:gene-SPHA_11343:2.73363606682|K12261:gene-SPHA_41174:2.08510730531|K01640:gene-SPHA_42190:1.5596048302|K13279:gene-SPHA_34180:1.25543174709|K05678:gene-SPHA_47708:1.53448930796|K13348:gene-SPHA_11646:1.59806510536|K00232:gene-SPHA_19732:2.94894681942|K01578:gene-SPHA_76374:1.297057463…	http://www.genome.jp/kegg-bin/show_pathway?ko04146/K06664%09red/K00649%09red/K13352%09red/K13273%09red/K12261%09red/K01640%09red/K13279%09red/K05678%09red/K13348%09red/K00232%09red/K01578%09red/K03426%09red/K13342%09red/K13345%09red/K00624%09red
Longevity regulating pathway	KEGG PATHWAY	ko04211	10	47	0.779739	1	K05869:gene-SPHA_47675:1.54112219833|K07200:gene-SPHA_13384:1.5442317701|K04527:new_gene2439:1.7791481537|K08269:gene-SPHA_40153:1.34457759062|K07207:gene-SPHA_4079:3.94542325102|K00922:gene-SPHA_36623:1.20809831478|K00922:gene-SPHA_61866:1.62120308725|K04450:gene-SPHA_38765:1.05899365426|K07198:gene-SPHA_52381:3.22702295616|K02649:gene-SPHA_8477:1.81357441051	http://www.genome.jp/kegg-bin/show_pathway?ko04211/K05869%09red/K07200%09red/K04527%09red/K08269%09red/K07207%09red/K00922%09red/K04450%09red/K07198%09red/K02649%09red
Vibrio cholerae infection	KEGG PATHWAY	ko05110	7	34	0.781736	1	K02677:gene-SPHA_11711:1.85621085071|K02677:gene-SPHA_11712:4.40121400863|K02677:gene-SPHA_11714:2.79695905524|K05692:gene-SPHA_32042:3.093530855|K10950:gene-SPHA_24233:1.46903481168|K10951:gene-SPHA_46105:1.88520773491|K02146:gene-SPHA_55055:2.32563064122	http://www.genome.jp/kegg-bin/show_pathway?ko05110/K02677%09red/K05692%09red/K10950%09red/K10951%09red/K02146%09red
Aldosterone synthesis and secretion	KEGG PATHWAY	ko04925	16	73	0.787469	1	K04851:gene-SPHA_73127:2.70883794666|K04851:gene-SPHA_73129:2.58738003028|K08794:gene-SPHA_35523:5.22026827354|K04854:gene-SPHA_59094:3.60479900845|K05869:gene-SPHA_47675:1.54112219833|K06070:gene-SPHA_49259:2.64245722206|K02677:gene-SPHA_11711:1.85621085071|K02677:gene-SPHA_11712:4.40121400863|K02677:gene-SPHA_11714:2.79695905524|K04958:gene-SPHA_80636:2.35159996227|K04958:new_gene1119:1.0855795…	http://www.genome.jp/kegg-bin/show_pathway?ko04925/K04851%09red/K08794%09red/K04854%09red/K05869%09red/K06070%09red/K02677%09red/K04958%09red/K07188%09red/K04450%09red/K13806%09red/K05858%09red
Two-component system	KEGG PATHWAY	ko02020	2	11	0.789062	1	K01077:gene-SPHA_46662:2.96445669029|K01077:gene-SPHA_46687:4.19188446495	http://www.genome.jp/kegg-bin/show_pathway?ko02020/K01077%09red
Glycine, serine and threonine metabolism	KEGG PATHWAY	ko00260	6	30	0.792354	1	K00049:gene-SPHA_13378:1.74807051309|K00058:gene-SPHA_47848:2.88736105685|K15789:gene-SPHA_3440:6.51587011886|K00605:gene-SPHA_35451:2.52480836235|K00108:gene-SPHA_19882:2.5219897777|K00831:gene-SPHA_43753:2.81586732082	http://www.genome.jp/kegg-bin/show_pathway?ko00260/K00049%09red/K00058%09red/K15789%09red/K00605%09red/K00108%09red/K00831%09red
Apoptosis	KEGG PATHWAY	ko04210	18	82	0.796015	1	K04728:gene-SPHA_38902:2.85887209217|K01173:gene-SPHA_30874:3.91431377999|K08731:gene-SPHA_21663:2.1719681959|K16060:gene-SPHA_31188:2.62513491149|K08669:gene-SPHA_66820:1.51810303133|K10798:gene-SPHA_49286:1.13545991495|K10798:gene-SPHA_32361:2.05605186465|K05692:gene-SPHA_32042:3.093530855|K07374:new_gene1669:2.97624534843|K04958:gene-SPHA_80636:2.35159996227|K04958:new_gene1119:1.08557951112|K…	http://www.genome.jp/kegg-bin/show_pathway?ko04210/K04728%09red/K01173%09red/K08731%09red/K16060%09red/K08669%09red/K10798%09red/K05692%09red/K07374%09red/K04958%09red/K00922%09red/K03173%09red/K02186%09red/K02649%09red/K04398%09red
Pentose phosphate pathway	KEGG PATHWAY	ko00030	4	21	0.797375	1	K13937:gene-SPHA_18049:5.75772555466|K01783:gene-SPHA_54080:2.55369859974|K00616:gene-SPHA_21954:1.2694695807|K00615:gene-SPHA_31248:1.36567374436	http://www.genome.jp/kegg-bin/show_pathway?ko00030/K13937%09red/K01783%09red/K00616%09red/K00615%09red
Notch signaling pathway	KEGG PATHWAY	ko04330	7	35	0.803204	1	K02353:gene-SPHA_42350:3.75143336249|K06051:gene-SPHA_31202:3.68405160948|K06054:gene-SPHA_56406:2.87465329496|K02599:new_gene2917:4.70461453881|K02599:gene-SPHA_37791:2.62697205616|K06059:gene-SPHA_38782:3.69010240793|K06059:gene-SPHA_10458:1.39154706219	http://www.genome.jp/kegg-bin/show_pathway?ko04330/K02353%09red/K06051%09red/K06054%09red/K02599%09red/K06059%09red
Legionellosis	KEGG PATHWAY	ko05134	5	26	0.805639	1	K04077:gene-SPHA_73958:1.74503298028|K04398:gene-SPHA_3047:3.67013250428|K04398:new_gene2400:1.28172457656|K03283:new_gene1285:2.89932612346|K03283:new_gene3473:3.8072157672	http://www.genome.jp/kegg-bin/show_pathway?ko05134/K04077%09red/K04398%09red/K03283%09red
Phosphonate and phosphinate metabolism	KEGG PATHWAY	ko00440	1	6	0.805899	1	K09459:gene-SPHA_44044:3.98272187846	http://www.genome.jp/kegg-bin/show_pathway?ko00440/K09459%09red
Primary bile acid biosynthesis	KEGG PATHWAY	ko00120	1	6	0.805899	1	K00489:gene-SPHA_38830:4.67208704374	http://www.genome.jp/kegg-bin/show_pathway?ko00120/K00489%09red
Inflammatory bowel disease (IBD)	KEGG PATHWAY	ko05321	1	6	0.805899	1	K04500:gene-SPHA_18904:4.42570172465	http://www.genome.jp/kegg-bin/show_pathway?ko05321/K04500%09red
Linoleic acid metabolism	KEGG PATHWAY	ko00591	1	6	0.805899	1	K16343:gene-SPHA_15443:3.75125247381	http://www.genome.jp/kegg-bin/show_pathway?ko00591/K16343%09red
cGMP-PKG signaling pathway	KEGG PATHWAY	ko04022	24	108	0.807771	1	K09260:gene-SPHA_31234:2.66829816646|K05849:gene-SPHA_71934:2.89390888117|K05849:gene-SPHA_29958:4.41557880905|K04851:gene-SPHA_73127:2.70883794666|K04851:gene-SPHA_73129:2.58738003028|K04378:gene-SPHA_24972:1.38455371871|K04527:new_gene2439:1.7791481537|K04348:gene-SPHA_46393:3.57831618959|K04348:gene-SPHA_46383:2.04474376686|K04958:gene-SPHA_80636:2.35159996227|K04958:new_gene1119:1.08557951112…	http://www.genome.jp/kegg-bin/show_pathway?ko04022/K09260%09red/K05849%09red/K04851%09red/K04378%09red/K04527%09red/K04348%09red/K04958%09red/K19021%09red/K01540%09red/K00922%09red/K05853%09red/K04936%09red/K06270%09red/K04450%09red/K00907%09red/K06268%09red/K02649%09red/K05858%09red
PI3K-Akt signaling pathway	KEGG PATHWAY	ko04151	30	133	0.809438	1	K16332:gene-SPHA_35084:3.41779521591|K10605:gene-SPHA_19434:3.82543043553|K10605:gene-SPHA_73836:4.67893026374|K02677:gene-SPHA_11711:1.85621085071|K02677:gene-SPHA_11712:4.40121400863|K02677:gene-SPHA_11714:2.79695905524|K01110:gene-SPHA_7677:3.20697659242|K07198:gene-SPHA_52381:3.22702295616|K08266:gene-SPHA_3314:3.04876285162|K10151:new_gene1171:2.42403849015|K05719:gene-SPHA_68471:3.333574191…	http://www.genome.jp/kegg-bin/show_pathway?ko04151/K16332%09red/K10605%09red/K02677%09red/K01110%09red/K07198%09red/K08266%09red/K10151%09red/K05719%09red/K05093%09red/K18496%09red/K05096%09red/K06483%09red/K06249%09red/K11584%09red/K02649%09red/K04527%09red/K00922%09red/K06071%09red/K07207%09red/K06585%09red/K06238%09red/K04450%09red/K04079%09red/K00693%09red/K06626%09red
Various types of N-glycan biosynthesis	KEGG PATHWAY	ko00513	6	31	0.814347	1	K12667:new_gene3031:1.89126574271|K00726:gene-SPHA_56665:1.80564288492|K05529:gene-SPHA_24267:1.47268572761|K00717:gene-SPHA_32148:2.28217489957|K01231:gene-SPHA_76819:11.7257886317|K01230:gene-SPHA_51242:1.42717471133	http://www.genome.jp/kegg-bin/show_pathway?ko00513/K12667%09red/K00726%09red/K05529%09red/K00717%09red/K01231%09red/K01230%09red
Glutathione metabolism	KEGG PATHWAY	ko00480	10	49	0.815808	1	K05360:gene-SPHA_40770:2.16526346299|K18592:gene-SPHA_29834:2.57400348357|K18592:new_gene2256:3.14060037768|K04097:new_gene66:6.30178909797|K04097:new_gene2117:5.34127126178|K04097:new_gene1378:4.09605238176|K10808:gene-SPHA_63082:2.10427035225|K00432:gene-SPHA_19792:2.72471317036|K11204:gene-SPHA_22107:1.4959281488|K01469:gene-SPHA_19915:2.21015625725	http://www.genome.jp/kegg-bin/show_pathway?ko00480/K05360%09red/K18592%09red/K04097%09red/K10808%09red/K00432%09red/K11204%09red/K01469%09red
Neurotrophin signaling pathway	KEGG PATHWAY	ko04722	16	75	0.816427	1	K04431:gene-SPHA_36869:2.76558304827|K04416:gene-SPHA_34184:4.98762459042|K06277:gene-SPHA_46392:1.20622116571|K04733:gene-SPHA_33383:2.82426773086|K05869:gene-SPHA_47675:1.54112219833|K06068:gene-SPHA_51291:4.94910636831|K06619:gene-SPHA_46958:3.52488663215|K00922:gene-SPHA_36623:1.20809831478|K00922:gene-SPHA_61866:1.62120308725|K04393:gene-SPHA_64679:2.55910254501|K12461:gene-SPHA_2317:2.60306…	http://www.genome.jp/kegg-bin/show_pathway?ko04722/K04431%09red/K04416%09red/K06277%09red/K04733%09red/K05869%09red/K06068%09red/K06619%09red/K00922%09red/K04393%09red/K12461%09red/K04373%09red/K03175%09red/K04463%09red/K02649%09red/K06279%09red
Oxytocin signaling pathway	KEGG PATHWAY	ko04921	25	113	0.817401	1	K04851:gene-SPHA_73127:2.70883794666|K04851:gene-SPHA_73129:2.58738003028|K04962:gene-SPHA_58076:3.49826753368|K08794:gene-SPHA_35523:5.22026827354|K04860:gene-SPHA_77769:3.07398612349|K05869:gene-SPHA_47675:1.54112219833|K07200:gene-SPHA_13384:1.5442317701|K02677:gene-SPHA_11711:1.85621085071|K02677:gene-SPHA_11712:4.40121400863|K02677:gene-SPHA_11714:2.79695905524|K04463:gene-SPHA_72829:1.99869…	http://www.genome.jp/kegg-bin/show_pathway?ko04921/K04851%09red/K04962%09red/K08794%09red/K04860%09red/K05869%09red/K07200%09red/K02677%09red/K04463%09red/K05692%09red/K04348%09red/K04958%09red/K05704%09red/K00907%09red/K00922%09red/K07198%09red/K06270%09red/K06268%09red/K02649%09red/K05858%09red
Steroid hormone biosynthesis	KEGG PATHWAY	ko00140	3	17	0.819799	1	K00489:gene-SPHA_38830:4.67208704374|K12345:gene-SPHA_11642:3.59536621415|K13368:gene-SPHA_30631:1.16464738172	http://www.genome.jp/kegg-bin/show_pathway?ko00140/K00489%09red/K12345%09red/K13368%09red
Taste transduction	KEGG PATHWAY	ko04742	3	17	0.819799	1	K04131:gene-SPHA_14191:5.69662946438|K04615:gene-SPHA_62674:7.22400166953|K04615:gene-SPHA_25692:2.02507932736	http://www.genome.jp/kegg-bin/show_pathway?ko04742/K04131%09red/K04615%09red
Carbon fixation pathways in prokaryotes	KEGG PATHWAY	ko00720	3	17	0.819799	1	K01648:gene-SPHA_39423:2.35623214288|K01895:gene-SPHA_67447:1.4545299678|K01958:gene-SPHA_19721:3.21244633308	http://www.genome.jp/kegg-bin/show_pathway?ko00720/K01648%09red/K01895%09red/K01958%09red
Ether lipid metabolism	KEGG PATHWAY	ko00565	4	22	0.822695	1	K01062:gene-SPHA_24706:3.93518064527|K16794:gene-SPHA_36920:2.1900087062|K04628:new_gene521:1.24779505515|K16343:gene-SPHA_15443:3.75125247381	http://www.genome.jp/kegg-bin/show_pathway?ko00565/K01062%09red/K16794%09red/K04628%09red/K16343%09red
Nicotinate and nicotinamide metabolism	KEGG PATHWAY	ko00760	4	22	0.822695	1	K01081:new_gene376:3.63210819856|K01081:gene-SPHA_10615:4.27112039245|K03426:gene-SPHA_30986:5.86985800858|K06210:gene-SPHA_68282:3.90170868812	http://www.genome.jp/kegg-bin/show_pathway?ko00760/K01081%09red/K03426%09red/K06210%09red
Ascorbate and aldarate metabolism	KEGG PATHWAY	ko00053	2	12	0.823195	1	K00128:gene-SPHA_10394:1.76024141195|K00128:new_gene2146:1.33829666819	http://www.genome.jp/kegg-bin/show_pathway?ko00053/K00128%09red
Glycosphingolipid biosynthesis - globo series	KEGG PATHWAY	ko00603	2	12	0.823195	1	K12373:gene-SPHA_66394:1.09613544943|K12373:gene-SPHA_73097:2.68462660316	http://www.genome.jp/kegg-bin/show_pathway?ko00603/K12373%09red
Pathogenic Escherichia coli infection	KEGG PATHWAY	ko05130	11	54	0.825557	1	K05719:gene-SPHA_68471:3.33357419197|K05719:gene-SPHA_54376:2.73140502031|K05703:gene-SPHA_9734:3.00848332568|K02677:gene-SPHA_11711:1.85621085071|K02677:gene-SPHA_11712:4.40121400863|K02677:gene-SPHA_11714:2.79695905524|K05692:gene-SPHA_32042:3.093530855|K07374:new_gene1669:2.97624534843|K06619:gene-SPHA_46958:3.52488663215|K04393:gene-SPHA_64679:2.55910254501|K05754:gene-SPHA_30523:1.90156646902	http://www.genome.jp/kegg-bin/show_pathway?ko05130/K05719%09red/K05703%09red/K02677%09red/K05692%09red/K07374%09red/K06619%09red/K04393%09red/K05754%09red
Proteoglycans in cancer	KEGG PATHWAY	ko05205	29	131	0.831532	1	K04437:gene-SPHA_17171:3.51193171078|K02677:gene-SPHA_11711:1.85621085071|K02677:gene-SPHA_11712:4.40121400863|K02677:gene-SPHA_11714:2.79695905524|K04393:gene-SPHA_64679:2.55910254501|K05719:gene-SPHA_68471:3.33357419197|K05719:gene-SPHA_54376:2.73140502031|K05860:gene-SPHA_5133:4.9655980641|K05860:gene-SPHA_5129:8.01510922282|K07964:gene-SPHA_56492:4.26268317719|K07831:gene-SPHA_18744:2.9180011…	http://www.genome.jp/kegg-bin/show_pathway?ko05205/K04437%09red/K02677%09red/K04393%09red/K05719%09red/K05860%09red/K07964%09red/K07831%09red/K00444%09red/K06225%09red/K03685%09red/K02649%09red/K06226%09red/K04409%09red/K09108%09red/K05692%09red/K00922%09red/K12461%09red/K00445%09red/K04958%09red/K05704%09red/K06255%09red/K06270%09red
HIF-1 signaling pathway	KEGG PATHWAY	ko04066	10	50	0.832088	1	K04527:new_gene2439:1.7791481537|K02677:gene-SPHA_11711:1.85621085071|K02677:gene-SPHA_11712:4.40121400863|K02677:gene-SPHA_11714:2.79695905524|K05096:gene-SPHA_11973:1.72552177224|K00922:gene-SPHA_36623:1.20809831478|K00922:gene-SPHA_61866:1.62120308725|K07299:gene-SPHA_50478:1.29385631135|K07299:gene-SPHA_44715:2.84964579321|K02649:gene-SPHA_8477:1.81357441051	http://www.genome.jp/kegg-bin/show_pathway?ko04066/K04527%09red/K02677%09red/K05096%09red/K00922%09red/K07299%09red/K02649%09red
Retrograde endocannabinoid signaling	KEGG PATHWAY	ko04723	12	59	0.83464	1	K04851:gene-SPHA_73127:2.70883794666|K04851:gene-SPHA_73129:2.58738003028|K04849:gene-SPHA_60015:4.29151632824|K02677:gene-SPHA_11711:1.85621085071|K02677:gene-SPHA_11712:4.40121400863|K02677:gene-SPHA_11714:2.79695905524|K13985:gene-SPHA_59891:1.08638414521|K04958:gene-SPHA_80636:2.35159996227|K04958:new_gene1119:1.08557951112|K01054:gene-SPHA_46340:3.50702009269|K13806:gene-SPHA_70612:2.2796193…	http://www.genome.jp/kegg-bin/show_pathway?ko04723/K04851%09red/K04849%09red/K02677%09red/K13985%09red/K04958%09red/K01054%09red/K13806%09red/K05858%09red
Lysine degradation	KEGG PATHWAY	ko00310	10	51	0.847237	1	K11419:gene-SPHA_20442:3.01448344784|K06101:new_gene2232:2.23151810469|K11433:new_gene170:2.57484094562|K11433:new_gene2272:2.73000844223|K00128:gene-SPHA_10394:1.76024141195|K00128:new_gene2146:1.33829666819|K11703:gene-SPHA_49469:3.1049069746|K11424:gene-SPHA_66829:2.55242212651|K11429:gene-SPHA_47397:2.96766029648|K11428:gene-SPHA_80235:4.29400591957	http://www.genome.jp/kegg-bin/show_pathway?ko00310/K11419%09red/K06101%09red/K11433%09red/K00128%09red/K11703%09red/K11424%09red/K11429%09red/K11428%09red
Inflammatory mediator regulation of TRP channels	KEGG PATHWAY	ko04750	14	69	0.851062	1	K04829:gene-SPHA_15814:2.73159446381|K04432:gene-SPHA_35598:2.6262268426|K02677:gene-SPHA_11711:1.85621085071|K02677:gene-SPHA_11712:4.40121400863|K02677:gene-SPHA_11714:2.79695905524|K04958:gene-SPHA_80636:2.35159996227|K04958:new_gene1119:1.08557951112|K05704:gene-SPHA_11594:3.97147184417|K16343:gene-SPHA_15443:3.75125247381|K00922:gene-SPHA_36623:1.20809831478|K00922:gene-SPHA_61866:1.62120308…	http://www.genome.jp/kegg-bin/show_pathway?ko04750/K04829%09red/K04432%09red/K02677%09red/K04958%09red/K05704%09red/K16343%09red/K00922%09red/K06068%09red/K02649%09red/K05858%09red
Central carbon metabolism in cancer	KEGG PATHWAY	ko05230	7	38	0.857915	1	K05093:gene-SPHA_16220:3.25812690863|K00922:gene-SPHA_36623:1.20809831478|K00922:gene-SPHA_61866:1.62120308725|K01110:gene-SPHA_7677:3.20697659242|K07299:gene-SPHA_50478:1.29385631135|K07299:gene-SPHA_44715:2.84964579321|K02649:gene-SPHA_8477:1.81357441051	http://www.genome.jp/kegg-bin/show_pathway?ko05230/K05093%09red/K00922%09red/K01110%09red/K07299%09red/K02649%09red
Amoebiasis	KEGG PATHWAY	ko05146	8	43	0.863338	1	K02677:gene-SPHA_11711:1.85621085071|K02677:gene-SPHA_11712:4.40121400863|K02677:gene-SPHA_11714:2.79695905524|K00922:gene-SPHA_36623:1.20809831478|K00922:gene-SPHA_61866:1.62120308725|K01476:gene-SPHA_57715:2.95715247274|K02649:gene-SPHA_8477:1.81357441051|K05858:gene-SPHA_40209:7.30164040381	http://www.genome.jp/kegg-bin/show_pathway?ko05146/K02677%09red/K00922%09red/K01476%09red/K02649%09red/K05858%09red
Mineral absorption	KEGG PATHWAY	ko04978	5	29	0.866597	1	K12347:gene-SPHA_57716:3.01030466944|K01540:new_gene3562:2.05590928855|K12040:new_gene1554:2.4679019915|K12040:gene-SPHA_37264:2.60072431091|K00522:gene-SPHA_23512:2.55061290182	http://www.genome.jp/kegg-bin/show_pathway?ko04978/K12347%09red/K01540%09red/K12040%09red/K00522%09red
Ovarian steroidogenesis	KEGG PATHWAY	ko04913	3	19	0.867701	1	K00461:gene-SPHA_55125:3.29732791278|K13368:gene-SPHA_30631:1.16464738172|K04527:new_gene2439:1.7791481537	http://www.genome.jp/kegg-bin/show_pathway?ko04913/K00461%09red/K13368%09red/K04527%09red
GnRH signaling pathway	KEGG PATHWAY	ko04912	17	84	0.872077	1	K07763:gene-SPHA_71212:5.38890350927|K07763:gene-SPHA_71207:2.42128489265|K04851:gene-SPHA_73127:2.70883794666|K04851:gene-SPHA_73129:2.58738003028|K04432:gene-SPHA_35598:2.6262268426|K04416:gene-SPHA_34184:4.98762459042|K04431:gene-SPHA_36869:2.76558304827|K02677:gene-SPHA_11711:1.85621085071|K02677:gene-SPHA_11712:4.40121400863|K02677:gene-SPHA_11714:2.79695905524|K04958:gene-SPHA_80636:2.35159…	http://www.genome.jp/kegg-bin/show_pathway?ko04912/K07763%09red/K04851%09red/K04432%09red/K04416%09red/K04431%09red/K02677%09red/K04958%09red/K05704%09red/K04393%09red/K06068%09red/K04428%09red/K05858%09red
Retinol metabolism	KEGG PATHWAY	ko00830	2	14	0.876929	1	K11157:gene-SPHA_14622:2.99140559979|K11153:gene-SPHA_28814:1.25893993729	http://www.genome.jp/kegg-bin/show_pathway?ko00830/K11157%09red/K11153%09red
Cardiac muscle contraction	KEGG PATHWAY	ko04260	5	30	0.88296	1	K01540:new_gene3562:2.05590928855|K04962:gene-SPHA_58076:3.49826753368|K04860:gene-SPHA_77769:3.07398612349|K04851:gene-SPHA_73127:2.70883794666|K04851:gene-SPHA_73129:2.58738003028	http://www.genome.jp/kegg-bin/show_pathway?ko04260/K01540%09red/K04962%09red/K04860%09red/K04851%09red
Antigen processing and presentation	KEGG PATHWAY	ko04612	4	25	0.883345	1	K03283:new_gene1285:2.89932612346|K03283:new_gene3473:3.8072157672|K08064:gene-SPHA_27295:3.29119402433|K04079:gene-SPHA_8777:2.48346598463	http://www.genome.jp/kegg-bin/show_pathway?ko04612/K03283%09red/K08064%09red/K04079%09red
N-Glycan biosynthesis	KEGG PATHWAY	ko00510	6	35	0.884444	1	K12667:new_gene3031:1.89126574271|K00726:gene-SPHA_56665:1.80564288492|K00717:gene-SPHA_32148:2.28217489957|K00744:gene-SPHA_40409:3.04705648364|K01231:gene-SPHA_76819:11.7257886317|K01230:gene-SPHA_51242:1.42717471133	http://www.genome.jp/kegg-bin/show_pathway?ko00510/K12667%09red/K00726%09red/K00717%09red/K00744%09red/K01231%09red/K01230%09red
Synaptic vesicle cycle	KEGG PATHWAY	ko04721	6	35	0.884444	1	K04849:gene-SPHA_60015:4.29151632824|K04560:gene-SPHA_76284:4.01959075931|K02146:gene-SPHA_55055:2.32563064122|K11826:gene-SPHA_53993:2.02914768958|K15290:gene-SPHA_49325:7.62889127914|K15293:gene-SPHA_62136:5.26832743735	http://www.genome.jp/kegg-bin/show_pathway?ko04721/K04849%09red/K04560%09red/K02146%09red/K11826%09red/K15290%09red/K15293%09red
Chemokine signaling pathway	KEGG PATHWAY	ko04062	10	54	0.8863	1	K05730:gene-SPHA_42975:2.71982308304|K04409:gene-SPHA_19081:1.03249404751|K06068:gene-SPHA_51291:4.94910636831|K05704:gene-SPHA_11594:3.97147184417|K00922:gene-SPHA_36623:1.20809831478|K00922:gene-SPHA_61866:1.62120308725|K04393:gene-SPHA_64679:2.55910254501|K06279:gene-SPHA_25989:2.89486373372|K02649:gene-SPHA_8477:1.81357441051|K05858:gene-SPHA_40209:7.30164040381	http://www.genome.jp/kegg-bin/show_pathway?ko04062/K05730%09red/K04409%09red/K06068%09red/K05704%09red/K00922%09red/K04393%09red/K06279%09red/K02649%09red/K05858%09red
Dilated cardiomyopathy	KEGG PATHWAY	ko05414	10	54	0.8863	1	K04851:gene-SPHA_73127:2.70883794666|K04851:gene-SPHA_73129:2.58738003028|K04962:gene-SPHA_58076:3.49826753368|K05719:gene-SPHA_68471:3.33357419197|K05719:gene-SPHA_54376:2.73140502031|K05692:gene-SPHA_32042:3.093530855|K06483:gene-SPHA_16697:1.50359504841|K06585:gene-SPHA_47837:2.01087635366|K10366:gene-SPHA_79989:4.23135760699|K04860:gene-SPHA_77769:3.07398612349	http://www.genome.jp/kegg-bin/show_pathway?ko05414/K04851%09red/K04962%09red/K05719%09red/K05692%09red/K06483%09red/K06585%09red/K10366%09red/K04860%09red
Endocytosis	KEGG PATHWAY	ko04144	32	151	0.892758	1	K19476:gene-SPHA_57471:4.11885601358|K04393:gene-SPHA_64679:2.55910254501|K12470:gene-SPHA_80678:1.16207969806|K12472:gene-SPHA_73429:2.24870778534|K19366:gene-SPHA_43068:1.5227044483|K06069:gene-SPHA_73419:2.25532925504|K06069:gene-SPHA_73413:1.55263292933|K18465:gene-SPHA_57163:1.17240747434|K05093:gene-SPHA_16220:3.25812690863|K05096:gene-SPHA_11973:1.72552177224|K12200:gene-SPHA_81569:2.86814…	http://www.genome.jp/kegg-bin/show_pathway?ko04144/K19476%09red/K04393%09red/K12470%09red/K12472%09red/K19366%09red/K06069%09red/K18465%09red/K05093%09red/K05096%09red/K12200%09red/K12488%09red/K12489%09red/K12562%09red/K12486%09red/K03175%09red/K12480%09red/K04500%09red/K11839%09red/K07891%09red/K04679%09red/K11866%09red/K04674%09red/K05754%09red/K05704%09red/K05633%09red/K11826%09red/K12494%09r…
Focal adhesion	KEGG PATHWAY	ko04510	28	134	0.893088	1	K04437:gene-SPHA_17171:3.51193171078|K10151:new_gene1171:2.42403849015|K02677:gene-SPHA_11711:1.85621085071|K02677:gene-SPHA_11712:4.40121400863|K02677:gene-SPHA_11714:2.79695905524|K01110:gene-SPHA_7677:3.20697659242|K04393:gene-SPHA_64679:2.55910254501|K04409:gene-SPHA_19081:1.03249404751|K05730:gene-SPHA_42975:2.71982308304|K05719:gene-SPHA_68471:3.33357419197|K05719:gene-SPHA_54376:2.73140502…	http://www.genome.jp/kegg-bin/show_pathway?ko04510/K04437%09red/K10151%09red/K02677%09red/K01110%09red/K04393%09red/K04409%09red/K05730%09red/K05719%09red/K06585%09red/K05096%09red/K06483%09red/K06249%09red/K02649%09red/K16060%09red/K05692%09red/K00907%09red/K00922%09red/K13708%09red/K05703%09red/K05704%09red/K06277%09red/K06238%09red/K06270%09red/K06279%09red
Vasopressin-regulated water reabsorption	KEGG PATHWAY	ko04962	4	26	0.899099	1	K04648:gene-SPHA_12637:1.46757004212|K10417:gene-SPHA_46688:1.746952312|K10414:new_gene483:1.89849159136|K07905:gene-SPHA_35704:2.45766692516	http://www.genome.jp/kegg-bin/show_pathway?ko04962/K04648%09red/K10417%09red/K10414%09red/K07905%09red
Amphetamine addiction	KEGG PATHWAY	ko05031	11	60	0.901098	1	K04851:gene-SPHA_73127:2.70883794666|K04851:gene-SPHA_73129:2.58738003028|K05869:gene-SPHA_47675:1.54112219833|K02677:gene-SPHA_11711:1.85621085071|K02677:gene-SPHA_11712:4.40121400863|K02677:gene-SPHA_11714:2.79695905524|K04348:gene-SPHA_46393:3.57831618959|K04348:gene-SPHA_46383:2.04474376686|K04560:gene-SPHA_76284:4.01959075931|K04450:gene-SPHA_38765:1.05899365426|K06268:gene-SPHA_20785:1.9905…	http://www.genome.jp/kegg-bin/show_pathway?ko05031/K04851%09red/K05869%09red/K02677%09red/K04348%09red/K04560%09red/K04450%09red/K06268%09red
Serotonergic synapse	KEGG PATHWAY	ko04726	11	60	0.901098	1	K04851:gene-SPHA_73127:2.70883794666|K04851:gene-SPHA_73129:2.58738003028|K04849:gene-SPHA_60015:4.29151632824|K02677:gene-SPHA_11711:1.85621085071|K02677:gene-SPHA_11712:4.40121400863|K02677:gene-SPHA_11714:2.79695905524|K04958:gene-SPHA_80636:2.35159996227|K04958:new_gene1119:1.08557951112|K00461:gene-SPHA_55125:3.29732791278|K04163:gene-SPHA_81211:1.47672809244|K05858:gene-SPHA_40209:7.3016404…	http://www.genome.jp/kegg-bin/show_pathway?ko04726/K04851%09red/K04849%09red/K02677%09red/K04958%09red/K00461%09red/K04163%09red/K05858%09red
Quorum sensing	KEGG PATHWAY	ko02024	1	9	0.903906	1	K01580:gene-SPHA_8293:3.80648509036	http://www.genome.jp/kegg-bin/show_pathway?ko02024/K01580%09red
Prion diseases	KEGG PATHWAY	ko05020	1	9	0.903906	1	K05703:gene-SPHA_9734:3.00848332568	http://www.genome.jp/kegg-bin/show_pathway?ko05020/K05703%09red
Biosynthesis of unsaturated fatty acids	KEGG PATHWAY	ko01040	1	9	0.903906	1	K00232:gene-SPHA_19732:2.94894681942	http://www.genome.jp/kegg-bin/show_pathway?ko01040/K00232%09red
Methane metabolism	KEGG PATHWAY	ko00680	3	21	0.903995	1	K01895:gene-SPHA_67447:1.4545299678|K00058:gene-SPHA_47848:2.88736105685|K00831:gene-SPHA_43753:2.81586732082	http://www.genome.jp/kegg-bin/show_pathway?ko00680/K01895%09red/K00058%09red/K00831%09red
Estrogen signaling pathway	KEGG PATHWAY	ko04915	15	79	0.907813	1	K06068:gene-SPHA_51291:4.94910636831|K04958:gene-SPHA_80636:2.35159996227|K04958:new_gene1119:1.08557951112|K05704:gene-SPHA_11594:3.97147184417|K00922:gene-SPHA_36623:1.20809831478|K00922:gene-SPHA_61866:1.62120308725|K04450:gene-SPHA_38765:1.05899365426|K06279:gene-SPHA_25989:2.89486373372|K04079:gene-SPHA_8777:2.48346598463|K05858:gene-SPHA_40209:7.30164040381|K04615:gene-SPHA_62674:7.22400166…	http://www.genome.jp/kegg-bin/show_pathway?ko04915/K06068%09red/K04958%09red/K05704%09red/K00922%09red/K04450%09red/K06279%09red/K04079%09red/K05858%09red/K04615%09red/K02649%09red/K03283%09red
Long-term potentiation	KEGG PATHWAY	ko04720	11	61	0.910575	1	K05869:gene-SPHA_47675:1.54112219833|K02677:gene-SPHA_11711:1.85621085071|K02677:gene-SPHA_11712:4.40121400863|K02677:gene-SPHA_11714:2.79695905524|K04348:gene-SPHA_46393:3.57831618959|K04348:gene-SPHA_46383:2.04474376686|K04958:gene-SPHA_80636:2.35159996227|K04958:new_gene1119:1.08557951112|K04373:gene-SPHA_976:1.94266028163|K06268:gene-SPHA_20785:1.99050154311|K05858:gene-SPHA_40209:7.301640403…	http://www.genome.jp/kegg-bin/show_pathway?ko04720/K05869%09red/K02677%09red/K04348%09red/K04958%09red/K04373%09red/K06268%09red/K05858%09red
Fatty acid metabolism	KEGG PATHWAY	ko01212	5	32	0.910578	1	K00645:gene-SPHA_19640:1.89207926724|K00232:gene-SPHA_19732:2.94894681942|K11262:new_gene2826:3.65359396517|K11262:gene-SPHA_53983:3.43815522852|K00665:new_gene697:1.41581430054	http://www.genome.jp/kegg-bin/show_pathway?ko01212/K00645%09red/K00232%09red/K11262%09red/K00665%09red
mRNA surveillance pathway	KEGG PATHWAY	ko03015	14	75	0.912202	1	K14404:gene-SPHA_48192:7.95272941771|K11584:gene-SPHA_31336:2.2398765334|K12881:gene-SPHA_30537:1.33510200482|K14399:gene-SPHA_32625:1.79308722651|K13126:gene-SPHA_4085:3.06811769927|K14409:gene-SPHA_52849:3.99023165219|K14406:gene-SPHA_62207:1.62035750597|K15542:gene-SPHA_32391:2.97974974157|K14411:gene-SPHA_32872:1.18660821658|K14403:gene-SPHA_12520:1.99353219116|K11124:gene-SPHA_72876:5.093429…	http://www.genome.jp/kegg-bin/show_pathway?ko03015/K14404%09red/K11584%09red/K12881%09red/K14399%09red/K13126%09red/K14409%09red/K14406%09red/K15542%09red/K14411%09red/K14403%09red/K11124%09red/K11125%09red
Drug metabolism - other enzymes	KEGG PATHWAY	ko00983	3	22	0.918535	1	K01195:gene-SPHA_63593:1.2270552793|K00857:gene-SPHA_64740:1.76564666529|K01951:gene-SPHA_50592:3.22203916526	http://www.genome.jp/kegg-bin/show_pathway?ko00983/K01195%09red/K00857%09red/K01951%09red
Adrenergic signaling in cardiomyocytes	KEGG PATHWAY	ko04261	14	76	0.920024	1	K04851:gene-SPHA_73127:2.70883794666|K04851:gene-SPHA_73129:2.58738003028|K04962:gene-SPHA_58076:3.49826753368|K04860:gene-SPHA_77769:3.07398612349|K02677:gene-SPHA_11711:1.85621085071|K02677:gene-SPHA_11712:4.40121400863|K02677:gene-SPHA_11714:2.79695905524|K01540:new_gene3562:2.05590928855|K00922:gene-SPHA_36623:1.20809831478|K00922:gene-SPHA_61866:1.62120308725|K04450:gene-SPHA_38765:1.0589936…	http://www.genome.jp/kegg-bin/show_pathway?ko04261/K04851%09red/K04962%09red/K04860%09red/K02677%09red/K01540%09red/K00922%09red/K04450%09red/K11584%09red/K02649%09red/K05858%09red
Epithelial cell signaling in Helicobacter pylori infection	KEGG PATHWAY	ko05120	6	38	0.921021	1	K05704:gene-SPHA_11594:3.97147184417|K04393:gene-SPHA_64679:2.55910254501|K04409:gene-SPHA_19081:1.03249404751|K02146:gene-SPHA_55055:2.32563064122|K06059:gene-SPHA_38782:3.69010240793|K06059:gene-SPHA_10458:1.39154706219	http://www.genome.jp/kegg-bin/show_pathway?ko05120/K05704%09red/K04393%09red/K04409%09red/K02146%09red/K06059%09red
Phototransduction - fly	KEGG PATHWAY	ko04745	9	53	0.923467	1	K02677:gene-SPHA_11711:1.85621085071|K02677:gene-SPHA_11712:4.40121400863|K02677:gene-SPHA_11714:2.79695905524|K05692:gene-SPHA_32042:3.093530855|K04958:gene-SPHA_80636:2.35159996227|K04958:new_gene1119:1.08557951112|K13806:gene-SPHA_70612:2.27961939776|K08834:new_gene1579:5.33033063823|K05858:gene-SPHA_40209:7.30164040381	http://www.genome.jp/kegg-bin/show_pathway?ko04745/K02677%09red/K05692%09red/K04958%09red/K13806%09red/K08834%09red/K05858%09red
Ubiquinone and other terpenoid-quinone biosynthesis	KEGG PATHWAY	ko00130	1	10	0.923986	1	K00591:gene-SPHA_74084:1.6135779401	http://www.genome.jp/kegg-bin/show_pathway?ko00130/K00591%09red
Tryptophan metabolism	KEGG PATHWAY	ko00380	4	28	0.92507	1	K00128:gene-SPHA_10394:1.76024141195|K00128:new_gene2146:1.33829666819|K00486:gene-SPHA_60259:5.5137157375|K00486:gene-SPHA_60239:2.08852274175	http://www.genome.jp/kegg-bin/show_pathway?ko00380/K00128%09red/K00486%09red
Thyroid cancer	KEGG PATHWAY	ko05216	2	17	0.929864	1	K08526:gene-SPHA_55116:1.27319431|K09292:gene-SPHA_34799:2.16346410243	http://www.genome.jp/kegg-bin/show_pathway?ko05216/K08526%09red/K09292%09red
Amyotrophic lateral sclerosis (ALS)	KEGG PATHWAY	ko05014	6	39	0.930729	1	K04432:gene-SPHA_35598:2.6262268426|K06268:gene-SPHA_20785:1.99050154311|K04348:gene-SPHA_46393:3.57831618959|K04348:gene-SPHA_46383:2.04474376686|K04569:gene-SPHA_13253:1.99160063644|K11518:gene-SPHA_35631:1.80315575723	http://www.genome.jp/kegg-bin/show_pathway?ko05014/K04432%09red/K06268%09red/K04348%09red/K04569%09red/K11518%09red
Glyoxylate and dicarboxylate metabolism	KEGG PATHWAY	ko00630	4	29	0.935653	1	K19269:gene-SPHA_73018:1.22547054503|K01965:gene-SPHA_80450:1.22401833712|K00605:gene-SPHA_35451:2.52480836235|K00049:gene-SPHA_13378:1.74807051309	http://www.genome.jp/kegg-bin/show_pathway?ko00630/K19269%09red/K01965%09red/K00605%09red/K00049%09red
Biosynthesis of amino acids	KEGG PATHWAY	ko01230	13	74	0.938142	1	K00058:gene-SPHA_47848:2.88736105685|K01958:gene-SPHA_19721:3.21244633308|K00264:gene-SPHA_19948:2.81784825913|K00264:gene-SPHA_19952:3.59850417141|K00814:gene-SPHA_24672:1.53316604533|K00831:gene-SPHA_43753:2.81586732082|K00927:new_gene278:3.92470010703|K01476:gene-SPHA_57715:2.95715247274|K00616:gene-SPHA_21954:1.2694695807|K00030:gene-SPHA_28868:1.37064974724|K00615:gene-SPHA_31248:1.365673744…	http://www.genome.jp/kegg-bin/show_pathway?ko01230/K00058%09red/K01958%09red/K00264%09red/K00814%09red/K00831%09red/K00927%09red/K01476%09red/K00616%09red/K00030%09red/K00615%09red/K01783%09red/K00548%09red
Fatty acid elongation	KEGG PATHWAY	ko00062	1	11	0.939872	1	K10249:gene-SPHA_58733:2.36023097487	http://www.genome.jp/kegg-bin/show_pathway?ko00062/K10249%09red
Collecting duct acid secretion	KEGG PATHWAY	ko04966	1	11	0.939872	1	K02146:gene-SPHA_55055:2.32563064122	http://www.genome.jp/kegg-bin/show_pathway?ko04966/K02146%09red
Drug metabolism - cytochrome P450	KEGG PATHWAY	ko00982	5	35	0.94129	1	K04097:new_gene66:6.30178909797|K04097:new_gene2117:5.34127126178|K04097:new_gene1378:4.09605238176|K00485:gene-SPHA_30031:5.12396994849|K00485:new_gene443:2.13168373089	http://www.genome.jp/kegg-bin/show_pathway?ko00982/K04097%09red/K00485%09red
Starch and sucrose metabolism	KEGG PATHWAY	ko00500	3	24	0.941748	1	K08678:new_gene2181:1.43616711311|K00693:gene-SPHA_17049:2.29888962314|K01195:gene-SPHA_63593:1.2270552793	http://www.genome.jp/kegg-bin/show_pathway?ko00500/K08678%09red/K00693%09red/K01195%09red
Choline metabolism in cancer	KEGG PATHWAY	ko05231	16	89	0.943975	1	K02677:gene-SPHA_11711:1.85621085071|K02677:gene-SPHA_11712:4.40121400863|K02677:gene-SPHA_11714:2.79695905524|K08202:new_gene3097:4.28886554936|K08202:gene-SPHA_983:4.57682979431|K08202:gene-SPHA_677:2.18493845926|K08202:gene-SPHA_988:5.97299788164|K00922:gene-SPHA_36623:1.20809831478|K00922:gene-SPHA_61866:1.62120308725|K00901:gene-SPHA_52420:3.66533454867|K00901:new_gene1983:2.05170847913|K009…	http://www.genome.jp/kegg-bin/show_pathway?ko05231/K02677%09red/K08202%09red/K00922%09red/K00901%09red/K07207%09red/K02649%09red
PPAR signaling pathway	KEGG PATHWAY	ko03320	4	30	0.94486	1	K00489:gene-SPHA_38830:4.67208704374|K00232:gene-SPHA_19732:2.94894681942|K08526:gene-SPHA_55116:1.27319431|K08749:gene-SPHA_13861:3.38737680322	http://www.genome.jp/kegg-bin/show_pathway?ko03320/K00489%09red/K00232%09red/K08526%09red/K08749%09red
Salmonella infection	KEGG PATHWAY	ko05132	8	51	0.945594	1	K04437:gene-SPHA_17171:3.51193171078|K06071:gene-SPHA_81270:3.35267069421|K05692:gene-SPHA_32042:3.093530855|K04393:gene-SPHA_64679:2.55910254501|K10414:new_gene483:1.89849159136|K05754:gene-SPHA_30523:1.90156646902|K15348:new_gene3548:3.33214044702|K10407:gene-SPHA_13596:2.55962534156	http://www.genome.jp/kegg-bin/show_pathway?ko05132/K04437%09red/K06071%09red/K05692%09red/K04393%09red/K10414%09red/K05754%09red/K15348%09red/K10407%09red
Gastric acid secretion	KEGG PATHWAY	ko04971	10	61	0.946383	1	K13855:gene-SPHA_50908:2.22281697965|K00907:gene-SPHA_48393:2.91617691031|K02677:gene-SPHA_11711:1.85621085071|K02677:gene-SPHA_11712:4.40121400863|K02677:gene-SPHA_11714:2.79695905524|K04131:gene-SPHA_14191:5.69662946438|K04958:gene-SPHA_80636:2.35159996227|K04958:new_gene1119:1.08557951112|K01540:new_gene3562:2.05590928855|K05858:gene-SPHA_40209:7.30164040381	http://www.genome.jp/kegg-bin/show_pathway?ko04971/K13855%09red/K00907%09red/K02677%09red/K04131%09red/K04958%09red/K01540%09red/K05858%09red
2-Oxocarboxylic acid metabolism	KEGG PATHWAY	ko01210	2	19	0.952276	1	K00814:gene-SPHA_24672:1.53316604533|K00030:gene-SPHA_28868:1.37064974724	http://www.genome.jp/kegg-bin/show_pathway?ko01210/K00814%09red/K00030%09red
Rheumatoid arthritis	KEGG PATHWAY	ko05323	2	19	0.952276	1	K05096:gene-SPHA_11973:1.72552177224|K02146:gene-SPHA_55055:2.32563064122	http://www.genome.jp/kegg-bin/show_pathway?ko05323/K05096%09red/K02146%09red
Protein export	KEGG PATHWAY	ko03060	1	12	0.95244	1	K13431:gene-SPHA_41357:1.55555831942	http://www.genome.jp/kegg-bin/show_pathway?ko03060/K13431%09red
Tuberculosis	KEGG PATHWAY	ko05152	11	68	0.957754	1	K04733:gene-SPHA_33383:2.82426773086|K04348:gene-SPHA_46393:3.57831618959|K04348:gene-SPHA_46383:2.04474376686|K05704:gene-SPHA_11594:3.97147184417|K06268:gene-SPHA_20785:1.99050154311|K02146:gene-SPHA_55055:2.32563064122|K04077:gene-SPHA_73958:1.74503298028|K03175:gene-SPHA_35487:1.81890828478|K08064:gene-SPHA_27295:3.29119402433|K04398:gene-SPHA_3047:3.67013250428|K04398:new_gene2400:1.28172457…	http://www.genome.jp/kegg-bin/show_pathway?ko05152/K04733%09red/K04348%09red/K05704%09red/K06268%09red/K02146%09red/K04077%09red/K03175%09red/K08064%09red/K04398%09red
Protein digestion and absorption	KEGG PATHWAY	ko04974	8	55	0.967122	1	K05849:gene-SPHA_71934:2.89390888117|K05849:gene-SPHA_29958:4.41557880905|K01540:new_gene3562:2.05590928855|K06238:new_gene1638:3.53841068317|K12040:new_gene1554:2.4679019915|K12040:gene-SPHA_37264:2.60072431091|K14210:gene-SPHA_63675:2.79654755089|K01278:gene-SPHA_30533:3.09707475527	http://www.genome.jp/kegg-bin/show_pathway?ko04974/K05849%09red/K01540%09red/K06238%09red/K12040%09red/K14210%09red/K01278%09red
Cysteine and methionine metabolism	KEGG PATHWAY	ko00270	5	39	0.967426	1	K00548:gene-SPHA_41448:3.91869379192|K11204:gene-SPHA_22107:1.4959281488|K00558:new_gene2730:3.51426629544|K00558:new_gene2729:2.44681974874|K17399:gene-SPHA_19529:3.82466764899	http://www.genome.jp/kegg-bin/show_pathway?ko00270/K00548%09red/K11204%09red/K00558%09red/K17399%09red
Renin secretion	KEGG PATHWAY	ko04924	10	66	0.970127	1	K04851:gene-SPHA_73127:2.70883794666|K04851:gene-SPHA_73129:2.58738003028|K04348:gene-SPHA_46393:3.57831618959|K04348:gene-SPHA_46383:2.04474376686|K04958:gene-SPHA_80636:2.35159996227|K04958:new_gene1119:1.08557951112|K19021:gene-SPHA_45102:5.17228218214|K04936:gene-SPHA_13162:1.6957380554|K06268:gene-SPHA_20785:1.99050154311|K05858:gene-SPHA_40209:7.30164040381	http://www.genome.jp/kegg-bin/show_pathway?ko04924/K04851%09red/K04348%09red/K04958%09red/K19021%09red/K04936%09red/K06268%09red/K05858%09red
Galactose metabolism	KEGG PATHWAY	ko00052	1	14	0.970246	1	K00849:gene-SPHA_21657:3.5133071457	http://www.genome.jp/kegg-bin/show_pathway?ko00052/K00849%09red
Fatty acid degradation	KEGG PATHWAY	ko00071	3	28	0.970926	1	K00128:gene-SPHA_10394:1.76024141195|K00128:new_gene2146:1.33829666819|K00232:gene-SPHA_19732:2.94894681942	http://www.genome.jp/kegg-bin/show_pathway?ko00071/K00128%09red/K00232%09red
Lysosome	KEGG PATHWAY	ko04142	19	110	0.971185	1	K12383:gene-SPHA_63050:2.21518879164|K01125:gene-SPHA_26417:2.24505113307|K12401:gene-SPHA_45084:1.41947690674|K01195:gene-SPHA_63593:1.2270552793|K12350:gene-SPHA_77917:3.37229560309|K12350:new_gene2853:3.14579264437|K12350:gene-SPHA_77891:3.89752430931|K12373:gene-SPHA_66394:1.09613544943|K12373:gene-SPHA_73097:2.68462660316|K12347:gene-SPHA_57716:3.01030466944|K01132:gene-SPHA_10704:1.71341646…	http://www.genome.jp/kegg-bin/show_pathway?ko04142/K12383%09red/K01125%09red/K12401%09red/K01195%09red/K12350%09red/K12373%09red/K12347%09red/K01132%09red/K02146%09red/K01205%09red/K12301%09red/K13444%09red/K12386%09red
Glutamatergic synapse	KEGG PATHWAY	ko04724	13	82	0.973517	1	K04851:gene-SPHA_73127:2.70883794666|K04851:gene-SPHA_73129:2.58738003028|K05202:gene-SPHA_53683:3.72619489358|K02677:gene-SPHA_11711:1.85621085071|K02677:gene-SPHA_11712:4.40121400863|K02677:gene-SPHA_11714:2.79695905524|K04348:gene-SPHA_46393:3.57831618959|K04348:gene-SPHA_46383:2.04474376686|K04958:gene-SPHA_80636:2.35159996227|K04958:new_gene1119:1.08557951112|K04608:gene-SPHA_15117:3.8605811…	http://www.genome.jp/kegg-bin/show_pathway?ko04724/K04851%09red/K05202%09red/K02677%09red/K04348%09red/K04958%09red/K04608%09red/K06268%09red/K05858%09red
cAMP signaling pathway	KEGG PATHWAY	ko04024	22	125	0.973687	1	K04851:gene-SPHA_73127:2.70883794666|K04851:gene-SPHA_73129:2.58738003028|K04962:gene-SPHA_58076:3.49826753368|K05673:gene-SPHA_43588:4.50554516957|K05730:gene-SPHA_42975:2.71982308304|K04409:gene-SPHA_19081:1.03249404751|K05869:gene-SPHA_47675:1.54112219833|K00922:gene-SPHA_36623:1.20809831478|K00922:gene-SPHA_61866:1.62120308725|K05860:gene-SPHA_5133:4.9655980641|K05860:gene-SPHA_5129:8.0151092…	http://www.genome.jp/kegg-bin/show_pathway?ko04024/K04851%09red/K04962%09red/K05673%09red/K05730%09red/K04409%09red/K05869%09red/K00922%09red/K05860%09red/K01540%09red/K00232%09red/K07188%09red/K19021%09red/K06270%09red/K06230%09red/K04615%09red/K06225%09red/K02649%09red
Histidine metabolism	KEGG PATHWAY	ko00340	2	23	0.97832	1	K00128:gene-SPHA_10394:1.76024141195|K00128:new_gene2146:1.33829666819	http://www.genome.jp/kegg-bin/show_pathway?ko00340/K00128%09red
Dopaminergic synapse	KEGG PATHWAY	ko04728	14	89	0.978953	1	K04851:gene-SPHA_73127:2.70883794666|K04851:gene-SPHA_73129:2.58738003028|K04849:gene-SPHA_60015:4.29151632824|K02677:gene-SPHA_11711:1.85621085071|K02677:gene-SPHA_11712:4.40121400863|K02677:gene-SPHA_11714:2.79695905524|K04348:gene-SPHA_46393:3.57831618959|K04348:gene-SPHA_46383:2.04474376686|K04958:gene-SPHA_80636:2.35159996227|K04958:new_gene1119:1.08557951112|K04450:gene-SPHA_38765:1.0589936…	http://www.genome.jp/kegg-bin/show_pathway?ko04728/K04851%09red/K04849%09red/K02677%09red/K04348%09red/K04958%09red/K04450%09red/K02223%09red/K11584%09red/K05858%09red
Salivary secretion	KEGG PATHWAY	ko04970	13	85	0.981135	1	K13855:gene-SPHA_50908:2.22281697965|K02677:gene-SPHA_11711:1.85621085071|K02677:gene-SPHA_11712:4.40121400863|K02677:gene-SPHA_11714:2.79695905524|K04131:gene-SPHA_14191:5.69662946438|K04958:gene-SPHA_80636:2.35159996227|K04958:new_gene1119:1.08557951112|K10951:gene-SPHA_46105:1.88520773491|K01540:new_gene3562:2.05590928855|K04936:gene-SPHA_13162:1.6957380554|K13912:gene-SPHA_56603:5.95005750501…	http://www.genome.jp/kegg-bin/show_pathway?ko04970/K13855%09red/K02677%09red/K04131%09red/K04958%09red/K10951%09red/K01540%09red/K04936%09red/K13912%09red/K05858%09red
Alcoholism	KEGG PATHWAY	ko05034	14	90	0.981171	1	K11254:new_gene2731:3.3995290885|K11251:gene-SPHA_24704:10.1436946818|K11251:new_gene3162:2.39742913798|K11251:new_gene765:1.7884278398|K11252:new_gene2361:1.54398590036|K11252:new_gene964:2.79318857455|K11252:new_gene31:1.65227394185|K11252:new_gene125:3.1017449583|K11252:new_gene2521:3.04815977844|K05869:gene-SPHA_47675:1.54112219833|K11253:new_gene2597:3.05171773143|K11405:gene-SPHA_49622:1.08…	http://www.genome.jp/kegg-bin/show_pathway?ko05034/K11254%09red/K11251%09red/K11252%09red/K05869%09red/K11253%09red/K11405%09red/K04450%09red/K06279%09red
Fat digestion and absorption	KEGG PATHWAY	ko04975	1	16	0.981388	1	K05641:gene-SPHA_43601:4.7089644906	http://www.genome.jp/kegg-bin/show_pathway?ko04975/K05641%09red
ECM-receptor interaction	KEGG PATHWAY	ko04512	7	54	0.981694	1	K05719:gene-SPHA_68471:3.33357419197|K05719:gene-SPHA_54376:2.73140502031|K06483:gene-SPHA_16697:1.50359504841|K06585:gene-SPHA_47837:2.01087635366|K06238:new_gene1638:3.53841068317|K06255:gene-SPHA_58379:2.59052171259|K06249:new_gene2302:3.49268753307	http://www.genome.jp/kegg-bin/show_pathway?ko04512/K05719%09red/K06483%09red/K06585%09red/K06238%09red/K06255%09red/K06249%09red
Citrate cycle (TCA cycle)	KEGG PATHWAY	ko00020	3	31	0.98304	1	K01648:gene-SPHA_39423:2.35623214288|K01958:gene-SPHA_19721:3.21244633308|K00030:gene-SPHA_28868:1.37064974724	http://www.genome.jp/kegg-bin/show_pathway?ko00020/K01648%09red/K01958%09red/K00030%09red
Melanogenesis	KEGG PATHWAY	ko04916	8	60	0.983081	1	K02677:gene-SPHA_11711:1.85621085071|K02677:gene-SPHA_11712:4.40121400863|K02677:gene-SPHA_11714:2.79695905524|K09455:gene-SPHA_79093:2.41894486782|K02353:gene-SPHA_42350:3.75143336249|K00444:gene-SPHA_14602:3.6648556671|K00445:gene-SPHA_15742:4.26444131769|K05858:gene-SPHA_40209:7.30164040381	http://www.genome.jp/kegg-bin/show_pathway?ko04916/K02677%09red/K09455%09red/K02353%09red/K00444%09red/K00445%09red/K05858%09red
Long-term depression	KEGG PATHWAY	ko04730	6	49	0.98313	1	K02677:gene-SPHA_11711:1.85621085071|K02677:gene-SPHA_11712:4.40121400863|K02677:gene-SPHA_11714:2.79695905524|K04958:gene-SPHA_80636:2.35159996227|K04958:new_gene1119:1.08557951112|K05858:gene-SPHA_40209:7.30164040381	http://www.genome.jp/kegg-bin/show_pathway?ko04730/K02677%09red/K04958%09red/K05858%09red
Glycolysis / Gluconeogenesis	KEGG PATHWAY	ko00010	4	38	0.985004	1	K00128:gene-SPHA_10394:1.76024141195|K00128:new_gene2146:1.33829666819|K01895:gene-SPHA_67447:1.4545299678|K00927:new_gene278:3.92470010703	http://www.genome.jp/kegg-bin/show_pathway?ko00010/K00128%09red/K01895%09red/K00927%09red
Chemical carcinogenesis	KEGG PATHWAY	ko05204	3	32	0.98587	1	K04097:new_gene66:6.30178909797|K04097:new_gene2117:5.34127126178|K04097:new_gene1378:4.09605238176	http://www.genome.jp/kegg-bin/show_pathway?ko05204/K04097%09red
Vascular smooth muscle contraction	KEGG PATHWAY	ko04270	13	88	0.986703	1	K04851:gene-SPHA_73127:2.70883794666|K04851:gene-SPHA_73129:2.58738003028|K02677:gene-SPHA_11711:1.85621085071|K02677:gene-SPHA_11712:4.40121400863|K02677:gene-SPHA_11714:2.79695905524|K04958:gene-SPHA_80636:2.35159996227|K04958:new_gene1119:1.08557951112|K16343:gene-SPHA_15443:3.75125247381|K00907:gene-SPHA_48393:2.91617691031|K04936:gene-SPHA_13162:1.6957380554|K06270:gene-SPHA_38488:3.56770149…	http://www.genome.jp/kegg-bin/show_pathway?ko04270/K04851%09red/K02677%09red/K04958%09red/K16343%09red/K00907%09red/K04936%09red/K06270%09red/K06068%09red/K05858%09red
Amino sugar and nucleotide sugar metabolism	KEGG PATHWAY	ko00520	9	68	0.988123	1	K01183:new_gene3219:4.5384052894|K08678:new_gene2181:1.43616711311|K00849:gene-SPHA_21657:3.5133071457|K12373:gene-SPHA_66394:1.09613544943|K12373:gene-SPHA_73097:2.68462660316|K01787:gene-SPHA_80551:2.85929578966|K00698:gene-SPHA_641:4.59225015972|K00698:new_gene1474:4.7479495423|K00698:new_gene268:3.21699386567	http://www.genome.jp/kegg-bin/show_pathway?ko00520/K01183%09red/K08678%09red/K00849%09red/K12373%09red/K01787%09red/K00698%09red
Protein processing in endoplasmic reticulum	KEGG PATHWAY	ko04141	19	119	0.988324	1	K16196:gene-SPHA_42084:3.77678917616|K11863:gene-SPHA_80921:4.65502957601|K16194:gene-SPHA_59066:4.44966877528|K16194:gene-SPHA_58989:7.91539159779|K01230:gene-SPHA_51242:1.42717471133|K14020:gene-SPHA_70853:2.43241171803|K07765:gene-SPHA_51843:3.0049668779|K04431:gene-SPHA_36869:2.76558304827|K10661:gene-SPHA_9502:2.91446122029|K10950:gene-SPHA_24233:1.46903481168|K09555:gene-SPHA_17499:2.095610…	http://www.genome.jp/kegg-bin/show_pathway?ko04141/K16196%09red/K11863%09red/K16194%09red/K01230%09red/K14020%09red/K07765%09red/K04431%09red/K10661%09red/K10950%09red/K09555%09red/K09562%09red/K12667%09red/K04079%09red/K03173%09red/K04556%09red/K13719%09red/K03283%09red
Gap junction	KEGG PATHWAY	ko04540	9	69	0.989626	1	K02677:gene-SPHA_11711:1.85621085071|K02677:gene-SPHA_11712:4.40121400863|K02677:gene-SPHA_11714:2.79695905524|K04463:gene-SPHA_72829:1.99869532065|K07374:new_gene1669:2.97624534843|K04958:gene-SPHA_80636:2.35159996227|K04958:new_gene1119:1.08557951112|K05704:gene-SPHA_11594:3.97147184417|K05858:gene-SPHA_40209:7.30164040381	http://www.genome.jp/kegg-bin/show_pathway?ko04540/K02677%09red/K04463%09red/K07374%09red/K04958%09red/K05704%09red/K05858%09red
Metabolism of xenobiotics by cytochrome P450	KEGG PATHWAY	ko00980	3	34	0.990232	1	K04097:new_gene66:6.30178909797|K04097:new_gene2117:5.34127126178|K04097:new_gene1378:4.09605238176	http://www.genome.jp/kegg-bin/show_pathway?ko00980/K04097%09red
Tyrosine metabolism	KEGG PATHWAY	ko00350	1	19	0.990794	1	K01555:gene-SPHA_23378:1.47835811325	http://www.genome.jp/kegg-bin/show_pathway?ko00350/K01555%09red
Pertussis	KEGG PATHWAY	ko05133	4	41	0.991031	1	K04733:gene-SPHA_33383:2.82426773086|K05719:gene-SPHA_68471:3.33357419197|K05719:gene-SPHA_54376:2.73140502031|K03175:gene-SPHA_35487:1.81890828478	http://www.genome.jp/kegg-bin/show_pathway?ko05133/K04733%09red/K05719%09red/K03175%09red
Non-alcoholic fatty liver disease (NAFLD)	KEGG PATHWAY	ko04932	11	81	0.991241	1	K09113:gene-SPHA_30969:1.64767653787|K04527:new_gene2439:1.7791481537|K07200:gene-SPHA_13384:1.5442317701|K00922:gene-SPHA_36623:1.20809831478|K00922:gene-SPHA_61866:1.62120308725|K07198:gene-SPHA_52381:3.22702295616|K03173:gene-SPHA_70444:3.38825644077|K04393:gene-SPHA_64679:2.55910254501|K02649:gene-SPHA_8477:1.81357441051|K04398:gene-SPHA_3047:3.67013250428|K04398:new_gene2400:1.28172457656	http://www.genome.jp/kegg-bin/show_pathway?ko04932/K09113%09red/K04527%09red/K07200%09red/K00922%09red/K07198%09red/K03173%09red/K04393%09red/K02649%09red/K04398%09red
Carbon metabolism	KEGG PATHWAY	ko01200	15	102	0.99152	1	K00058:gene-SPHA_47848:2.88736105685|K01958:gene-SPHA_19721:3.21244633308|K00814:gene-SPHA_24672:1.53316604533|K00831:gene-SPHA_43753:2.81586732082|K01783:gene-SPHA_54080:2.55369859974|K00927:new_gene278:3.92470010703|K00616:gene-SPHA_21954:1.2694695807|K19269:gene-SPHA_73018:1.22547054503|K01965:gene-SPHA_80450:1.22401833712|K00605:gene-SPHA_35451:2.52480836235|K00615:gene-SPHA_31248:1.365673744…	http://www.genome.jp/kegg-bin/show_pathway?ko01200/K00058%09red/K01958%09red/K00814%09red/K00831%09red/K01783%09red/K00927%09red/K00616%09red/K19269%09red/K01965%09red/K00605%09red/K00615%09red/K13937%09red/K00029%09red/K01895%09red/K00030%09red
Spliceosome	KEGG PATHWAY	ko03040	18	118	0.992348	1	K12741:gene-SPHA_44816:3.32014690591|K12741:gene-SPHA_80088:2.56989092597|K12662:gene-SPHA_55034:1.16365464627|K12816:gene-SPHA_24412:1.01644365194|K11095:gene-SPHA_73013:1.24279890983|K11091:gene-SPHA_19810:1.85988815882|K12865:gene-SPHA_52327:1.11667043217|K10599:gene-SPHA_42687:1.20677286471|K12817:gene-SPHA_9552:1.12638898897|K12881:gene-SPHA_30537:1.33510200482|K12874:gene-SPHA_51657:2.51547…	http://www.genome.jp/kegg-bin/show_pathway?ko03040/K12741%09red/K12662%09red/K12816%09red/K11095%09red/K11091%09red/K12865%09red/K10599%09red/K12817%09red/K12881%09red/K12874%09red/K09567%09red/K12867%09red/K12627%09red/K12847%09red/K12855%09red/K03283%09red
Nicotine addiction	KEGG PATHWAY	ko05033	1	20	0.99272	1	K04849:gene-SPHA_60015:4.29151632824	http://www.genome.jp/kegg-bin/show_pathway?ko05033/K04849%09red
Phototransduction	KEGG PATHWAY	ko04744	1	20	0.99272	1	K12322:new_gene871:4.31856478601	http://www.genome.jp/kegg-bin/show_pathway?ko04744/K12322%09red
Plant-pathogen interaction	KEGG PATHWAY	ko04626	1	21	0.994243	1	K04079:gene-SPHA_8777:2.48346598463	http://www.genome.jp/kegg-bin/show_pathway?ko04626/K04079%09red
Arginine biosynthesis	KEGG PATHWAY	ko00220	2	31	0.995767	1	K01476:gene-SPHA_57715:2.95715247274|K00814:gene-SPHA_24672:1.53316604533	http://www.genome.jp/kegg-bin/show_pathway?ko00220/K01476%09red/K00814%09red
Circadian entrainment	KEGG PATHWAY	ko04713	10	83	0.996795	1	K04851:gene-SPHA_73127:2.70883794666|K04851:gene-SPHA_73129:2.58738003028|K04962:gene-SPHA_58076:3.49826753368|K04854:gene-SPHA_59094:3.60479900845|K02677:gene-SPHA_11711:1.85621085071|K02677:gene-SPHA_11712:4.40121400863|K02677:gene-SPHA_11714:2.79695905524|K04958:gene-SPHA_80636:2.35159996227|K04958:new_gene1119:1.08557951112|K05858:gene-SPHA_40209:7.30164040381	http://www.genome.jp/kegg-bin/show_pathway?ko04713/K04851%09red/K04962%09red/K04854%09red/K02677%09red/K04958%09red/K05858%09red
Cocaine addiction	KEGG PATHWAY	ko05030	2	33	0.997211	1	K04450:gene-SPHA_38765:1.05899365426|K02090:gene-SPHA_20137:1.53249922185	http://www.genome.jp/kegg-bin/show_pathway?ko05030/K04450%09red/K02090%09red
Arginine and proline metabolism	KEGG PATHWAY	ko00330	4	50	0.9982	1	K00128:gene-SPHA_10394:1.76024141195|K00128:new_gene2146:1.33829666819|K01476:gene-SPHA_57715:2.95715247274|K00318:gene-SPHA_70441:3.50126706256	http://www.genome.jp/kegg-bin/show_pathway?ko00330/K00128%09red/K01476%09red/K00318%09red
Neuroactive ligand-receptor interaction	KEGG PATHWAY	ko04080	12	100	0.998576	1	K04615:gene-SPHA_62674:7.22400166953|K04615:gene-SPHA_25692:2.02507932736|K05202:gene-SPHA_53683:3.72619489358|K04131:gene-SPHA_14191:5.69662946438|K04194:new_gene1745:5.43897804256|K05218:gene-SPHA_73556:2.30735078793|K08375:new_gene1033:3.13845451656|K04208:new_gene2986:3.43870610696|K04282:gene-SPHA_60063:2.40384929324|K04585:gene-SPHA_49639:1.55017763696|K04163:gene-SPHA_81211:1.47672809244|K…	http://www.genome.jp/kegg-bin/show_pathway?ko04080/K04615%09red/K05202%09red/K04131%09red/K04194%09red/K05218%09red/K08375%09red/K04208%09red/K04282%09red/K04585%09red/K04163%09red/K04608%09red
Alzheimer's disease	KEGG PATHWAY	ko05010	16	124	0.998921	1	K04521:gene-SPHA_26208:3.24496192394|K04851:gene-SPHA_73127:2.70883794666|K04851:gene-SPHA_73129:2.58738003028|K06059:gene-SPHA_38782:3.69010240793|K06059:gene-SPHA_10458:1.39154706219|K04348:gene-SPHA_46393:3.57831618959|K04348:gene-SPHA_46383:2.04474376686|K04958:gene-SPHA_80636:2.35159996227|K04958:new_gene1119:1.08557951112|K05853:gene-SPHA_76295:2.148103249|K05853:gene-SPHA_76282:1.862896121…	http://www.genome.jp/kegg-bin/show_pathway?ko05010/K04521%09red/K04851%09red/K06059%09red/K04348%09red/K04958%09red/K05853%09red/K02090%09red/K05858%09red/K06268%09red/K04398%09red
Huntington's disease	KEGG PATHWAY	ko05016	23	164	0.999269	1	K03006:gene-SPHA_4107:3.91416260007|K04648:gene-SPHA_12637:1.46757004212|K04958:gene-SPHA_80636:2.35159996227|K04958:new_gene1119:1.08557951112|K04638:gene-SPHA_11348:2.83610150784|K11831:gene-SPHA_66386:2.55171789298|K11831:gene-SPHA_66399:2.16066480397|K03120:gene-SPHA_62879:2.23468785027|K11826:gene-SPHA_53993:2.02914768958|K10408:gene-SPHA_78697:1.98965493096|K10408:new_gene3006:1.83709071233…	http://www.genome.jp/kegg-bin/show_pathway?ko05016/K03006%09red/K04648%09red/K04958%09red/K04638%09red/K11831%09red/K03120%09red/K11826%09red/K10408%09red/K04398%09red/K03129%09red/K05858%09red
Olfactory transduction	KEGG PATHWAY	ko04740	2	40	0.999365	1	K05849:gene-SPHA_71934:2.89390888117|K05849:gene-SPHA_29958:4.41557880905	http://www.genome.jp/kegg-bin/show_pathway?ko04740/K05849%09red
Phagosome	KEGG PATHWAY	ko04145	6	91	0.999987	1	K05692:gene-SPHA_32042:3.093530855|K07374:new_gene1669:2.97624534843|K05719:gene-SPHA_68471:3.33357419197|K05719:gene-SPHA_54376:2.73140502031|K02146:gene-SPHA_55055:2.32563064122|K10414:new_gene483:1.89849159136	http://www.genome.jp/kegg-bin/show_pathway?ko04145/K05692%09red/K07374%09red/K05719%09red/K02146%09red/K10414%09red
Parkinson's disease	KEGG PATHWAY	ko05012	2	77	1	1	K08669:gene-SPHA_66820:1.51810303133|K04556:gene-SPHA_69695:2.3597009577	http://www.genome.jp/kegg-bin/show_pathway?ko05012/K08669%09red/K04556%09red
Oxidative phosphorylation	KEGG PATHWAY	ko00190	1	69	1	1	K02146:gene-SPHA_55055:2.32563064122	http://www.genome.jp/kegg-bin/show_pathway?ko00190/K02146%09red

## Sheet:  Ova II_VS_Ova III
Term	Database	ID	Input_number	Background_number	P_Value	Corrected_P_Value	Input	Hyperlink
Cell cycle	KEGG PATHWAY	ko04110	40	90	0.00826349	1	K16332:gene-SPHA_35084:3.11295038409|K10151:new_gene1171:2.92072202178|K02214:gene-SPHA_39870:2.23424095086|K02216:gene-SPHA_17056:3.05267279846|K05868:gene-SPHA_3337:6.44034836323|K05868:gene-SPHA_37830:3.89119259466|K04682:gene-SPHA_53205:3.68432255468|K06618:gene-SPHA_65317:1.76989704284|K06619:gene-SPHA_46958:3.33319656394|K03350:gene-SPHA_22335:1.02679460083|K03351:gene-SPHA_40905:1.10000184…	http://www.genome.jp/kegg-bin/show_pathway?ko04110/K16332%09red/K10151%09red/K02214%09red/K02216%09red/K05868%09red/K04682%09red/K06618%09red/K06619%09red/K03350%09red/K03351%09red/K02604%09red/K06638%09red/K06636%09red/K06637%09red/K06634%09red/K02605%09red/K06631%09red/K02365%09red/K04728%09red/K04500%09red/K04501%09red/K03094%09red/K03349%09red/K02209%09red/K02202%09red/K13728%09red/K06642%09r…
Vitamin digestion and absorption	KEGG PATHWAY	ko04977	14	22	0.0133039	1	K14620:gene-SPHA_63867:3.3824034085|K14618:gene-SPHA_18017:4.94099444804|K14618:gene-SPHA_11995:2.32274414717|K14610:gene-SPHA_60928:2.71725588954|K14617:gene-SPHA_70804:1.94680694539|K14616:gene-SPHA_36595:4.02146146124|K14616:gene-SPHA_36597:3.60853820587|K14616:gene-SPHA_36596:2.60022959815|K14616:new_gene860:6.27568553922|K14616:new_gene1286:4.20449322015|K14616:new_gene852:4.99156034398|K056…	http://www.genome.jp/kegg-bin/show_pathway?ko04977/K14620%09red/K14618%09red/K14610%09red/K14617%09red/K14616%09red/K05665%09red
p53 signaling pathway	KEGG PATHWAY	ko04115	16	28	0.0170449	1	K10141:new_gene2078:2.78019424694|K02187:new_gene2428:1.2216431485|K10151:new_gene1171:2.92072202178|K05868:gene-SPHA_3337:6.44034836323|K05868:gene-SPHA_37830:3.89119259466|K10144:gene-SPHA_40764:3.79771740917|K01110:gene-SPHA_7677:3.35930358759|K06640:gene-SPHA_13203:2.38171615989|K04728:gene-SPHA_38902:3.52396309421|K19748:gene-SPHA_66932:4.62300492653|K07207:gene-SPHA_4079:3.91443449952|K0221…	http://www.genome.jp/kegg-bin/show_pathway?ko04115/K10141%09red/K02187%09red/K10151%09red/K05868%09red/K10144%09red/K01110%09red/K06640%09red/K04728%09red/K19748%09red/K07207%09red/K02216%09red/K10808%09red/K06626%09red/K04398%09red
Insulin secretion	KEGG PATHWAY	ko04911	23	52	0.0401242	1	K04851:gene-SPHA_73127:5.10721277113|K04851:gene-SPHA_73129:3.56457950551|K04351:gene-SPHA_40565:3.49697210075|K16882:gene-SPHA_10979:4.57960084647|K16882:gene-SPHA_10983:4.43737592732|K08045:gene-SPHA_27545:1.15491789251|K02677:gene-SPHA_11712:2.91934260541|K02677:gene-SPHA_11711:2.67512625553|K02677:gene-SPHA_11714:2.70947568347|K04131:gene-SPHA_14191:4.94224001674|K04962:gene-SPHA_58076:3.1194…	http://www.genome.jp/kegg-bin/show_pathway?ko04911/K04851%09red/K04351%09red/K16882%09red/K08045%09red/K02677%09red/K04131%09red/K04962%09red/K04194%09red/K01540%09red/K04450%09red/K07299%09red/K04560%09red/K15297%09red/K05858%09red
Natural killer cell mediated cytotoxicity	KEGG PATHWAY	ko04650	14	27	0.0423812	1	K05730:gene-SPHA_42975:2.4375042893|K07984:gene-SPHA_47428:1.86841270304|K02677:gene-SPHA_11712:2.91934260541|K02677:gene-SPHA_11711:2.67512625553|K02677:gene-SPHA_11714:2.70947568347|K04348:gene-SPHA_46393:4.4699477108|K04348:gene-SPHA_46383:1.68295877423|K00922:gene-SPHA_36623:1.15360374173|K02649:gene-SPHA_8477:2.54006714614|K02187:new_gene2428:1.2216431485|K07293:gene-SPHA_77665:1.55129455094…	http://www.genome.jp/kegg-bin/show_pathway?ko04650/K05730%09red/K07984%09red/K02677%09red/K04348%09red/K00922%09red/K02649%09red/K02187%09red/K07293%09red/K06268%09red/K04364%09red/K06279%09red
Inositol phosphate metabolism	KEGG PATHWAY	ko00562	21	47	0.0450707	1	K05857:gene-SPHA_11636:1.60123558173|K01099:gene-SPHA_24969:1.32083375448|K15909:gene-SPHA_42090:3.90297071445|K15909:gene-SPHA_42089:3.89790659383|K01110:gene-SPHA_7677:3.35930358759|K10572:gene-SPHA_56539:1.11727699033|K01107:gene-SPHA_32626:3.40002783159|K01106:gene-SPHA_38213:4.4543627814|K00915:gene-SPHA_79163:4.24850472203|K00922:gene-SPHA_36623:1.15360374173|K00911:new_gene2137:3.812994320…	http://www.genome.jp/kegg-bin/show_pathway?ko00562/K05857%09red/K01099%09red/K15909%09red/K01110%09red/K10572%09red/K01107%09red/K01106%09red/K00915%09red/K00922%09red/K00911%09red/K05860%09red/K18081%09red/K00888%09red/K20278%09red/K20279%09red/K03103%09red/K05858%09red
MicroRNAs in cancer	KEGG PATHWAY	ko05206	34	86	0.0459619	1	K10605:gene-SPHA_73836:5.55512940992|K09299:gene-SPHA_65687:8.9750706934|K02677:gene-SPHA_11712:2.91934260541|K02677:gene-SPHA_11711:2.67512625553|K02677:gene-SPHA_11714:2.70947568347|K01110:gene-SPHA_7677:3.35930358759|K13863:gene-SPHA_36622:3.75918594053|K10151:new_gene1171:2.92072202178|K05099:gene-SPHA_38628:1.03873923953|K02599:new_gene2917:2.86160278003|K02599:gene-SPHA_37791:3.19263051743|…	http://www.genome.jp/kegg-bin/show_pathway?ko05206/K10605%09red/K09299%09red/K02677%09red/K01110%09red/K13863%09red/K10151%09red/K05099%09red/K02599%09red/K17387%09red/K06619%09red/K05658%09red/K15379%09red/K02187%09red/K12035%09red/K04728%09red/K10149%09red/K02085%09red/K17391%09red/K17399%09red/K11592%09red/K06620%09red/K00558%09red/K06626%09red/K05665%09red/K04364%09red/K06279%09red
Other types of O-glycan biosynthesis	KEGG PATHWAY	ko00514	10	17	0.0476605	1	K03691:gene-SPHA_16442:1.22062792648|K03691:gene-SPHA_73737:2.22459777776|K18134:gene-SPHA_5651:4.02543202625|K13675:gene-SPHA_79830:1.57788732797|K13676:gene-SPHA_17048:2.68593417484|K13667:gene-SPHA_50003:2.6179811238|K11703:new_gene175:2.34644400267|K11703:gene-SPHA_49469:3.27694455478|K09666:gene-SPHA_28015:4.02526503594|K09666:gene-SPHA_18670:1.29553834267	http://www.genome.jp/kegg-bin/show_pathway?ko00514/K03691%09red/K18134%09red/K13675%09red/K13676%09red/K13667%09red/K11703%09red/K09666%09red
Viral carcinogenesis	KEGG PATHWAY	ko05203	40	105	0.0481153	1	K03142:gene-SPHA_5866:1.91202687977|K16332:gene-SPHA_35084:3.11295038409|K10151:new_gene1171:2.92072202178|K03144:gene-SPHA_1425:2.5609943312|K03124:gene-SPHA_11681:1.91698476186|K04393:gene-SPHA_64679:3.00394526707|K03120:gene-SPHA_62879:4.58406092876|K02216:gene-SPHA_17056:3.05267279846|K03122:new_gene2023:4.82897368226|K03122:gene-SPHA_23326:1.32919669703|K04398:gene-SPHA_3047:4.33008389986|K0…	http://www.genome.jp/kegg-bin/show_pathway?ko05203/K03142%09red/K16332%09red/K10151%09red/K03144%09red/K03124%09red/K04393%09red/K03120%09red/K02216%09red/K03122%09red/K04398%09red/K06618%09red/K04378%09red/K06638%09red/K02187%09red/K02649%09red/K11254%09red/K11252%09red/K12076%09red/K03136%09red/K00922%09red/K02146%09red/K03173%09red/K03174%09red/K03875%09red/K05704%09red/K04450%09red/K05768%09r…
Nucleotide excision repair	KEGG PATHWAY	ko03420	18	40	0.0579171	1	K10756:gene-SPHA_19799:1.67096761244|K03142:gene-SPHA_5866:1.91202687977|K10841:gene-SPHA_63685:2.95636664265|K10846:gene-SPHA_313:4.17952168357|K10847:gene-SPHA_33480:1.96748584383|K10844:gene-SPHA_325:1.57395075355|K03144:gene-SPHA_1425:2.5609943312|K10609:gene-SPHA_30268:1.04590514886|K10848:gene-SPHA_24703:1.30393394761|K10838:gene-SPHA_57627:1.23300778604|K10755:gene-SPHA_57217:1.40615192874…	http://www.genome.jp/kegg-bin/show_pathway?ko03420/K10756%09red/K03142%09red/K10841%09red/K10846%09red/K10847%09red/K10844%09red/K03144%09red/K10609%09red/K10848%09red/K10838%09red/K10755%09red/K02325%09red/K02327%09red/K06634%09red/K02202%09red/K03504%09red
Base excision repair	KEGG PATHWAY	ko03410	14	29	0.0616839	1	K10772:new_gene1731:3.54994527979|K10772:new_gene3312:4.31003881699|K10773:gene-SPHA_56534:1.6243307665|K10798:gene-SPHA_32361:3.08970067542|K10798:gene-SPHA_49286:1.78915171541|K03575:new_gene2798:2.63245765255|K02325:gene-SPHA_23131:2.67327749688|K02325:gene-SPHA_75358:1.66745586019|K02327:gene-SPHA_46061:2.65188164759|K02327:gene-SPHA_73253:2.99102276032|K03504:gene-SPHA_36897:2.15510205852|K0…	http://www.genome.jp/kegg-bin/show_pathway?ko03410/K10772%09red/K10773%09red/K10798%09red/K03575%09red/K02325%09red/K02327%09red/K03504%09red/K03648%09red/K10803%09red/K10801%09red
Phosphatidylinositol signaling system	KEGG PATHWAY	ko04070	33	86	0.0635512	1	K05857:gene-SPHA_11636:1.60123558173|K01099:gene-SPHA_24969:1.32083375448|K02677:gene-SPHA_11712:2.91934260541|K02677:gene-SPHA_11711:2.67512625553|K02677:gene-SPHA_11714:2.70947568347|K15909:gene-SPHA_42090:3.90297071445|K15909:gene-SPHA_42089:3.89790659383|K18081:gene-SPHA_30956:1.40996164156|K10572:gene-SPHA_56539:1.11727699033|K04958:gene-SPHA_80636:3.64396062849|K01107:gene-SPHA_32626:3.4000…	http://www.genome.jp/kegg-bin/show_pathway?ko04070/K05857%09red/K01099%09red/K02677%09red/K15909%09red/K18081%09red/K10572%09red/K04958%09red/K01107%09red/K01106%09red/K00915%09red/K00922%09red/K00911%09red/K05860%09red/K00901%09red/K00888%09red/K20278%09red/K20279%09red/K07756%09red/K01110%09red/K02649%09red/K05858%09red
Hepatitis B	KEGG PATHWAY	ko05161	21	50	0.068471	1	K02649:gene-SPHA_8477:2.54006714614|K02187:new_gene2428:1.2216431485|K08731:gene-SPHA_21663:1.88109977054|K04416:gene-SPHA_34184:5.52797724987|K04501:gene-SPHA_47454:1.89195587804|K04674:gene-SPHA_57974:3.0437221792|K02677:gene-SPHA_11712:2.91934260541|K02677:gene-SPHA_11711:2.67512625553|K02677:gene-SPHA_11714:2.70947568347|K01110:gene-SPHA_7677:3.35930358759|K05704:gene-SPHA_11594:4.38494551649…	http://www.genome.jp/kegg-bin/show_pathway?ko05161/K02649%09red/K02187%09red/K08731%09red/K04416%09red/K04501%09red/K04674%09red/K02677%09red/K01110%09red/K05704%09red/K06618%09red/K00922%09red/K04450%09red/K06255%09red/K06627%09red/K06626%09red/K06620%09red/K04364%09red/K04398%09red
Fanconi anemia pathway	KEGG PATHWAY	ko03460	18	42	0.0774774	1	K06054:gene-SPHA_56406:4.67080640302|K10896:gene-SPHA_64356:1.05336239997|K10882:gene-SPHA_35601:3.62895151307|K10605:gene-SPHA_73836:5.55512940992|K10892:new_gene967:4.24227455579|K10848:gene-SPHA_24703:1.30393394761|K06640:gene-SPHA_13203:2.38171615989|K03509:gene-SPHA_40956:2.26981715027|K10888:gene-SPHA_54686:3.26654574159|K15361:gene-SPHA_31842:1.08021763781|K11832:new_gene1706:1.8122614921|…	http://www.genome.jp/kegg-bin/show_pathway?ko03460/K06054%09red/K10896%09red/K10882%09red/K10605%09red/K10892%09red/K10848%09red/K06640%09red/K03509%09red/K10888%09red/K15361%09red/K11832%09red/K15363%09red/K08734%09red/K10891%09red/K03511%09red/K10484%09red/K08991%09red
Basal transcription factors	KEGG PATHWAY	ko03022	15	34	0.0873259	1	K03125:gene-SPHA_74288:1.40262308966|K03142:gene-SPHA_5866:1.91202687977|K10844:gene-SPHA_325:1.57395075355|K03144:gene-SPHA_1425:2.5609943312|K03122:new_gene2023:4.82897368226|K03122:gene-SPHA_23326:1.32919669703|K03136:gene-SPHA_13826:2.4941673693|K03124:gene-SPHA_11681:1.91698476186|K03126:gene-SPHA_22336:1.50132261107|K03120:gene-SPHA_62879:4.58406092876|K03130:gene-SPHA_69438:2.75876030297|K…	http://www.genome.jp/kegg-bin/show_pathway?ko03022/K03125%09red/K03142%09red/K10844%09red/K03144%09red/K03122%09red/K03136%09red/K03124%09red/K03126%09red/K03120%09red/K03130%09red/K03131%09red/K06634%09red/K03129%09red/K02202%09red
Platinum drug resistance	KEGG PATHWAY	ko01524	16	37	0.0881046	1	K08734:gene-SPHA_41175:3.4533497038|K04728:gene-SPHA_38902:3.52396309421|K08736:gene-SPHA_38201:3.33080495994|K08736:gene-SPHA_38199:2.37575051326|K08731:gene-SPHA_21663:1.88109977054|K10605:gene-SPHA_73836:5.55512940992|K10847:gene-SPHA_33480:1.96748584383|K03509:gene-SPHA_40956:2.26981715027|K06276:gene-SPHA_47845:2.12224351051|K00922:gene-SPHA_36623:1.15360374173|K00799:gene-SPHA_26405:1.85733…	http://www.genome.jp/kegg-bin/show_pathway?ko01524/K08734%09red/K04728%09red/K08736%09red/K08731%09red/K10605%09red/K10847%09red/K03509%09red/K06276%09red/K00922%09red/K00799%09red/K02187%09red/K03164%09red/K02649%09red/K04398%09red
Progesterone-mediated oocyte maturation	KEGG PATHWAY	ko04914	20	49	0.0884297	1	K08045:gene-SPHA_27545:1.15491789251|K05868:gene-SPHA_3337:6.44034836323|K05868:gene-SPHA_37830:3.89119259466|K13728:gene-SPHA_60409:3.21077897168|K00922:gene-SPHA_36623:1.15360374173|K06627:gene-SPHA_25236:3.70221196275|K03350:gene-SPHA_22335:1.02679460083|K03351:gene-SPHA_40905:1.10000184455|K06638:gene-SPHA_58623:2.37883966082|K04079:gene-SPHA_8777:4.41556155657|K04079:gene-SPHA_21220:2.741456…	http://www.genome.jp/kegg-bin/show_pathway?ko04914/K08045%09red/K05868%09red/K13728%09red/K00922%09red/K06627%09red/K03350%09red/K03351%09red/K06638%09red/K04079%09red/K03349%09red/K02602%09red/K04373%09red/K06631%09red/K04367%09red/K02649%09red/K03364%09red
HTLV-I infection	KEGG PATHWAY	ko05166	43	122	0.0920477	1	K10151:new_gene1171:2.92072202178|K08874:gene-SPHA_18786:3.38304622259|K08874:gene-SPHA_18788:2.06413580696|K11304:gene-SPHA_49436:3.12026630017|K03120:gene-SPHA_62879:4.58406092876|K02216:gene-SPHA_17056:3.05267279846|K02353:gene-SPHA_42350:1.65224067034|K04416:gene-SPHA_34184:5.52797724987|K08045:gene-SPHA_27545:1.15491789251|K06618:gene-SPHA_65317:1.76989704284|K04378:gene-SPHA_24972:2.6520436…	http://www.genome.jp/kegg-bin/show_pathway?ko05166/K10151%09red/K08874%09red/K11304%09red/K03120%09red/K02216%09red/K02353%09red/K04416%09red/K08045%09red/K06618%09red/K04378%09red/K03350%09red/K03351%09red/K07299%09red/K06637%09red/K00445%09red/K00444%09red/K06268%09red/K02649%09red/K04728%09red/K04500%09red/K04501%09red/K12076%09red/K02085%09red/K03363%09red/K00922%09red/K02325%09red/K02327%09r…
Hippo signaling pathway -multiple species	KEGG PATHWAY	ko04392	13	29	0.0992683	1	K09851:gene-SPHA_79177:1.90803651592|K16682:gene-SPHA_14534:1.95518760189|K06685:gene-SPHA_76060:2.21550202739|K16686:gene-SPHA_68723:4.40115846648|K16684:gene-SPHA_46684:3.01703652937|K16685:gene-SPHA_13256:4.63120811139|K16669:gene-SPHA_47511:3.78533917579|K16669:gene-SPHA_47502:4.31907405902|K16669:new_gene596:5.88155176435|K16669:gene-SPHA_16489:4.93230942781|K16669:new_gene2674:5.21815416781…	http://www.genome.jp/kegg-bin/show_pathway?ko04392/K09851%09red/K16682%09red/K06685%09red/K16686%09red/K16684%09red/K16685%09red/K16669%09red/K16507%09red
Hippo signaling pathway - fly	KEGG PATHWAY	ko04391	26	70	0.114588	1	K16677:gene-SPHA_60818:1.39305553768|K09851:gene-SPHA_79177:1.90803651592|K06626:gene-SPHA_55258:3.2583236568|K16673:gene-SPHA_37555:2.05175118977|K12076:gene-SPHA_61348:2.30984603525|K16682:gene-SPHA_14534:1.95518760189|K06685:gene-SPHA_76060:2.21550202739|K16681:gene-SPHA_37808:4.79755460579|K16686:gene-SPHA_68723:4.40115846648|K16684:gene-SPHA_46684:3.01703652937|K16685:gene-SPHA_13256:4.63120…	http://www.genome.jp/kegg-bin/show_pathway?ko04391/K16677%09red/K09851%09red/K06626%09red/K16673%09red/K12076%09red/K16682%09red/K06685%09red/K16681%09red/K16686%09red/K16684%09red/K16685%09red/K16669%09red/K05692%09red/K06094%09red/K06069%09red/K06091%09red/K16680%09red/K16507%09red/K10149%09red
Insulin resistance	KEGG PATHWAY	ko04931	21	55	0.12364	1	K09113:gene-SPHA_30969:1.94122716143|K04688:gene-SPHA_52386:3.8926228625|K07200:gene-SPHA_13384:1.6227918134|K07293:gene-SPHA_77665:1.55129455094|K01110:gene-SPHA_7677:3.35930358759|K07189:gene-SPHA_60827:4.4415121566|K07189:new_gene3293:1.08428616044|K05696:gene-SPHA_19899:1.1364567844|K05696:gene-SPHA_19877:1.62601801634|K06276:gene-SPHA_47845:2.12224351051|K00688:gene-SPHA_14695:3.62008822445|…	http://www.genome.jp/kegg-bin/show_pathway?ko04931/K09113%09red/K04688%09red/K07200%09red/K07293%09red/K01110%09red/K07189%09red/K05696%09red/K06276%09red/K00688%09red/K00922%09red/K07198%09red/K07299%09red/K04373%09red/K17902%09red/K06269%09red/K08749%09red/K02649%09red/K06068%09red
Aldosterone-regulated sodium reabsorption	KEGG PATHWAY	ko04960	9	19	0.128599	1	K06276:gene-SPHA_47845:2.12224351051|K02677:gene-SPHA_11712:2.91934260541|K02677:gene-SPHA_11711:2.67512625553|K02677:gene-SPHA_11714:2.70947568347|K00922:gene-SPHA_36623:1.15360374173|K02649:gene-SPHA_8477:2.54006714614|K01540:gene-SPHA_74541:2.73195698738|K01540:new_gene3562:4.40096378644|K01540:gene-SPHA_7897:4.70750613831	http://www.genome.jp/kegg-bin/show_pathway?ko04960/K06276%09red/K02677%09red/K00922%09red/K02649%09red/K01540%09red
Hippo signaling pathway	KEGG PATHWAY	ko04390	29	81	0.130264	1	K10151:new_gene1171:2.92072202178|K06685:gene-SPHA_76060:2.21550202739|K02353:gene-SPHA_42350:1.65224067034|K06069:gene-SPHA_73419:2.984145609|K06069:gene-SPHA_73413:1.85539679228|K08731:gene-SPHA_21663:1.88109977054|K04662:gene-SPHA_72395:4.69973990071|K04501:gene-SPHA_47454:1.89195587804|K16682:gene-SPHA_14534:1.95518760189|K13578:gene-SPHA_23532:4.52087530405|K00445:gene-SPHA_15742:6.616235358…	http://www.genome.jp/kegg-bin/show_pathway?ko04390/K10151%09red/K06685%09red/K02353%09red/K06069%09red/K08731%09red/K04662%09red/K04501%09red/K16682%09red/K13578%09red/K00445%09red/K00444%09red/K06269%09red/K05692%09red/K04500%09red/K18496%09red/K05691%09red/K16681%09red/K16686%09red/K16684%09red/K16685%09red/K02085%09red/K03362%09red/K12076%09red/K04674%09red/K04491%09red/K06091%09red/K06094%09r…
Cell adhesion molecules (CAMs)	KEGG PATHWAY	ko04514	15	37	0.132135	1	K07378:gene-SPHA_73994:3.95866235972|K07378:gene-SPHA_81001:9.36766072321|K05719:gene-SPHA_68471:5.08116319543|K05719:gene-SPHA_54376:3.71188198009|K06756:gene-SPHA_59876:5.01442991247|K06756:new_gene1021:2.6962864136|K06756:gene-SPHA_18789:2.74563598184|K06766:gene-SPHA_12700:3.38481935641|K06766:gene-SPHA_12704:4.25782115392|K06760:gene-SPHA_24588:3.44785286383|K06483:gene-SPHA_16697:1.57374332…	http://www.genome.jp/kegg-bin/show_pathway?ko04514/K07378%09red/K05719%09red/K06756%09red/K06766%09red/K06760%09red/K06483%09red/K06491%09red/K06585%09red/K07380%09red
Glycerolipid metabolism	KEGG PATHWAY	ko00561	15	37	0.132135	1	K00128:gene-SPHA_10394:2.64187047305|K00128:new_gene2146:2.53721897508|K19007:gene-SPHA_32242:4.4315521239|K01054:gene-SPHA_46340:4.21001603993|K15728:gene-SPHA_13667:1.5124617255|K00629:gene-SPHA_50474:1.29650649844|K00901:gene-SPHA_52420:4.58468516022|K00901:gene-SPHA_15310:3.12375334944|K00901:gene-SPHA_72404:1.49671320203|K00901:gene-SPHA_38516:2.24839104671|K00901:gene-SPHA_38512:2.137922440…	http://www.genome.jp/kegg-bin/show_pathway?ko00561/K00128%09red/K19007%09red/K01054%09red/K15728%09red/K00629%09red/K00901%09red/K13513%09red/K16816%09red
Thyroid hormone signaling pathway	KEGG PATHWAY	ko04919	29	82	0.141759	1	K06276:gene-SPHA_47845:2.12224351051|K07299:gene-SPHA_50478:2.80920990355|K07299:gene-SPHA_44715:2.6468627971|K17902:gene-SPHA_31207:1.70535111351|K02677:gene-SPHA_11712:2.91934260541|K02677:gene-SPHA_11711:2.67512625553|K02677:gene-SPHA_11714:2.70947568347|K05692:new_gene2517:5.90518637232|K05692:gene-SPHA_32042:5.09026985116|K15159:gene-SPHA_18019:2.79237267637|K02599:new_gene2917:2.86160278003…	http://www.genome.jp/kegg-bin/show_pathway?ko04919/K06276%09red/K07299%09red/K17902%09red/K02677%09red/K05692%09red/K15159%09red/K02599%09red/K05704%09red/K05857%09red/K01540%09red/K00922%09red/K05860%09red/K15164%09red/K08187%09red/K15146%09red/K07207%09red/K02649%09red/K05858%09red
Meiosis - yeast	KEGG PATHWAY	ko04113	18	47	0.143724	1	K02365:gene-SPHA_18885:2.42607843255|K06636:gene-SPHA_33382:2.16664648433|K02216:gene-SPHA_17056:3.05267279846|K11584:gene-SPHA_73993:1.12484496795|K11584:gene-SPHA_31336:2.10729205019|K03349:gene-SPHA_37798:2.43028470393|K03350:gene-SPHA_22335:1.02679460083|K03351:gene-SPHA_40905:1.10000184455|K02540:gene-SPHA_15720:2.02057987812|K02541:gene-SPHA_14132:2.10369091032|K02209:gene-SPHA_15533:2.1109…	http://www.genome.jp/kegg-bin/show_pathway?ko04113/K02365%09red/K06636%09red/K02216%09red/K11584%09red/K03349%09red/K03350%09red/K03351%09red/K02540%09red/K02541%09red/K02209%09red/K03363%09red/K02214%09red/K06269%09red/K02605%09red/K02604%09red
Fc gamma R-mediated phagocytosis	KEGG PATHWAY	ko04666	16	41	0.147718	1	K05747:gene-SPHA_7904:1.15429061441|K05730:gene-SPHA_42975:2.4375042893|K02677:gene-SPHA_11712:2.91934260541|K02677:gene-SPHA_11711:2.67512625553|K02677:gene-SPHA_11714:2.70947568347|K04688:gene-SPHA_52386:3.8926228625|K00922:gene-SPHA_36623:1.15360374173|K12488:gene-SPHA_42727:3.40403661591|K04393:gene-SPHA_64679:3.00394526707|K05768:gene-SPHA_38361:1.05672232849|K15909:gene-SPHA_42090:3.9029707…	http://www.genome.jp/kegg-bin/show_pathway?ko04666/K05747%09red/K05730%09red/K02677%09red/K04688%09red/K00922%09red/K12488%09red/K04393%09red/K05768%09red/K15909%09red/K12562%09red/K05754%09red/K02649%09red/K06068%09red
Carbohydrate digestion and absorption	KEGG PATHWAY	ko04973	8	17	0.150361	1	K01540:gene-SPHA_74541:2.73195698738|K01540:new_gene3562:4.40096378644|K01540:gene-SPHA_7897:4.70750613831|K00922:gene-SPHA_36623:1.15360374173|K08171:new_gene2010:3.97390749793|K02649:gene-SPHA_8477:2.54006714614|K04851:gene-SPHA_73127:5.10721277113|K04851:gene-SPHA_73129:3.56457950551	http://www.genome.jp/kegg-bin/show_pathway?ko04973/K01540%09red/K00922%09red/K08171%09red/K02649%09red/K04851%09red
Glycosaminoglycan degradation	KEGG PATHWAY	ko00531	9	20	0.152722	1	K01195:gene-SPHA_63593:2.07026038649|K07964:gene-SPHA_56492:3.14443262898|K12373:gene-SPHA_66394:3.01318738207|K12373:gene-SPHA_73097:6.33045951113|K01137:gene-SPHA_35485:1.46706108056|K01132:gene-SPHA_10704:1.24978579176|K01132:gene-SPHA_10703:2.46878496235|K01205:gene-SPHA_58394:3.89590560488|K01205:gene-SPHA_15883:2.91572491108	http://www.genome.jp/kegg-bin/show_pathway?ko00531/K01195%09red/K07964%09red/K12373%09red/K01137%09red/K01132%09red/K01205%09red
B cell receptor signaling pathway	KEGG PATHWAY	ko04662	10	23	0.153786	1	K05730:gene-SPHA_42975:2.4375042893|K15909:gene-SPHA_42090:3.90297071445|K15909:gene-SPHA_42089:3.89790659383|K04348:gene-SPHA_46393:4.4699477108|K04348:gene-SPHA_46383:1.68295877423|K12362:gene-SPHA_52218:3.7522826408|K00922:gene-SPHA_36623:1.15360374173|K02649:gene-SPHA_8477:2.54006714614|K06268:gene-SPHA_20785:3.32210195448|K04364:gene-SPHA_52857:1.33219468144	http://www.genome.jp/kegg-bin/show_pathway?ko04662/K05730%09red/K15909%09red/K04348%09red/K12362%09red/K00922%09red/K02649%09red/K06268%09red/K04364%09red
Adherens junction	KEGG PATHWAY	ko04520	20	54	0.154356	1	K05747:gene-SPHA_7904:1.15429061441|K04468:gene-SPHA_54469:2.45408780334|K05099:gene-SPHA_38628:1.03873923953|K05692:new_gene2517:5.90518637232|K05692:gene-SPHA_32042:5.09026985116|K04500:gene-SPHA_18904:4.0534328553|K04501:gene-SPHA_47454:1.89195587804|K05691:gene-SPHA_77234:3.04152729903|K05701:gene-SPHA_48547:2.49889682147|K05627:gene-SPHA_12268:2.05058205957|K05694:new_gene1030:2.71564219646|…	http://www.genome.jp/kegg-bin/show_pathway?ko04520/K05747%09red/K04468%09red/K05099%09red/K05692%09red/K04500%09red/K04501%09red/K05691%09red/K05701%09red/K05627%09red/K05694%09red/K05704%09red/K04674%09red/K04393%09red/K04491%09red/K05696%09red/K06085%09red/K06084%09red
Wnt signaling pathway	KEGG PATHWAY	ko04310	26	74	0.163989	1	K04468:gene-SPHA_54469:2.45408780334|K03094:gene-SPHA_23562:1.05298008033|K10151:new_gene1171:2.92072202178|K04510:gene-SPHA_23947:3.92602431571|K03068:gene-SPHA_49626:3.31733840584|K03068:gene-SPHA_4562:5.55175725466|K19882:gene-SPHA_50808:2.32980202854|K02677:gene-SPHA_11712:2.91934260541|K02677:gene-SPHA_11711:2.67512625553|K02677:gene-SPHA_11714:2.70947568347|K04501:gene-SPHA_47454:1.89195587…	http://www.genome.jp/kegg-bin/show_pathway?ko04310/K04468%09red/K03094%09red/K10151%09red/K04510%09red/K03068%09red/K19882%09red/K02677%09red/K04501%09red/K04348%09red/K19626%09red/K02085%09red/K02353%09red/K04491%09red/K00181%09red/K03362%09red/K00445%09red/K00444%09red/K06268%09red/K04496%09red/K05858%09red
MAPK signaling pathway	KEGG PATHWAY	ko04010	42	127	0.164956	1	K04437:gene-SPHA_17171:4.63135731234|K04434:gene-SPHA_5317:3.70935224683|K04434:gene-SPHA_5315:3.93218596815|K04416:gene-SPHA_34184:5.52797724987|K04431:gene-SPHA_36869:2.91717276971|K02677:gene-SPHA_11712:2.91934260541|K02677:gene-SPHA_11711:2.67512625553|K02677:gene-SPHA_11714:2.70947568347|K04393:gene-SPHA_64679:3.00394526707|K04860:gene-SPHA_77769:3.9666998012|K04849:gene-SPHA_60015:2.7423937…	http://www.genome.jp/kegg-bin/show_pathway?ko04010/K04437%09red/K04434%09red/K04416%09red/K04431%09red/K02677%09red/K04393%09red/K04860%09red/K04849%09red/K04378%09red/K05093%09red/K04442%09red/K04463%09red/K04373%09red/K02187%09red/K06268%09red/K04468%09red/K04420%09red/K18496%09red/K04405%09red/K04428%09red/K12362%09red/K03173%09red/K07831%09red/K04851%09red/K04854%09red/K04674%09red/K04348%09r…
EGFR tyrosine kinase inhibitor resistance	KEGG PATHWAY	ko01521	13	33	0.172967	1	K05099:gene-SPHA_38628:1.03873923953|K05456:gene-SPHA_51441:7.17410024999|K05093:gene-SPHA_16220:5.64449896053|K02677:gene-SPHA_11712:2.91934260541|K02677:gene-SPHA_11711:2.67512625553|K02677:gene-SPHA_11714:2.70947568347|K01110:gene-SPHA_7677:3.35930358759|K04688:gene-SPHA_52386:3.8926228625|K05704:gene-SPHA_11594:4.38494551649|K00922:gene-SPHA_36623:1.15360374173|K02649:gene-SPHA_8477:2.5400671…	http://www.genome.jp/kegg-bin/show_pathway?ko01521/K05099%09red/K05456%09red/K05093%09red/K02677%09red/K01110%09red/K04688%09red/K05704%09red/K00922%09red/K02649%09red/K04364%09red/K06279%09red
Systemic lupus erythematosus	KEGG PATHWAY	ko05322	12	30	0.175102	1	K11254:new_gene2731:5.03022425356|K11251:new_gene3162:5.18876164319|K11251:new_gene3026:1.88677769377|K11251:new_gene772:1.25157956392|K11251:new_gene765:2.86220823205|K11252:new_gene2361:3.11709241771|K11252:new_gene964:1.98103910086|K11252:new_gene31:1.97319264508|K11252:new_gene125:2.29519576443|K11252:new_gene2521:4.55722509163|K11253:new_gene767:1.3824452022|K11253:new_gene2597:5.15554000478	http://www.genome.jp/kegg-bin/show_pathway?ko05322/K11254%09red/K11251%09red/K11252%09red/K11253%09red
Mucin type O-Glycan biosynthesis	KEGG PATHWAY	ko00512	8	18	0.178526	1	K00727:gene-SPHA_77717:3.85257285301|K00731:gene-SPHA_13769:3.68984393197|K00710:new_gene2186:3.04216894095|K00710:gene-SPHA_22681:3.83049743599|K00710:gene-SPHA_32624:3.69006719288|K00710:gene-SPHA_49673:6.77553837331|K00710:gene-SPHA_38609:3.44051901927|K00710:gene-SPHA_21463:8.73339423188	http://www.genome.jp/kegg-bin/show_pathway?ko00512/K00727%09red/K00731%09red/K00710%09red
Sphingolipid signaling pathway	KEGG PATHWAY	ko04071	22	62	0.178783	1	K01110:gene-SPHA_7677:3.35930358759|K12350:new_gene2853:4.46721854008|K12350:gene-SPHA_77891:3.34300790175|K12350:gene-SPHA_77917:7.28009088914|K02677:gene-SPHA_11712:2.91934260541|K02677:gene-SPHA_11711:2.67512625553|K02677:gene-SPHA_11714:2.70947568347|K00654:gene-SPHA_63917:1.74338786153|K06276:gene-SPHA_47845:2.12224351051|K00922:gene-SPHA_36623:1.15360374173|K04710:gene-SPHA_68468:3.82124094…	http://www.genome.jp/kegg-bin/show_pathway?ko04071/K01110%09red/K12350%09red/K02677%09red/K00654%09red/K06276%09red/K00922%09red/K04710%09red/K18953%09red/K03173%09red/K11584%09red/K05665%09red/K02649%09red/K05858%09red
Cell cycle - yeast	KEGG PATHWAY	ko04111	22	63	0.194878	1	K02365:gene-SPHA_18885:2.42607843255|K06636:gene-SPHA_33382:2.16664648433|K02216:gene-SPHA_17056:3.05267279846|K02214:gene-SPHA_39870:2.23424095086|K06675:gene-SPHA_79180:2.20422181228|K06675:gene-SPHA_79164:1.77953205749|K03094:gene-SPHA_23562:1.05298008033|K06685:gene-SPHA_76060:2.21550202739|K03349:gene-SPHA_37798:2.43028470393|K03350:gene-SPHA_22335:1.02679460083|K03351:gene-SPHA_40905:1.1000…	http://www.genome.jp/kegg-bin/show_pathway?ko04111/K02365%09red/K06636%09red/K02216%09red/K02214%09red/K06675%09red/K03094%09red/K06685%09red/K03349%09red/K03350%09red/K03351%09red/K02540%09red/K02541%09red/K02209%09red/K03363%09red/K02219%09red/K02604%09red/K02605%09red/K03364%09red
Mismatch repair	KEGG PATHWAY	ko03430	10	25	0.204341	1	K10756:gene-SPHA_19799:1.67096761244|K08734:gene-SPHA_41175:3.4533497038|K10746:gene-SPHA_56892:1.72516768748|K08739:gene-SPHA_36579:2.82071547994|K10755:gene-SPHA_57217:1.40615192874|K08736:gene-SPHA_38201:3.33080495994|K08736:gene-SPHA_38199:2.37575051326|K02327:gene-SPHA_46061:2.65188164759|K02327:gene-SPHA_73253:2.99102276032|K03504:gene-SPHA_36897:2.15510205852	http://www.genome.jp/kegg-bin/show_pathway?ko03430/K10756%09red/K08734%09red/K10746%09red/K08739%09red/K10755%09red/K08736%09red/K02327%09red/K03504%09red
African trypanosomiasis	KEGG PATHWAY	ko05143	5	10	0.205161	1	K02677:gene-SPHA_11712:2.91934260541|K02677:gene-SPHA_11711:2.67512625553|K02677:gene-SPHA_11714:2.70947568347|K05858:gene-SPHA_40209:3.12289034057|K05858:gene-SPHA_59805:2.22570029081	http://www.genome.jp/kegg-bin/show_pathway?ko05143/K02677%09red/K05858%09red
Tight junction	KEGG PATHWAY	ko04530	22	64	0.211664	1	K12757:gene-SPHA_80615:2.22143518108|K05691:gene-SPHA_77234:3.04152729903|K02677:gene-SPHA_11712:2.91934260541|K02677:gene-SPHA_11711:2.67512625553|K02677:gene-SPHA_11714:2.70947568347|K05701:gene-SPHA_48547:2.49889682147|K06103:gene-SPHA_33028:4.04529087889|K18625:gene-SPHA_39141:3.52562498056|K18625:gene-SPHA_5716:3.1310634507|K18625:gene-SPHA_5714:2.53287779715|K05704:gene-SPHA_11594:4.3849455…	http://www.genome.jp/kegg-bin/show_pathway?ko04530/K12757%09red/K05691%09red/K02677%09red/K05701%09red/K06103%09red/K18625%09red/K05704%09red/K05692%09red/K04393%09red/K06069%09red/K06101%09red/K07831%09red/K06091%09red/K01110%09red/K06094%09red/K06068%09red
Phospholipase D signaling pathway	KEGG PATHWAY	ko04072	25	74	0.212738	1	K04351:gene-SPHA_40565:3.49697210075|K01528:gene-SPHA_48817:1.19397772505|K07834:gene-SPHA_19048:1.47221008812|K08045:gene-SPHA_27545:1.15491789251|K02677:gene-SPHA_11712:2.91934260541|K02677:gene-SPHA_11711:2.67512625553|K02677:gene-SPHA_11714:2.70947568347|K07207:gene-SPHA_4079:3.91443449952|K19007:gene-SPHA_32242:4.4315521239|K02649:gene-SPHA_8477:2.54006714614|K00922:gene-SPHA_36623:1.1536037…	http://www.genome.jp/kegg-bin/show_pathway?ko04072/K04351%09red/K01528%09red/K07834%09red/K08045%09red/K02677%09red/K07207%09red/K19007%09red/K02649%09red/K00922%09red/K04608%09red/K00901%09red/K07831%09red/K05858%09red/K07293%09red/K04364%09red/K06279%09red
Glycerophospholipid metabolism	KEGG PATHWAY	ko00564	21	61	0.216878	1	K16343:gene-SPHA_15443:3.28910141313|K19007:gene-SPHA_32242:4.4315521239|K00649:gene-SPHA_5886:1.32122309325|K08730:gene-SPHA_44027:3.84885174139|K00995:gene-SPHA_71204:3.36175888553|K15728:gene-SPHA_13667:1.5124617255|K00629:gene-SPHA_50474:1.29650649844|K01047:gene-SPHA_74211:1.66572347465|K08744:gene-SPHA_24786:2.28643595507|K01613:gene-SPHA_39095:2.1146747264|K00901:gene-SPHA_52420:4.58468516…	http://www.genome.jp/kegg-bin/show_pathway?ko00564/K16343%09red/K19007%09red/K00649%09red/K08730%09red/K00995%09red/K15728%09red/K00629%09red/K01047%09red/K08744%09red/K01613%09red/K00901%09red/K00623%09red/K13513%09red/K14676%09red/K00111%09red
Regulation of actin cytoskeleton	KEGG PATHWAY	ko04810	32	99	0.235409	1	K12757:gene-SPHA_80615:2.22143518108|K04393:gene-SPHA_64679:3.00394526707|K05730:gene-SPHA_42975:2.4375042893|K05719:gene-SPHA_68471:5.08116319543|K05719:gene-SPHA_54376:3.71188198009|K05093:gene-SPHA_16220:5.64449896053|K06483:gene-SPHA_16697:1.57374332685|K07831:gene-SPHA_18744:4.69781483981|K05754:gene-SPHA_30523:2.44702514745|K02649:gene-SPHA_8477:2.54006714614|K05747:gene-SPHA_7904:1.1542906…	http://www.genome.jp/kegg-bin/show_pathway?ko04810/K12757%09red/K04393%09red/K05730%09red/K05719%09red/K05093%09red/K06483%09red/K07831%09red/K05754%09red/K02649%09red/K05747%09red/K18496%09red/K05692%09red/K02085%09red/K00907%09red/K00922%09red/K13708%09red/K05741%09red/K06269%09red/K04131%09red/K05627%09red/K05749%09red/K05704%09red/K06585%09red/K05768%09red/K06270%09red/K05766%09red/K04367%09r…
Pathways in cancer	KEGG PATHWAY	ko05200	60	196	0.244602	1	K09292:gene-SPHA_34799:2.15843123132|K02677:gene-SPHA_11712:2.91934260541|K02677:gene-SPHA_11711:2.67512625553|K02677:gene-SPHA_11714:2.70947568347|K01110:gene-SPHA_7677:3.35930358759|K08734:gene-SPHA_41175:3.4533497038|K04393:gene-SPHA_64679:3.00394526707|K02219:gene-SPHA_26072:1.50983950274|K10053:gene-SPHA_55328:3.93577195545|K09592:gene-SPHA_80924:1.90379493485|K09592:gene-SPHA_37816:2.968698…	http://www.genome.jp/kegg-bin/show_pathway?ko05200/K09292%09red/K02677%09red/K01110%09red/K08734%09red/K04393%09red/K02219%09red/K10053%09red/K09592%09red/K02353%09red/K04398%09red/K06229%09red/K05099%09red/K08736%09red/K08731%09red/K05719%09red/K08045%09red/K06228%09red/K05093%09red/K04662%09red/K18496%09red/K06618%09red/K06619%09red/K07299%09red/K00445%09red/K00444%09red/K02649%09red/K07834%09r…
FoxO signaling pathway	KEGG PATHWAY	ko04068	19	56	0.247486	1	K04468:gene-SPHA_54469:2.45408780334|K04728:gene-SPHA_38902:3.52396309421|K16332:gene-SPHA_35084:3.11295038409|K04500:gene-SPHA_18904:4.0534328553|K05868:gene-SPHA_3337:6.44034836323|K05868:gene-SPHA_37830:3.89119259466|K04501:gene-SPHA_47454:1.89195587804|K13304:gene-SPHA_62276:3.03377675864|K04674:gene-SPHA_57974:3.0437221792|K01110:gene-SPHA_7677:3.35930358759|K03875:gene-SPHA_65037:2.96559138…	http://www.genome.jp/kegg-bin/show_pathway?ko04068/K04468%09red/K04728%09red/K16332%09red/K04500%09red/K05868%09red/K04501%09red/K13304%09red/K04674%09red/K01110%09red/K03875%09red/K06276%09red/K07200%09red/K00922%09red/K07198%09red/K02649%09red/K10151%09red/K04364%09red/K06631%09red
Arrhythmogenic right ventricular cardiomyopathy (ARVC)	KEGG PATHWAY	ko05412	15	43	0.252703	1	K04851:gene-SPHA_73127:5.10721277113|K04851:gene-SPHA_73129:3.56457950551|K04962:gene-SPHA_58076:3.11940524472|K04860:gene-SPHA_77769:3.9666998012|K05691:gene-SPHA_77234:3.04152729903|K05692:new_gene2517:5.90518637232|K05692:gene-SPHA_32042:5.09026985116|K06483:gene-SPHA_16697:1.57374332685|K06585:gene-SPHA_47837:2.96850796749|K06585:gene-SPHA_23613:1.69916643704|K04491:gene-SPHA_10944:6.02618110…	http://www.genome.jp/kegg-bin/show_pathway?ko05412/K04851%09red/K04962%09red/K04860%09red/K05691%09red/K05692%09red/K06483%09red/K06585%09red/K04491%09red/K10366%09red/K05719%09red
DNA replication	KEGG PATHWAY	ko03030	14	40	0.259596	1	K10756:gene-SPHA_19799:1.67096761244|K10745:new_gene3556:1.58299538596|K10755:gene-SPHA_57217:1.40615192874|K02685:gene-SPHA_70836:3.31344643349|K03469:new_gene310:5.08124750866|K02320:gene-SPHA_31088:3.42727727965|K02540:gene-SPHA_15720:2.02057987812|K02325:gene-SPHA_23131:2.67327749688|K02325:gene-SPHA_75358:1.66745586019|K02209:gene-SPHA_15533:2.11097041416|K02327:gene-SPHA_46061:2.65188164759…	http://www.genome.jp/kegg-bin/show_pathway?ko03030/K10756%09red/K10745%09red/K10755%09red/K02685%09red/K03469%09red/K02320%09red/K02540%09red/K02325%09red/K02209%09red/K02327%09red/K02541%09red/K03504%09red
Non-small cell lung cancer	KEGG PATHWAY	ko05223	10	27	0.260823	1	K06276:gene-SPHA_47845:2.12224351051|K02677:gene-SPHA_11712:2.91934260541|K02677:gene-SPHA_11711:2.67512625553|K02677:gene-SPHA_11714:2.70947568347|K06618:gene-SPHA_65317:1.76989704284|K00922:gene-SPHA_36623:1.15360374173|K08528:gene-SPHA_27407:1.13374068273|K02649:gene-SPHA_8477:2.54006714614|K06620:gene-SPHA_81330:2.24448204026|K04364:gene-SPHA_52857:1.33219468144	http://www.genome.jp/kegg-bin/show_pathway?ko05223/K06276%09red/K02677%09red/K06618%09red/K00922%09red/K08528%09red/K02649%09red/K06620%09red/K04364%09red
Hedgehog signaling pathway - fly	KEGG PATHWAY	ko04341	9	24	0.267555	1	K03094:gene-SPHA_23562:1.05298008033|K06224:gene-SPHA_8317:3.65828295963|K06229:gene-SPHA_43466:1.22338509032|K06229:gene-SPHA_26204:2.35170734502|K06228:gene-SPHA_44617:3.30082415215|K06228:gene-SPHA_44629:4.88138665215|K04662:gene-SPHA_72395:4.69973990071|K03362:gene-SPHA_50486:4.41668844561|K09319:gene-SPHA_12844:4.52055958387	http://www.genome.jp/kegg-bin/show_pathway?ko04341/K03094%09red/K06224%09red/K06229%09red/K06228%09red/K04662%09red/K03362%09red/K09319%09red
AGE-RAGE signaling pathway in diabetic complications	KEGG PATHWAY	ko04933	16	47	0.268403	1	K04500:gene-SPHA_18904:4.0534328553|K04501:gene-SPHA_47454:1.89195587804|K04674:gene-SPHA_57974:3.0437221792|K02677:gene-SPHA_11712:2.91934260541|K02677:gene-SPHA_11711:2.67512625553|K02677:gene-SPHA_11714:2.70947568347|K06068:gene-SPHA_51291:4.01202022942|K05860:gene-SPHA_5133:5.05217116137|K05860:gene-SPHA_5129:6.88199795256|K05857:gene-SPHA_11636:1.60123558173|K00922:gene-SPHA_36623:1.15360374…	http://www.genome.jp/kegg-bin/show_pathway?ko04933/K04500%09red/K04501%09red/K04674%09red/K02677%09red/K06068%09red/K05860%09red/K05857%09red/K00922%09red/K04393%09red/K02187%09red/K02649%09red/K05858%09red
Thyroid hormone synthesis	KEGG PATHWAY	ko04918	16	47	0.268403	1	K08045:gene-SPHA_27545:1.15491789251|K02677:gene-SPHA_11712:2.91934260541|K02677:gene-SPHA_11711:2.67512625553|K02677:gene-SPHA_11714:2.70947568347|K04958:gene-SPHA_80636:3.64396062849|K01540:gene-SPHA_74541:2.73195698738|K01540:new_gene3562:4.40096378644|K01540:gene-SPHA_7897:4.70750613831|K15173:gene-SPHA_66815:2.84875600131|K04450:gene-SPHA_38765:1.78767767929|K00432:gene-SPHA_19792:3.02904168…	http://www.genome.jp/kegg-bin/show_pathway?ko04918/K08045%09red/K02677%09red/K04958%09red/K01540%09red/K15173%09red/K04450%09red/K00432%09red/K06233%09red/K05858%09red
mTOR signaling pathway	KEGG PATHWAY	ko04150	29	91	0.269573	1	K20401:gene-SPHA_67945:3.47774401741|K14995:gene-SPHA_71859:7.16405463455|K20403:gene-SPHA_18269:5.42075673328|K20405:gene-SPHA_1015:2.60812302123|K20406:gene-SPHA_4082:2.58757078997|K02677:gene-SPHA_11712:2.91934260541|K02677:gene-SPHA_11711:2.67512625553|K02677:gene-SPHA_11714:2.70947568347|K01110:gene-SPHA_7677:3.35930358759|K03068:gene-SPHA_49626:3.31733840584|K03068:gene-SPHA_4562:5.55175725…	http://www.genome.jp/kegg-bin/show_pathway?ko04150/K20401%09red/K14995%09red/K20403%09red/K20405%09red/K20406%09red/K02677%09red/K01110%09red/K03068%09red/K08269%09red/K07198%09red/K02353%09red/K08267%09red/K08266%09red/K04373%09red/K00444%09red/K02649%09red/K16185%09red/K20411%09red/K04688%09red/K00922%09red/K00445%09red/K03875%09red/K07207%09red/K06276%09red/K14299%09red/K04364%09red
Chronic myeloid leukemia	KEGG PATHWAY	ko05220	11	31	0.282374	1	K04501:gene-SPHA_47454:1.89195587804|K04674:gene-SPHA_57974:3.0437221792|K02649:gene-SPHA_8477:2.54006714614|K06618:gene-SPHA_65317:1.76989704284|K06619:gene-SPHA_46958:3.33319656394|K00922:gene-SPHA_36623:1.15360374173|K04364:gene-SPHA_52857:1.33219468144|K07293:gene-SPHA_77665:1.55129455094|K06620:gene-SPHA_81330:2.24448204026|K04496:gene-SPHA_70960:1.69086219974|K06279:gene-SPHA_25989:2.538109…	http://www.genome.jp/kegg-bin/show_pathway?ko05220/K04501%09red/K04674%09red/K02649%09red/K06618%09red/K06619%09red/K00922%09red/K04364%09red/K07293%09red/K06620%09red/K04496%09red/K06279%09red
Cytokine-cytokine receptor interaction	KEGG PATHWAY	ko04060	6	15	0.288307	1	K05099:gene-SPHA_38628:1.03873923953|K05155:gene-SPHA_46296:5.19736700903|K04674:gene-SPHA_57974:3.0437221792|K04662:gene-SPHA_72395:4.69973990071|K05096:gene-SPHA_11973:2.28858050694|K13578:gene-SPHA_23532:4.52087530405	http://www.genome.jp/kegg-bin/show_pathway?ko04060/K05099%09red/K05155%09red/K04674%09red/K04662%09red/K05096%09red/K13578%09red
Apoptosis - multiple species	KEGG PATHWAY	ko04215	6	15	0.288307	1	K02187:new_gene2428:1.2216431485|K08731:gene-SPHA_21663:1.88109977054|K08334:gene-SPHA_51794:1.19686028278|K10586:gene-SPHA_36783:1.60455647855|K04398:gene-SPHA_3047:4.33008389986|K04398:new_gene2400:3.29445963569	http://www.genome.jp/kegg-bin/show_pathway?ko04215/K02187%09red/K08731%09red/K08334%09red/K10586%09red/K04398%09red
VEGF signaling pathway	KEGG PATHWAY	ko04370	10	28	0.290793	1	K02677:gene-SPHA_11712:2.91934260541|K02677:gene-SPHA_11711:2.67512625553|K02677:gene-SPHA_11714:2.70947568347|K04348:gene-SPHA_46393:4.4699477108|K04348:gene-SPHA_46383:1.68295877423|K05704:gene-SPHA_11594:4.38494551649|K00922:gene-SPHA_36623:1.15360374173|K04393:gene-SPHA_64679:3.00394526707|K06268:gene-SPHA_20785:3.32210195448|K02649:gene-SPHA_8477:2.54006714614	http://www.genome.jp/kegg-bin/show_pathway?ko04370/K02677%09red/K04348%09red/K05704%09red/K00922%09red/K04393%09red/K06268%09red/K02649%09red
Folate biosynthesis	KEGG PATHWAY	ko00790	5	12	0.294815	1	K01930:gene-SPHA_52988:1.67563983187|K00287:gene-SPHA_12064:3.00675850134|K03639:gene-SPHA_67599:4.75268550134|K01077:gene-SPHA_46687:4.86804224835|K01077:gene-SPHA_46662:7.68019806041	http://www.genome.jp/kegg-bin/show_pathway?ko00790/K01930%09red/K00287%09red/K03639%09red/K01077%09red
Circadian rhythm	KEGG PATHWAY	ko04710	5	12	0.294815	1	K07200:gene-SPHA_13384:1.6227918134|K03362:gene-SPHA_50486:4.41668844561|K07198:gene-SPHA_52381:2.35306661032|K02223:gene-SPHA_38720:3.0597897833|K03094:gene-SPHA_23562:1.05298008033	http://www.genome.jp/kegg-bin/show_pathway?ko04710/K07200%09red/K03362%09red/K07198%09red/K02223%09red/K03094%09red
Axon guidance	KEGG PATHWAY	ko04360	25	79	0.299015	1	K05099:gene-SPHA_38628:1.03873923953|K07526:gene-SPHA_61124:4.0706347285|K05719:gene-SPHA_68471:5.08116319543|K05719:gene-SPHA_54376:3.71188198009|K02677:gene-SPHA_11712:2.91934260541|K02677:gene-SPHA_11711:2.67512625553|K02677:gene-SPHA_11714:2.70947568347|K13578:gene-SPHA_23532:4.52087530405|K04348:gene-SPHA_46393:4.4699477108|K04348:gene-SPHA_46383:1.68295877423|K05704:gene-SPHA_11594:4.384945…	http://www.genome.jp/kegg-bin/show_pathway?ko04360/K05099%09red/K07526%09red/K05719%09red/K02677%09red/K13578%09red/K04348%09red/K05704%09red/K06820%09red/K06619%09red/K00922%09red/K05766%09red/K04393%09red/K02649%09red/K02090%09red/K19862%09red/K05463%09red/K00444%09red/K07293%09red/K06268%09red/K05110%09red
Insulin signaling pathway	KEGG PATHWAY	ko04910	27	86	0.301212	1	K04739:gene-SPHA_44182:2.37822438304|K07207:gene-SPHA_4079:3.91443449952|K04364:gene-SPHA_52857:1.33219468144|K02649:gene-SPHA_8477:2.54006714614|K07200:gene-SPHA_13384:1.6227918134|K15909:gene-SPHA_42090:3.90297071445|K15909:gene-SPHA_42089:3.89790659383|K07189:gene-SPHA_60827:4.4415121566|K07189:new_gene3293:1.08428616044|K05696:gene-SPHA_19899:1.1364567844|K05696:gene-SPHA_19877:1.62601801634|…	http://www.genome.jp/kegg-bin/show_pathway?ko04910/K04739%09red/K07207%09red/K04364%09red/K02649%09red/K07200%09red/K15909%09red/K07189%09red/K05696%09red/K06276%09red/K00688%09red/K00922%09red/K07188%09red/K07198%09red/K07192%09red/K07195%09red/K07190%09red/K11262%09red/K06269%09red/K04688%09red/K06069%09red/K06279%09red
Colorectal cancer	KEGG PATHWAY	ko05210	12	35	0.3017	1	K08734:gene-SPHA_41175:3.4533497038|K08736:gene-SPHA_38201:3.33080495994|K08736:gene-SPHA_38199:2.37575051326|K08731:gene-SPHA_21663:1.88109977054|K04500:gene-SPHA_18904:4.0534328553|K04501:gene-SPHA_47454:1.89195587804|K04674:gene-SPHA_57974:3.0437221792|K02085:new_gene2036:2.41332605801|K00922:gene-SPHA_36623:1.15360374173|K04491:gene-SPHA_10944:6.02618110078|K02187:new_gene2428:1.2216431485|K0…	http://www.genome.jp/kegg-bin/show_pathway?ko05210/K08734%09red/K08736%09red/K08731%09red/K04500%09red/K04501%09red/K04674%09red/K02085%09red/K00922%09red/K04491%09red/K02187%09red/K02649%09red
Prostate cancer	KEGG PATHWAY	ko05215	12	35	0.3017	1	K06276:gene-SPHA_47845:2.12224351051|K05093:gene-SPHA_16220:5.64449896053|K01110:gene-SPHA_7677:3.35930358759|K06618:gene-SPHA_65317:1.76989704284|K00922:gene-SPHA_36623:1.15360374173|K02649:gene-SPHA_8477:2.54006714614|K04079:gene-SPHA_8777:4.41556155657|K04079:gene-SPHA_21220:2.7414569435|K04491:gene-SPHA_10944:6.02618110078|K06626:gene-SPHA_55258:3.2583236568|K06620:gene-SPHA_81330:2.244482040…	http://www.genome.jp/kegg-bin/show_pathway?ko05215/K06276%09red/K05093%09red/K01110%09red/K06618%09red/K00922%09red/K02649%09red/K04079%09red/K04491%09red/K06626%09red/K06620%09red/K04364%09red
Nicotinate and nicotinamide metabolism	KEGG PATHWAY	ko00760	8	22	0.30919	1	K03783:gene-SPHA_55052:1.74835628725|K06210:gene-SPHA_68282:4.08989069103|K03462:gene-SPHA_39485:3.62065858428|K01950:gene-SPHA_74157:2.10796546541|K01081:gene-SPHA_10629:2.21279726905|K01081:new_gene376:1.17759006158|K01081:gene-SPHA_25150:4.65026894584|K03426:gene-SPHA_30986:6.74578097543	http://www.genome.jp/kegg-bin/show_pathway?ko00760/K03783%09red/K06210%09red/K03462%09red/K01950%09red/K01081%09red/K03426%09red
Oocyte meiosis	KEGG PATHWAY	ko04114	27	87	0.319055	1	K11481:gene-SPHA_5168:4.25769339883|K08045:gene-SPHA_27545:1.15491789251|K03350:gene-SPHA_22335:1.02679460083|K03351:gene-SPHA_40905:1.10000184455|K06636:gene-SPHA_33382:2.16664648433|K02602:new_gene34:4.81904840741|K02602:gene-SPHA_29684:7.49775467301|K04373:gene-SPHA_976:2.84513431968|K11584:gene-SPHA_73993:1.12484496795|K11584:gene-SPHA_31336:2.10729205019|K06268:gene-SPHA_20785:3.32210195448|…	http://www.genome.jp/kegg-bin/show_pathway?ko04114/K11481%09red/K08045%09red/K03350%09red/K03351%09red/K06636%09red/K02602%09red/K04373%09red/K11584%09red/K06268%09red/K06631%09red/K02365%09red/K03094%09red/K03349%09red/K03362%09red/K13728%09red/K06269%09red/K04348%09red/K04958%09red/K03363%09red/K10292%09red/K06626%09red/K04367%09red
Melanoma	KEGG PATHWAY	ko05218	7	19	0.319312	1	K05099:gene-SPHA_38628:1.03873923953|K18496:gene-SPHA_46315:4.54396334509|K01110:gene-SPHA_7677:3.35930358759|K06618:gene-SPHA_65317:1.76989704284|K00922:gene-SPHA_36623:1.15360374173|K06620:gene-SPHA_81330:2.24448204026|K02649:gene-SPHA_8477:2.54006714614	http://www.genome.jp/kegg-bin/show_pathway?ko05218/K05099%09red/K18496%09red/K01110%09red/K06618%09red/K00922%09red/K06620%09red/K02649%09red
Hedgehog signaling pathway	KEGG PATHWAY	ko04340	9	26	0.332723	1	K10151:new_gene1171:2.92072202178|K06229:gene-SPHA_43466:1.22338509032|K06229:gene-SPHA_26204:2.35170734502|K10394:gene-SPHA_63239:2.32765054471|K06233:gene-SPHA_4564:4.41369160759|K06233:gene-SPHA_4568:3.14291538116|K06233:gene-SPHA_4575:5.07504517207|K03362:gene-SPHA_50486:4.41668844561|K06230:gene-SPHA_41578:4.84204768514	http://www.genome.jp/kegg-bin/show_pathway?ko04340/K10151%09red/K06229%09red/K10394%09red/K06233%09red/K03362%09red/K06230%09red
Basal cell carcinoma	KEGG PATHWAY	ko05217	11	33	0.340941	1	K02085:new_gene2036:2.41332605801|K04662:gene-SPHA_72395:4.69973990071|K06230:gene-SPHA_41578:4.84204768514|K06229:gene-SPHA_43466:1.22338509032|K06229:gene-SPHA_26204:2.35170734502|K06228:gene-SPHA_44617:3.30082415215|K06228:gene-SPHA_44629:4.88138665215|K04491:gene-SPHA_10944:6.02618110078|K00445:gene-SPHA_15742:6.61623535829|K00444:gene-SPHA_14602:7.05243476554|K02353:gene-SPHA_42350:1.6522406…	http://www.genome.jp/kegg-bin/show_pathway?ko05217/K02085%09red/K04662%09red/K06230%09red/K06229%09red/K06228%09red/K04491%09red/K00445%09red/K00444%09red/K02353%09red
ErbB signaling pathway	KEGG PATHWAY	ko04012	13	40	0.346279	1	K05456:gene-SPHA_51441:7.17410024999|K04431:gene-SPHA_36869:2.91717276971|K02677:gene-SPHA_11712:2.91934260541|K02677:gene-SPHA_11711:2.67512625553|K02677:gene-SPHA_11714:2.70947568347|K04688:gene-SPHA_52386:3.8926228625|K05704:gene-SPHA_11594:4.38494551649|K06619:gene-SPHA_46958:3.33319656394|K00922:gene-SPHA_36623:1.15360374173|K02649:gene-SPHA_8477:2.54006714614|K19862:gene-SPHA_54599:9.842236…	http://www.genome.jp/kegg-bin/show_pathway?ko04012/K05456%09red/K04431%09red/K02677%09red/K04688%09red/K05704%09red/K06619%09red/K00922%09red/K02649%09red/K19862%09red/K04364%09red/K06279%09red
Sphingolipid metabolism	KEGG PATHWAY	ko00600	13	40	0.346279	1	K01019:new_gene2976:3.01536809221|K12350:new_gene2853:4.46721854008|K12350:gene-SPHA_77891:3.34300790175|K12350:gene-SPHA_77917:7.28009088914|K00654:gene-SPHA_63917:1.74338786153|K12354:new_gene2797:4.42719556997|K00720:gene-SPHA_25823:2.72971852245|K04628:new_gene521:1.38242458242|K04710:gene-SPHA_68468:3.82124094357|K04710:gene-SPHA_35510:1.18810542259|K04715:new_gene823:3.8031016743|K17108:gen…	http://www.genome.jp/kegg-bin/show_pathway?ko00600/K01019%09red/K12350%09red/K00654%09red/K12354%09red/K00720%09red/K04628%09red/K04710%09red/K04715%09red/K17108%09red/K12352%09red
Endocrine and other factor-regulated calcium reabsorption	KEGG PATHWAY	ko04961	10	30	0.353093	1	K02677:gene-SPHA_11712:2.91934260541|K02677:gene-SPHA_11711:2.67512625553|K02677:gene-SPHA_11714:2.70947568347|K05858:gene-SPHA_40209:3.12289034057|K05858:gene-SPHA_59805:2.22570029081|K01540:gene-SPHA_74541:2.73195698738|K01540:new_gene3562:4.40096378644|K01540:gene-SPHA_7897:4.70750613831|K01528:gene-SPHA_48817:1.19397772505|K11826:gene-SPHA_53993:1.48485834409	http://www.genome.jp/kegg-bin/show_pathway?ko04961/K02677%09red/K05858%09red/K01540%09red/K01528%09red/K11826%09red
RNA polymerase	KEGG PATHWAY	ko03020	7	20	0.357996	1	K03015:gene-SPHA_36646:1.01363590162|K03021:gene-SPHA_37135:2.04159836778|K03022:gene-SPHA_13963:2.81441184706|K03023:gene-SPHA_80845:2.64637515681|K03025:new_gene1175:2.150125145|K03012:new_gene770:1.72782267549|K14721:gene-SPHA_50428:1.45151585163	http://www.genome.jp/kegg-bin/show_pathway?ko03020/K03015%09red/K03021%09red/K03022%09red/K03023%09red/K03025%09red/K03012%09red/K14721%09red
Endometrial cancer	KEGG PATHWAY	ko05213	9	27	0.366319	1	K06276:gene-SPHA_47845:2.12224351051|K08734:gene-SPHA_41175:3.4533497038|K05691:gene-SPHA_77234:3.04152729903|K01110:gene-SPHA_7677:3.35930358759|K02085:new_gene2036:2.41332605801|K00922:gene-SPHA_36623:1.15360374173|K02649:gene-SPHA_8477:2.54006714614|K04491:gene-SPHA_10944:6.02618110078|K04364:gene-SPHA_52857:1.33219468144	http://www.genome.jp/kegg-bin/show_pathway?ko05213/K06276%09red/K08734%09red/K05691%09red/K01110%09red/K02085%09red/K00922%09red/K02649%09red/K04491%09red/K04364%09red
Fc epsilon RI signaling pathway	KEGG PATHWAY	ko04664	9	27	0.366319	1	K05730:gene-SPHA_42975:2.4375042893|K04431:gene-SPHA_36869:2.91717276971|K02677:gene-SPHA_11712:2.91934260541|K02677:gene-SPHA_11711:2.67512625553|K02677:gene-SPHA_11714:2.70947568347|K06276:gene-SPHA_47845:2.12224351051|K00922:gene-SPHA_36623:1.15360374173|K02649:gene-SPHA_8477:2.54006714614|K04364:gene-SPHA_52857:1.33219468144	http://www.genome.jp/kegg-bin/show_pathway?ko04664/K05730%09red/K04431%09red/K02677%09red/K06276%09red/K00922%09red/K02649%09red/K04364%09red
Proximal tubule bicarbonate reclamation	KEGG PATHWAY	ko04964	6	17	0.372707	1	K01540:gene-SPHA_74541:2.73195698738|K01540:new_gene3562:4.40096378644|K01540:gene-SPHA_7897:4.70750613831|K12040:new_gene1554:4.10036981086|K12040:gene-SPHA_37264:3.49735935886|K18246:gene-SPHA_38887:3.69207391048	http://www.genome.jp/kegg-bin/show_pathway?ko04964/K01540%09red/K12040%09red/K18246%09red
GABAergic synapse	KEGG PATHWAY	ko04727	13	41	0.373764	1	K04851:gene-SPHA_73127:5.10721277113|K04851:gene-SPHA_73129:3.56457950551|K04849:gene-SPHA_60015:2.74239376984|K04849:gene-SPHA_60002:5.24636199643|K08045:gene-SPHA_27545:1.15491789251|K02677:gene-SPHA_11712:2.91934260541|K02677:gene-SPHA_11711:2.67512625553|K02677:gene-SPHA_11714:2.70947568347|K05704:gene-SPHA_11594:4.38494551649|K01580:gene-SPHA_8293:4.68397895935|K15376:gene-SPHA_20275:1.43688…	http://www.genome.jp/kegg-bin/show_pathway?ko04727/K04851%09red/K04849%09red/K08045%09red/K02677%09red/K05704%09red/K01580%09red/K15376%09red/K04615%09red
Type II diabetes mellitus	KEGG PATHWAY	ko04930	8	24	0.380856	1	K04851:gene-SPHA_73127:5.10721277113|K04851:gene-SPHA_73129:3.56457950551|K04854:gene-SPHA_59094:3.51418473371|K04849:gene-SPHA_60015:2.74239376984|K04849:gene-SPHA_60002:5.24636199643|K00922:gene-SPHA_36623:1.15360374173|K02649:gene-SPHA_8477:2.54006714614|K06068:gene-SPHA_51291:4.01202022942	http://www.genome.jp/kegg-bin/show_pathway?ko04930/K04851%09red/K04854%09red/K04849%09red/K00922%09red/K02649%09red/K06068%09red
Influenza A	KEGG PATHWAY	ko05164	20	66	0.387229	1	K16196:gene-SPHA_42084:2.94521271202|K16194:gene-SPHA_59066:4.58149952174|K16194:gene-SPHA_58989:3.16145688853|K04431:gene-SPHA_36869:2.91717276971|K02677:gene-SPHA_11712:2.91934260541|K02677:gene-SPHA_11711:2.67512625553|K02677:gene-SPHA_11714:2.70947568347|K04733:gene-SPHA_33383:3.05070544653|K05692:new_gene2517:5.90518637232|K05692:gene-SPHA_32042:5.09026985116|K15043:gene-SPHA_78455:2.0675696…	http://www.genome.jp/kegg-bin/show_pathway?ko05164/K16196%09red/K16194%09red/K04431%09red/K02677%09red/K04733%09red/K05692%09red/K15043%09red/K00922%09red/K14284%09red/K02649%09red/K04450%09red/K14404%09red/K03283%09red/K14754%09red/K12968%09red
Regulation of autophagy	KEGG PATHWAY	ko04140	5	14	0.389395	1	K08269:gene-SPHA_40153:1.61599154689|K08332:gene-SPHA_8818:5.09585606459|K07198:gene-SPHA_52381:2.35306661032|K08334:gene-SPHA_51794:1.19686028278|K08337:gene-SPHA_33377:3.13885953499	http://www.genome.jp/kegg-bin/show_pathway?ko04140/K08269%09red/K08332%09red/K07198%09red/K08334%09red/K08337%09red
Ras signaling pathway	KEGG PATHWAY	ko04014	28	95	0.401534	1	K02677:gene-SPHA_11712:2.91934260541|K02677:gene-SPHA_11711:2.67512625553|K02677:gene-SPHA_11714:2.70947568347|K04393:gene-SPHA_64679:3.00394526707|K18529:gene-SPHA_19797:6.21018140901|K05099:gene-SPHA_38628:1.03873923953|K05093:gene-SPHA_16220:5.64449896053|K18496:gene-SPHA_46315:4.54396334509|K05096:gene-SPHA_11973:2.28858050694|K05860:gene-SPHA_5133:5.05217116137|K05860:gene-SPHA_5129:6.881997…	http://www.genome.jp/kegg-bin/show_pathway?ko04014/K02677%09red/K04393%09red/K18529%09red/K05099%09red/K05093%09red/K18496%09red/K05096%09red/K05860%09red/K16343%09red/K06619%09red/K01047%09red/K07831%09red/K04163%09red/K07293%09red/K17635%09red/K02649%09red/K07834%09red/K12380%09red/K10632%09red/K12362%09red/K00922%09red/K17633%09red/K04349%09red/K04364%09red/K06279%09red
Fatty acid biosynthesis	KEGG PATHWAY	ko00061	4	11	0.408876	1	K00645:gene-SPHA_19640:2.78351485535|K01897:gene-SPHA_18118:1.32131797964|K11262:gene-SPHA_53983:3.29445305372|K11262:new_gene2826:3.90402211289	http://www.genome.jp/kegg-bin/show_pathway?ko00061/K00645%09red/K01897%09red/K11262%09red
Sulfur relay system	KEGG PATHWAY	ko04122	4	11	0.408876	1	K14169:gene-SPHA_7810:1.99487307549|K03639:gene-SPHA_67599:4.75268550134|K14168:gene-SPHA_25851:1.12790713814|K01011:gene-SPHA_5921:1.99353484664	http://www.genome.jp/kegg-bin/show_pathway?ko04122/K14169%09red/K03639%09red/K14168%09red/K01011%09red
T cell receptor signaling pathway	KEGG PATHWAY	ko04660	12	39	0.416087	1	K05730:gene-SPHA_42975:2.4375042893|K04431:gene-SPHA_36869:2.91717276971|K19862:gene-SPHA_54599:9.84223649182|K04348:gene-SPHA_46393:4.4699477108|K04348:gene-SPHA_46383:1.68295877423|K12076:gene-SPHA_61348:2.30984603525|K06276:gene-SPHA_47845:2.12224351051|K00922:gene-SPHA_36623:1.15360374173|K04393:gene-SPHA_64679:3.00394526707|K02649:gene-SPHA_8477:2.54006714614|K06268:gene-SPHA_20785:3.3221019…	http://www.genome.jp/kegg-bin/show_pathway?ko04660/K05730%09red/K04431%09red/K19862%09red/K04348%09red/K12076%09red/K06276%09red/K00922%09red/K04393%09red/K02649%09red/K06268%09red/K04364%09red
Bile secretion	KEGG PATHWAY	ko04976	12	39	0.416087	1	K05673:gene-SPHA_43588:3.2272613679|K08045:gene-SPHA_27545:1.15491789251|K01540:gene-SPHA_74541:2.73195698738|K01540:new_gene3562:4.40096378644|K01540:gene-SPHA_7897:4.70750613831|K00489:gene-SPHA_38830:3.95292142545|K12040:new_gene1554:4.10036981086|K12040:gene-SPHA_37264:3.49735935886|K05658:gene-SPHA_54398:4.53415096037|K05658:gene-SPHA_54390:4.00887940049|K07299:gene-SPHA_50478:2.80920990355|…	http://www.genome.jp/kegg-bin/show_pathway?ko04976/K05673%09red/K08045%09red/K01540%09red/K00489%09red/K12040%09red/K05658%09red/K07299%09red
ABC transporters	KEGG PATHWAY	ko02010	10	32	0.41703	1	K05673:gene-SPHA_43588:3.2272613679|K05668:gene-SPHA_15119:5.68930799615|K05658:gene-SPHA_54398:4.53415096037|K05658:gene-SPHA_54390:4.00887940049|K05661:gene-SPHA_72791:3.39543655261|K05642:gene-SPHA_51951:4.49044315737|K05665:gene-SPHA_30448:2.00790668706|K05665:gene-SPHA_8402:4.5317555785|K05665:gene-SPHA_23351:4.08158016019|K05641:gene-SPHA_43601:3.14717000113	http://www.genome.jp/kegg-bin/show_pathway?ko02010/K05673%09red/K05668%09red/K05658%09red/K05661%09red/K05642%09red/K05665%09red/K05641%09red
Homologous recombination	KEGG PATHWAY	ko03440	8	25	0.417112	1	K10882:gene-SPHA_35601:3.62895151307|K10873:gene-SPHA_51161:1.9002948041|K10867:gene-SPHA_30601:2.53141353079|K10877:gene-SPHA_46399:1.33314869781|K02327:gene-SPHA_46061:2.65188164759|K02327:gene-SPHA_73253:2.99102276032|K08991:gene-SPHA_16613:1.56207184275|K03504:gene-SPHA_36897:2.15510205852	http://www.genome.jp/kegg-bin/show_pathway?ko03440/K10882%09red/K10873%09red/K10867%09red/K10877%09red/K02327%09red/K08991%09red/K03504%09red
Synthesis and degradation of ketone bodies	KEGG PATHWAY	ko00072	3	8	0.432704	1	K00019:gene-SPHA_4531:1.13882157928|K01640:gene-SPHA_42190:1.65342196521|K01641:gene-SPHA_35399:1.72674551772	http://www.genome.jp/kegg-bin/show_pathway?ko00072/K00019%09red/K01640%09red/K01641%09red
Taurine and hypotaurine metabolism	KEGG PATHWAY	ko00430	3	8	0.432704	1	K01580:gene-SPHA_8293:4.68397895935|K18592:gene-SPHA_29834:3.85252968104|K18592:new_gene2256:4.63489238054	http://www.genome.jp/kegg-bin/show_pathway?ko00430/K01580%09red/K18592%09red
Apoptosis - fly	KEGG PATHWAY	ko04214	12	40	0.445153	1	K04728:gene-SPHA_38902:3.52396309421|K20015:new_gene3483:2.18811963829|K10586:gene-SPHA_36783:1.60455647855|K04431:gene-SPHA_36869:2.91717276971|K10798:gene-SPHA_32361:3.08970067542|K10798:gene-SPHA_49286:1.78915171541|K06640:gene-SPHA_13203:2.38171615989|K16686:gene-SPHA_68723:4.40115846648|K14034:gene-SPHA_70861:3.60965813959|K10149:gene-SPHA_37412:1.59250087753|K04398:gene-SPHA_3047:4.33008389…	http://www.genome.jp/kegg-bin/show_pathway?ko04214/K04728%09red/K20015%09red/K10586%09red/K04431%09red/K10798%09red/K06640%09red/K16686%09red/K14034%09red/K10149%09red/K04398%09red
Pyrimidine metabolism	KEGG PATHWAY	ko00240	24	83	0.445893	1	K00384:gene-SPHA_45495:2.46426266488|K03783:gene-SPHA_55052:1.74835628725|K00857:gene-SPHA_63856:1.38949109254|K02685:gene-SPHA_70836:3.31344643349|K18533:gene-SPHA_34588:4.53414369546|K02327:gene-SPHA_46061:2.65188164759|K02327:gene-SPHA_73253:2.99102276032|K01510:gene-SPHA_23352:2.4873189087|K02325:gene-SPHA_23131:2.67327749688|K02325:gene-SPHA_75358:1.66745586019|K03015:gene-SPHA_36646:1.01363…	http://www.genome.jp/kegg-bin/show_pathway?ko00240/K00384%09red/K03783%09red/K00857%09red/K02685%09red/K18533%09red/K02327%09red/K01510%09red/K02325%09red/K03015%09red/K03021%09red/K03022%09red/K03023%09red/K00254%09red/K03025%09red/K10808%09red/K03012%09red/K02320%09red/K01081%09red/K14721%09red/K03504%09red
Acute myeloid leukemia	KEGG PATHWAY	ko05221	6	19	0.457675	1	K04688:gene-SPHA_52386:3.8926228625|K00922:gene-SPHA_36623:1.15360374173|K02649:gene-SPHA_8477:2.54006714614|K04491:gene-SPHA_10944:6.02618110078|K10053:gene-SPHA_55328:3.93577195545|K04364:gene-SPHA_52857:1.33219468144	http://www.genome.jp/kegg-bin/show_pathway?ko05221/K04688%09red/K00922%09red/K02649%09red/K04491%09red/K10053%09red/K04364%09red
Bladder cancer	KEGG PATHWAY	ko05219	4	12	0.46218	1	K06618:gene-SPHA_65317:1.76989704284|K08803:gene-SPHA_15626:2.30417898986|K06620:gene-SPHA_81330:2.24448204026|K05704:gene-SPHA_11594:4.38494551649	http://www.genome.jp/kegg-bin/show_pathway?ko05219/K06618%09red/K08803%09red/K06620%09red/K05704%09red
Glycosphingolipid biosynthesis - lacto and neolacto series	KEGG PATHWAY	ko00601	4	12	0.46218	1	K07819:new_gene3167:4.04965194441|K07819:new_gene1518:4.40559056362|K07819:new_gene2662:2.41337945432|K07819:gene-SPHA_27323:4.95225983926	http://www.genome.jp/kegg-bin/show_pathway?ko00601/K07819%09red
MAPK signaling pathway - fly	KEGG PATHWAY	ko04013	21	73	0.462559	1	K18529:gene-SPHA_19797:6.21018140901|K09260:gene-SPHA_31234:1.00153042687|K08892:gene-SPHA_78907:2.86108951998|K12380:gene-SPHA_80427:2.49569253426|K13411:gene-SPHA_70266:6.79071244132|K12378:gene-SPHA_28030:6.37756751099|K04431:gene-SPHA_36869:2.91717276971|K20210:gene-SPHA_49642:2.11168169218|K04662:gene-SPHA_72395:4.69973990071|K20234:gene-SPHA_64530:1.80452962627|K20235:gene-SPHA_21071:4.1287…	http://www.genome.jp/kegg-bin/show_pathway?ko04013/K18529%09red/K09260%09red/K08892%09red/K12380%09red/K13411%09red/K12378%09red/K04431%09red/K20210%09red/K04662%09red/K20234%09red/K20235%09red/K04428%09red/K05704%09red/K08840%09red/K04450%09red/K17512%09red/K13578%09red/K20226%09red/K07293%09red/K04364%09red/K06279%09red
Leukocyte transendothelial migration	KEGG PATHWAY	ko04670	16	55	0.462953	1	K04351:gene-SPHA_40565:3.49697210075|K12757:gene-SPHA_80615:2.22143518108|K05719:gene-SPHA_68471:5.08116319543|K05719:gene-SPHA_54376:3.71188198009|K05691:gene-SPHA_77234:3.04152729903|K02677:gene-SPHA_11712:2.91934260541|K02677:gene-SPHA_11711:2.67512625553|K02677:gene-SPHA_11714:2.70947568347|K05692:new_gene2517:5.90518637232|K05692:gene-SPHA_32042:5.09026985116|K05730:gene-SPHA_42975:2.4375042…	http://www.genome.jp/kegg-bin/show_pathway?ko04670/K04351%09red/K12757%09red/K05719%09red/K05691%09red/K02677%09red/K05692%09red/K05730%09red/K06483%09red/K00922%09red/K04393%09red/K07293%09red/K02649%09red
Chloroalkane and chloroalkene degradation	KEGG PATHWAY	ko00625	2	5	0.464477	1	K00128:gene-SPHA_10394:2.64187047305|K00128:new_gene2146:2.53721897508	http://www.genome.jp/kegg-bin/show_pathway?ko00625/K00128%09red
Rap1 signaling pathway	KEGG PATHWAY	ko04015	32	113	0.467456	1	K02677:gene-SPHA_11712:2.91934260541|K02677:gene-SPHA_11711:2.67512625553|K02677:gene-SPHA_11714:2.70947568347|K04393:gene-SPHA_64679:3.00394526707|K06069:gene-SPHA_73419:2.984145609|K06069:gene-SPHA_73413:1.85539679228|K04351:gene-SPHA_40565:3.49697210075|K05719:gene-SPHA_68471:5.08116319543|K05719:gene-SPHA_54376:3.71188198009|K08045:gene-SPHA_27545:1.15491789251|K05093:gene-SPHA_16220:5.644498…	http://www.genome.jp/kegg-bin/show_pathway?ko04015/K02677%09red/K04393%09red/K06069%09red/K04351%09red/K05719%09red/K08045%09red/K05093%09red/K05096%09red/K05860%09red/K07831%09red/K02649%09red/K07834%09red/K18496%09red/K05692%09red/K05099%09red/K12362%09red/K00922%09red/K05858%09red/K06070%09red/K05704%09red/K17704%09red/K17705%09red/K17700%09red/K08018%09red
Retrograde endocannabinoid signaling	KEGG PATHWAY	ko04723	17	59	0.472577	1	K04851:gene-SPHA_73127:5.10721277113|K04851:gene-SPHA_73129:3.56457950551|K04849:gene-SPHA_60015:2.74239376984|K04849:gene-SPHA_60002:5.24636199643|K08045:gene-SPHA_27545:1.15491789251|K02677:gene-SPHA_11712:2.91934260541|K02677:gene-SPHA_11711:2.67512625553|K02677:gene-SPHA_11714:2.70947568347|K13985:gene-SPHA_59891:1.49916053098|K13985:gene-SPHA_59875:5.10361609167|K04958:gene-SPHA_80636:3.6439…	http://www.genome.jp/kegg-bin/show_pathway?ko04723/K04851%09red/K04849%09red/K08045%09red/K02677%09red/K13985%09red/K04958%09red/K01054%09red/K13806%09red/K05858%09red
NOD-like receptor signaling pathway	KEGG PATHWAY	ko04621	7	23	0.474659	1	K04398:gene-SPHA_3047:4.33008389986|K04398:new_gene2400:3.29445963569|K12796:gene-SPHA_42009:2.8763195721|K12796:gene-SPHA_42011:3.96067307934|K12796:gene-SPHA_42010:3.43026376091|K04079:gene-SPHA_8777:4.41556155657|K04079:gene-SPHA_21220:2.7414569435	http://www.genome.jp/kegg-bin/show_pathway?ko04621/K04398%09red/K12796%09red/K04079%09red
Endocrine resistance	KEGG PATHWAY	ko01522	15	52	0.478358	1	K05931:gene-SPHA_44265:1.76329026601|K05931:gene-SPHA_44263:4.39353064704|K08045:gene-SPHA_27545:1.15491789251|K04688:gene-SPHA_52386:3.8926228625|K02599:new_gene2917:2.86160278003|K02599:gene-SPHA_37791:3.19263051743|K02599:gene-SPHA_3781:1.34744363289|K06051:gene-SPHA_31202:4.57992003025|K06618:gene-SPHA_65317:1.76989704284|K00922:gene-SPHA_36623:1.15360374173|K02649:gene-SPHA_8477:2.5400671461…	http://www.genome.jp/kegg-bin/show_pathway?ko01522/K05931%09red/K08045%09red/K04688%09red/K02599%09red/K06051%09red/K06618%09red/K00922%09red/K02649%09red/K05704%09red/K06620%09red/K04364%09red/K06279%09red
Calcium signaling pathway	KEGG PATHWAY	ko04020	34	121	0.480354	1	K02677:gene-SPHA_11712:2.91934260541|K02677:gene-SPHA_11711:2.67512625553|K02677:gene-SPHA_11714:2.70947568347|K04194:new_gene1745:2.86198338466|K00911:new_gene2137:3.81299432047|K00911:new_gene3083:2.13716868086|K07190:gene-SPHA_24256:2.52270667455|K05849:gene-SPHA_71934:4.12596540911|K05849:gene-SPHA_29958:3.8956538497|K04962:gene-SPHA_58076:3.11940524472|K04849:gene-SPHA_60015:2.74239376984|K0…	http://www.genome.jp/kegg-bin/show_pathway?ko04020/K02677%09red/K04194%09red/K00911%09red/K07190%09red/K05849%09red/K04962%09red/K04849%09red/K05869%09red/K05860%09red/K16056%09red/K04163%09red/K06268%09red/K05218%09red/K05857%09red/K00907%09red/K04282%09red/K05853%09red/K05858%09red/K04851%09red/K04854%09red/K04131%09red/K04348%09red/K04958%09red
Platelet activation	KEGG PATHWAY	ko04611	21	74	0.484177	1	K12757:gene-SPHA_80615:2.22143518108|K05719:gene-SPHA_68471:5.08116319543|K05719:gene-SPHA_54376:3.71188198009|K08045:gene-SPHA_27545:1.15491789251|K16056:new_gene1715:1.16619295603|K05692:new_gene2517:5.90518637232|K05692:gene-SPHA_32042:5.09026985116|K04958:gene-SPHA_80636:3.64396062849|K05704:gene-SPHA_11594:4.38494551649|K17704:gene-SPHA_21497:1.02696283036|K17704:gene-SPHA_21501:2.3794856084…	http://www.genome.jp/kegg-bin/show_pathway?ko04611/K12757%09red/K05719%09red/K08045%09red/K16056%09red/K05692%09red/K04958%09red/K05704%09red/K17704%09red/K00907%09red/K00922%09red/K02649%09red/K06270%09red/K06269%09red/K06069%09red/K05858%09red
Measles	KEGG PATHWAY	ko05162	13	45	0.484864	1	K16196:gene-SPHA_42084:2.94521271202|K16194:gene-SPHA_59066:4.58149952174|K16194:gene-SPHA_58989:3.16145688853|K10151:new_gene1171:2.92072202178|K10144:gene-SPHA_40764:3.79771740917|K04733:gene-SPHA_33383:3.05070544653|K00922:gene-SPHA_36623:1.15360374173|K03283:gene-SPHA_70264:1.58244358427|K03283:gene-SPHA_5321:1.80942282285|K02649:gene-SPHA_8477:2.54006714614|K06626:gene-SPHA_55258:3.258323656…	http://www.genome.jp/kegg-bin/show_pathway?ko05162/K16196%09red/K16194%09red/K10151%09red/K10144%09red/K04733%09red/K00922%09red/K03283%09red/K02649%09red/K06626%09red/K14754%09red/K12968%09red
RNA transport	KEGG PATHWAY	ko03013	35	125	0.486505	1	K14301:gene-SPHA_48876:1.06000848519|K14303:gene-SPHA_73012:1.88483665321|K03245:gene-SPHA_42902:1.23971306229|K14307:gene-SPHA_55132:1.08545119518|K14309:gene-SPHA_457:1.7199456314|K14322:gene-SPHA_67647:3.0869065241|K14284:gene-SPHA_49155:1.34118313275|K14288:gene-SPHA_66435:2.28510691738|K00784:gene-SPHA_18954:1.40275684788|K13126:gene-SPHA_4085:4.96784245922|K13126:gene-SPHA_22963:1.914981776…	http://www.genome.jp/kegg-bin/show_pathway?ko03013/K14301%09red/K14303%09red/K03245%09red/K14307%09red/K14309%09red/K14322%09red/K14284%09red/K14288%09red/K00784%09red/K13126%09red/K12172%09red/K14289%09red/K01164%09red/K14310%09red/K14311%09red/K14314%09red/K14315%09red/K12878%09red/K14318%09red/K13151%09red/K13134%09red/K13133%09red/K13132%09red/K13131%09red/K15516%09red/K05749%09red/K14299%09r…
Cholinergic synapse	KEGG PATHWAY	ko04725	16	56	0.487783	1	K04851:gene-SPHA_73127:5.10721277113|K04851:gene-SPHA_73129:3.56457950551|K04849:gene-SPHA_60015:2.74239376984|K04849:gene-SPHA_60002:5.24636199643|K08045:gene-SPHA_27545:1.15491789251|K05869:gene-SPHA_47675:2.03915278413|K02677:gene-SPHA_11712:2.91934260541|K02677:gene-SPHA_11711:2.67512625553|K02677:gene-SPHA_11714:2.70947568347|K04131:gene-SPHA_14191:4.94224001674|K04958:gene-SPHA_80636:3.6439…	http://www.genome.jp/kegg-bin/show_pathway?ko04725/K04851%09red/K04849%09red/K08045%09red/K05869%09red/K02677%09red/K04131%09red/K04958%09red/K00922%09red/K00623%09red/K02649%09red/K05858%09red
Viral myocarditis	KEGG PATHWAY	ko05416	8	27	0.488943	1	K06619:gene-SPHA_46958:3.33319656394|K05692:new_gene2517:5.90518637232|K05692:gene-SPHA_32042:5.09026985116|K02187:new_gene2428:1.2216431485|K10366:gene-SPHA_79989:3.68060851357|K10366:gene-SPHA_79990:1.2012780387|K04398:gene-SPHA_3047:4.33008389986|K04398:new_gene2400:3.29445963569	http://www.genome.jp/kegg-bin/show_pathway?ko05416/K06619%09red/K05692%09red/K02187%09red/K10366%09red/K04398%09red
Herpes simplex infection	KEGG PATHWAY	ko05168	19	67	0.49007	1	K16196:gene-SPHA_42084:2.94521271202|K03094:gene-SPHA_23562:1.05298008033|K02223:gene-SPHA_38720:3.0597897833|K07293:gene-SPHA_77665:1.55129455094|K06269:gene-SPHA_8302:4.76222560978|K14966:gene-SPHA_64961:2.10451115157|K16194:gene-SPHA_59066:4.58149952174|K16194:gene-SPHA_58989:3.16145688853|K03875:gene-SPHA_65037:2.96559138393|K14284:gene-SPHA_49155:1.34118313275|K03120:gene-SPHA_62879:4.584060…	http://www.genome.jp/kegg-bin/show_pathway?ko05168/K16196%09red/K03094%09red/K02223%09red/K07293%09red/K06269%09red/K14966%09red/K16194%09red/K03875%09red/K14284%09red/K03120%09red/K03130%09red/K03131%09red/K03173%09red/K02187%09red/K03129%09red/K03174%09red/K04398%09red
Nitrogen metabolism	KEGG PATHWAY	ko00910	3	9	0.494638	1	K18246:gene-SPHA_38887:3.69207391048|K00264:gene-SPHA_19948:5.06657656332|K00264:gene-SPHA_19952:3.83531527075	http://www.genome.jp/kegg-bin/show_pathway?ko00910/K18246%09red/K00264%09red
PI3K-Akt signaling pathway	KEGG PATHWAY	ko04151	37	133	0.498269	1	K16332:gene-SPHA_35084:3.11295038409|K10605:gene-SPHA_73836:5.55512940992|K02677:gene-SPHA_11712:2.91934260541|K02677:gene-SPHA_11711:2.67512625553|K02677:gene-SPHA_11714:2.70947568347|K01110:gene-SPHA_7677:3.35930358759|K07198:gene-SPHA_52381:2.35306661032|K08266:gene-SPHA_3314:2.54516188093|K10151:new_gene1171:2.92072202178|K05099:gene-SPHA_38628:1.03873923953|K05719:gene-SPHA_68471:5.081163195…	http://www.genome.jp/kegg-bin/show_pathway?ko04151/K16332%09red/K10605%09red/K02677%09red/K01110%09red/K07198%09red/K08266%09red/K10151%09red/K05099%09red/K05719%09red/K06585%09red/K05093%09red/K05096%09red/K06483%09red/K06249%09red/K11584%09red/K02649%09red/K18496%09red/K04688%09red/K00922%09red/K06071%09red/K07207%09red/K06276%09red/K13304%09red/K06238%09red/K04450%09red/K04079%09red/K06626%09r…
Shigellosis	KEGG PATHWAY	ko05131	12	42	0.502757	1	K13708:gene-SPHA_43867:4.1206774239|K05747:gene-SPHA_7904:1.15429061441|K05719:gene-SPHA_68471:5.08116319543|K05719:gene-SPHA_54376:3.71188198009|K13728:gene-SPHA_60409:3.21077897168|K05692:new_gene2517:5.90518637232|K05692:gene-SPHA_32042:5.09026985116|K05704:gene-SPHA_11594:4.38494551649|K06619:gene-SPHA_46958:3.33319656394|K04393:gene-SPHA_64679:3.00394526707|K03362:gene-SPHA_50486:4.416688445…	http://www.genome.jp/kegg-bin/show_pathway?ko05131/K13708%09red/K05747%09red/K05719%09red/K13728%09red/K05692%09red/K05704%09red/K06619%09red/K04393%09red/K03362%09red/K05754%09red
Morphine addiction	KEGG PATHWAY	ko05032	13	46	0.512252	1	K04849:gene-SPHA_60015:2.74239376984|K04849:gene-SPHA_60002:5.24636199643|K08045:gene-SPHA_27545:1.15491789251|K18283:gene-SPHA_11318:1.82448413842|K02677:gene-SPHA_11712:2.91934260541|K02677:gene-SPHA_11711:2.67512625553|K02677:gene-SPHA_11714:2.70947568347|K19021:gene-SPHA_45102:9.67599066613|K13298:new_gene1987:3.79231360101|K18437:gene-SPHA_17858:4.09073539724|K18437:gene-SPHA_17865:3.7873940…	http://www.genome.jp/kegg-bin/show_pathway?ko05032/K04849%09red/K08045%09red/K18283%09red/K02677%09red/K19021%09red/K13298%09red/K18437%09red/K04615%09red
Osteoclast differentiation	KEGG PATHWAY	ko04380	11	39	0.522069	1	K05869:gene-SPHA_47675:2.03915278413|K04674:gene-SPHA_57974:3.0437221792|K04431:gene-SPHA_36869:2.91717276971|K04348:gene-SPHA_46393:4.4699477108|K04348:gene-SPHA_46383:1.68295877423|K00922:gene-SPHA_36623:1.15360374173|K02649:gene-SPHA_8477:2.54006714614|K14381:gene-SPHA_55434:1.69245997523|K03173:gene-SPHA_70444:2.63911650445|K06268:gene-SPHA_20785:3.32210195448|K04364:gene-SPHA_52857:1.3321946…	http://www.genome.jp/kegg-bin/show_pathway?ko04380/K05869%09red/K04674%09red/K04431%09red/K04348%09red/K00922%09red/K02649%09red/K14381%09red/K03173%09red/K06268%09red/K04364%09red
Pathogenic Escherichia coli infection	KEGG PATHWAY	ko05130	15	54	0.52913	1	K05747:gene-SPHA_7904:1.15429061441|K05719:gene-SPHA_68471:5.08116319543|K05719:gene-SPHA_54376:3.71188198009|K02677:gene-SPHA_11712:2.91934260541|K02677:gene-SPHA_11711:2.67512625553|K02677:gene-SPHA_11714:2.70947568347|K05692:new_gene2517:5.90518637232|K05692:gene-SPHA_32042:5.09026985116|K07374:gene-SPHA_13386:4.99508813485|K07374:new_gene1669:4.5055776241|K07375:gene-SPHA_5828:3.48556296826|K…	http://www.genome.jp/kegg-bin/show_pathway?ko05130/K05747%09red/K05719%09red/K02677%09red/K05692%09red/K07374%09red/K07375%09red/K06619%09red/K04393%09red/K19862%09red/K05754%09red
Hypertrophic cardiomyopathy (HCM)	KEGG PATHWAY	ko05410	15	54	0.52913	1	K04851:gene-SPHA_73127:5.10721277113|K04851:gene-SPHA_73129:3.56457950551|K04962:gene-SPHA_58076:3.11940524472|K04860:gene-SPHA_77769:3.9666998012|K07200:gene-SPHA_13384:1.6227918134|K05692:new_gene2517:5.90518637232|K05692:gene-SPHA_32042:5.09026985116|K06483:gene-SPHA_16697:1.57374332685|K06585:gene-SPHA_47837:2.96850796749|K06585:gene-SPHA_23613:1.69916643704|K07198:gene-SPHA_52381:2.353066610…	http://www.genome.jp/kegg-bin/show_pathway?ko05410/K04851%09red/K04962%09red/K04860%09red/K07200%09red/K05692%09red/K06483%09red/K06585%09red/K07198%09red/K10366%09red/K05719%09red
Glycosaminoglycan biosynthesis - heparan sulfate / heparin	KEGG PATHWAY	ko00534	6	21	0.539524	1	K00771:gene-SPHA_40428:4.34891528712|K00771:gene-SPHA_40429:3.43506871941|K01793:gene-SPHA_75773:3.24781354704|K02514:new_gene399:4.58871959084|K08103:new_gene2350:1.36740650691|K02577:gene-SPHA_76945:2.32130389278	http://www.genome.jp/kegg-bin/show_pathway?ko00534/K00771%09red/K01793%09red/K02514%09red/K08103%09red/K02577%09red
Aminobenzoate degradation	KEGG PATHWAY	ko00627	2	6	0.540245	1	K01077:gene-SPHA_46687:4.86804224835|K01077:gene-SPHA_46662:7.68019806041	http://www.genome.jp/kegg-bin/show_pathway?ko00627/K01077%09red
Circadian rhythm - fly	KEGG PATHWAY	ko04711	2	6	0.540245	1	K12074:gene-SPHA_46165:5.73368794299|K02223:gene-SPHA_38720:3.0597897833	http://www.genome.jp/kegg-bin/show_pathway?ko04711/K12074%09red/K02223%09red
Vitamin B6 metabolism	KEGG PATHWAY	ko00750	2	6	0.540245	1	K06215:gene-SPHA_47691:1.90044928874|K00831:gene-SPHA_43753:3.50688468225	http://www.genome.jp/kegg-bin/show_pathway?ko00750/K06215%09red/K00831%09red
Linoleic acid metabolism	KEGG PATHWAY	ko00591	2	6	0.540245	1	K16343:gene-SPHA_15443:3.28910141313|K01047:gene-SPHA_74211:1.66572347465	http://www.genome.jp/kegg-bin/show_pathway?ko00591/K16343%09red/K01047%09red
Aldosterone synthesis and secretion	KEGG PATHWAY	ko04925	20	73	0.541665	1	K04851:gene-SPHA_73127:5.10721277113|K04851:gene-SPHA_73129:3.56457950551|K04854:gene-SPHA_59094:3.51418473371|K08045:gene-SPHA_27545:1.15491789251|K18283:gene-SPHA_11318:1.82448413842|K06070:gene-SPHA_49259:4.66335015457|K02677:gene-SPHA_11712:2.91934260541|K02677:gene-SPHA_11711:2.67512625553|K02677:gene-SPHA_11714:2.70947568347|K05869:gene-SPHA_47675:2.03915278413|K04958:gene-SPHA_80636:3.6439…	http://www.genome.jp/kegg-bin/show_pathway?ko04925/K04851%09red/K04854%09red/K08045%09red/K18283%09red/K06070%09red/K02677%09red/K05869%09red/K04958%09red/K07188%09red/K04450%09red/K16056%09red/K13806%09red/K05858%09red
Lysine degradation	KEGG PATHWAY	ko00310	14	51	0.546863	1	K11419:gene-SPHA_20442:2.47715181846|K06101:new_gene2232:3.73016300348|K11433:new_gene170:3.80144861565|K11433:new_gene2272:3.50391989006|K00128:gene-SPHA_10394:2.64187047305|K00128:new_gene2146:2.53721897508|K11703:new_gene175:2.34644400267|K11703:gene-SPHA_49469:3.27694455478|K11427:gene-SPHA_24941:2.01840022547|K11427:gene-SPHA_24937:2.90581879806|K11427:gene-SPHA_24940:2.61175128244|K11424:ge…	http://www.genome.jp/kegg-bin/show_pathway?ko00310/K11419%09red/K06101%09red/K11433%09red/K00128%09red/K11703%09red/K11427%09red/K11424%09red/K11429%09red/K11428%09red
Antigen processing and presentation	KEGG PATHWAY	ko04612	7	25	0.549414	1	K08064:gene-SPHA_27295:3.43855290652|K04079:gene-SPHA_8777:4.41556155657|K04079:gene-SPHA_21220:2.7414569435|K09489:gene-SPHA_42264:1.7779101267|K08066:gene-SPHA_12954:1.05324167418|K03283:gene-SPHA_70264:1.58244358427|K03283:gene-SPHA_5321:1.80942282285	http://www.genome.jp/kegg-bin/show_pathway?ko04612/K08064%09red/K04079%09red/K09489%09red/K08066%09red/K03283%09red
Purine metabolism	KEGG PATHWAY	ko00230	38	140	0.551288	1	K13987:gene-SPHA_78393:1.54813090717|K03012:new_gene770:1.72782267549|K06928:gene-SPHA_58632:2.86399127712|K03021:gene-SPHA_37135:2.04159836778|K16855:gene-SPHA_208:3.11193078801|K03023:gene-SPHA_80845:2.64637515681|K03025:new_gene1175:2.150125145|K00764:gene-SPHA_35519:4.3244996916|K00764:gene-SPHA_35524:3.56732794891|K03783:gene-SPHA_55052:1.74835628725|K08045:gene-SPHA_27545:1.15491789251|K019…	http://www.genome.jp/kegg-bin/show_pathway?ko00230/K13987%09red/K03012%09red/K06928%09red/K03021%09red/K16855%09red/K03023%09red/K03025%09red/K00764%09red/K03783%09red/K08045%09red/K01951%09red/K12322%09red/K01081%09red/K14721%09red/K02685%09red/K01510%09red/K03015%09red/K13811%09red/K01477%09red/K13761%09red/K18437%09red/K02325%09red/K02327%09red/K02320%09red/K13298%09red/K18283%09red/K18533%09r…
Ubiquinone and other terpenoid-quinone biosynthesis	KEGG PATHWAY	ko00130	3	10	0.552976	1	K00591:gene-SPHA_74084:1.7175151651|K10106:gene-SPHA_78980:1.46818525713|K05357:new_gene656:1.03807779018	http://www.genome.jp/kegg-bin/show_pathway?ko00130/K00591%09red/K10106%09red/K05357%09red
Sulfur metabolism	KEGG PATHWAY	ko00920	3	10	0.552976	1	K13811:gene-SPHA_57099:2.96484267534|K01082:gene-SPHA_58080:2.51612313049|K01011:gene-SPHA_5921:1.99353484664	http://www.genome.jp/kegg-bin/show_pathway?ko00920/K13811%09red/K01082%09red/K01011%09red
Mineral absorption	KEGG PATHWAY	ko04978	8	29	0.558116	1	K12347:gene-SPHA_57716:4.60061985611|K01540:gene-SPHA_74541:2.73195698738|K01540:new_gene3562:4.40096378644|K01540:gene-SPHA_7897:4.70750613831|K12040:new_gene1554:4.10036981086|K12040:gene-SPHA_37264:3.49735935886|K00522:gene-SPHA_23512:1.88475566266|K14685:gene-SPHA_13139:3.48014733452	http://www.genome.jp/kegg-bin/show_pathway?ko04978/K12347%09red/K01540%09red/K12040%09red/K00522%09red/K14685%09red
Bacterial invasion of epithelial cells	KEGG PATHWAY	ko05100	16	59	0.560667	1	K13708:gene-SPHA_43867:4.1206774239|K05747:gene-SPHA_7904:1.15429061441|K05099:gene-SPHA_38628:1.03873923953|K05719:gene-SPHA_68471:5.08116319543|K05719:gene-SPHA_54376:3.71188198009|K13728:gene-SPHA_60409:3.21077897168|K05691:gene-SPHA_77234:3.04152729903|K05692:new_gene2517:5.90518637232|K05692:gene-SPHA_32042:5.09026985116|K05704:gene-SPHA_11594:4.38494551649|K00922:gene-SPHA_36623:1.153603741…	http://www.genome.jp/kegg-bin/show_pathway?ko05100/K13708%09red/K05747%09red/K05099%09red/K05719%09red/K13728%09red/K05691%09red/K05692%09red/K05704%09red/K00922%09red/K04393%09red/K01528%09red/K05754%09red/K02649%09red/K06279%09red
Small cell lung cancer	KEGG PATHWAY	ko05222	13	48	0.565714	1	K05719:gene-SPHA_68471:5.08116319543|K05719:gene-SPHA_54376:3.71188198009|K01110:gene-SPHA_7677:3.35930358759|K03875:gene-SPHA_65037:2.96559138393|K06618:gene-SPHA_65317:1.76989704284|K00922:gene-SPHA_36623:1.15360374173|K08528:gene-SPHA_27407:1.13374068273|K02649:gene-SPHA_8477:2.54006714614|K03173:gene-SPHA_70444:2.63911650445|K02219:gene-SPHA_26072:1.50983950274|K06626:gene-SPHA_55258:3.258323…	http://www.genome.jp/kegg-bin/show_pathway?ko05222/K05719%09red/K01110%09red/K03875%09red/K06618%09red/K00922%09red/K08528%09red/K02649%09red/K03173%09red/K02219%09red/K06626%09red/K06620%09red/K03174%09red
TGF-beta signaling pathway	KEGG PATHWAY	ko04350	9	33	0.565938	1	K04500:gene-SPHA_18904:4.0534328553|K04501:gene-SPHA_47454:1.89195587804|K04674:gene-SPHA_57974:3.0437221792|K04662:gene-SPHA_72395:4.69973990071|K13578:gene-SPHA_23532:4.52087530405|K04688:gene-SPHA_52386:3.8926228625|K19553:gene-SPHA_42791:2.98529907446|K03094:gene-SPHA_23562:1.05298008033|K04682:gene-SPHA_53205:3.68432255468	http://www.genome.jp/kegg-bin/show_pathway?ko04350/K04500%09red/K04501%09red/K04674%09red/K04662%09red/K13578%09red/K04688%09red/K19553%09red/K03094%09red/K04682%09red
Dorso-ventral axis formation	KEGG PATHWAY	ko04320	9	33	0.565938	1	K02184:gene-SPHA_20589:2.97648513762|K02184:gene-SPHA_49867:4.06060621058|K02184:gene-SPHA_49869:3.7532933127|K02602:new_gene34:4.81904840741|K02602:gene-SPHA_29684:7.49775467301|K04364:gene-SPHA_52857:1.33219468144|K02599:new_gene2917:2.86160278003|K02599:gene-SPHA_37791:3.19263051743|K02599:gene-SPHA_3781:1.34744363289	http://www.genome.jp/kegg-bin/show_pathway?ko04320/K02184%09red/K02602%09red/K04364%09red/K02599%09red
Pancreatic cancer	KEGG PATHWAY	ko05212	9	33	0.565938	1	K04500:gene-SPHA_18904:4.0534328553|K04501:gene-SPHA_47454:1.89195587804|K04674:gene-SPHA_57974:3.0437221792|K06618:gene-SPHA_65317:1.76989704284|K00922:gene-SPHA_36623:1.15360374173|K04393:gene-SPHA_64679:3.00394526707|K06620:gene-SPHA_81330:2.24448204026|K02649:gene-SPHA_8477:2.54006714614|K07834:gene-SPHA_19048:1.47221008812	http://www.genome.jp/kegg-bin/show_pathway?ko05212/K04500%09red/K04501%09red/K04674%09red/K06618%09red/K00922%09red/K04393%09red/K06620%09red/K02649%09red/K07834%09red
Renal cell carcinoma	KEGG PATHWAY	ko05211	10	37	0.573077	1	K05099:gene-SPHA_38628:1.03873923953|K07293:gene-SPHA_77665:1.55129455094|K00922:gene-SPHA_36623:1.15360374173|K04393:gene-SPHA_64679:3.00394526707|K02649:gene-SPHA_8477:2.54006714614|K07299:gene-SPHA_50478:2.80920990355|K07299:gene-SPHA_44715:2.6468627971|K09592:gene-SPHA_80924:1.90379493485|K09592:gene-SPHA_37816:2.96869869868|K04364:gene-SPHA_52857:1.33219468144	http://www.genome.jp/kegg-bin/show_pathway?ko05211/K05099%09red/K07293%09red/K00922%09red/K04393%09red/K02649%09red/K07299%09red/K09592%09red/K04364%09red
Arachidonic acid metabolism	KEGG PATHWAY	ko00590	10	37	0.573077	1	K01254:gene-SPHA_50388:2.80656392395|K18592:gene-SPHA_29834:3.85252968104|K18592:new_gene2256:4.63489238054|K04097:new_gene66:7.17763578721|K04097:new_gene2117:6.2187331137|K04097:new_gene1378:4.96584730476|K16343:gene-SPHA_15443:3.28910141313|K01047:gene-SPHA_74211:1.66572347465|K00461:gene-SPHA_55125:3.71391742962|K00432:gene-SPHA_19792:3.02904168186	http://www.genome.jp/kegg-bin/show_pathway?ko00590/K01254%09red/K18592%09red/K04097%09red/K16343%09red/K01047%09red/K00461%09red/K00432%09red
Ether lipid metabolism	KEGG PATHWAY	ko00565	6	22	0.578383	1	K16343:gene-SPHA_15443:3.28910141313|K01019:new_gene2976:3.01536809221|K01062:gene-SPHA_24706:2.09286806313|K04628:new_gene521:1.38242458242|K16794:gene-SPHA_36920:2.49804112595|K01047:gene-SPHA_74211:1.66572347465	http://www.genome.jp/kegg-bin/show_pathway?ko00565/K16343%09red/K01019%09red/K01062%09red/K04628%09red/K16794%09red/K01047%09red
Ribosome biogenesis in eukaryotes	KEGG PATHWAY	ko03008	17	64	0.589658	1	K14570:new_gene756:3.29618415507|K14571:gene-SPHA_76266:3.33510099223|K14558:gene-SPHA_36238:1.47540432522|K14558:gene-SPHA_36216:2.68929865708|K14559:gene-SPHA_28063:1.3090756753|K14554:gene-SPHA_64165:1.08042192059|K14555:gene-SPHA_48190:2.29660254525|K14556:gene-SPHA_20671:1.51364290684|K01164:gene-SPHA_52392:3.55359560187|K14552:gene-SPHA_34049:1.77301593319|K14536:new_gene1438:1.60816959327|…	http://www.genome.jp/kegg-bin/show_pathway?ko03008/K14570%09red/K14571%09red/K14558%09red/K14559%09red/K14554%09red/K14555%09red/K14556%09red/K01164%09red/K14552%09red/K14536%09red/K14284%09red/K14525%09red/K14521%09red/K03685%09red/K14523%09red
Glycine, serine and threonine metabolism	KEGG PATHWAY	ko00260	8	30	0.591163	1	K00274:gene-SPHA_30521:1.91969208946|K00049:gene-SPHA_13378:2.24653702227|K00058:gene-SPHA_47848:4.40659865058|K15789:gene-SPHA_3440:4.02429056495|K00605:gene-SPHA_35451:2.60016112314|K00639:gene-SPHA_57315:2.06849016668|K00108:gene-SPHA_19882:5.09346328388|K00831:gene-SPHA_43753:3.50688468225	http://www.genome.jp/kegg-bin/show_pathway?ko00260/K00274%09red/K00049%09red/K00058%09red/K15789%09red/K00605%09red/K00639%09red/K00108%09red/K00831%09red
Adrenergic signaling in cardiomyocytes	KEGG PATHWAY	ko04261	20	76	0.604709	1	K04851:gene-SPHA_73127:5.10721277113|K04851:gene-SPHA_73129:3.56457950551|K04351:gene-SPHA_40565:3.49697210075|K04860:gene-SPHA_77769:3.9666998012|K08045:gene-SPHA_27545:1.15491789251|K02677:gene-SPHA_11712:2.91934260541|K02677:gene-SPHA_11711:2.67512625553|K02677:gene-SPHA_11714:2.70947568347|K04962:gene-SPHA_58076:3.11940524472|K11584:gene-SPHA_73993:1.12484496795|K11584:gene-SPHA_31336:2.10729…	http://www.genome.jp/kegg-bin/show_pathway?ko04261/K04851%09red/K04351%09red/K04860%09red/K08045%09red/K02677%09red/K04962%09red/K11584%09red/K01540%09red/K00922%09red/K04450%09red/K06269%09red/K02649%09red/K05858%09red
Two-component system	KEGG PATHWAY	ko02020	3	11	0.607092	1	K02259:gene-SPHA_48503:1.06751970987|K01077:gene-SPHA_46687:4.86804224835|K01077:gene-SPHA_46662:7.68019806041	http://www.genome.jp/kegg-bin/show_pathway?ko02020/K02259%09red/K01077%09red
Type I diabetes mellitus	KEGG PATHWAY	ko04940	2	7	0.608213	1	K01580:gene-SPHA_8293:4.68397895935|K07817:gene-SPHA_57714:3.0351039577	http://www.genome.jp/kegg-bin/show_pathway?ko04940/K01580%09red/K07817%09red
Glycosylphosphatidylinositol(GPI)-anchor biosynthesis	KEGG PATHWAY	ko00563	6	23	0.615513	1	K05310:gene-SPHA_13367:1.66924269025|K03859:gene-SPHA_17204:1.42503938695|K03858:gene-SPHA_18648:4.28209492887|K05294:gene-SPHA_16110:1.8441546476|K05284:gene-SPHA_71102:2.2718607619|K03434:gene-SPHA_17874:3.29698402321	http://www.genome.jp/kegg-bin/show_pathway?ko00563/K05310%09red/K03859%09red/K03858%09red/K05294%09red/K05284%09red/K03434%09red
Prolactin signaling pathway	KEGG PATHWAY	ko04917	7	27	0.619204	1	K10151:new_gene1171:2.92072202178|K05704:gene-SPHA_11594:4.38494551649|K00922:gene-SPHA_36623:1.15360374173|K04364:gene-SPHA_52857:1.33219468144|K00512:new_gene977:1.03903801168|K02649:gene-SPHA_8477:2.54006714614|K06279:gene-SPHA_25989:2.5381095268	http://www.genome.jp/kegg-bin/show_pathway?ko04917/K10151%09red/K05704%09red/K00922%09red/K04364%09red/K00512%09red/K02649%09red/K06279%09red
Dilated cardiomyopathy	KEGG PATHWAY	ko05414	14	54	0.621179	1	K04851:gene-SPHA_73127:5.10721277113|K04851:gene-SPHA_73129:3.56457950551|K04962:gene-SPHA_58076:3.11940524472|K04860:gene-SPHA_77769:3.9666998012|K08045:gene-SPHA_27545:1.15491789251|K05692:new_gene2517:5.90518637232|K05692:gene-SPHA_32042:5.09026985116|K06483:gene-SPHA_16697:1.57374332685|K06585:gene-SPHA_47837:2.96850796749|K06585:gene-SPHA_23613:1.69916643704|K10366:gene-SPHA_79989:3.68060851…	http://www.genome.jp/kegg-bin/show_pathway?ko05414/K04851%09red/K04962%09red/K04860%09red/K08045%09red/K05692%09red/K06483%09red/K06585%09red/K10366%09red/K05719%09red
Pyruvate metabolism	KEGG PATHWAY	ko00620	8	31	0.622957	1	K00049:gene-SPHA_13378:2.24653702227|K01958:gene-SPHA_19721:2.5848419174|K00128:gene-SPHA_10394:2.64187047305|K00128:new_gene2146:2.53721897508|K00029:gene-SPHA_34582:2.10557418401|K11262:gene-SPHA_53983:3.29445305372|K11262:new_gene2826:3.90402211289|K00102:gene-SPHA_59042:3.61232946144	http://www.genome.jp/kegg-bin/show_pathway?ko00620/K00049%09red/K01958%09red/K00128%09red/K00029%09red/K11262%09red/K00102%09red
Notch signaling pathway	KEGG PATHWAY	ko04330	9	35	0.626707	1	K06058:gene-SPHA_57133:2.33907929237|K06059:gene-SPHA_10458:2.15275356099|K06054:gene-SPHA_56406:4.67080640302|K02599:new_gene2917:2.86160278003|K02599:gene-SPHA_37791:3.19263051743|K02599:gene-SPHA_3781:1.34744363289|K06051:gene-SPHA_31202:4.57992003025|K02353:gene-SPHA_42350:1.65224067034|K04496:gene-SPHA_70960:1.69086219974	http://www.genome.jp/kegg-bin/show_pathway?ko04330/K06058%09red/K06059%09red/K06054%09red/K02599%09red/K06051%09red/K02353%09red/K04496%09red
Signaling pathways regulating pluripotency of stem cells	KEGG PATHWAY	ko04550	17	66	0.63347	1	K04500:gene-SPHA_18904:4.0534328553|K09370:gene-SPHA_14901:3.16236126611|K04501:gene-SPHA_47454:1.89195587804|K05093:gene-SPHA_16220:5.64449896053|K11488:gene-SPHA_46223:4.34833900563|K13578:gene-SPHA_23532:4.52087530405|K14439:gene-SPHA_68784:4.7454916338|K02085:new_gene2036:2.41332605801|K11138:gene-SPHA_31588:2.36001333705|K00922:gene-SPHA_36623:1.15360374173|K02649:gene-SPHA_8477:2.5400671461…	http://www.genome.jp/kegg-bin/show_pathway?ko04550/K04500%09red/K09370%09red/K04501%09red/K05093%09red/K11488%09red/K13578%09red/K14439%09red/K02085%09red/K11138%09red/K00922%09red/K02649%09red/K04662%09red/K11478%09red/K00445%09red/K00444%09red/K02353%09red/K04364%09red
Amoebiasis	KEGG PATHWAY	ko05146	11	43	0.634071	1	K13963:new_gene1072:1.17753980005|K13963:new_gene3145:2.06631178491|K02677:gene-SPHA_11712:2.91934260541|K02677:gene-SPHA_11711:2.67512625553|K02677:gene-SPHA_11714:2.70947568347|K00922:gene-SPHA_36623:1.15360374173|K01476:gene-SPHA_57715:4.64754862891|K02187:new_gene2428:1.2216431485|K02649:gene-SPHA_8477:2.54006714614|K05858:gene-SPHA_40209:3.12289034057|K05858:gene-SPHA_59805:2.22570029081	http://www.genome.jp/kegg-bin/show_pathway?ko05146/K13963%09red/K02677%09red/K00922%09red/K01476%09red/K02187%09red/K02649%09red/K05858%09red
Protein digestion and absorption	KEGG PATHWAY	ko04974	14	55	0.64461	1	K05849:gene-SPHA_71934:4.12596540911|K05849:gene-SPHA_29958:3.8956538497|K13781:new_gene1128:5.43856084041|K08187:gene-SPHA_27654:2.76738214061|K01540:gene-SPHA_74541:2.73195698738|K01540:new_gene3562:4.40096378644|K01540:gene-SPHA_7897:4.70750613831|K06238:gene-SPHA_21698:6.76392668225|K06238:new_gene3179:3.80243486404|K06238:new_gene1638:3.96796223999|K12040:new_gene1554:4.10036981086|K12040:ge…	http://www.genome.jp/kegg-bin/show_pathway?ko04974/K05849%09red/K13781%09red/K08187%09red/K01540%09red/K06238%09red/K12040%09red/K14210%09red/K01278%09red
Apoptosis	KEGG PATHWAY	ko04210	21	82	0.6481	1	K04728:gene-SPHA_38902:3.52396309421|K01173:gene-SPHA_30874:3.10099420532|K08731:gene-SPHA_21663:1.88109977054|K02374:gene-SPHA_64757:2.57332804349|K02374:gene-SPHA_64739:1.83341228002|K10798:gene-SPHA_32361:3.08970067542|K10798:gene-SPHA_49286:1.78915171541|K05692:new_gene2517:5.90518637232|K05692:gene-SPHA_32042:5.09026985116|K07374:gene-SPHA_13386:4.99508813485|K07374:new_gene1669:4.5055776241…	http://www.genome.jp/kegg-bin/show_pathway?ko04210/K04728%09red/K01173%09red/K08731%09red/K02374%09red/K10798%09red/K05692%09red/K07374%09red/K04958%09red/K08852%09red/K06276%09red/K00922%09red/K03173%09red/K02186%09red/K02187%09red/K02649%09red/K04398%09red
SNARE interactions in vesicular transport	KEGG PATHWAY	ko04130	5	20	0.650602	1	K08495:gene-SPHA_46960:2.01047286606|K08489:gene-SPHA_21702:1.4674672581|K08509:gene-SPHA_50335:3.4233076138|K04560:gene-SPHA_76284:1.92857679738|K08493:gene-SPHA_53679:1.223483638	http://www.genome.jp/kegg-bin/show_pathway?ko04130/K08495%09red/K08489%09red/K08509%09red/K04560%09red/K08493%09red
Cytosolic DNA-sensing pathway	KEGG PATHWAY	ko04623	6	24	0.650727	1	K03021:gene-SPHA_37135:2.04159836778|K03022:gene-SPHA_13963:2.81441184706|K03023:gene-SPHA_80845:2.64637515681|K03025:new_gene1175:2.150125145|K14721:gene-SPHA_50428:1.45151585163|K12968:gene-SPHA_71378:2.27961576035	http://www.genome.jp/kegg-bin/show_pathway?ko04623/K03021%09red/K03022%09red/K03023%09red/K03025%09red/K14721%09red/K12968%09red
Jak-STAT signaling pathway	KEGG PATHWAY	ko04630	6	24	0.650727	1	K10151:new_gene1171:2.92072202178|K00922:gene-SPHA_36623:1.15360374173|K04364:gene-SPHA_52857:1.33219468144|K07293:gene-SPHA_77665:1.55129455094|K02649:gene-SPHA_8477:2.54006714614|K05492:new_gene242:6.47896783913	http://www.genome.jp/kegg-bin/show_pathway?ko04630/K10151%09red/K00922%09red/K04364%09red/K07293%09red/K02649%09red/K05492%09red
Toll-like receptor signaling pathway	KEGG PATHWAY	ko04620	7	28	0.651769	1	K04431:gene-SPHA_36869:2.91717276971|K04733:gene-SPHA_33383:3.05070544653|K00922:gene-SPHA_36623:1.15360374173|K03174:gene-SPHA_41342:1.89506237882|K02649:gene-SPHA_8477:2.54006714614|K04398:gene-SPHA_3047:4.33008389986|K04398:new_gene2400:3.29445963569	http://www.genome.jp/kegg-bin/show_pathway?ko04620/K04431%09red/K04733%09red/K00922%09red/K03174%09red/K02649%09red/K04398%09red
Pantothenate and CoA biosynthesis	KEGG PATHWAY	ko00770	4	16	0.652081	1	K08069:gene-SPHA_49544:2.97469449492|K01922:gene-SPHA_24589:2.19441256712|K06133:gene-SPHA_74300:1.12850071916|K09680:gene-SPHA_16655:2.83367848597	http://www.genome.jp/kegg-bin/show_pathway?ko00770/K08069%09red/K01922%09red/K06133%09red/K09680%09red
Non-homologous end-joining	KEGG PATHWAY	ko03450	3	12	0.656646	1	K06642:new_gene686:1.87179281554|K10884:gene-SPHA_79020:2.16572520427|K10887:gene-SPHA_45507:6.9455659375	http://www.genome.jp/kegg-bin/show_pathway?ko03450/K06642%09red/K10884%09red/K10887%09red
Selenocompound metabolism	KEGG PATHWAY	ko00450	3	12	0.656646	1	K00384:gene-SPHA_45495:2.46426266488|K13811:gene-SPHA_57099:2.96484267534|K00548:gene-SPHA_41448:4.85615784817	http://www.genome.jp/kegg-bin/show_pathway?ko00450/K00384%09red/K13811%09red/K00548%09red
Glioma	KEGG PATHWAY	ko05214	10	40	0.657505	1	K02677:gene-SPHA_11712:2.91934260541|K02677:gene-SPHA_11711:2.67512625553|K02677:gene-SPHA_11714:2.70947568347|K01110:gene-SPHA_7677:3.35930358759|K06618:gene-SPHA_65317:1.76989704284|K00922:gene-SPHA_36623:1.15360374173|K02649:gene-SPHA_8477:2.54006714614|K06620:gene-SPHA_81330:2.24448204026|K04364:gene-SPHA_52857:1.33219468144|K06279:gene-SPHA_25989:2.5381095268	http://www.genome.jp/kegg-bin/show_pathway?ko05214/K02677%09red/K01110%09red/K06618%09red/K00922%09red/K02649%09red/K06620%09red/K04364%09red/K06279%09red
Serotonergic synapse	KEGG PATHWAY	ko04726	15	60	0.669804	1	K00274:gene-SPHA_30521:1.91969208946|K04851:gene-SPHA_73127:5.10721277113|K04851:gene-SPHA_73129:3.56457950551|K04163:gene-SPHA_81211:1.02767306002|K08045:gene-SPHA_27545:1.15491789251|K04849:gene-SPHA_60015:2.74239376984|K04849:gene-SPHA_60002:5.24636199643|K02677:gene-SPHA_11712:2.91934260541|K02677:gene-SPHA_11711:2.67512625553|K02677:gene-SPHA_11714:2.70947568347|K04958:gene-SPHA_80636:3.6439…	http://www.genome.jp/kegg-bin/show_pathway?ko04726/K00274%09red/K04851%09red/K04163%09red/K08045%09red/K04849%09red/K02677%09red/K04958%09red/K00461%09red/K02187%09red/K05858%09red
Pancreatic secretion	KEGG PATHWAY	ko04972	16	64	0.672347	1	K04962:gene-SPHA_58076:3.11940524472|K08045:gene-SPHA_27545:1.15491789251|K02677:gene-SPHA_11712:2.91934260541|K02677:gene-SPHA_11711:2.67512625553|K02677:gene-SPHA_11714:2.70947568347|K04131:gene-SPHA_14191:4.94224001674|K04194:new_gene1745:2.86198338466|K04958:gene-SPHA_80636:3.64396062849|K01540:gene-SPHA_74541:2.73195698738|K01540:new_gene3562:4.40096378644|K01540:gene-SPHA_7897:4.70750613831…	http://www.genome.jp/kegg-bin/show_pathway?ko04972/K04962%09red/K08045%09red/K02677%09red/K04131%09red/K04194%09red/K04958%09red/K01540%09red/K01047%09red/K05853%09red/K05858%09red
Regulation of lipolysis in adipocytes	KEGG PATHWAY	ko04923	7	29	0.682615	1	K08045:gene-SPHA_27545:1.15491789251|K00922:gene-SPHA_36623:1.15360374173|K07188:gene-SPHA_24713:4.55388451332|K07188:gene-SPHA_24720:4.28632304151|K01054:gene-SPHA_46340:4.21001603993|K16816:gene-SPHA_45146:2.04356941311|K02649:gene-SPHA_8477:2.54006714614	http://www.genome.jp/kegg-bin/show_pathway?ko04923/K08045%09red/K00922%09red/K07188%09red/K01054%09red/K16816%09red/K02649%09red
Adipocytokine signaling pathway	KEGG PATHWAY	ko04920	7	29	0.682615	1	K07200:gene-SPHA_13384:1.6227918134|K07198:gene-SPHA_52381:2.35306661032|K07299:gene-SPHA_50478:2.80920990355|K07299:gene-SPHA_44715:2.6468627971|K01897:gene-SPHA_18118:1.32131797964|K03173:gene-SPHA_70444:2.63911650445|K07293:gene-SPHA_77665:1.55129455094	http://www.genome.jp/kegg-bin/show_pathway?ko04920/K07200%09red/K07198%09red/K07299%09red/K01897%09red/K03173%09red/K07293%09red
Longevity regulating pathway - multiple species	KEGG PATHWAY	ko04213	9	37	0.682637	1	K08045:gene-SPHA_27545:1.15491789251|K07200:gene-SPHA_13384:1.6227918134|K09542:gene-SPHA_20572:1.52232820616|K04688:gene-SPHA_52386:3.8926228625|K00922:gene-SPHA_36623:1.15360374173|K07198:gene-SPHA_52381:2.35306661032|K02649:gene-SPHA_8477:2.54006714614|K03283:gene-SPHA_70264:1.58244358427|K03283:gene-SPHA_5321:1.80942282285	http://www.genome.jp/kegg-bin/show_pathway?ko04213/K08045%09red/K07200%09red/K09542%09red/K04688%09red/K00922%09red/K07198%09red/K02649%09red/K03283%09red
Aminoacyl-tRNA biosynthesis	KEGG PATHWAY	ko00970	10	41	0.683429	1	K01870:gene-SPHA_45625:5.04564886583|K01876:gene-SPHA_68799:1.35234431644|K02433:gene-SPHA_11300:1.93866398894|K01881:gene-SPHA_22977:2.60943599656|K01873:gene-SPHA_1433:3.33807668245|K01875:gene-SPHA_42100:2.85930251164|K01885:gene-SPHA_15581:3.84821337235|K01887:gene-SPHA_29017:2.69111891265|K01887:gene-SPHA_29029:2.28443502161|K01867:gene-SPHA_39105:3.24055237753	http://www.genome.jp/kegg-bin/show_pathway?ko00970/K01870%09red/K01876%09red/K02433%09red/K01881%09red/K01873%09red/K01875%09red/K01885%09red/K01887%09red/K01867%09red
MAPK signaling pathway - yeast	KEGG PATHWAY	ko04011	6	25	0.683891	1	K06276:gene-SPHA_47845:2.12224351051|K02677:gene-SPHA_11712:2.91934260541|K02677:gene-SPHA_11711:2.67512625553|K02677:gene-SPHA_11714:2.70947568347|K04393:gene-SPHA_64679:3.00394526707|K00888:gene-SPHA_29960:3.38076667815	http://www.genome.jp/kegg-bin/show_pathway?ko04011/K06276%09red/K02677%09red/K04393%09red/K00888%09red
Regulation of mitophagy - yeast	KEGG PATHWAY	ko04139	5	21	0.686654	1	K11841:gene-SPHA_19904:1.65719658975|K02677:gene-SPHA_11712:2.91934260541|K02677:gene-SPHA_11711:2.67512625553|K02677:gene-SPHA_11714:2.70947568347|K08269:gene-SPHA_40153:1.61599154689	http://www.genome.jp/kegg-bin/show_pathway?ko04139/K11841%09red/K02677%09red/K08269%09red
Focal adhesion	KEGG PATHWAY	ko04510	34	134	0.686858	1	K04437:gene-SPHA_17171:4.63135731234|K12757:gene-SPHA_80615:2.22143518108|K10151:new_gene1171:2.92072202178|K02677:gene-SPHA_11712:2.91934260541|K02677:gene-SPHA_11711:2.67512625553|K02677:gene-SPHA_11714:2.70947568347|K01110:gene-SPHA_7677:3.35930358759|K04393:gene-SPHA_64679:3.00394526707|K05730:gene-SPHA_42975:2.4375042893|K05719:gene-SPHA_68471:5.08116319543|K05719:gene-SPHA_54376:3.711881980…	http://www.genome.jp/kegg-bin/show_pathway?ko04510/K04437%09red/K12757%09red/K10151%09red/K02677%09red/K01110%09red/K04393%09red/K05730%09red/K05719%09red/K05096%09red/K06483%09red/K06249%09red/K06269%09red/K02649%09red/K05692%09red/K05099%09red/K00907%09red/K00922%09red/K13708%09red/K04349%09red/K05704%09red/K06276%09red/K06585%09red/K06238%09red/K06270%09red/K04364%09red/K06279%09red
Steroid hormone biosynthesis	KEGG PATHWAY	ko00140	4	17	0.691868	1	K00489:gene-SPHA_38830:3.95292142545|K00512:new_gene977:1.03903801168|K12343:new_gene2463:1.86369954395|K13368:gene-SPHA_30631:1.46450157741	http://www.genome.jp/kegg-bin/show_pathway?ko00140/K00489%09red/K00512%09red/K12343%09red/K13368%09red
Transcriptional misregulation in cancer	KEGG PATHWAY	ko05202	19	77	0.698478	1	K11447:gene-SPHA_68465:2.73623842046|K06532:gene-SPHA_36525:2.19412169511|K10151:new_gene1171:2.92072202178|K11253:new_gene767:1.3824452022|K11253:new_gene2597:5.15554000478|K13098:gene-SPHA_45382:3.99766931871|K05099:gene-SPHA_38628:1.03873923953|K04728:gene-SPHA_38902:3.52396309421|K05096:gene-SPHA_11973:2.28858050694|K00717:gene-SPHA_32148:2.67789506103|K02211:gene-SPHA_36528:1.4016927637|K114…	http://www.genome.jp/kegg-bin/show_pathway?ko05202/K11447%09red/K06532%09red/K10151%09red/K11253%09red/K13098%09red/K05099%09red/K04728%09red/K05096%09red/K00717%09red/K02211%09red/K11427%09red/K15379%09red/K11424%09red/K15188%09red/K10053%09red/K13105%09red
cGMP-PKG signaling pathway	KEGG PATHWAY	ko04022	27	108	0.699138	1	K09260:gene-SPHA_31234:1.00153042687|K05849:gene-SPHA_71934:4.12596540911|K05849:gene-SPHA_29958:3.8956538497|K04851:gene-SPHA_73127:5.10721277113|K04851:gene-SPHA_73129:3.56457950551|K08045:gene-SPHA_27545:1.15491789251|K00907:gene-SPHA_48393:2.90342959702|K00907:gene-SPHA_17503:7.14744460403|K18283:gene-SPHA_11318:1.82448413842|K04348:gene-SPHA_46393:4.4699477108|K04348:gene-SPHA_46383:1.682958…	http://www.genome.jp/kegg-bin/show_pathway?ko04022/K09260%09red/K05849%09red/K04851%09red/K08045%09red/K00907%09red/K18283%09red/K04348%09red/K04958%09red/K19021%09red/K01540%09red/K00922%09red/K05853%09red/K04378%09red/K06270%09red/K04450%09red/K06269%09red/K06268%09red/K02649%09red/K05858%09red
Vibrio cholerae infection	KEGG PATHWAY	ko05110	8	34	0.70968	1	K02677:gene-SPHA_11712:2.91934260541|K02677:gene-SPHA_11711:2.67512625553|K02677:gene-SPHA_11714:2.70947568347|K05701:gene-SPHA_48547:2.49889682147|K05692:new_gene2517:5.90518637232|K05692:gene-SPHA_32042:5.09026985116|K10950:gene-SPHA_24233:1.84619678926|K02146:gene-SPHA_55055:2.41344591973	http://www.genome.jp/kegg-bin/show_pathway?ko05110/K02677%09red/K05701%09red/K05692%09red/K10950%09red/K02146%09red
Epstein-Barr virus infection	KEGG PATHWAY	ko05169	25	101	0.710424	1	K16196:gene-SPHA_42084:2.94521271202|K16194:gene-SPHA_59066:4.58149952174|K16194:gene-SPHA_58989:3.16145688853|K04431:gene-SPHA_36869:2.91717276971|K03124:gene-SPHA_11681:1.91698476186|K03022:gene-SPHA_13963:2.81441184706|K03023:gene-SPHA_80845:2.64637515681|K03025:new_gene1175:2.150125145|K06618:gene-SPHA_65317:1.76989704284|K02649:gene-SPHA_8477:2.54006714614|K01510:gene-SPHA_23352:2.4873189087…	http://www.genome.jp/kegg-bin/show_pathway?ko05169/K16196%09red/K16194%09red/K04431%09red/K03124%09red/K03022%09red/K03023%09red/K03025%09red/K06618%09red/K02649%09red/K01510%09red/K03015%09red/K00922%09red/K03012%09red/K03173%09red/K03174%09red/K03136%09red/K03021%09red/K03875%09red/K04450%09red/K14721%09red/K06627%09red/K03283%09red/K03120%09red
Cardiac muscle contraction	KEGG PATHWAY	ko04260	7	30	0.711665	1	K01540:gene-SPHA_74541:2.73195698738|K01540:new_gene3562:4.40096378644|K01540:gene-SPHA_7897:4.70750613831|K04962:gene-SPHA_58076:3.11940524472|K04860:gene-SPHA_77769:3.9666998012|K04851:gene-SPHA_73127:5.10721277113|K04851:gene-SPHA_73129:3.56457950551	http://www.genome.jp/kegg-bin/show_pathway?ko04260/K01540%09red/K04962%09red/K04860%09red/K04851%09red
Pentose and glucuronate interconversions	KEGG PATHWAY	ko00040	5	22	0.720093	1	K00128:gene-SPHA_10394:2.64187047305|K00128:new_gene2146:2.53721897508|K00078:gene-SPHA_11649:1.73403288397|K01805:gene-SPHA_43152:1.00749907695|K01195:gene-SPHA_63593:2.07026038649	http://www.genome.jp/kegg-bin/show_pathway?ko00040/K00128%09red/K00078%09red/K01805%09red/K01195%09red
RIG-I-like receptor signaling pathway	KEGG PATHWAY	ko04622	5	22	0.720093	1	K03173:gene-SPHA_70444:2.63911650445|K03174:gene-SPHA_41342:1.89506237882|K04416:gene-SPHA_34184:5.52797724987|K04398:gene-SPHA_3047:4.33008389986|K04398:new_gene2400:3.29445963569	http://www.genome.jp/kegg-bin/show_pathway?ko04622/K03173%09red/K03174%09red/K04416%09red/K04398%09red
Quorum sensing	KEGG PATHWAY	ko02024	2	9	0.720568	1	K01897:gene-SPHA_18118:1.32131797964|K01580:gene-SPHA_8293:4.68397895935	http://www.genome.jp/kegg-bin/show_pathway?ko02024/K01897%09red/K01580%09red
Glycosphingolipid biosynthesis - ganglio series	KEGG PATHWAY	ko00604	2	9	0.720568	1	K12373:gene-SPHA_66394:3.01318738207|K12373:gene-SPHA_73097:6.33045951113	http://www.genome.jp/kegg-bin/show_pathway?ko00604/K12373%09red
alpha-Linolenic acid metabolism	KEGG PATHWAY	ko00592	2	9	0.720568	1	K16343:gene-SPHA_15443:3.28910141313|K01047:gene-SPHA_74211:1.66572347465	http://www.genome.jp/kegg-bin/show_pathway?ko00592/K16343%09red/K01047%09red
Terpenoid backbone biosynthesis	KEGG PATHWAY	ko00900	4	18	0.728298	1	K01641:gene-SPHA_35399:1.72674551772|K08658:new_gene563:1.21996966605|K05954:gene-SPHA_49434:2.7349307666|K13273:gene-SPHA_11343:3.73110052155	http://www.genome.jp/kegg-bin/show_pathway?ko00900/K01641%09red/K08658%09red/K05954%09red/K13273%09red
Salmonella infection	KEGG PATHWAY	ko05132	12	51	0.730138	1	K05747:gene-SPHA_7904:1.15429061441|K04437:gene-SPHA_17171:4.63135731234|K06071:gene-SPHA_81266:2.71654935081|K06071:gene-SPHA_81270:2.62139754209|K05701:gene-SPHA_48547:2.49889682147|K05692:new_gene2517:5.90518637232|K05692:gene-SPHA_32042:5.09026985116|K04393:gene-SPHA_64679:3.00394526707|K10414:new_gene483:3.03566234664|K05754:gene-SPHA_30523:2.44702514745|K15348:new_gene3548:2.72370219812|K10…	http://www.genome.jp/kegg-bin/show_pathway?ko05132/K05747%09red/K04437%09red/K06071%09red/K05701%09red/K05692%09red/K04393%09red/K10414%09red/K05754%09red/K15348%09red/K10407%09red
Longevity regulating pathway	KEGG PATHWAY	ko04211	11	47	0.730628	1	K10141:new_gene2078:2.78019424694|K08045:gene-SPHA_27545:1.15491789251|K05869:gene-SPHA_47675:2.03915278413|K07200:gene-SPHA_13384:1.6227918134|K08269:gene-SPHA_40153:1.61599154689|K04688:gene-SPHA_52386:3.8926228625|K00922:gene-SPHA_36623:1.15360374173|K04450:gene-SPHA_38765:1.78767767929|K07198:gene-SPHA_52381:2.35306661032|K07207:gene-SPHA_4079:3.91443449952|K02649:gene-SPHA_8477:2.54006714614	http://www.genome.jp/kegg-bin/show_pathway?ko04211/K10141%09red/K08045%09red/K05869%09red/K07200%09red/K08269%09red/K04688%09red/K00922%09red/K04450%09red/K07198%09red/K07207%09red/K02649%09red
Neurotrophin signaling pathway	KEGG PATHWAY	ko04722	18	75	0.732711	1	K04416:gene-SPHA_34184:5.52797724987|K05869:gene-SPHA_47675:2.03915278413|K04733:gene-SPHA_33383:3.05070544653|K04431:gene-SPHA_36869:2.91717276971|K02649:gene-SPHA_8477:2.54006714614|K06276:gene-SPHA_47845:2.12224351051|K06619:gene-SPHA_46958:3.33319656394|K00922:gene-SPHA_36623:1.15360374173|K04393:gene-SPHA_64679:3.00394526707|K12463:gene-SPHA_51163:2.8132454207|K12459:gene-SPHA_32405:5.914975…	http://www.genome.jp/kegg-bin/show_pathway?ko04722/K04416%09red/K05869%09red/K04733%09red/K04431%09red/K02649%09red/K06276%09red/K06619%09red/K00922%09red/K04393%09red/K12463%09red/K12459%09red/K12461%09red/K04373%09red/K06068%09red/K07293%09red/K04463%09red/K04364%09red/K06279%09red
Estrogen signaling pathway	KEGG PATHWAY	ko04915	19	79	0.73367	1	K02649:gene-SPHA_8477:2.54006714614|K08045:gene-SPHA_27545:1.15491789251|K06068:gene-SPHA_51291:4.01202022942|K04958:gene-SPHA_80636:3.64396062849|K05704:gene-SPHA_11594:4.38494551649|K00922:gene-SPHA_36623:1.15360374173|K03283:gene-SPHA_70264:1.58244358427|K03283:gene-SPHA_5321:1.80942282285|K04450:gene-SPHA_38765:1.78767767929|K09571:gene-SPHA_57938:2.3095858594|K09571:gene-SPHA_57937:1.7402566…	http://www.genome.jp/kegg-bin/show_pathway?ko04915/K02649%09red/K08045%09red/K06068%09red/K04958%09red/K05704%09red/K00922%09red/K03283%09red/K04450%09red/K09571%09red/K04079%09red/K05858%09red/K04615%09red/K04364%09red/K06279%09red
Synaptic vesicle cycle	KEGG PATHWAY	ko04721	8	35	0.735464	1	K04849:gene-SPHA_60015:2.74239376984|K04849:gene-SPHA_60002:5.24636199643|K04560:gene-SPHA_76284:1.92857679738|K02146:gene-SPHA_55055:2.41344591973|K11826:gene-SPHA_53993:1.48485834409|K01528:gene-SPHA_48817:1.19397772505|K15290:gene-SPHA_49325:7.82448093646|K15293:gene-SPHA_62136:4.22691963577	http://www.genome.jp/kegg-bin/show_pathway?ko04721/K04849%09red/K04560%09red/K02146%09red/K11826%09red/K01528%09red/K15290%09red/K15293%09red
Amphetamine addiction	KEGG PATHWAY	ko05031	14	60	0.749343	1	K00274:gene-SPHA_30521:1.91969208946|K04851:gene-SPHA_73127:5.10721277113|K04851:gene-SPHA_73129:3.56457950551|K08045:gene-SPHA_27545:1.15491789251|K05869:gene-SPHA_47675:2.03915278413|K02677:gene-SPHA_11712:2.91934260541|K02677:gene-SPHA_11711:2.67512625553|K02677:gene-SPHA_11714:2.70947568347|K04348:gene-SPHA_46393:4.4699477108|K04348:gene-SPHA_46383:1.68295877423|K04450:gene-SPHA_38765:1.78767…	http://www.genome.jp/kegg-bin/show_pathway?ko05031/K00274%09red/K04851%09red/K08045%09red/K05869%09red/K02677%09red/K04348%09red/K04450%09red/K04560%09red/K06269%09red/K06268%09red
AMPK signaling pathway	KEGG PATHWAY	ko04152	14	60	0.749343	1	K07200:gene-SPHA_13384:1.6227918134|K04688:gene-SPHA_52386:3.8926228625|K07207:gene-SPHA_4079:3.91443449952|K06276:gene-SPHA_47845:2.12224351051|K00922:gene-SPHA_36623:1.15360374173|K07188:gene-SPHA_24713:4.55388451332|K07188:gene-SPHA_24720:4.28632304151|K07198:gene-SPHA_52381:2.35306661032|K06627:gene-SPHA_25236:3.70221196275|K11262:gene-SPHA_53983:3.29445305372|K11262:new_gene2826:3.9040221128…	http://www.genome.jp/kegg-bin/show_pathway?ko04152/K07200%09red/K04688%09red/K07207%09red/K06276%09red/K00922%09red/K07188%09red/K07198%09red/K06627%09red/K11262%09red/K11584%09red/K02649%09red
Proteoglycans in cancer	KEGG PATHWAY	ko05205	32	131	0.750505	1	K04437:gene-SPHA_17171:4.63135731234|K02677:gene-SPHA_11712:2.91934260541|K02677:gene-SPHA_11711:2.67512625553|K02677:gene-SPHA_11714:2.70947568347|K04393:gene-SPHA_64679:3.00394526707|K05099:gene-SPHA_38628:1.03873923953|K05719:gene-SPHA_68471:5.08116319543|K05719:gene-SPHA_54376:3.71188198009|K05860:gene-SPHA_5133:5.05217116137|K05860:gene-SPHA_5129:6.88199795256|K07964:gene-SPHA_56492:3.144432…	http://www.genome.jp/kegg-bin/show_pathway?ko05205/K04437%09red/K02677%09red/K04393%09red/K05099%09red/K05719%09red/K05860%09red/K07964%09red/K07831%09red/K02187%09red/K06269%09red/K03685%09red/K02649%09red/K05692%09red/K04688%09red/K00922%09red/K12461%09red/K00445%09red/K00444%09red/K07293%09red/K04958%09red/K05704%09red/K06276%09red/K06255%09red/K06270%09red/K06497%09red/K04364%09red
NF-kappa B signaling pathway	KEGG PATHWAY	ko04064	5	23	0.750899	1	K03173:gene-SPHA_70444:2.63911650445|K04733:gene-SPHA_33383:3.05070544653|K04728:gene-SPHA_38902:3.52396309421|K03174:gene-SPHA_41342:1.89506237882|K16072:gene-SPHA_14071:3.1136108862	http://www.genome.jp/kegg-bin/show_pathway?ko04064/K03173%09red/K04733%09red/K04728%09red/K03174%09red/K16072%09red
Porphyrin and chlorophyll metabolism	KEGG PATHWAY	ko00860	5	23	0.750899	1	K01719:gene-SPHA_55313:1.58595916738|K01195:gene-SPHA_63593:2.07026038649|K02259:gene-SPHA_48503:1.06751970987|K01698:gene-SPHA_49284:1.74351378193|K01885:gene-SPHA_15581:3.84821337235	http://www.genome.jp/kegg-bin/show_pathway?ko00860/K01719%09red/K01195%09red/K02259%09red/K01698%09red/K01885%09red
Longevity regulating pathway - worm	KEGG PATHWAY	ko04212	10	44	0.753739	1	K04688:gene-SPHA_52386:3.8926228625|K01110:gene-SPHA_7677:3.35930358759|K14966:gene-SPHA_64961:2.10451115157|K08269:gene-SPHA_40153:1.61599154689|K17794:gene-SPHA_33628:1.74029026364|K17705:gene-SPHA_58144:3.99899419776|K00922:gene-SPHA_36623:1.15360374173|K11204:gene-SPHA_22106:4.66172114366|K10798:gene-SPHA_32361:3.08970067542|K10798:gene-SPHA_49286:1.78915171541	http://www.genome.jp/kegg-bin/show_pathway?ko04212/K04688%09red/K01110%09red/K14966%09red/K08269%09red/K17794%09red/K17705%09red/K00922%09red/K11204%09red/K10798%09red
One carbon pool by folate	KEGG PATHWAY	ko00670	4	19	0.761403	1	K01934:gene-SPHA_51604:3.06640831703|K00287:gene-SPHA_12064:3.00675850134|K00605:gene-SPHA_35451:2.60016112314|K00548:gene-SPHA_41448:4.85615784817	http://www.genome.jp/kegg-bin/show_pathway?ko00670/K01934%09red/K00287%09red/K00605%09red/K00548%09red
Ovarian steroidogenesis	KEGG PATHWAY	ko04913	4	19	0.761403	1	K00512:new_gene977:1.03903801168|K00461:gene-SPHA_55125:3.71391742962|K08045:gene-SPHA_27545:1.15491789251|K13368:gene-SPHA_30631:1.46450157741	http://www.genome.jp/kegg-bin/show_pathway?ko04913/K00512%09red/K00461%09red/K08045%09red/K13368%09red
Cyanoamino acid metabolism	KEGG PATHWAY	ko00460	2	10	0.765754	1	K18592:gene-SPHA_29834:3.85252968104|K18592:new_gene2256:4.63489238054	http://www.genome.jp/kegg-bin/show_pathway?ko00460/K18592%09red
Riboflavin metabolism	KEGG PATHWAY	ko00740	1	5	0.766306	1	K00953:gene-SPHA_73005:1.62038157906	http://www.genome.jp/kegg-bin/show_pathway?ko00740/K00953%09red
Choline metabolism in cancer	KEGG PATHWAY	ko05231	21	89	0.766792	1	K05747:gene-SPHA_7904:1.15429061441|K02677:gene-SPHA_11712:2.91934260541|K02677:gene-SPHA_11711:2.67512625553|K02677:gene-SPHA_11714:2.70947568347|K04688:gene-SPHA_52386:3.8926228625|K08202:gene-SPHA_11644:2.47523011622|K08202:new_gene3097:5.15975280636|K08202:gene-SPHA_988:4.00225910367|K08202:gene-SPHA_6610:1.21848596019|K06276:gene-SPHA_47845:2.12224351051|K00922:gene-SPHA_36623:1.15360374173|…	http://www.genome.jp/kegg-bin/show_pathway?ko05231/K05747%09red/K02677%09red/K04688%09red/K08202%09red/K06276%09red/K00922%09red/K02649%09red/K00901%09red/K07207%09red/K04364%09red
Phototransduction - fly	KEGG PATHWAY	ko04745	12	53	0.770123	1	K02677:gene-SPHA_11712:2.91934260541|K02677:gene-SPHA_11711:2.67512625553|K02677:gene-SPHA_11714:2.70947568347|K05692:new_gene2517:5.90518637232|K05692:gene-SPHA_32042:5.09026985116|K04958:gene-SPHA_80636:3.64396062849|K13806:gene-SPHA_70612:3.23317875685|K13806:gene-SPHA_26463:3.38870397438|K13806:gene-SPHA_70646:2.76627162268|K08834:new_gene1579:6.19872731374|K05858:gene-SPHA_40209:3.1228903405…	http://www.genome.jp/kegg-bin/show_pathway?ko04745/K02677%09red/K05692%09red/K04958%09red/K13806%09red/K08834%09red/K05858%09red
Oxytocin signaling pathway	KEGG PATHWAY	ko04921	27	113	0.770703	1	K04851:gene-SPHA_73127:5.10721277113|K04851:gene-SPHA_73129:3.56457950551|K04962:gene-SPHA_58076:3.11940524472|K04860:gene-SPHA_77769:3.9666998012|K08045:gene-SPHA_27545:1.15491789251|K05869:gene-SPHA_47675:2.03915278413|K07200:gene-SPHA_13384:1.6227918134|K02677:gene-SPHA_11712:2.91934260541|K02677:gene-SPHA_11711:2.67512625553|K02677:gene-SPHA_11714:2.70947568347|K04463:gene-SPHA_72829:4.148723…	http://www.genome.jp/kegg-bin/show_pathway?ko04921/K04851%09red/K04962%09red/K04860%09red/K08045%09red/K05869%09red/K07200%09red/K02677%09red/K04463%09red/K05692%09red/K04348%09red/K04958%09red/K05704%09red/K00907%09red/K00922%09red/K07198%09red/K06270%09red/K06269%09red/K06268%09red/K02649%09red/K05858%09red
Glutathione metabolism	KEGG PATHWAY	ko00480	11	49	0.772064	1	K00799:gene-SPHA_26405:1.8573326259|K05360:gene-SPHA_40770:2.4383554112|K18592:gene-SPHA_29834:3.85252968104|K18592:new_gene2256:4.63489238054|K04097:new_gene66:7.17763578721|K04097:new_gene2117:6.2187331137|K04097:new_gene1378:4.96584730476|K10808:gene-SPHA_63082:2.62202328|K00432:gene-SPHA_19792:3.02904168186|K11204:gene-SPHA_22106:4.66172114366|K01469:gene-SPHA_19915:2.42748282046	http://www.genome.jp/kegg-bin/show_pathway?ko00480/K00799%09red/K05360%09red/K18592%09red/K04097%09red/K10808%09red/K00432%09red/K11204%09red/K01469%09red
Glycosaminoglycan biosynthesis - chondroitin sulfate / dermatan sulfate	KEGG PATHWAY	ko00532	3	15	0.777578	1	K00771:gene-SPHA_40428:4.34891528712|K00771:gene-SPHA_40429:3.43506871941|K08106:gene-SPHA_36040:3.3836595007	http://www.genome.jp/kegg-bin/show_pathway?ko00532/K00771%09red/K08106%09red
RNA degradation	KEGG PATHWAY	ko03018	14	62	0.784925	1	K14442:new_gene2475:1.50495933733|K12617:gene-SPHA_3042:2.33389183149|K12606:gene-SPHA_25413:1.72950176405|K12614:gene-SPHA_29662:3.33072274893|K16855:gene-SPHA_208:3.11193078801|K12605:gene-SPHA_48957:4.71670066218|K12602:new_gene2921:3.6584753367|K12610:new_gene578:2.53326418976|K12613:gene-SPHA_42455:2.89417093818|K03514:gene-SPHA_58796:2.65514106215|K12581:gene-SPHA_40197:3.36569509307|K13126…	http://www.genome.jp/kegg-bin/show_pathway?ko03018/K14442%09red/K12617%09red/K12606%09red/K12614%09red/K16855%09red/K12605%09red/K12602%09red/K12610%09red/K12613%09red/K03514%09red/K12581%09red/K13126%09red/K12603%09red
Chemokine signaling pathway	KEGG PATHWAY	ko04062	12	54	0.788497	1	K05747:gene-SPHA_7904:1.15429061441|K05730:gene-SPHA_42975:2.4375042893|K08045:gene-SPHA_27545:1.15491789251|K06068:gene-SPHA_51291:4.01202022942|K05704:gene-SPHA_11594:4.38494551649|K00922:gene-SPHA_36623:1.15360374173|K04393:gene-SPHA_64679:3.00394526707|K02649:gene-SPHA_8477:2.54006714614|K06279:gene-SPHA_25989:2.5381095268|K04364:gene-SPHA_52857:1.33219468144|K05858:gene-SPHA_40209:3.12289034…	http://www.genome.jp/kegg-bin/show_pathway?ko04062/K05747%09red/K05730%09red/K08045%09red/K06068%09red/K05704%09red/K00922%09red/K04393%09red/K02649%09red/K06279%09red/K04364%09red/K05858%09red
HIF-1 signaling pathway	KEGG PATHWAY	ko04066	11	50	0.79102	1	K02677:gene-SPHA_11712:2.91934260541|K02677:gene-SPHA_11711:2.67512625553|K02677:gene-SPHA_11714:2.70947568347|K05096:gene-SPHA_11973:2.28858050694|K04688:gene-SPHA_52386:3.8926228625|K00922:gene-SPHA_36623:1.15360374173|K07299:gene-SPHA_50478:2.80920990355|K07299:gene-SPHA_44715:2.6468627971|K09592:gene-SPHA_80924:1.90379493485|K09592:gene-SPHA_37816:2.96869869868|K02649:gene-SPHA_8477:2.5400671…	http://www.genome.jp/kegg-bin/show_pathway?ko04066/K02677%09red/K05096%09red/K04688%09red/K00922%09red/K07299%09red/K09592%09red/K02649%09red
Butanoate metabolism	KEGG PATHWAY	ko00650	4	20	0.79128	1	K00019:gene-SPHA_4531:1.13882157928|K01640:gene-SPHA_42190:1.65342196521|K01641:gene-SPHA_35399:1.72674551772|K01580:gene-SPHA_8293:4.68397895935	http://www.genome.jp/kegg-bin/show_pathway?ko00650/K00019%09red/K01640%09red/K01641%09red/K01580%09red
Other glycan degradation	KEGG PATHWAY	ko00511	4	20	0.79128	1	K17108:gene-SPHA_68416:5.15503985718|K01206:gene-SPHA_76938:3.49536944314|K12373:gene-SPHA_66394:3.01318738207|K12373:gene-SPHA_73097:6.33045951113	http://www.genome.jp/kegg-bin/show_pathway?ko00511/K17108%09red/K01206%09red/K12373%09red
Chagas disease (American trypanosomiasis)	KEGG PATHWAY	ko05142	9	42	0.798153	1	K04500:gene-SPHA_18904:4.0534328553|K04674:gene-SPHA_57974:3.0437221792|K04733:gene-SPHA_33383:3.05070544653|K00922:gene-SPHA_36623:1.15360374173|K04398:gene-SPHA_3047:4.33008389986|K04398:new_gene2400:3.29445963569|K02649:gene-SPHA_8477:2.54006714614|K05858:gene-SPHA_40209:3.12289034057|K05858:gene-SPHA_59805:2.22570029081	http://www.genome.jp/kegg-bin/show_pathway?ko05142/K04500%09red/K04674%09red/K04733%09red/K00922%09red/K04398%09red/K02649%09red/K05858%09red
Glucagon signaling pathway	KEGG PATHWAY	ko04922	15	67	0.799696	1	K07200:gene-SPHA_13384:1.6227918134|K04348:gene-SPHA_46393:4.4699477108|K04348:gene-SPHA_46383:1.68295877423|K04958:gene-SPHA_80636:3.64396062849|K00688:gene-SPHA_14695:3.62008822445|K07198:gene-SPHA_52381:2.35306661032|K07299:gene-SPHA_50478:2.80920990355|K07299:gene-SPHA_44715:2.6468627971|K04450:gene-SPHA_38765:1.78767767929|K11262:gene-SPHA_53983:3.29445305372|K11262:new_gene2826:3.9040221128…	http://www.genome.jp/kegg-bin/show_pathway?ko04922/K07200%09red/K04348%09red/K04958%09red/K00688%09red/K07198%09red/K07299%09red/K04450%09red/K11262%09red/K07190%09red/K06268%09red/K05858%09red
Epithelial cell signaling in Helicobacter pylori infection	KEGG PATHWAY	ko05120	8	38	0.803143	1	K05099:gene-SPHA_38628:1.03873923953|K06059:gene-SPHA_10458:2.15275356099|K05701:gene-SPHA_48547:2.49889682147|K05704:gene-SPHA_11594:4.38494551649|K04393:gene-SPHA_64679:3.00394526707|K02146:gene-SPHA_55055:2.41344591973|K02187:new_gene2428:1.2216431485|K07293:gene-SPHA_77665:1.55129455094	http://www.genome.jp/kegg-bin/show_pathway?ko05120/K05099%09red/K06059%09red/K05701%09red/K05704%09red/K04393%09red/K02146%09red/K02187%09red/K07293%09red
Primary bile acid biosynthesis	KEGG PATHWAY	ko00120	1	6	0.81661	1	K00489:gene-SPHA_38830:3.95292142545	http://www.genome.jp/kegg-bin/show_pathway?ko00120/K00489%09red
Inflammatory bowel disease (IBD)	KEGG PATHWAY	ko05321	1	6	0.81661	1	K04500:gene-SPHA_18904:4.0534328553	http://www.genome.jp/kegg-bin/show_pathway?ko05321/K04500%09red
Hepatitis C	KEGG PATHWAY	ko05160	9	43	0.816995	1	K16196:gene-SPHA_42084:2.94521271202|K16194:gene-SPHA_59066:4.58149952174|K16194:gene-SPHA_58989:3.16145688853|K02649:gene-SPHA_8477:2.54006714614|K06276:gene-SPHA_47845:2.12224351051|K00922:gene-SPHA_36623:1.15360374173|K04364:gene-SPHA_52857:1.33219468144|K03173:gene-SPHA_70444:2.63911650445|K03174:gene-SPHA_41342:1.89506237882	http://www.genome.jp/kegg-bin/show_pathway?ko05160/K16196%09red/K16194%09red/K02649%09red/K06276%09red/K00922%09red/K04364%09red/K03173%09red/K03174%09red
Toxoplasmosis	KEGG PATHWAY	ko05145	12	56	0.822038	1	K05719:gene-SPHA_68471:5.08116319543|K05719:gene-SPHA_54376:3.71188198009|K04733:gene-SPHA_33383:3.05070544653|K06276:gene-SPHA_47845:2.12224351051|K00922:gene-SPHA_36623:1.15360374173|K03283:gene-SPHA_70264:1.58244358427|K03283:gene-SPHA_5321:1.80942282285|K00461:gene-SPHA_55125:3.71391742962|K02187:new_gene2428:1.2216431485|K02649:gene-SPHA_8477:2.54006714614|K04398:gene-SPHA_3047:4.33008389986…	http://www.genome.jp/kegg-bin/show_pathway?ko05145/K05719%09red/K04733%09red/K06276%09red/K00922%09red/K03283%09red/K00461%09red/K02187%09red/K02649%09red/K04398%09red
Legionellosis	KEGG PATHWAY	ko05134	5	26	0.828029	1	K02187:new_gene2428:1.2216431485|K04398:gene-SPHA_3047:4.33008389986|K04398:new_gene2400:3.29445963569|K03283:gene-SPHA_70264:1.58244358427|K03283:gene-SPHA_5321:1.80942282285	http://www.genome.jp/kegg-bin/show_pathway?ko05134/K02187%09red/K04398%09red/K03283%09red
Gap junction	KEGG PATHWAY	ko04540	15	69	0.829095	1	K04958:gene-SPHA_80636:3.64396062849|K04420:gene-SPHA_58142:1.3378698066|K08045:gene-SPHA_27545:1.15491789251|K02677:gene-SPHA_11712:2.91934260541|K02677:gene-SPHA_11711:2.67512625553|K02677:gene-SPHA_11714:2.70947568347|K05701:gene-SPHA_48547:2.49889682147|K07374:gene-SPHA_13386:4.99508813485|K07374:new_gene1669:4.5055776241|K07375:gene-SPHA_5828:3.48556296826|K05704:gene-SPHA_11594:4.3849455164…	http://www.genome.jp/kegg-bin/show_pathway?ko04540/K04958%09red/K04420%09red/K08045%09red/K02677%09red/K05701%09red/K07374%09red/K07375%09red/K05704%09red/K04463%09red/K04364%09red/K05858%09red
Drug metabolism - cytochrome P450	KEGG PATHWAY	ko00982	7	35	0.829413	1	K00274:gene-SPHA_30521:1.91969208946|K04097:new_gene66:7.17763578721|K04097:new_gene2117:6.2187331137|K04097:new_gene1378:4.96584730476|K00799:gene-SPHA_26405:1.8573326259|K00485:gene-SPHA_30031:3.23441223018|K00485:new_gene443:1.91628168803	http://www.genome.jp/kegg-bin/show_pathway?ko00982/K00274%09red/K04097%09red/K00799%09red/K00485%09red
Ubiquitin mediated proteolysis	KEGG PATHWAY	ko04120	25	110	0.830759	1	K10595:new_gene1440:3.71443351789|K10605:gene-SPHA_73836:5.55512940992|K04416:gene-SPHA_34184:5.52797724987|K10608:gene-SPHA_20039:4.97460923117|K10609:gene-SPHA_30268:1.04590514886|K04556:gene-SPHA_69695:3.81034190547|K10144:gene-SPHA_40764:3.79771740917|K20217:gene-SPHA_57051:1.13419523401|K03350:gene-SPHA_22335:1.02679460083|K03351:gene-SPHA_40905:1.10000184455|K03094:gene-SPHA_23562:1.0529800…	http://www.genome.jp/kegg-bin/show_pathway?ko04120/K10595%09red/K10605%09red/K04416%09red/K10608%09red/K10609%09red/K04556%09red/K10144%09red/K20217%09red/K03350%09red/K03351%09red/K03094%09red/K10586%09red/K10584%09red/K10447%09red/K10612%09red/K03363%09red/K03875%09red/K03349%09red/K03362%09red/K10291%09red/K03364%09red/K10687%09red
Gastric acid secretion	KEGG PATHWAY	ko04971	13	61	0.834072	1	K08045:gene-SPHA_27545:1.15491789251|K01540:gene-SPHA_74541:2.73195698738|K01540:new_gene3562:4.40096378644|K01540:gene-SPHA_7897:4.70750613831|K02677:gene-SPHA_11712:2.91934260541|K02677:gene-SPHA_11711:2.67512625553|K02677:gene-SPHA_11714:2.70947568347|K04131:gene-SPHA_14191:4.94224001674|K04958:gene-SPHA_80636:3.64396062849|K00907:gene-SPHA_48393:2.90342959702|K00907:gene-SPHA_17503:7.14744460…	http://www.genome.jp/kegg-bin/show_pathway?ko04971/K08045%09red/K01540%09red/K02677%09red/K04131%09red/K04958%09red/K00907%09red/K05858%09red
Taste transduction	KEGG PATHWAY	ko04742	3	17	0.836912	1	K04131:gene-SPHA_14191:4.94224001674|K04615:gene-SPHA_62674:8.11165507867|K04615:gene-SPHA_25692:2.53517438922	http://www.genome.jp/kegg-bin/show_pathway?ko04742/K04131%09red/K04615%09red
Ascorbate and aldarate metabolism	KEGG PATHWAY	ko00053	2	12	0.837333	1	K00128:gene-SPHA_10394:2.64187047305|K00128:new_gene2146:2.53721897508	http://www.genome.jp/kegg-bin/show_pathway?ko00053/K00128%09red
Glycosphingolipid biosynthesis - globo series	KEGG PATHWAY	ko00603	2	12	0.837333	1	K12373:gene-SPHA_66394:3.01318738207|K12373:gene-SPHA_73097:6.33045951113	http://www.genome.jp/kegg-bin/show_pathway?ko00603/K12373%09red
Carbon fixation in photosynthetic organisms	KEGG PATHWAY	ko00710	4	22	0.841971	1	K11214:gene-SPHA_50912:1.83692401305|K00814:gene-SPHA_24672:1.0550562281|K00029:gene-SPHA_34582:2.10557418401|K00927:new_gene278:5.04985755269	http://www.genome.jp/kegg-bin/show_pathway?ko00710/K11214%09red/K00814%09red/K00029%09red/K00927%09red
TNF signaling pathway	KEGG PATHWAY	ko04668	10	49	0.845381	1	K04431:gene-SPHA_36869:2.91717276971|K09258:gene-SPHA_62918:3.41393952763|K00922:gene-SPHA_36623:1.15360374173|K04450:gene-SPHA_38765:1.78767767929|K03174:gene-SPHA_41342:1.89506237882|K03173:gene-SPHA_70444:2.63911650445|K02187:new_gene2428:1.2216431485|K02649:gene-SPHA_8477:2.54006714614|K04398:gene-SPHA_3047:4.33008389986|K04398:new_gene2400:3.29445963569	http://www.genome.jp/kegg-bin/show_pathway?ko04668/K04431%09red/K09258%09red/K00922%09red/K04450%09red/K03174%09red/K03173%09red/K02187%09red/K02649%09red/K04398%09red
mRNA surveillance pathway	KEGG PATHWAY	ko03015	16	75	0.852769	1	K06269:gene-SPHA_8302:4.76222560978|K11584:gene-SPHA_73993:1.12484496795|K11584:gene-SPHA_31336:2.10729205019|K14399:gene-SPHA_32625:1.59318509081|K14284:gene-SPHA_49155:1.34118313275|K13126:gene-SPHA_4085:4.96784245922|K13126:gene-SPHA_22963:1.91498177676|K14409:gene-SPHA_52849:3.33481797802|K15542:gene-SPHA_32391:1.66174045882|K14294:new_gene3365:1.19869621926|K14411:gene-SPHA_32872:1.190970355…	http://www.genome.jp/kegg-bin/show_pathway?ko03015/K06269%09red/K11584%09red/K14399%09red/K14284%09red/K13126%09red/K14409%09red/K15542%09red/K14294%09red/K14411%09red/K14404%09red/K11124%09red/K11125%09red
Streptomycin biosynthesis	KEGG PATHWAY	ko00521	1	7	0.856091	1	K01710:gene-SPHA_33589:2.79546235927	http://www.genome.jp/kegg-bin/show_pathway?ko00521/K01710%09red
Alanine, aspartate and glutamate metabolism	KEGG PATHWAY	ko00250	6	32	0.856616	1	K00814:gene-SPHA_24672:1.0550562281|K01580:gene-SPHA_8293:4.68397895935|K00764:gene-SPHA_35519:4.3244996916|K00764:gene-SPHA_35524:3.56732794891|K00264:gene-SPHA_19948:5.06657656332|K00264:gene-SPHA_19952:3.83531527075	http://www.genome.jp/kegg-bin/show_pathway?ko00250/K00814%09red/K01580%09red/K00764%09red/K00264%09red
GnRH signaling pathway	KEGG PATHWAY	ko04912	18	84	0.860216	1	K04851:gene-SPHA_73127:5.10721277113|K04851:gene-SPHA_73129:3.56457950551|K04958:gene-SPHA_80636:3.64396062849|K04416:gene-SPHA_34184:5.52797724987|K08045:gene-SPHA_27545:1.15491789251|K04431:gene-SPHA_36869:2.91717276971|K02677:gene-SPHA_11712:2.91934260541|K02677:gene-SPHA_11711:2.67512625553|K02677:gene-SPHA_11714:2.70947568347|K04428:gene-SPHA_60011:3.26987236019|K05704:gene-SPHA_11594:4.3849…	http://www.genome.jp/kegg-bin/show_pathway?ko04912/K04851%09red/K04958%09red/K04416%09red/K08045%09red/K04431%09red/K02677%09red/K04428%09red/K05704%09red/K04280%09red/K04393%09red/K04420%09red/K06068%09red/K04364%09red/K05858%09red
Leishmaniasis	KEGG PATHWAY	ko05140	4	23	0.863167	1	K04733:gene-SPHA_33383:3.05070544653|K05719:gene-SPHA_68471:5.08116319543|K05719:gene-SPHA_54376:3.71188198009|K06483:gene-SPHA_16697:1.57374332685	http://www.genome.jp/kegg-bin/show_pathway?ko05140/K04733%09red/K05719%09red/K06483%09red
Maturity onset diabetes of the young	KEGG PATHWAY	ko04950	2	13	0.865131	1	K06054:gene-SPHA_56406:4.67080640302|K19521:gene-SPHA_5233:5.66852656246	http://www.genome.jp/kegg-bin/show_pathway?ko04950/K06054%09red/K19521%09red
Tryptophan metabolism	KEGG PATHWAY	ko00380	5	28	0.867757	1	K00274:gene-SPHA_30521:1.91969208946|K00128:gene-SPHA_10394:2.64187047305|K00128:new_gene2146:2.53721897508|K00486:gene-SPHA_60259:4.41936552604|K00486:gene-SPHA_60239:4.37209114749	http://www.genome.jp/kegg-bin/show_pathway?ko00380/K00274%09red/K00128%09red/K00486%09red
Dopaminergic synapse	KEGG PATHWAY	ko04728	19	89	0.869016	1	K00274:gene-SPHA_30521:1.91969208946|K04851:gene-SPHA_73127:5.10721277113|K04851:gene-SPHA_73129:3.56457950551|K08045:gene-SPHA_27545:1.15491789251|K04849:gene-SPHA_60015:2.74239376984|K04849:gene-SPHA_60002:5.24636199643|K02677:gene-SPHA_11712:2.91934260541|K02677:gene-SPHA_11711:2.67512625553|K02677:gene-SPHA_11714:2.70947568347|K04348:gene-SPHA_46393:4.4699477108|K04348:gene-SPHA_46383:1.68295…	http://www.genome.jp/kegg-bin/show_pathway?ko04728/K00274%09red/K04851%09red/K08045%09red/K04849%09red/K02677%09red/K04348%09red/K04958%09red/K11584%09red/K04450%09red/K02223%09red/K06269%09red/K05858%09red
Lysosome	KEGG PATHWAY	ko04142	24	110	0.871748	1	K12383:gene-SPHA_63050:4.61109927493|K12396:gene-SPHA_46142:2.72179674511|K01125:gene-SPHA_26417:1.57277349273|K12401:gene-SPHA_45084:2.83517527819|K01195:gene-SPHA_63593:2.07026038649|K12350:new_gene2853:4.46721854008|K12350:gene-SPHA_77891:3.34300790175|K12350:gene-SPHA_77917:7.28009088914|K06497:new_gene208:3.64760118801|K12389:gene-SPHA_30351:2.85969891851|K12373:gene-SPHA_66394:3.01318738207…	http://www.genome.jp/kegg-bin/show_pathway?ko04142/K12383%09red/K12396%09red/K01125%09red/K12401%09red/K01195%09red/K12350%09red/K06497%09red/K12389%09red/K12373%09red/K01158%09red/K12347%09red/K01132%09red/K01137%09red/K02146%09red/K01205%09red/K12301%09red/K13444%09red/K05642%09red/K12386%09red
Alcoholism	KEGG PATHWAY	ko05034	19	90	0.878937	1	K11254:new_gene2731:5.03022425356|K00274:gene-SPHA_30521:1.91969208946|K08045:gene-SPHA_27545:1.15491789251|K11251:new_gene3162:5.18876164319|K11251:new_gene3026:1.88677769377|K11251:new_gene772:1.25157956392|K11251:new_gene765:2.86220823205|K11252:new_gene2361:3.11709241771|K11252:new_gene964:1.98103910086|K11252:new_gene31:1.97319264508|K11252:new_gene125:2.29519576443|K11252:new_gene2521:4.557…	http://www.genome.jp/kegg-bin/show_pathway?ko05034/K11254%09red/K00274%09red/K08045%09red/K11251%09red/K11252%09red/K11253%09red/K05869%09red/K04450%09red/K06269%09red/K04364%09red/K06279%09red
Central carbon metabolism in cancer	KEGG PATHWAY	ko05230	7	38	0.879472	1	K05099:gene-SPHA_38628:1.03873923953|K05093:gene-SPHA_16220:5.64449896053|K01110:gene-SPHA_7677:3.35930358759|K00922:gene-SPHA_36623:1.15360374173|K07299:gene-SPHA_50478:2.80920990355|K07299:gene-SPHA_44715:2.6468627971|K02649:gene-SPHA_8477:2.54006714614	http://www.genome.jp/kegg-bin/show_pathway?ko05230/K05099%09red/K05093%09red/K01110%09red/K00922%09red/K07299%09red/K02649%09red
Inflammatory mediator regulation of TRP channels	KEGG PATHWAY	ko04750	14	69	0.88104	1	K04829:gene-SPHA_15814:5.57595231812|K08045:gene-SPHA_27545:1.15491789251|K02677:gene-SPHA_11712:2.91934260541|K02677:gene-SPHA_11711:2.67512625553|K02677:gene-SPHA_11714:2.70947568347|K04958:gene-SPHA_80636:3.64396062849|K05704:gene-SPHA_11594:4.38494551649|K16343:gene-SPHA_15443:3.28910141313|K00922:gene-SPHA_36623:1.15360374173|K06068:gene-SPHA_51291:4.01202022942|K06269:gene-SPHA_8302:4.76222…	http://www.genome.jp/kegg-bin/show_pathway?ko04750/K04829%09red/K08045%09red/K02677%09red/K04958%09red/K05704%09red/K16343%09red/K00922%09red/K06068%09red/K06269%09red/K02649%09red/K05858%09red
Long-term potentiation	KEGG PATHWAY	ko04720	12	61	0.888246	1	K05869:gene-SPHA_47675:2.03915278413|K02677:gene-SPHA_11712:2.91934260541|K02677:gene-SPHA_11711:2.67512625553|K02677:gene-SPHA_11714:2.70947568347|K04348:gene-SPHA_46393:4.4699477108|K04348:gene-SPHA_46383:1.68295877423|K04958:gene-SPHA_80636:3.64396062849|K04373:gene-SPHA_976:2.84513431968|K06269:gene-SPHA_8302:4.76222560978|K06268:gene-SPHA_20785:3.32210195448|K05858:gene-SPHA_40209:3.12289034…	http://www.genome.jp/kegg-bin/show_pathway?ko04720/K05869%09red/K02677%09red/K04348%09red/K04958%09red/K04373%09red/K06269%09red/K06268%09red/K05858%09red
Retinol metabolism	KEGG PATHWAY	ko00830	2	14	0.888503	1	K11157:gene-SPHA_14622:3.05195095654|K11153:gene-SPHA_28814:1.90644820713	http://www.genome.jp/kegg-bin/show_pathway?ko00830/K11157%09red/K11153%09red
ECM-receptor interaction	KEGG PATHWAY	ko04512	10	54	0.907928	1	K05719:gene-SPHA_68471:5.08116319543|K05719:gene-SPHA_54376:3.71188198009|K06483:gene-SPHA_16697:1.57374332685|K06585:gene-SPHA_47837:2.96850796749|K06585:gene-SPHA_23613:1.69916643704|K06238:gene-SPHA_21698:6.76392668225|K06238:new_gene3179:3.80243486404|K06238:new_gene1638:3.96796223999|K06255:gene-SPHA_58379:2.54631118084|K06249:new_gene2302:4.58908282776	http://www.genome.jp/kegg-bin/show_pathway?ko04512/K05719%09red/K06483%09red/K06585%09red/K06238%09red/K06255%09red/K06249%09red
Prion diseases	KEGG PATHWAY	ko05020	1	9	0.911392	1	K06491:gene-SPHA_68614:1.96371790544	http://www.genome.jp/kegg-bin/show_pathway?ko05020/K06491%09red
Various types of N-glycan biosynthesis	KEGG PATHWAY	ko00513	5	31	0.912652	1	K00717:gene-SPHA_32148:2.67789506103|K00726:gene-SPHA_56665:1.48517772405|K05529:gene-SPHA_24267:3.62024951067|K00736:gene-SPHA_23660:1.89579820032|K01231:gene-SPHA_76819:12.6015938964	http://www.genome.jp/kegg-bin/show_pathway?ko00513/K00717%09red/K00726%09red/K05529%09red/K00736%09red/K01231%09red
Fat digestion and absorption	KEGG PATHWAY	ko04975	2	16	0.924378	1	K01047:gene-SPHA_74211:1.66572347465|K05641:gene-SPHA_43601:3.14717000113	http://www.genome.jp/kegg-bin/show_pathway?ko04975/K01047%09red/K05641%09red
Drug metabolism - other enzymes	KEGG PATHWAY	ko00983	3	22	0.929017	1	K01195:gene-SPHA_63593:2.07026038649|K00857:gene-SPHA_63856:1.38949109254|K01951:gene-SPHA_50592:1.58839954015	http://www.genome.jp/kegg-bin/show_pathway?ko00983/K01195%09red/K00857%09red/K01951%09red
Valine, leucine and isoleucine degradation	KEGG PATHWAY	ko00280	6	38	0.93456	1	K00128:gene-SPHA_10394:2.64187047305|K00128:new_gene2146:2.53721897508|K01640:gene-SPHA_42190:1.65342196521|K01641:gene-SPHA_35399:1.72674551772|K18660:gene-SPHA_64562:1.34814721019|K01969:gene-SPHA_77661:6.74175354013	http://www.genome.jp/kegg-bin/show_pathway?ko00280/K00128%09red/K01640%09red/K01641%09red/K18660%09red/K01969%09red
Carbon fixation pathways in prokaryotes	KEGG PATHWAY	ko00720	2	17	0.93793	1	K01648:gene-SPHA_39423:2.21146191657|K01958:gene-SPHA_19721:2.5848419174	http://www.genome.jp/kegg-bin/show_pathway?ko00720/K01648%09red/K01958%09red
Thyroid cancer	KEGG PATHWAY	ko05216	2	17	0.93793	1	K04491:gene-SPHA_10944:6.02618110078|K09292:gene-SPHA_34799:2.15843123132	http://www.genome.jp/kegg-bin/show_pathway?ko05216/K04491%09red/K09292%09red
Histidine metabolism	KEGG PATHWAY	ko00340	3	23	0.94037	1	K00274:gene-SPHA_30521:1.91969208946|K00128:gene-SPHA_10394:2.64187047305|K00128:new_gene2146:2.53721897508	http://www.genome.jp/kegg-bin/show_pathway?ko00340/K00274%09red/K00128%09red
Cysteine and methionine metabolism	KEGG PATHWAY	ko00270	6	39	0.943035	1	K01011:gene-SPHA_5921:1.99353484664|K11204:gene-SPHA_22106:4.66172114366|K00548:gene-SPHA_41448:4.85615784817|K00558:new_gene2730:2.96999767725|K00558:new_gene2729:2.86519063395|K17399:gene-SPHA_19529:5.87425775481	http://www.genome.jp/kegg-bin/show_pathway?ko00270/K01011%09red/K11204%09red/K00548%09red/K00558%09red/K17399%09red
Metabolism of xenobiotics by cytochrome P450	KEGG PATHWAY	ko00980	5	34	0.943563	1	K00078:gene-SPHA_11649:1.73403288397|K04097:new_gene66:7.17763578721|K04097:new_gene2117:6.2187331137|K04097:new_gene1378:4.96584730476|K00799:gene-SPHA_26405:1.8573326259	http://www.genome.jp/kegg-bin/show_pathway?ko00980/K00078%09red/K04097%09red/K00799%09red
Fatty acid elongation	KEGG PATHWAY	ko00062	1	11	0.945449	1	K10249:gene-SPHA_58733:4.01788071553	http://www.genome.jp/kegg-bin/show_pathway?ko00062/K10249%09red
Collecting duct acid secretion	KEGG PATHWAY	ko04966	1	11	0.945449	1	K02146:gene-SPHA_55055:2.41344591973	http://www.genome.jp/kegg-bin/show_pathway?ko04966/K02146%09red
Glutamatergic synapse	KEGG PATHWAY	ko04724	15	82	0.94783	1	K04851:gene-SPHA_73127:5.10721277113|K04851:gene-SPHA_73129:3.56457950551|K05202:gene-SPHA_34086:5.06363556215|K05202:gene-SPHA_53683:4.59487180222|K08045:gene-SPHA_27545:1.15491789251|K02677:gene-SPHA_11712:2.91934260541|K02677:gene-SPHA_11711:2.67512625553|K02677:gene-SPHA_11714:2.70947568347|K04348:gene-SPHA_46393:4.4699477108|K04348:gene-SPHA_46383:1.68295877423|K04958:gene-SPHA_80636:3.64396…	http://www.genome.jp/kegg-bin/show_pathway?ko04724/K04851%09red/K05202%09red/K08045%09red/K02677%09red/K04348%09red/K04958%09red/K04608%09red/K06268%09red/K05858%09red
beta-Alanine metabolism	KEGG PATHWAY	ko00410	3	24	0.950021	1	K00128:gene-SPHA_10394:2.64187047305|K00128:new_gene2146:2.53721897508|K01580:gene-SPHA_8293:4.68397895935	http://www.genome.jp/kegg-bin/show_pathway?ko00410/K00128%09red/K01580%09red
N-Glycan biosynthesis	KEGG PATHWAY	ko00510	5	35	0.951425	1	K00744:gene-SPHA_40409:3.61750137808|K00717:gene-SPHA_32148:2.67789506103|K01231:gene-SPHA_76819:12.6015938964|K00736:gene-SPHA_23660:1.89579820032|K00726:gene-SPHA_56665:1.48517772405	http://www.genome.jp/kegg-bin/show_pathway?ko00510/K00744%09red/K00717%09red/K01231%09red/K00736%09red/K00726%09red
Melanogenesis	KEGG PATHWAY	ko04916	10	60	0.953529	1	K08045:gene-SPHA_27545:1.15491789251|K02677:gene-SPHA_11712:2.91934260541|K02677:gene-SPHA_11711:2.67512625553|K02677:gene-SPHA_11714:2.70947568347|K04491:gene-SPHA_10944:6.02618110078|K00445:gene-SPHA_15742:6.61623535829|K00444:gene-SPHA_14602:7.05243476554|K02353:gene-SPHA_42350:1.65224067034|K05858:gene-SPHA_40209:3.12289034057|K05858:gene-SPHA_59805:2.22570029081	http://www.genome.jp/kegg-bin/show_pathway?ko04916/K08045%09red/K02677%09red/K04491%09red/K00445%09red/K00444%09red/K02353%09red/K05858%09red
PPAR signaling pathway	KEGG PATHWAY	ko03320	4	30	0.953733	1	K01897:gene-SPHA_18118:1.32131797964|K06276:gene-SPHA_47845:2.12224351051|K00489:gene-SPHA_38830:3.95292142545|K08749:gene-SPHA_13861:3.73704286531	http://www.genome.jp/kegg-bin/show_pathway?ko03320/K01897%09red/K06276%09red/K00489%09red/K08749%09red
Vascular smooth muscle contraction	KEGG PATHWAY	ko04270	16	88	0.955096	1	K04851:gene-SPHA_73127:5.10721277113|K04851:gene-SPHA_73129:3.56457950551|K08045:gene-SPHA_27545:1.15491789251|K02677:gene-SPHA_11712:2.91934260541|K02677:gene-SPHA_11711:2.67512625553|K02677:gene-SPHA_11714:2.70947568347|K04958:gene-SPHA_80636:3.64396062849|K16343:gene-SPHA_15443:3.28910141313|K00907:gene-SPHA_48393:2.90342959702|K00907:gene-SPHA_17503:7.14744460403|K01047:gene-SPHA_74211:1.6657…	http://www.genome.jp/kegg-bin/show_pathway?ko04270/K04851%09red/K08045%09red/K02677%09red/K04958%09red/K16343%09red/K00907%09red/K01047%09red/K06270%09red/K06068%09red/K06269%09red/K05858%09red
Phenylalanine metabolism	KEGG PATHWAY	ko00360	1	12	0.9572	1	K00274:gene-SPHA_30521:1.91969208946	http://www.genome.jp/kegg-bin/show_pathway?ko00360/K00274%09red
Isoquinoline alkaloid biosynthesis	KEGG PATHWAY	ko00950	1	12	0.9572	1	K00274:gene-SPHA_30521:1.91969208946	http://www.genome.jp/kegg-bin/show_pathway?ko00950/K00274%09red
2-Oxocarboxylic acid metabolism	KEGG PATHWAY	ko01210	2	19	0.958425	1	K00814:gene-SPHA_24672:1.0550562281|K00030:gene-SPHA_28868:1.12981520469	http://www.genome.jp/kegg-bin/show_pathway?ko01210/K00814%09red/K00030%09red
Rheumatoid arthritis	KEGG PATHWAY	ko05323	2	19	0.958425	1	K05096:gene-SPHA_11973:2.28858050694|K02146:gene-SPHA_55055:2.41344591973	http://www.genome.jp/kegg-bin/show_pathway?ko05323/K05096%09red/K02146%09red
Renin secretion	KEGG PATHWAY	ko04924	11	66	0.959961	1	K04851:gene-SPHA_73127:5.10721277113|K04851:gene-SPHA_73129:3.56457950551|K08045:gene-SPHA_27545:1.15491789251|K16056:new_gene1715:1.16619295603|K04348:gene-SPHA_46393:4.4699477108|K04348:gene-SPHA_46383:1.68295877423|K04958:gene-SPHA_80636:3.64396062849|K19021:gene-SPHA_45102:9.67599066613|K06268:gene-SPHA_20785:3.32210195448|K05858:gene-SPHA_40209:3.12289034057|K05858:gene-SPHA_59805:2.22570029…	http://www.genome.jp/kegg-bin/show_pathway?ko04924/K04851%09red/K08045%09red/K16056%09red/K04348%09red/K04958%09red/K19021%09red/K06268%09red/K05858%09red
cAMP signaling pathway	KEGG PATHWAY	ko04024	24	125	0.961001	1	K04851:gene-SPHA_73127:5.10721277113|K04851:gene-SPHA_73129:3.56457950551|K04351:gene-SPHA_40565:3.49697210075|K05673:gene-SPHA_43588:3.2272613679|K05730:gene-SPHA_42975:2.4375042893|K08045:gene-SPHA_27545:1.15491789251|K05869:gene-SPHA_47675:2.03915278413|K16056:new_gene1715:1.16619295603|K04962:gene-SPHA_58076:3.11940524472|K05860:gene-SPHA_5133:5.05217116137|K05860:gene-SPHA_5129:6.88199795256…	http://www.genome.jp/kegg-bin/show_pathway?ko04024/K04851%09red/K04351%09red/K05673%09red/K05730%09red/K08045%09red/K05869%09red/K16056%09red/K04962%09red/K05860%09red/K01540%09red/K00922%09red/K07188%09red/K19021%09red/K06270%09red/K06230%09red/K04615%09red/K06269%09red/K02649%09red
Endocytosis	KEGG PATHWAY	ko04144	30	151	0.961049	1	K19476:gene-SPHA_57471:3.4924511167|K04393:gene-SPHA_64679:3.00394526707|K12472:gene-SPHA_73429:1.68649719262|K19366:gene-SPHA_43068:2.51160710192|K06069:gene-SPHA_73419:2.984145609|K06069:gene-SPHA_73413:1.85539679228|K12190:gene-SPHA_26790:2.54554151555|K01528:gene-SPHA_48817:1.19397772505|K05093:gene-SPHA_16220:5.64449896053|K05096:gene-SPHA_11973:2.28858050694|K12488:gene-SPHA_42727:3.4040366…	http://www.genome.jp/kegg-bin/show_pathway?ko04144/K19476%09red/K04393%09red/K12472%09red/K19366%09red/K06069%09red/K12190%09red/K01528%09red/K05093%09red/K05096%09red/K12488%09red/K12489%09red/K12562%09red/K12486%09red/K12480%09red/K04500%09red/K05099%09red/K11839%09red/K07891%09red/K05747%09red/K12186%09red/K04674%09red/K05754%09red/K12471%09red/K05704%09red/K11826%09red/K03283%09red/K12494%09r…
Vasopressin-regulated water reabsorption	KEGG PATHWAY	ko04962	3	26	0.965107	1	K04648:gene-SPHA_12637:1.4220487424|K10414:new_gene483:3.03566234664|K10417:gene-SPHA_46688:2.50597994424	http://www.genome.jp/kegg-bin/show_pathway?ko04962/K04648%09red/K10414%09red/K10417%09red
Nicotine addiction	KEGG PATHWAY	ko05033	2	20	0.966062	1	K04849:gene-SPHA_60015:2.74239376984|K04849:gene-SPHA_60002:5.24636199643	http://www.genome.jp/kegg-bin/show_pathway?ko05033/K04849%09red
Chemical carcinogenesis	KEGG PATHWAY	ko05204	4	32	0.96675	1	K04097:new_gene66:7.17763578721|K04097:new_gene2117:6.2187331137|K04097:new_gene1378:4.96584730476|K00799:gene-SPHA_26405:1.8573326259	http://www.genome.jp/kegg-bin/show_pathway?ko05204/K04097%09red/K00799%09red
Fatty acid metabolism	KEGG PATHWAY	ko01212	4	32	0.96675	1	K00645:gene-SPHA_19640:2.78351485535|K01897:gene-SPHA_18118:1.32131797964|K11262:gene-SPHA_53983:3.29445305372|K11262:new_gene2826:3.90402211289	http://www.genome.jp/kegg-bin/show_pathway?ko01212/K00645%09red/K01897%09red/K11262%09red
Peroxisome	KEGG PATHWAY	ko04146	11	68	0.96841	1	K00649:gene-SPHA_5886:1.32122309325|K13352:new_gene1051:1.49214759348|K13273:gene-SPHA_11343:3.73110052155|K12261:gene-SPHA_41174:2.46500675449|K13279:gene-SPHA_34180:1.70132378995|K03426:gene-SPHA_30986:6.74578097543|K01897:gene-SPHA_18118:1.32131797964|K13353:gene-SPHA_14992:2.22482362253|K01640:gene-SPHA_42190:1.65342196521|K13345:gene-SPHA_73453:3.51462910725|K06664:gene-SPHA_60421:2.55945279…	http://www.genome.jp/kegg-bin/show_pathway?ko04146/K00649%09red/K13352%09red/K13273%09red/K12261%09red/K13279%09red/K03426%09red/K01897%09red/K13353%09red/K01640%09red/K13345%09red/K06664%09red
Tuberculosis	KEGG PATHWAY	ko05152	11	68	0.96841	1	K04733:gene-SPHA_33383:3.05070544653|K04348:gene-SPHA_46393:4.4699477108|K04348:gene-SPHA_46383:1.68295877423|K08066:gene-SPHA_12954:1.05324167418|K05704:gene-SPHA_11594:4.38494551649|K08064:gene-SPHA_27295:3.43855290652|K02146:gene-SPHA_55055:2.41344591973|K02187:new_gene2428:1.2216431485|K06268:gene-SPHA_20785:3.32210195448|K04398:gene-SPHA_3047:4.33008389986|K04398:new_gene2400:3.29445963569	http://www.genome.jp/kegg-bin/show_pathway?ko05152/K04733%09red/K04348%09red/K08066%09red/K05704%09red/K08064%09red/K02146%09red/K02187%09red/K06268%09red/K04398%09red
Amino sugar and nucleotide sugar metabolism	KEGG PATHWAY	ko00520	11	68	0.96841	1	K01183:new_gene3219:7.89355621482|K00326:gene-SPHA_62310:1.92389688595|K00849:gene-SPHA_21657:1.6404648983|K12373:gene-SPHA_66394:3.01318738207|K12373:gene-SPHA_73097:6.33045951113|K02564:gene-SPHA_71382:1.32775919885|K01787:gene-SPHA_80551:2.16609331465|K00698:new_gene1474:5.62810952814|K00698:gene-SPHA_641:4.8117079636|K00698:new_gene268:4.7029471448|K00698:gene-SPHA_27980:3.13801624411	http://www.genome.jp/kegg-bin/show_pathway?ko00520/K01183%09red/K00326%09red/K00849%09red/K12373%09red/K02564%09red/K01787%09red/K00698%09red
Glycolysis / Gluconeogenesis	KEGG PATHWAY	ko00010	5	38	0.969398	1	K00128:gene-SPHA_10394:2.64187047305|K00128:new_gene2146:2.53721897508|K03103:gene-SPHA_37901:3.2386539669|K08074:gene-SPHA_8662:1.13334528572|K00927:new_gene278:5.04985755269	http://www.genome.jp/kegg-bin/show_pathway?ko00010/K00128%09red/K03103%09red/K08074%09red/K00927%09red
Cocaine addiction	KEGG PATHWAY	ko05030	4	33	0.971894	1	K00274:gene-SPHA_30521:1.91969208946|K04450:gene-SPHA_38765:1.78767767929|K02090:gene-SPHA_20137:1.48790928748|K08045:gene-SPHA_27545:1.15491789251	http://www.genome.jp/kegg-bin/show_pathway?ko05030/K00274%09red/K04450%09red/K02090%09red/K08045%09red
Plant-pathogen interaction	KEGG PATHWAY	ko04626	2	21	0.972339	1	K04079:gene-SPHA_8777:4.41556155657|K04079:gene-SPHA_21220:2.7414569435	http://www.genome.jp/kegg-bin/show_pathway?ko04626/K04079%09red
Methane metabolism	KEGG PATHWAY	ko00680	2	21	0.972339	1	K00058:gene-SPHA_47848:4.40659865058|K00831:gene-SPHA_43753:3.50688468225	http://www.genome.jp/kegg-bin/show_pathway?ko00680/K00058%09red/K00831%09red
Galactose metabolism	KEGG PATHWAY	ko00052	1	14	0.973655	1	K00849:gene-SPHA_21657:1.6404648983	http://www.genome.jp/kegg-bin/show_pathway?ko00052/K00849%09red
Amyotrophic lateral sclerosis (ALS)	KEGG PATHWAY	ko05014	5	39	0.973865	1	K02187:new_gene2428:1.2216431485|K04348:gene-SPHA_46393:4.4699477108|K04348:gene-SPHA_46383:1.68295877423|K06268:gene-SPHA_20785:3.32210195448|K04569:gene-SPHA_13253:3.37480556609	http://www.genome.jp/kegg-bin/show_pathway?ko05014/K02187%09red/K04348%09red/K06268%09red/K04569%09red
Fatty acid degradation	KEGG PATHWAY	ko00071	3	28	0.975821	1	K01897:gene-SPHA_18118:1.32131797964|K00128:gene-SPHA_10394:2.64187047305|K00128:new_gene2146:2.53721897508	http://www.genome.jp/kegg-bin/show_pathway?ko00071/K01897%09red/K00128%09red
Salivary secretion	KEGG PATHWAY	ko04970	14	85	0.976958	1	K08045:gene-SPHA_27545:1.15491789251|K02677:gene-SPHA_11712:2.91934260541|K02677:gene-SPHA_11711:2.67512625553|K02677:gene-SPHA_11714:2.70947568347|K04131:gene-SPHA_14191:4.94224001674|K04958:gene-SPHA_80636:3.64396062849|K01540:gene-SPHA_74541:2.73195698738|K01540:new_gene3562:4.40096378644|K01540:gene-SPHA_7897:4.70750613831|K13912:gene-SPHA_36895:2.65855039755|K13912:gene-SPHA_56603:4.03801250…	http://www.genome.jp/kegg-bin/show_pathway?ko04970/K08045%09red/K02677%09red/K04131%09red/K04958%09red/K01540%09red/K13912%09red/K05858%09red
Glyoxylate and dicarboxylate metabolism	KEGG PATHWAY	ko00630	3	29	0.979925	1	K19269:gene-SPHA_73018:1.75340724474|K00049:gene-SPHA_13378:2.24653702227|K00605:gene-SPHA_35451:2.60016112314	http://www.genome.jp/kegg-bin/show_pathway?ko00630/K19269%09red/K00049%09red/K00605%09red
Protein processing in endoplasmic reticulum	KEGG PATHWAY	ko04141	21	119	0.980431	1	K16196:gene-SPHA_42084:2.94521271202|K11863:gene-SPHA_80921:3.59869631999|K16194:gene-SPHA_59066:4.58149952174|K16194:gene-SPHA_58989:3.16145688853|K14020:gene-SPHA_70853:3.4214175004|K08653:gene-SPHA_74816:1.59502652996|K07765:gene-SPHA_51843:2.62973738789|K04431:gene-SPHA_36869:2.91717276971|K03094:gene-SPHA_23562:1.05298008033|K09542:gene-SPHA_20572:1.52232820616|K10950:gene-SPHA_24233:1.84619…	http://www.genome.jp/kegg-bin/show_pathway?ko04141/K16196%09red/K11863%09red/K16194%09red/K14020%09red/K08653%09red/K07765%09red/K04431%09red/K03094%09red/K09542%09red/K10950%09red/K08852%09red/K09555%09red/K09562%09red/K04079%09red/K03173%09red/K04556%09red/K13719%09red/K03283%09red
Starch and sucrose metabolism	KEGG PATHWAY	ko00500	2	24	0.985147	1	K00688:gene-SPHA_14695:3.62008822445|K01195:gene-SPHA_63593:2.07026038649	http://www.genome.jp/kegg-bin/show_pathway?ko00500/K00688%09red/K01195%09red
Citrate cycle (TCA cycle)	KEGG PATHWAY	ko00020	3	31	0.986225	1	K01648:gene-SPHA_39423:2.21146191657|K01958:gene-SPHA_19721:2.5848419174|K00030:gene-SPHA_28868:1.12981520469	http://www.genome.jp/kegg-bin/show_pathway?ko00020/K01648%09red/K01958%09red/K00030%09red
Long-term depression	KEGG PATHWAY	ko04730	6	49	0.987152	1	K02677:gene-SPHA_11712:2.91934260541|K02677:gene-SPHA_11711:2.67512625553|K02677:gene-SPHA_11714:2.70947568347|K04958:gene-SPHA_80636:3.64396062849|K05858:gene-SPHA_40209:3.12289034057|K05858:gene-SPHA_59805:2.22570029081	http://www.genome.jp/kegg-bin/show_pathway?ko04730/K02677%09red/K04958%09red/K05858%09red
Huntington's disease	KEGG PATHWAY	ko05016	30	164	0.987176	1	K03015:gene-SPHA_36646:1.01363590162|K02187:new_gene2428:1.2216431485|K04648:gene-SPHA_12637:1.4220487424|K04958:gene-SPHA_80636:3.64396062849|K04638:gene-SPHA_11348:4.52776864424|K11831:gene-SPHA_66386:1.48864799766|K11831:gene-SPHA_66399:2.00195262208|K03120:gene-SPHA_62879:4.58406092876|K03012:new_gene770:1.72782267549|K11826:gene-SPHA_53993:1.48485834409|K10408:new_gene1426:6.91201930877|K104…	http://www.genome.jp/kegg-bin/show_pathway?ko05016/K03015%09red/K02187%09red/K04648%09red/K04958%09red/K04638%09red/K11831%09red/K03120%09red/K03012%09red/K11826%09red/K10408%09red/K05858%09red/K03129%09red/K04398%09red
Arginine and proline metabolism	KEGG PATHWAY	ko00330	6	50	0.989029	1	K00274:gene-SPHA_30521:1.91969208946|K00657:gene-SPHA_42889:2.25048568248|K01476:gene-SPHA_57715:4.64754862891|K00318:gene-SPHA_70441:2.78001014314|K00128:gene-SPHA_10394:2.64187047305|K00128:new_gene2146:2.53721897508	http://www.genome.jp/kegg-bin/show_pathway?ko00330/K00274%09red/K00657%09red/K01476%09red/K00318%09red/K00128%09red
Propanoate metabolism	KEGG PATHWAY	ko00640	2	26	0.990246	1	K11262:gene-SPHA_53983:3.29445305372|K11262:new_gene2826:3.90402211289	http://www.genome.jp/kegg-bin/show_pathway?ko00640/K11262%09red
Tyrosine metabolism	KEGG PATHWAY	ko00350	1	19	0.992173	1	K00274:gene-SPHA_30521:1.91969208946	http://www.genome.jp/kegg-bin/show_pathway?ko00350/K00274%09red
Biosynthesis of amino acids	KEGG PATHWAY	ko01230	10	74	0.992412	1	K00058:gene-SPHA_47848:4.40659865058|K01958:gene-SPHA_19721:2.5848419174|K00264:gene-SPHA_19948:5.06657656332|K00264:gene-SPHA_19952:3.83531527075|K00927:new_gene278:5.04985755269|K01476:gene-SPHA_57715:4.64754862891|K00814:gene-SPHA_24672:1.0550562281|K00030:gene-SPHA_28868:1.12981520469|K00831:gene-SPHA_43753:3.50688468225|K00548:gene-SPHA_41448:4.85615784817	http://www.genome.jp/kegg-bin/show_pathway?ko01230/K00058%09red/K01958%09red/K00264%09red/K00927%09red/K01476%09red/K00814%09red/K00030%09red/K00831%09red/K00548%09red
Pertussis	KEGG PATHWAY	ko05133	4	41	0.993093	1	K04733:gene-SPHA_33383:3.05070544653|K02187:new_gene2428:1.2216431485|K05719:gene-SPHA_68471:5.08116319543|K05719:gene-SPHA_54376:3.71188198009	http://www.genome.jp/kegg-bin/show_pathway?ko05133/K04733%09red/K02187%09red/K05719%09red
Phototransduction	KEGG PATHWAY	ko04744	1	20	0.993861	1	K12322:new_gene871:5.19598115345	http://www.genome.jp/kegg-bin/show_pathway?ko04744/K12322%09red
Non-alcoholic fatty liver disease (NAFLD)	KEGG PATHWAY	ko04932	11	81	0.994074	1	K09113:gene-SPHA_30969:1.94122716143|K07200:gene-SPHA_13384:1.6227918134|K08852:new_gene1690:1.32452587834|K00922:gene-SPHA_36623:1.15360374173|K04393:gene-SPHA_64679:3.00394526707|K03173:gene-SPHA_70444:2.63911650445|K07198:gene-SPHA_52381:2.35306661032|K02187:new_gene2428:1.2216431485|K02649:gene-SPHA_8477:2.54006714614|K04398:gene-SPHA_3047:4.33008389986|K04398:new_gene2400:3.29445963569	http://www.genome.jp/kegg-bin/show_pathway?ko04932/K09113%09red/K07200%09red/K08852%09red/K00922%09red/K04393%09red/K03173%09red/K07198%09red/K02187%09red/K02649%09red/K04398%09red
Pentose phosphate pathway	KEGG PATHWAY	ko00030	1	21	0.995185	1	K13937:gene-SPHA_18049:3.95574098433	http://www.genome.jp/kegg-bin/show_pathway?ko00030/K13937%09red
Circadian entrainment	KEGG PATHWAY	ko04713	11	83	0.995502	1	K04851:gene-SPHA_73127:5.10721277113|K04851:gene-SPHA_73129:3.56457950551|K04962:gene-SPHA_58076:3.11940524472|K04854:gene-SPHA_59094:3.51418473371|K08045:gene-SPHA_27545:1.15491789251|K02677:gene-SPHA_11712:2.91934260541|K02677:gene-SPHA_11711:2.67512625553|K02677:gene-SPHA_11714:2.70947568347|K04958:gene-SPHA_80636:3.64396062849|K05858:gene-SPHA_40209:3.12289034057|K05858:gene-SPHA_59805:2.2257…	http://www.genome.jp/kegg-bin/show_pathway?ko04713/K04851%09red/K04962%09red/K04854%09red/K08045%09red/K02677%09red/K04958%09red/K05858%09red
Fructose and mannose metabolism	KEGG PATHWAY	ko00051	1	22	0.996223	1	K01805:gene-SPHA_43152:1.00749907695	http://www.genome.jp/kegg-bin/show_pathway?ko00051/K01805%09red
Arginine biosynthesis	KEGG PATHWAY	ko00220	2	31	0.996649	1	K01476:gene-SPHA_57715:4.64754862891|K00814:gene-SPHA_24672:1.0550562281	http://www.genome.jp/kegg-bin/show_pathway?ko00220/K01476%09red/K00814%09red
Olfactory transduction	KEGG PATHWAY	ko04740	3	40	0.997626	1	K05849:gene-SPHA_71934:4.12596540911|K05849:gene-SPHA_29958:3.8956538497|K18283:gene-SPHA_11318:1.82448413842	http://www.genome.jp/kegg-bin/show_pathway?ko04740/K05849%09red/K18283%09red
Neuroactive ligand-receptor interaction	KEGG PATHWAY	ko04080	13	100	0.998166	1	K04615:gene-SPHA_62674:8.11165507867|K04615:gene-SPHA_25692:2.53517438922|K05202:gene-SPHA_34086:5.06363556215|K05202:gene-SPHA_53683:4.59487180222|K04280:gene-SPHA_14718:3.06638160725|K04131:gene-SPHA_14191:4.94224001674|K04194:new_gene1745:2.86198338466|K05218:gene-SPHA_73556:3.19318088899|K08375:new_gene1033:4.92554741915|K04208:new_gene2986:6.8132187756|K04282:gene-SPHA_60063:2.24404211062|K0…	http://www.genome.jp/kegg-bin/show_pathway?ko04080/K04615%09red/K05202%09red/K04280%09red/K04131%09red/K04194%09red/K05218%09red/K08375%09red/K04208%09red/K04282%09red/K04608%09red/K04163%09red
Alzheimer's disease	KEGG PATHWAY	ko05010	17	124	0.998807	1	K04521:gene-SPHA_26208:3.87382734134|K04851:gene-SPHA_73127:5.10721277113|K04851:gene-SPHA_73129:3.56457950551|K04398:gene-SPHA_3047:4.33008389986|K04398:new_gene2400:3.29445963569|K06059:gene-SPHA_10458:2.15275356099|K04348:gene-SPHA_46393:4.4699477108|K04348:gene-SPHA_46383:1.68295877423|K04958:gene-SPHA_80636:3.64396062849|K08852:new_gene1690:1.32452587834|K05853:gene-SPHA_76282:1.77413579474|…	http://www.genome.jp/kegg-bin/show_pathway?ko05010/K04521%09red/K04851%09red/K04398%09red/K06059%09red/K04348%09red/K04958%09red/K08852%09red/K05853%09red/K02090%09red/K02187%09red/K06268%09red/K05858%09red
Carbon metabolism	KEGG PATHWAY	ko01200	11	102	0.999731	1	K00058:gene-SPHA_47848:4.40659865058|K01958:gene-SPHA_19721:2.5848419174|K00814:gene-SPHA_24672:1.0550562281|K00927:new_gene278:5.04985755269|K19269:gene-SPHA_73018:1.75340724474|K00605:gene-SPHA_35451:2.60016112314|K00030:gene-SPHA_28868:1.12981520469|K00831:gene-SPHA_43753:3.50688468225|K13937:gene-SPHA_18049:3.95574098433|K00029:gene-SPHA_34582:2.10557418401|K08074:gene-SPHA_8662:1.13334528572	http://www.genome.jp/kegg-bin/show_pathway?ko01200/K00058%09red/K01958%09red/K00814%09red/K00927%09red/K19269%09red/K00605%09red/K00030%09red/K00831%09red/K13937%09red/K00029%09red/K08074%09red
Phagosome	KEGG PATHWAY	ko04145	9	91	0.999761	1	K05719:gene-SPHA_68471:5.08116319543|K05719:gene-SPHA_54376:3.71188198009|K05692:new_gene2517:5.90518637232|K05692:gene-SPHA_32042:5.09026985116|K07374:gene-SPHA_13386:4.99508813485|K07374:new_gene1669:4.5055776241|K07375:gene-SPHA_5828:3.48556296826|K10414:new_gene483:3.03566234664|K02146:gene-SPHA_55055:2.41344591973	http://www.genome.jp/kegg-bin/show_pathway?ko04145/K05719%09red/K05692%09red/K07374%09red/K07375%09red/K10414%09red/K02146%09red
Spliceosome	KEGG PATHWAY	ko03040	11	118	0.99998	1	K12741:gene-SPHA_44816:4.48180612784|K12835:gene-SPHA_68474:1.23192393105|K12865:gene-SPHA_52327:2.49041596453|K12817:gene-SPHA_9552:1.83433056502|K11095:gene-SPHA_73013:1.38052222436|K12867:gene-SPHA_21553:1.56416336014|K11091:gene-SPHA_19810:1.36516818872|K12844:gene-SPHA_26422:2.04368149709|K12878:gene-SPHA_11988:1.09640117438|K03283:gene-SPHA_70264:1.58244358427|K03283:gene-SPHA_5321:1.809422…	http://www.genome.jp/kegg-bin/show_pathway?ko03040/K12741%09red/K12835%09red/K12865%09red/K12817%09red/K11095%09red/K12867%09red/K11091%09red/K12844%09red/K12878%09red/K03283%09red
Parkinson's disease	KEGG PATHWAY	ko05012	3	77	0.999999	1	K02187:new_gene2428:1.2216431485|K08045:gene-SPHA_27545:1.15491789251|K04556:gene-SPHA_69695:3.81034190547	http://www.genome.jp/kegg-bin/show_pathway?ko05012/K02187%09red/K08045%09red/K04556%09red
Oxidative phosphorylation	KEGG PATHWAY	ko00190	2	69	0.999999	1	K02259:gene-SPHA_48503:1.06751970987|K02146:gene-SPHA_55055:2.41344591973	http://www.genome.jp/kegg-bin/show_pathway?ko00190/K02259%09red/K02146%09red
Ribosome	KEGG PATHWAY	ko03010	1	89	1	1	K02914:new_gene1178:1.01800571685	http://www.genome.jp/kegg-bin/show_pathway?ko03010/K02914%09red

## Sheet: Ova III_VS_Ova IV
Term	Database	ID	P_Value	Corrected_P_Value	Input	Hyperlink
Carbon metabolism	KEGG PATHWAY	ko01200	4.16e-07	0.000113934	K01070:gene-SPHA_50837:1.18296176589|K01681:gene-SPHA_41164:1.79503792349|K00600:gene-SPHA_33652:2.82052939307|K00600:gene-SPHA_28322:1.75688860486|K01810:gene-SPHA_26057:2.46963151169|K00873:gene-SPHA_16657:1.21013050822|K00626:gene-SPHA_71767:2.22193954155|K00626:gene-SPHA_67155:1.79096522224|K00261:new_gene893:1.2447288629|K03841:gene-SPHA_59542:2.31208158319|K14455:gene-SPHA_55128:2.833133983…	http://www.genome.jp/kegg-bin/show_pathway?ko01200/K01070%09red/K01681%09red/K00600%09red/K01810%09red/K00873%09red/K00626%09red/K00261%09red/K03841%09red/K14455%09red/K14454%09red/K01899%09red/K00033%09red/K00031%09red/K01676%09red/K00844%09red/K17989%09red/K01965%09red/K00616%09red/K00121%09red/K00863%09red/K01847%09red/K05606%09red/K01948%09red/K05605%09red/K01803%09red/K01807%09red/K00237%09r…
Oxidative phosphorylation	KEGG PATHWAY	ko00190	2.47e-06	0.000249101	K02258:gene-SPHA_78224:2.75484036296|K02131:gene-SPHA_34475:1.48328657377|K02133:gene-SPHA_4110:1.33664067965|K02132:gene-SPHA_5041:1.62307302198|K02134:gene-SPHA_47910:2.0538037899|K02136:gene-SPHA_33384:2.34519514605|K03961:gene-SPHA_34344:1.12621165475|K03966:gene-SPHA_35622:1.45894472567|K03943:gene-SPHA_16438:1.92046628071|K03968:new_gene2655:2.47225913951|K03939:gene-SPHA_11407:1.2898755259…	http://www.genome.jp/kegg-bin/show_pathway?ko00190/K02258%09red/K02131%09red/K02133%09red/K02132%09red/K02134%09red/K02136%09red/K03961%09red/K03966%09red/K03943%09red/K03968%09red/K03939%09red/K11725%09red/K02147%09red/K02263%09red/K11352%09red/K02265%09red/K02127%09red/K00415%09red/K00416%09red/K03958%09red/K00411%09red/K00413%09red/K03955%09red/K03950%09red/K03951%09red/K00237%09red/K03937%09r…
Biosynthesis of amino acids	KEGG PATHWAY	ko01230	2.73e-06	0.000249101	K01755:gene-SPHA_27134:2.89172443373|K01755:gene-SPHA_40034:2.97974530427|K01803:gene-SPHA_52787:1.1577685972|K14455:gene-SPHA_55128:2.83313398335|K14454:gene-SPHA_17832:4.35558763191|K00286:gene-SPHA_14162:1.90280396869|K01697:gene-SPHA_34474:1.75672416513|K17989:gene-SPHA_77354:4.6760256475|K17989:gene-SPHA_77342:3.02844472043|K01940:gene-SPHA_9577:3.61811207036|K01681:gene-SPHA_41164:1.7950379…	http://www.genome.jp/kegg-bin/show_pathway?ko01230/K01755%09red/K01803%09red/K14455%09red/K14454%09red/K00286%09red/K01697%09red/K17989%09red/K01940%09red/K01681%09red/K00825%09red/K00600%09red/K00611%09red/K00616%09red/K00815%09red/K14085%09red/K00873%09red/K01948%09red/K01807%09red/K11067%09red/K12657%09red/K00031%09red
Aminoacyl-tRNA biosynthesis	KEGG PATHWAY	ko00970	3.86e-06	0.000264277	K04567:gene-SPHA_69494:2.03750156308|K14163:gene-SPHA_24781:2.20010442501|K01875:gene-SPHA_45748:1.44871061156|K01880:gene-SPHA_14809:2.41552849011|K01870:gene-SPHA_21459:2.37426732056|K01873:gene-SPHA_33946:1.02003997425|K01872:gene-SPHA_57929:2.6594006662|K01872:gene-SPHA_29767:1.31276123795|K01866:gene-SPHA_15417:2.58269521542|K01867:gene-SPHA_39105:5.69265742223|K01867:gene-SPHA_73564:2.10123…	http://www.genome.jp/kegg-bin/show_pathway?ko00970/K04567%09red/K14163%09red/K01875%09red/K01880%09red/K01870%09red/K01873%09red/K01872%09red/K01866%09red/K01867%09red/K01886%09red/K01876%09red/K01889%09red/K01869%09red/K01893%09red/K01892%09red/K01874%09red
Parkinson's disease	KEGG PATHWAY	ko05012	1.28e-05	0.000699315	K05687:gene-SPHA_8042:1.46341611101|K15040:gene-SPHA_44227:1.09743115859|K02131:gene-SPHA_34475:1.48328657377|K02133:gene-SPHA_4110:1.33664067965|K02132:gene-SPHA_5041:1.62307302198|K02134:gene-SPHA_47910:2.0538037899|K02136:gene-SPHA_33384:2.34519514605|K03961:gene-SPHA_34344:1.12621165475|K03966:gene-SPHA_35622:1.45894472567|K03943:gene-SPHA_16438:1.92046628071|K03968:new_gene2655:2.47225913951…	http://www.genome.jp/kegg-bin/show_pathway?ko05012/K05687%09red/K15040%09red/K02131%09red/K02133%09red/K02132%09red/K02134%09red/K02136%09red/K03961%09red/K03966%09red/K03943%09red/K03968%09red/K03939%09red/K02263%09red/K11352%09red/K02265%09red/K02127%09red/K00415%09red/K00416%09red/K03958%09red/K00411%09red/K08669%09red/K00413%09red/K03955%09red/K03950%09red/K03951%09red/K00237%09red/K03937%09r…
Valine, leucine and isoleucine degradation	KEGG PATHWAY	ko00280	1.6e-05	0.000730504	K13524:new_gene1820:1.51362180829|K01968:gene-SPHA_53872:2.64217931879|K05606:gene-SPHA_42904:2.64786885267|K05607:gene-SPHA_78746:2.06888735956|K00253:gene-SPHA_61121:2.32251170847|K05605:new_gene524:1.09951685296|K00166:gene-SPHA_14958:1.50982077696|K00167:gene-SPHA_42015:2.12198562774|K00128:gene-SPHA_63271:1.63156112525|K01965:gene-SPHA_80450:2.67717305902|K01907:gene-SPHA_38882:3.70966385173…	http://www.genome.jp/kegg-bin/show_pathway?ko00280/K13524%09red/K01968%09red/K05606%09red/K05607%09red/K00253%09red/K05605%09red/K00166%09red/K00167%09red/K00128%09red/K01965%09red/K01907%09red/K14085%09red/K07511%09red/K01847%09red/K09699%09red/K00626%09red/K09478%09red
Propanoate metabolism	KEGG PATHWAY	ko00640	0.000159202	0.00560704	K13524:new_gene1820:1.51362180829|K05606:gene-SPHA_42904:2.64786885267|K05605:new_gene524:1.09951685296|K00166:gene-SPHA_14958:1.50982077696|K00167:gene-SPHA_42015:2.12198562774|K18426:gene-SPHA_29323:5.94617570027|K01965:gene-SPHA_80450:2.67717305902|K01899:gene-SPHA_47808:1.46293491217|K07511:gene-SPHA_66153:1.33348024053|K01847:gene-SPHA_51899:1.50674766927|K09699:gene-SPHA_11226:2.65529818986…	http://www.genome.jp/kegg-bin/show_pathway?ko00640/K13524%09red/K05606%09red/K05605%09red/K00166%09red/K00167%09red/K18426%09red/K01965%09red/K01899%09red/K07511%09red/K01847%09red/K09699%09red/K00626%09red
Protein processing in endoplasmic reticulum	KEGG PATHWAY	ko04141	0.000163709	0.00560704	K16196:gene-SPHA_42084:2.66031822279|K10601:gene-SPHA_78643:1.70412262013|K12670:gene-SPHA_27849:3.04611358329|K09027:gene-SPHA_46768:2.82106751699|K09530:gene-SPHA_58783:1.48047892189|K09486:gene-SPHA_8397:2.68054852006|K09487:gene-SPHA_53455:3.22945856699|K10956:gene-SPHA_55070:1.31105933411|K07151:gene-SPHA_42746:1.78485252705|K07151:gene-SPHA_33063:2.86921327918|K05546:gene-SPHA_6593:1.561173…	http://www.genome.jp/kegg-bin/show_pathway?ko04141/K16196%09red/K10601%09red/K12670%09red/K09027%09red/K09530%09red/K09486%09red/K09487%09red/K10956%09red/K07151%09red/K05546%09red/K14003%09red/K08288%09red/K14004%09red/K14005%09red/K12667%09red/K10086%09red/K12668%09red/K09561%09red/K08057%09red/K09584%09red/K03237%09red/K09582%09red/K08054%09red/K08056%09red/K09490%09red/K01456%09red/K09523%09r…
N-Glycan biosynthesis	KEGG PATHWAY	ko00510	0.000549988	0.0161725	K03842:gene-SPHA_7142:1.70443273489|K03843:gene-SPHA_53161:1.81633323417|K12667:new_gene3031:4.82816482848|K00738:gene-SPHA_47817:2.90963753733|K00729:gene-SPHA_37215:2.77039723316|K12670:gene-SPHA_27849:3.04611358329|K03849:gene-SPHA_14184:2.34549075686|K12668:new_gene158:4.05780609648|K03845:gene-SPHA_42259:1.69180052993|K00721:new_gene1836:2.14703114867|K07151:gene-SPHA_42746:1.78485252705|K07…	http://www.genome.jp/kegg-bin/show_pathway?ko00510/K03842%09red/K03843%09red/K12667%09red/K00738%09red/K00729%09red/K12670%09red/K03849%09red/K12668%09red/K03845%09red/K00721%09red/K07151%09red/K05546%09red/K00902%09red
Tyrosine metabolism	KEGG PATHWAY	ko00350	0.000672016	0.0161725	K00274:gene-SPHA_21661:3.50464937882|K00274:gene-SPHA_67938:2.83872218259|K14455:gene-SPHA_55128:2.83313398335|K14454:gene-SPHA_17832:4.35558763191|K01555:gene-SPHA_23378:4.57613274795|K00451:new_gene366:4.66874693319|K00815:new_gene2466:4.09567163189|K00457:gene-SPHA_80545:6.41025422192|K00121:gene-SPHA_24866:1.6797855682|K01557:gene-SPHA_54816:2.67613380896	http://www.genome.jp/kegg-bin/show_pathway?ko00350/K00274%09red/K14455%09red/K14454%09red/K01555%09red/K00451%09red/K00815%09red/K00457%09red/K00121%09red/K01557%09red
Non-alcoholic fatty liver disease (NAFLD)	KEGG PATHWAY	ko04932	0.000707364	0.0161725	K07199:gene-SPHA_37089:1.8856863996|K03961:gene-SPHA_34344:1.12621165475|K03966:gene-SPHA_35622:1.45894472567|K03943:gene-SPHA_16438:1.92046628071|K03968:new_gene2655:2.47225913951|K04527:new_gene2792:1.35800372785|K04527:new_gene2439:1.16017078084|K03939:gene-SPHA_11407:1.2898755259|K09027:gene-SPHA_46768:2.82106751699|K02263:new_gene3225:1.36318281777|K11352:new_gene43:1.87414980444|K02265:new_…	http://www.genome.jp/kegg-bin/show_pathway?ko04932/K07199%09red/K03961%09red/K03966%09red/K03943%09red/K03968%09red/K04527%09red/K03939%09red/K09027%09red/K02263%09red/K11352%09red/K02265%09red/K03237%09red/K00415%09red/K00416%09red/K03958%09red/K00411%09red/K00413%09red/K03955%09red/K03950%09red/K03951%09red/K00237%09red/K03937%09red
Protein export	KEGG PATHWAY	ko03060	0.000755777	0.0161725	K09490:gene-SPHA_50544:1.69662771783|K12948:gene-SPHA_18018:2.0606945284|K10956:gene-SPHA_55070:1.31105933411|K13280:gene-SPHA_78547:2.01926062668|K12275:gene-SPHA_43158:1.81954084089|K03108:gene-SPHA_34486:1.1336596466|K03107:gene-SPHA_79173:2.13829863719|K12947:gene-SPHA_56455:2.30196059264	http://www.genome.jp/kegg-bin/show_pathway?ko03060/K09490%09red/K12948%09red/K10956%09red/K13280%09red/K12275%09red/K03108%09red/K03107%09red/K12947%09red
Alanine, aspartate and glutamate metabolism	KEGG PATHWAY	ko00250	0.00076731	0.0161725	K13524:new_gene1820:1.51362180829|K01755:gene-SPHA_27134:2.89172443373|K01755:gene-SPHA_40034:2.97974530427|K01756:gene-SPHA_23296:1.88209445527|K00261:new_gene893:1.2447288629|K14455:gene-SPHA_55128:2.83313398335|K14454:gene-SPHA_17832:4.35558763191|K00294:gene-SPHA_74702:2.20200558579|K01940:gene-SPHA_9577:3.61811207036|K00139:gene-SPHA_60769:3.05384733071|K11540:gene-SPHA_48959:2.53712030398|K…	http://www.genome.jp/kegg-bin/show_pathway?ko00250/K13524%09red/K01755%09red/K01756%09red/K00261%09red/K14455%09red/K14454%09red/K00294%09red/K01940%09red/K00139%09red/K11540%09red/K13566%09red/K01948%09red
Carbon fixation pathways in prokaryotes	KEGG PATHWAY	ko00720	0.00120822	0.0236466	K05606:gene-SPHA_42904:2.64786885267|K01676:gene-SPHA_34013:1.90084364591|K01681:gene-SPHA_41164:1.79503792349|K01847:gene-SPHA_51899:1.50674766927|K00626:gene-SPHA_71767:2.22193954155|K00626:gene-SPHA_67155:1.79096522224|K00031:gene-SPHA_37927:2.21109636824|K00031:gene-SPHA_37926:1.96301830195|K00031:gene-SPHA_34285:1.77895716977	http://www.genome.jp/kegg-bin/show_pathway?ko00720/K05606%09red/K01676%09red/K01681%09red/K01847%09red/K00626%09red/K00031%09red
Ribosome biogenesis in eukaryotes	KEGG PATHWAY	ko03008	0.00283043	0.0517026	K14573:gene-SPHA_81263:1.5479928487|K14563:gene-SPHA_69583:2.56169947366|K07562:gene-SPHA_48753:2.16215122848|K14564:new_gene1976:1.48760232009|K14575:gene-SPHA_39884:2.18805863219|K14569:gene-SPHA_27142:2.72886303234|K14569:gene-SPHA_57285:2.90250675013|K14566:gene-SPHA_40039:2.16728932938|K14550:gene-SPHA_24622:2.65990604765|K14546:gene-SPHA_45512:1.82264443048|K14560:new_gene1736:1.61379121037…	http://www.genome.jp/kegg-bin/show_pathway?ko03008/K14573%09red/K14563%09red/K07562%09red/K14564%09red/K14575%09red/K14569%09red/K14566%09red/K14550%09red/K14546%09red/K14560%09red/K14544%09red/K11128%09red/K14571%09red/K03537%09red/K12845%09red/K11131%09red/K14537%09red
Cysteine and methionine metabolism	KEGG PATHWAY	ko00270	0.00323825	0.0540067	K11204:gene-SPHA_22107:2.16111082386|K14455:gene-SPHA_55128:2.83313398335|K14454:gene-SPHA_17832:4.35558763191|K08964:gene-SPHA_75055:2.57312451771|K01697:gene-SPHA_34474:1.75672416513|K17989:gene-SPHA_77354:4.6760256475|K17989:gene-SPHA_77342:3.02844472043|K08963:gene-SPHA_36081:3.47177533601|K00547:gene-SPHA_73747:4.23505809654|K00772:gene-SPHA_19216:2.91171290055|K00815:new_gene2466:4.09567163…	http://www.genome.jp/kegg-bin/show_pathway?ko00270/K11204%09red/K14455%09red/K14454%09red/K08964%09red/K01697%09red/K17989%09red/K08963%09red/K00547%09red/K00772%09red/K00815%09red/K11205%09red/K00026%09red
Homologous recombination	KEGG PATHWAY	ko03440	0.00335078	0.0540067	K04482:gene-SPHA_10512:3.33400511009|K10881:gene-SPHA_71718:1.29882958387|K10873:gene-SPHA_51161:2.30453908974|K10871:gene-SPHA_45493:4.14497013161|K08775:gene-SPHA_77927:3.45788411426|K10739:gene-SPHA_67638:2.75592097499|K19528:gene-SPHA_32061:4.960140896|K02328:gene-SPHA_69040:2.40230938617|K03165:new_gene1660:2.44526638221|K07466:new_gene1653:3.48695004446	http://www.genome.jp/kegg-bin/show_pathway?ko03440/K04482%09red/K10881%09red/K10873%09red/K10871%09red/K08775%09red/K10739%09red/K19528%09red/K02328%09red/K03165%09red/K07466%09red
Tryptophan metabolism	KEGG PATHWAY	ko00380	0.00637546	0.0924978	K00274:gene-SPHA_21661:3.50464937882|K00274:gene-SPHA_67938:2.83872218259|K00825:gene-SPHA_24905:3.0747784466|K00128:gene-SPHA_63271:1.63156112525|K00453:gene-SPHA_77928:2.26870413932|K00816:gene-SPHA_14693:1.81406516135|K14085:gene-SPHA_37438:2.80859928017|K07511:gene-SPHA_66153:1.33348024053|K00626:gene-SPHA_71767:2.22193954155|K00626:gene-SPHA_67155:1.79096522224	http://www.genome.jp/kegg-bin/show_pathway?ko00380/K00274%09red/K00825%09red/K00128%09red/K00453%09red/K00816%09red/K14085%09red/K07511%09red/K00626%09red
2-Oxocarboxylic acid metabolism	KEGG PATHWAY	ko01210	0.00664827	0.0924978	K14455:gene-SPHA_55128:2.83313398335|K14454:gene-SPHA_17832:4.35558763191|K01681:gene-SPHA_41164:1.79503792349|K00825:gene-SPHA_24905:3.0747784466|K11067:gene-SPHA_30589:2.50575850759|K00031:gene-SPHA_37927:2.21109636824|K00031:gene-SPHA_37926:1.96301830195|K00031:gene-SPHA_34285:1.77895716977	http://www.genome.jp/kegg-bin/show_pathway?ko01210/K14455%09red/K14454%09red/K01681%09red/K00825%09red/K11067%09red/K00031%09red
Alzheimer's disease	KEGG PATHWAY	ko05010	0.00675166	0.0924978	K04550:new_gene632:4.17064060212|K01408:gene-SPHA_5613:1.75226945663|K02131:gene-SPHA_34475:1.48328657377|K02133:gene-SPHA_4110:1.33664067965|K02132:gene-SPHA_5041:1.62307302198|K02134:gene-SPHA_47910:2.0538037899|K02136:gene-SPHA_33384:2.34519514605|K03961:gene-SPHA_34344:1.12621165475|K03966:gene-SPHA_35622:1.45894472567|K03943:gene-SPHA_16438:1.92046628071|K03968:new_gene2655:2.47225913951|K02…	http://www.genome.jp/kegg-bin/show_pathway?ko05010/K04550%09red/K01408%09red/K02131%09red/K02133%09red/K02132%09red/K02134%09red/K02136%09red/K03961%09red/K03966%09red/K03943%09red/K03968%09red/K02183%09red/K03939%09red/K02263%09red/K11352%09red/K02265%09red/K02127%09red/K00415%09red/K00416%09red/K03958%09red/K00411%09red/K00413%09red/K03955%09red/K03950%09red/K03951%09red/K00237%09red/K03937%09r…
Phenylalanine metabolism	KEGG PATHWAY	ko00360	0.00988364	0.128958	K00274:gene-SPHA_21661:3.50464937882|K00274:gene-SPHA_67938:2.83872218259|K00457:gene-SPHA_80545:6.41025422192|K14455:gene-SPHA_55128:2.83313398335|K14454:gene-SPHA_17832:4.35558763191|K00815:new_gene2466:4.09567163189	http://www.genome.jp/kegg-bin/show_pathway?ko00360/K00274%09red/K00457%09red/K14455%09red/K14454%09red/K00815%09red
Fructose and mannose metabolism	KEGG PATHWAY	ko00051	0.0130477	0.156734	K00966:gene-SPHA_37201:4.03577964427|K00966:gene-SPHA_32271:3.65541751071|K03841:gene-SPHA_59542:2.31208158319|K02377:gene-SPHA_61350:3.25091201885|K00846:gene-SPHA_79065:4.02976326762|K00844:gene-SPHA_27526:1.6196469935|K01803:gene-SPHA_52787:1.1577685972|K00863:gene-SPHA_13034:2.05613299197	http://www.genome.jp/kegg-bin/show_pathway?ko00051/K00966%09red/K03841%09red/K02377%09red/K00846%09red/K00844%09red/K01803%09red/K00863%09red
Huntington's disease	KEGG PATHWAY	ko05016	0.0131565	0.156734	K03951:gene-SPHA_52375:1.24780022856|K02131:gene-SPHA_34475:1.48328657377|K02133:gene-SPHA_4110:1.33664067965|K02132:gene-SPHA_5041:1.62307302198|K02134:gene-SPHA_47910:2.0538037899|K02136:gene-SPHA_33384:2.34519514605|K03961:gene-SPHA_34344:1.12621165475|K11830:gene-SPHA_60808:1.61340183524|K04645:gene-SPHA_8069:2.25340606586|K03966:gene-SPHA_35622:1.45894472567|K03943:gene-SPHA_16438:1.92046628…	http://www.genome.jp/kegg-bin/show_pathway?ko05016/K03951%09red/K02131%09red/K02133%09red/K02132%09red/K02134%09red/K02136%09red/K03961%09red/K11830%09red/K04645%09red/K03966%09red/K03943%09red/K03968%09red/K04564%09red/K10408%09red/K09048%09red/K03939%09red/K03013%09red/K02263%09red/K11352%09red/K02265%09red/K02127%09red/K00415%09red/K00416%09red/K03958%09red/K00411%09red/K00413%09red/K03955%09r…
Terpenoid backbone biosynthesis	KEGG PATHWAY	ko00900	0.0151168	0.172584	K12505:gene-SPHA_57364:2.77725039269|K19177:gene-SPHA_36402:2.28709142934|K05955:gene-SPHA_68325:1.65704558237|K00021:gene-SPHA_45805:1.12630166588|K00626:gene-SPHA_71767:2.22193954155|K00626:gene-SPHA_67155:1.79096522224|K11778:gene-SPHA_31514:1.86951908182	http://www.genome.jp/kegg-bin/show_pathway?ko00900/K12505%09red/K19177%09red/K05955%09red/K00021%09red/K00626%09red/K11778%09red
Fatty acid degradation	KEGG PATHWAY	ko00071	0.0160324	0.175715	K09478:gene-SPHA_17834:2.8821253857|K00121:gene-SPHA_24866:1.6797855682|K00128:gene-SPHA_63271:1.63156112525|K15013:gene-SPHA_37134:1.16261396324|K13239:gene-SPHA_36608:2.07832561265|K14085:gene-SPHA_37438:2.80859928017|K07511:gene-SPHA_66153:1.33348024053|K00626:gene-SPHA_71767:2.22193954155|K00626:gene-SPHA_67155:1.79096522224	http://www.genome.jp/kegg-bin/show_pathway?ko00071/K09478%09red/K00121%09red/K00128%09red/K15013%09red/K13239%09red/K14085%09red/K07511%09red/K00626%09red
Ubiquinone and other terpenoid-quinone biosynthesis	KEGG PATHWAY	ko00130	0.018316	0.186216	K06126:gene-SPHA_50753:2.11966762495|K06127:gene-SPHA_33109:2.61801265642|K06134:gene-SPHA_41565:4.47800694827|K00815:new_gene2466:4.09567163189|K00457:gene-SPHA_80545:6.41025422192	http://www.genome.jp/kegg-bin/show_pathway?ko00130/K06126%09red/K06127%09red/K06134%09red/K00815%09red/K00457%09red
One carbon pool by folate	KEGG PATHWAY	ko00670	0.0187836	0.186216	K00289:gene-SPHA_43967:2.86056412808|K00288:gene-SPHA_78671:2.49269755574|K00287:gene-SPHA_12117:3.31632026565|K00600:gene-SPHA_33652:2.82052939307|K00600:gene-SPHA_28322:1.75688860486|K00602:gene-SPHA_65669:4.13581535663|K11787:gene-SPHA_15164:1.92873839395	http://www.genome.jp/kegg-bin/show_pathway?ko00670/K00289%09red/K00288%09red/K00287%09red/K00600%09red/K00602%09red/K11787%09red
Glyoxylate and dicarboxylate metabolism	KEGG PATHWAY	ko00630	0.0190293	0.186216	K00026:gene-SPHA_29963:1.19321114735|K05606:gene-SPHA_42904:2.64786885267|K01681:gene-SPHA_41164:1.79503792349|K00600:gene-SPHA_33652:2.82052939307|K00600:gene-SPHA_28322:1.75688860486|K01965:gene-SPHA_80450:2.67717305902|K01847:gene-SPHA_51899:1.50674766927|K00626:gene-SPHA_71767:2.22193954155|K00626:gene-SPHA_67155:1.79096522224	http://www.genome.jp/kegg-bin/show_pathway?ko00630/K00026%09red/K05606%09red/K01681%09red/K00600%09red/K01965%09red/K01847%09red/K00626%09red
Butanoate metabolism	KEGG PATHWAY	ko00650	0.023031	0.217576	K13524:new_gene1820:1.51362180829|K00139:gene-SPHA_60769:3.05384733071|K00019:gene-SPHA_63766:5.08979495742|K01907:gene-SPHA_38882:3.70966385173|K07511:gene-SPHA_66153:1.33348024053|K00626:gene-SPHA_71767:2.22193954155|K00626:gene-SPHA_67155:1.79096522224	http://www.genome.jp/kegg-bin/show_pathway?ko00650/K13524%09red/K00139%09red/K00019%09red/K01907%09red/K07511%09red/K00626%09red
Two-component system	KEGG PATHWAY	ko02020	0.0242956	0.217576	K00413:gene-SPHA_28861:2.05769826505|K00626:gene-SPHA_71767:2.22193954155|K00626:gene-SPHA_67155:1.79096522224|K01077:gene-SPHA_46648:3.55762387369|K00411:gene-SPHA_60560:1.18612006095	http://www.genome.jp/kegg-bin/show_pathway?ko02020/K00413%09red/K00626%09red/K01077%09red/K00411%09red
Various types of N-glycan biosynthesis	KEGG PATHWAY	ko00513	0.0262044	0.217576	K03842:gene-SPHA_7142:1.70443273489|K03843:gene-SPHA_53161:1.81633323417|K12670:gene-SPHA_27849:3.04611358329|K00738:gene-SPHA_47817:2.90963753733|K03845:gene-SPHA_42259:1.69180052993|K12668:new_gene158:4.05780609648|K07151:gene-SPHA_42746:1.78485252705|K07151:gene-SPHA_33063:2.86921327918|K12667:new_gene3031:4.82816482848	http://www.genome.jp/kegg-bin/show_pathway?ko00513/K03842%09red/K03843%09red/K12670%09red/K00738%09red/K03845%09red/K12668%09red/K07151%09red/K12667%09red
Citrate cycle (TCA cycle)	KEGG PATHWAY	ko00020	0.0262044	0.217576	K01676:gene-SPHA_34013:1.90084364591|K01681:gene-SPHA_41164:1.79503792349|K01596:gene-SPHA_48560:2.8096153178|K01899:gene-SPHA_47808:1.46293491217|K00237:gene-SPHA_68286:2.16947270026|K00026:gene-SPHA_29963:1.19321114735|K00031:gene-SPHA_37927:2.21109636824|K00031:gene-SPHA_37926:1.96301830195|K00031:gene-SPHA_34285:1.77895716977	http://www.genome.jp/kegg-bin/show_pathway?ko00020/K01676%09red/K01681%09red/K01596%09red/K01899%09red/K00237%09red/K00026%09red/K00031%09red
Arginine biosynthesis	KEGG PATHWAY	ko00220	0.0262044	0.217576	K01755:gene-SPHA_27134:2.89172443373|K01755:gene-SPHA_40034:2.97974530427|K00261:new_gene893:1.2447288629|K14455:gene-SPHA_55128:2.83313398335|K01948:gene-SPHA_37652:5.26498657759|K01940:gene-SPHA_9577:3.61811207036|K00611:gene-SPHA_34737:3.87976470695|K11067:gene-SPHA_30589:2.50575850759|K14454:gene-SPHA_17832:4.35558763191	http://www.genome.jp/kegg-bin/show_pathway?ko00220/K01755%09red/K00261%09red/K14455%09red/K01948%09red/K01940%09red/K00611%09red/K11067%09red/K14454%09red
Pentose phosphate pathway	KEGG PATHWAY	ko00030	0.0278967	0.224815	K03841:gene-SPHA_59542:2.31208158319|K00852:gene-SPHA_80358:3.35244036443|K01807:gene-SPHA_21990:3.63568242913|K00616:gene-SPHA_21947:2.36097674906|K00616:gene-SPHA_21954:2.0211838508|K01810:gene-SPHA_26057:2.46963151169|K00033:gene-SPHA_43157:1.18478473424	http://www.genome.jp/kegg-bin/show_pathway?ko00030/K03841%09red/K00852%09red/K01807%09red/K00616%09red/K01810%09red/K00033%09red
Isoquinoline alkaloid biosynthesis	KEGG PATHWAY	ko00950	0.0313985	0.242146	K00274:gene-SPHA_21661:3.50464937882|K00274:gene-SPHA_67938:2.83872218259|K14455:gene-SPHA_55128:2.83313398335|K14454:gene-SPHA_17832:4.35558763191|K00815:new_gene2466:4.09567163189	http://www.genome.jp/kegg-bin/show_pathway?ko00950/K00274%09red/K14455%09red/K14454%09red/K00815%09red
Glycolysis / Gluconeogenesis	KEGG PATHWAY	ko00010	0.0324734	0.242146	K00128:gene-SPHA_63271:1.63156112525|K03841:gene-SPHA_59542:2.31208158319|K01803:gene-SPHA_52787:1.1577685972|K14085:gene-SPHA_37438:2.80859928017|K00844:gene-SPHA_27526:1.6196469935|K00121:gene-SPHA_24866:1.6797855682|K01596:gene-SPHA_48560:2.8096153178|K01810:gene-SPHA_26057:2.46963151169|K00873:gene-SPHA_16657:1.21013050822|K08074:gene-SPHA_53926:4.19084593048	http://www.genome.jp/kegg-bin/show_pathway?ko00010/K00128%09red/K03841%09red/K01803%09red/K14085%09red/K00844%09red/K00121%09red/K01596%09red/K01810%09red/K00873%09red/K08074%09red
RNA transport	KEGG PATHWAY	ko03013	0.0335092	0.242146	gene-SPHA_18975	http://www.genome.jp/kegg-bin/show_pathway?ko03013/K00974%09red/K03240%09red/K03260%09red/K14309%09red/K07562%09red/K00784%09red/K03537%09red/K05019%09red/K03250%09red/K14004%09red/K14312%09red/K03238%09red/K03259%09red/K03237%09red/K03252%09red/K03251%09red/K03236%09red/K03239%09red/K13132%09red/K13130%09red/K14529%09red/K14295%09red
Peroxisome	KEGG PATHWAY	ko04146	0.0343663	0.242146	K13348:gene-SPHA_11646:1.754254221|K13348:gene-SPHA_77915:2.65113968134|K13355:gene-SPHA_71715:3.03533688245|K13354:gene-SPHA_57758:4.52053387829|K00649:gene-SPHA_5886:2.56214060973|K13299:gene-SPHA_18268:3.32925913893|K12261:gene-SPHA_41174:2.24251840518|K12663:gene-SPHA_47705:1.58627884968|K00803:gene-SPHA_33072:1.34639439794|K04564:gene-SPHA_22121:1.6408801126|K13239:gene-SPHA_36608:2.07832561…	http://www.genome.jp/kegg-bin/show_pathway?ko04146/K13348%09red/K13355%09red/K13354%09red/K00649%09red/K13299%09red/K12261%09red/K12663%09red/K00803%09red/K04564%09red/K13239%09red/K13344%09red/K00031%09red
Arginine and proline metabolism	KEGG PATHWAY	ko00330	0.034466	0.242146	K00274:gene-SPHA_21661:3.50464937882|K00274:gene-SPHA_67938:2.83872218259|K14455:gene-SPHA_55128:2.83313398335|K14454:gene-SPHA_17832:4.35558763191|K00294:gene-SPHA_74702:2.20200558579|K00286:gene-SPHA_14162:1.90280396869|K00128:gene-SPHA_63271:1.63156112525|K11142:gene-SPHA_23350:2.11140382446|K14085:gene-SPHA_37438:2.80859928017|K00933:gene-SPHA_18938:2.93906394579|K12657:gene-SPHA_48962:1.5746…	http://www.genome.jp/kegg-bin/show_pathway?ko00330/K00274%09red/K14455%09red/K14454%09red/K00294%09red/K00286%09red/K00128%09red/K11142%09red/K14085%09red/K00933%09red/K12657%09red
Purine metabolism	KEGG PATHWAY	ko00230	0.0377442	0.258548	K00856:gene-SPHA_12441:1.16615006298|K00856:gene-SPHA_12451:1.57902280691|K00088:gene-SPHA_7906:2.61476983072|K03020:gene-SPHA_74874:2.97385225652|K01587:gene-SPHA_17842:4.94738925847|K01587:gene-SPHA_17840:4.50148988616|K03005:gene-SPHA_74308:2.95163572495|K03002:gene-SPHA_35719:2.308647571|K00939:gene-SPHA_58128:1.74403643301|K00939:new_gene1856:1.6912930186|K03027:gene-SPHA_24074:2.33711140179…	http://www.genome.jp/kegg-bin/show_pathway?ko00230/K00856%09red/K00088%09red/K03020%09red/K01587%09red/K03005%09red/K03002%09red/K00939%09red/K03027%09red/K00873%09red/K11787%09red/K01952%09red/K01951%09red/K01756%09red/K01517%09red/K01511%09red/K00759%09red/K03013%09red/K02328%09red/K03018%09red/K00760%09red/K00602%09red/K01487%09red/K03506%09red
Phenylalanine, tyrosine and tryptophan biosynthesis	KEGG PATHWAY	ko00400	0.0481009	0.318974	K14455:gene-SPHA_55128:2.83313398335|K14454:gene-SPHA_17832:4.35558763191|K00815:new_gene2466:4.09567163189	http://www.genome.jp/kegg-bin/show_pathway?ko00400/K14455%09red/K14454%09red/K00815%09red
Cardiac muscle contraction	KEGG PATHWAY	ko04260	0.050058	0.318974	K00415:gene-SPHA_24869:1.10090529069|K00416:new_gene1500:2.156130947|K00411:gene-SPHA_60560:1.18612006095|K00413:gene-SPHA_28861:2.05769826505|K04859:gene-SPHA_40202:2.03544083385|K04859:gene-SPHA_40203:3.59901638082|K02263:new_gene3225:1.36318281777|K02265:new_gene3584:1.95647894733	http://www.genome.jp/kegg-bin/show_pathway?ko04260/K00415%09red/K00416%09red/K00411%09red/K00413%09red/K04859%09red/K02263%09red/K02265%09red
Glycine, serine and threonine metabolism	KEGG PATHWAY	ko00260	0.050058	0.318974	K00274:gene-SPHA_21661:3.50464937882|K00274:gene-SPHA_67938:2.83872218259|K00600:gene-SPHA_33652:2.82052939307|K00600:gene-SPHA_28322:1.75688860486|K01697:gene-SPHA_34474:1.75672416513|K17989:gene-SPHA_77354:4.6760256475|K17989:gene-SPHA_77342:3.02844472043|K14085:gene-SPHA_37438:2.80859928017	http://www.genome.jp/kegg-bin/show_pathway?ko00260/K00274%09red/K00600%09red/K01697%09red/K17989%09red/K14085%09red
Pyruvate metabolism	KEGG PATHWAY	ko00620	0.0571924	0.351392	K00128:gene-SPHA_63271:1.63156112525|K01676:gene-SPHA_34013:1.90084364591|K01596:gene-SPHA_48560:2.8096153178|K14085:gene-SPHA_37438:2.80859928017|K00873:gene-SPHA_16657:1.21013050822|K00026:gene-SPHA_29963:1.19321114735|K00626:gene-SPHA_71767:2.22193954155|K00626:gene-SPHA_67155:1.79096522224	http://www.genome.jp/kegg-bin/show_pathway?ko00620/K00128%09red/K01676%09red/K01596%09red/K14085%09red/K00873%09red/K00026%09red/K00626%09red
RNA polymerase	KEGG PATHWAY	ko03020	0.0577103	0.351392	K03020:gene-SPHA_74874:2.97385225652|K03005:gene-SPHA_74308:2.95163572495|K03002:gene-SPHA_35719:2.308647571|K03013:gene-SPHA_51676:1.50155934667|K03027:gene-SPHA_24074:2.33711140179|K03018:gene-SPHA_34336:1.43100020732	http://www.genome.jp/kegg-bin/show_pathway?ko03020/K03020%09red/K03005%09red/K03002%09red/K03013%09red/K03027%09red/K03018%09red
Amino sugar and nucleotide sugar metabolism	KEGG PATHWAY	ko00520	0.0604078	0.359821	K00972:gene-SPHA_19816:3.8275601217|K01183:gene-SPHA_80839:6.8638745499|K01183:gene-SPHA_24739:1.37096583899|K02377:gene-SPHA_61350:3.25091201885|K00844:gene-SPHA_27526:1.6196469935|K00849:gene-SPHA_21657:3.73037547358|K00963:gene-SPHA_8310:3.57189116768|K00966:gene-SPHA_37201:4.03577964427|K00966:gene-SPHA_32271:3.65541751071|K01784:gene-SPHA_35865:1.95326948289|K00884:gene-SPHA_47065:2.94302729…	http://www.genome.jp/kegg-bin/show_pathway?ko00520/K00972%09red/K01183%09red/K02377%09red/K00844%09red/K00849%09red/K00963%09red/K00966%09red/K01784%09red/K00884%09red/K01639%09red/K01810%09red/K00621%09red
Methane metabolism	KEGG PATHWAY	ko00680	0.0676187	0.394202	K01070:gene-SPHA_50837:1.18296176589|K00863:gene-SPHA_13034:2.05613299197|K03841:gene-SPHA_59542:2.31208158319|K00121:gene-SPHA_24866:1.6797855682|K00600:gene-SPHA_33652:2.82052939307|K00600:gene-SPHA_28322:1.75688860486	http://www.genome.jp/kegg-bin/show_pathway?ko00680/K01070%09red/K00863%09red/K03841%09red/K00121%09red/K00600%09red
Carbon fixation in photosynthetic organisms	KEGG PATHWAY	ko00710	0.0784519	0.44783	K03841:gene-SPHA_59542:2.31208158319|K14455:gene-SPHA_55128:2.83313398335|K14454:gene-SPHA_17832:4.35558763191|K01803:gene-SPHA_52787:1.1577685972|K01807:gene-SPHA_21990:3.63568242913|K00026:gene-SPHA_29963:1.19321114735	http://www.genome.jp/kegg-bin/show_pathway?ko00710/K03841%09red/K14455%09red/K14454%09red/K01803%09red/K01807%09red/K00026%09red
Selenocompound metabolism	KEGG PATHWAY	ko00450	0.0893221	0.494301	K01008:gene-SPHA_51087:2.14132775975|K01874:gene-SPHA_75227:2.62224545189|K01874:gene-SPHA_75273:2.12201573571|K00816:gene-SPHA_14693:1.81406516135	http://www.genome.jp/kegg-bin/show_pathway?ko00450/K01008%09red/K01874%09red/K00816%09red
Porphyrin and chlorophyll metabolism	KEGG PATHWAY	ko00860	0.0902009	0.494301	K19054:gene-SPHA_57050:1.43581104758|K14163:gene-SPHA_24781:2.20010442501|K00228:gene-SPHA_25854:4.05224948338|K01772:gene-SPHA_71878:1.34294628903|K01764:new_gene2526:2.63914246817|K01599:gene-SPHA_27741:2.14862701632	http://www.genome.jp/kegg-bin/show_pathway?ko00860/K19054%09red/K14163%09red/K00228%09red/K01772%09red/K01764%09red/K01599%09red
Glutathione metabolism	KEGG PATHWAY	ko00480	0.105932	0.565432	K13299:gene-SPHA_18268:3.32925913893|K11142:gene-SPHA_23350:2.11140382446|K04097:gene-SPHA_49475:3.07132039006|K00799:gene-SPHA_34252:2.87041377573|K11205:gene-SPHA_68788:1.69134937329|K11204:gene-SPHA_22107:2.16111082386|K00033:gene-SPHA_43157:1.18478473424|K00031:gene-SPHA_37927:2.21109636824|K00031:gene-SPHA_37926:1.96301830195|K00031:gene-SPHA_34285:1.77895716977	http://www.genome.jp/kegg-bin/show_pathway?ko00480/K13299%09red/K11142%09red/K04097%09red/K00799%09red/K11205%09red/K11204%09red/K00033%09red/K00031%09red
Ribosome	KEGG PATHWAY	ko03010	0.107308	0.565432	K02956:gene-SPHA_62301:2.85553943803|K02919:new_gene2201:3.18243295599|K02954:new_gene270:1.11524784107|K02892:gene-SPHA_17523:2.36256859291|K02864:gene-SPHA_21416:1.27320729401|K02939:gene-SPHA_54759:3.18223804738|K02884:gene-SPHA_992:1.78403482783|K02906:gene-SPHA_55239:1.05717735481|K02881:gene-SPHA_18852:1.12085454971|K02959:gene-SPHA_51347:2.45382392005|K02887:new_gene308:2.67423198481|K0299…	http://www.genome.jp/kegg-bin/show_pathway?ko03010/K02956%09red/K02919%09red/K02954%09red/K02892%09red/K02864%09red/K02939%09red/K02884%09red/K02906%09red/K02881%09red/K02959%09red/K02887%09red/K02990%09red/K02981%09red/K02935%09red/K02963%09red
Synthesis and degradation of ketone bodies	KEGG PATHWAY	ko00072	0.110768	0.57265	K00019:gene-SPHA_63766:5.08979495742|K00626:gene-SPHA_71767:2.22193954155|K00626:gene-SPHA_67155:1.79096522224	http://www.genome.jp/kegg-bin/show_pathway?ko00072/K00019%09red/K00626%09red
Galactose metabolism	KEGG PATHWAY	ko00052	0.126422	0.641476	K00849:gene-SPHA_21657:3.73037547358|K01784:gene-SPHA_35865:1.95326948289|K00963:gene-SPHA_8310:3.57189116768|K00844:gene-SPHA_27526:1.6196469935	http://www.genome.jp/kegg-bin/show_pathway?ko00052/K00849%09red/K01784%09red/K00963%09red/K00844%09red
Nitrogen metabolism	KEGG PATHWAY	ko00910	0.136201	0.678531	K01672:gene-SPHA_54643:6.47042392717|K00261:new_gene893:1.2447288629|K01948:gene-SPHA_37652:5.26498657759	http://www.genome.jp/kegg-bin/show_pathway?ko00910/K01672%09red/K00261%09red/K01948%09red
DNA replication	KEGG PATHWAY	ko03030	0.148974	0.728907	K10745:new_gene3556:2.69307535906|K10744:gene-SPHA_39663:1.72768599744|K04799:new_gene782:2.56761180216|K10743:gene-SPHA_54110:2.7383520224|K07466:new_gene1653:3.48695004446|K10739:gene-SPHA_67638:2.75592097499|K02328:gene-SPHA_69040:2.40230938617|K03506:new_gene1835:1.19209453981	http://www.genome.jp/kegg-bin/show_pathway?ko03030/K10745%09red/K10744%09red/K04799%09red/K10743%09red/K07466%09red/K10739%09red/K02328%09red/K03506%09red
Drug metabolism - other enzymes	KEGG PATHWAY	ko00983	0.166772	0.788525	K00088:gene-SPHA_7906:2.61476983072|K00760:gene-SPHA_72774:3.53652853846|K00857:gene-SPHA_64740:3.66464891784|K00876:gene-SPHA_81145:1.48247592779|K01951:gene-SPHA_50592:2.66911319385	http://www.genome.jp/kegg-bin/show_pathway?ko00983/K00088%09red/K00760%09red/K00857%09red/K00876%09red/K01951%09red
Fat digestion and absorption	KEGG PATHWAY	ko04975	0.168823	0.788525	K14074:gene-SPHA_51065:4.33580530301|K08750:new_gene1709:2.53461282699|K14455:gene-SPHA_55128:2.83313398335|K14463:gene-SPHA_36502:1.71009957834	http://www.genome.jp/kegg-bin/show_pathway?ko04975/K14074%09red/K08750%09red/K14455%09red/K14463%09red
RNA degradation	KEGG PATHWAY	ko03018	0.170785	0.788525	K03679:gene-SPHA_63415:1.77643922929|K04043:gene-SPHA_42601:1.66900175333|K12624:new_gene2790:2.19154058893|K01148:gene-SPHA_74212:1.64782002505|K12587:gene-SPHA_197:2.33695048823|K12623:gene-SPHA_77348:1.66363262061|K12592:gene-SPHA_13053:1.71934539788|K12600:gene-SPHA_22353:1.74194537236|K03681:gene-SPHA_45979:2.2515073694|K12571:gene-SPHA_46699:1.9318033415|K12599:new_gene2926:1.95751708489	http://www.genome.jp/kegg-bin/show_pathway?ko03018/K03679%09red/K04043%09red/K12624%09red/K01148%09red/K12587%09red/K12623%09red/K12592%09red/K12600%09red/K03681%09red/K12571%09red/K12599%09red
Chloroalkane and chloroalkene degradation	KEGG PATHWAY	ko00625	0.173732	0.788525	K00128:gene-SPHA_63271:1.63156112525|K00121:gene-SPHA_24866:1.6797855682	http://www.genome.jp/kegg-bin/show_pathway?ko00625/K00128%09red/K00121%09red
Fanconi anemia pathway	KEGG PATHWAY	ko03460	0.17571	0.788525	K10896:gene-SPHA_64356:2.95925760532|K04482:gene-SPHA_10512:3.33400511009|K10848:gene-SPHA_24703:2.10392302505|K08775:gene-SPHA_77927:3.45788411426|K10739:gene-SPHA_67638:2.75592097499|K15362:gene-SPHA_18273:2.0621187661|K03165:new_gene1660:2.44526638221|K07466:new_gene1653:3.48695004446	http://www.genome.jp/kegg-bin/show_pathway?ko03460/K10896%09red/K04482%09red/K10848%09red/K08775%09red/K10739%09red/K15362%09red/K03165%09red/K07466%09red
Base excision repair	KEGG PATHWAY	ko03410	0.178425	0.788525	K10771:gene-SPHA_12558:2.23638749341|K04799:new_gene782:2.56761180216|K10803:gene-SPHA_79972:2.04566414642|K02328:gene-SPHA_69040:2.40230938617|K03506:new_gene1835:1.19209453981|K10800:gene-SPHA_35456:2.94607492466	http://www.genome.jp/kegg-bin/show_pathway?ko03410/K10771%09red/K04799%09red/K10803%09red/K02328%09red/K03506%09red/K10800%09red
Lysine degradation	KEGG PATHWAY	ko00310	0.20586	0.868048	K00825:gene-SPHA_24905:3.0747784466|K14157:gene-SPHA_16445:3.05203079061|K11433:new_gene1305:5.55883557479|K11433:new_gene2470:1.99655421861|K00128:gene-SPHA_63271:1.63156112525|K14085:gene-SPHA_37438:2.80859928017|K07511:gene-SPHA_66153:1.33348024053|K00626:gene-SPHA_71767:2.22193954155|K00626:gene-SPHA_67155:1.79096522224	http://www.genome.jp/kegg-bin/show_pathway?ko00310/K00825%09red/K14157%09red/K11433%09red/K00128%09red/K14085%09red/K07511%09red/K00626%09red
Cytosolic DNA-sensing pathway	KEGG PATHWAY	ko04623	0.205924	0.868048	K03020:gene-SPHA_74874:2.97385225652|K03027:gene-SPHA_24074:2.33711140179|K12654:gene-SPHA_72980:3.25341016903|K03013:gene-SPHA_51676:1.50155934667|K03018:gene-SPHA_34336:1.43100020732	http://www.genome.jp/kegg-bin/show_pathway?ko04623/K03020%09red/K03027%09red/K12654%09red/K03013%09red/K03018%09red
beta-Alanine metabolism	KEGG PATHWAY	ko00410	0.205924	0.868048	K00128:gene-SPHA_63271:1.63156112525|K07511:gene-SPHA_66153:1.33348024053|K05605:new_gene524:1.09951685296|K13524:new_gene1820:1.51362180829|K14085:gene-SPHA_37438:2.80859928017	http://www.genome.jp/kegg-bin/show_pathway?ko00410/K00128%09red/K07511%09red/K05605%09red/K13524%09red/K14085%09red
Aminobenzoate degradation	KEGG PATHWAY	ko00627	0.215609	0.895105	K07511:gene-SPHA_66153:1.33348024053|K01077:gene-SPHA_46648:3.55762387369	http://www.genome.jp/kegg-bin/show_pathway?ko00627/K07511%09red/K01077%09red
Chemical carcinogenesis	KEGG PATHWAY	ko05204	0.23197	0.948655	K00816:gene-SPHA_14693:1.81406516135|K13299:gene-SPHA_18268:3.32925913893|K00079:gene-SPHA_65288:4.69151557462|K04097:gene-SPHA_49475:3.07132039006|K00799:gene-SPHA_34252:2.87041377573|K00121:gene-SPHA_24866:1.6797855682	http://www.genome.jp/kegg-bin/show_pathway?ko05204/K00816%09red/K13299%09red/K00079%09red/K04097%09red/K00799%09red/K00121%09red
Pyrimidine metabolism	KEGG PATHWAY	ko00240	0.249188	0.999997	K00857:gene-SPHA_64740:3.66464891784|K03027:gene-SPHA_24074:2.33711140179|K03506:new_gene1835:1.19209453981|K03020:gene-SPHA_74874:2.97385225652|K03005:gene-SPHA_74308:2.95163572495|K11540:gene-SPHA_48959:2.53712030398|K03013:gene-SPHA_51676:1.50155934667|K01520:gene-SPHA_39345:3.1004402024|K02328:gene-SPHA_69040:2.40230938617|K03002:gene-SPHA_35719:2.308647571|K01511:gene-SPHA_45489:3.5538881685…	http://www.genome.jp/kegg-bin/show_pathway?ko00240/K00857%09red/K03027%09red/K03506%09red/K03020%09red/K03005%09red/K11540%09red/K03013%09red/K01520%09red/K02328%09red/K03002%09red/K01511%09red/K00876%09red/K03018%09red
Type I diabetes mellitus	KEGG PATHWAY	ko04940	0.258234	0.999997	K19863:gene-SPHA_3183:1.68020058276|K01294:gene-SPHA_60812:1.58764561839	http://www.genome.jp/kegg-bin/show_pathway?ko04940/K19863%09red/K01294%09red
Drug metabolism - cytochrome P450	KEGG PATHWAY	ko00982	0.28976	0.999997	K00274:gene-SPHA_21661:3.50464937882|K00274:gene-SPHA_67938:2.83872218259|K00121:gene-SPHA_24866:1.6797855682|K04097:gene-SPHA_49475:3.07132039006|K00799:gene-SPHA_34252:2.87041377573|K13299:gene-SPHA_18268:3.32925913893	http://www.genome.jp/kegg-bin/show_pathway?ko00982/K00274%09red/K00121%09red/K04097%09red/K00799%09red/K13299%09red
AMPK signaling pathway	KEGG PATHWAY	ko04152	0.341746	0.999997	K03841:gene-SPHA_59542:2.31208158319|K09048:new_gene2190:1.15666634422|K04527:new_gene2792:1.35800372785|K04527:new_gene2439:1.16017078084|K01596:gene-SPHA_48560:2.8096153178|K08292:gene-SPHA_76959:3.36079727507|K07199:gene-SPHA_37089:1.8856863996|K11583:gene-SPHA_13000:4.40891793921|K00021:gene-SPHA_45805:1.12630166588	http://www.genome.jp/kegg-bin/show_pathway?ko04152/K03841%09red/K09048%09red/K04527%09red/K01596%09red/K08292%09red/K07199%09red/K11583%09red/K00021%09red
Histidine metabolism	KEGG PATHWAY	ko00340	0.342291	0.999997	K00128:gene-SPHA_63271:1.63156112525|K00274:gene-SPHA_21661:3.50464937882|K00274:gene-SPHA_67938:2.83872218259|K14085:gene-SPHA_37438:2.80859928017	http://www.genome.jp/kegg-bin/show_pathway?ko00340/K00128%09red/K00274%09red/K14085%09red
Glycerophospholipid metabolism	KEGG PATHWAY	ko00564	0.357838	0.999997	K00006:gene-SPHA_29026:3.08921555306|K00006:gene-SPHA_62815:1.93328392151|K00967:gene-SPHA_59574:1.697886393|K00649:gene-SPHA_5886:2.56214060973|K01517:new_gene1045:1.92246817872|K01115:new_gene23:4.24777422547|K13515:gene-SPHA_46112:2.16520282523|K13514:gene-SPHA_47952:4.07974885071|K13516:gene-SPHA_40011:2.54030377362	http://www.genome.jp/kegg-bin/show_pathway?ko00564/K00006%09red/K00967%09red/K00649%09red/K01517%09red/K01115%09red/K13515%09red/K13514%09red/K13516%09red
Type II diabetes mellitus	KEGG PATHWAY	ko04930	0.368344	0.999997	K00873:gene-SPHA_16657:1.21013050822|K00844:gene-SPHA_27526:1.6196469935|K04527:new_gene2792:1.35800372785|K04527:new_gene2439:1.16017078084	http://www.genome.jp/kegg-bin/show_pathway?ko04930/K00873%09red/K00844%09red/K04527%09red
Proximal tubule bicarbonate reclamation	KEGG PATHWAY	ko04964	0.377551	0.999997	K13577:gene-SPHA_4645:1.55355970125|K01596:gene-SPHA_48560:2.8096153178|K00261:new_gene893:1.2447288629	http://www.genome.jp/kegg-bin/show_pathway?ko04964/K13577%09red/K01596%09red/K00261%09red
Fatty acid metabolism	KEGG PATHWAY	ko01212	0.38178	0.999997	K07511:gene-SPHA_66153:1.33348024053|K09478:gene-SPHA_17834:2.8821253857|K00626:gene-SPHA_71767:2.22193954155|K00626:gene-SPHA_67155:1.79096522224|K15013:gene-SPHA_37134:1.16261396324	http://www.genome.jp/kegg-bin/show_pathway?ko01212/K07511%09red/K09478%09red/K00626%09red/K15013%09red
Sulfur metabolism	KEGG PATHWAY	ko00920	0.384602	0.999997	K17218:gene-SPHA_45649:2.78429271843|K17725:gene-SPHA_46116:1.19659264028	http://www.genome.jp/kegg-bin/show_pathway?ko00920/K17218%09red/K17725%09red
Cyanoamino acid metabolism	KEGG PATHWAY	ko00460	0.384602	0.999997	K00600:gene-SPHA_33652:2.82052939307|K00600:gene-SPHA_28322:1.75688860486	http://www.genome.jp/kegg-bin/show_pathway?ko00460/K00600%09red
Insulin resistance	KEGG PATHWAY	ko04931	0.385218	0.999997	K09048:new_gene2190:1.15666634422|K04527:new_gene2792:1.35800372785|K04527:new_gene2439:1.16017078084|K01596:gene-SPHA_48560:2.8096153178|K15719:gene-SPHA_50488:1.90885037899|K07199:gene-SPHA_37089:1.8856863996|K07299:gene-SPHA_32388:1.55149859064|K17605:gene-SPHA_35580:1.14931414991	http://www.genome.jp/kegg-bin/show_pathway?ko04931/K09048%09red/K04527%09red/K01596%09red/K15719%09red/K07199%09red/K07299%09red/K17605%09red
Nucleotide excision repair	KEGG PATHWAY	ko03420	0.390908	0.999997	K03143:gene-SPHA_64668:2.38117670483|K10848:gene-SPHA_24703:2.10392302505|K03506:new_gene1835:1.19209453981|K02328:gene-SPHA_69040:2.40230938617|K10739:gene-SPHA_67638:2.75592097499|K07466:new_gene1653:3.48695004446	http://www.genome.jp/kegg-bin/show_pathway?ko03420/K03143%09red/K10848%09red/K03506%09red/K02328%09red/K10739%09red/K07466%09red
Antigen processing and presentation	KEGG PATHWAY	ko04612	0.394331	0.999997	K06698:gene-SPHA_38610:2.40271349553|K08054:gene-SPHA_46225:1.22197633615|K08056:gene-SPHA_78413:2.79678323294|K08057:gene-SPHA_48720:3.31085098245	http://www.genome.jp/kegg-bin/show_pathway?ko04612/K06698%09red/K08054%09red/K08056%09red/K08057%09red
MAPK signaling pathway - yeast	KEGG PATHWAY	ko04011	0.394331	0.999997	K09448:gene-SPHA_29853:2.10587084285|K00006:gene-SPHA_29026:3.08921555306|K00006:gene-SPHA_62815:1.93328392151|K00888:gene-SPHA_29967:2.02457192109	http://www.genome.jp/kegg-bin/show_pathway?ko04011/K09448%09red/K00006%09red/K00888%09red
Sulfur relay system	KEGG PATHWAY	ko04122	0.424823	0.999997	K14168:gene-SPHA_25851:1.57852582521|K12161:new_gene1697:2.2119415578	http://www.genome.jp/kegg-bin/show_pathway?ko04122/K14168%09red/K12161%09red
Metabolism of xenobiotics by cytochrome P450	KEGG PATHWAY	ko00980	0.427072	0.999997	K00079:gene-SPHA_65288:4.69151557462|K04097:gene-SPHA_49475:3.07132039006|K00121:gene-SPHA_24866:1.6797855682|K00799:gene-SPHA_34252:2.87041377573|K13299:gene-SPHA_18268:3.32925913893	http://www.genome.jp/kegg-bin/show_pathway?ko00980/K00079%09red/K04097%09red/K00121%09red/K00799%09red/K13299%09red
Vibrio cholerae infection	KEGG PATHWAY	ko05110	0.427072	0.999997	K10956:gene-SPHA_55070:1.31105933411|K02147:gene-SPHA_41428:1.56586917075|K07937:gene-SPHA_38611:1.22685470484|K09582:gene-SPHA_36529:4.25071829166|K09582:new_gene722:3.02491482951	http://www.genome.jp/kegg-bin/show_pathway?ko05110/K10956%09red/K02147%09red/K07937%09red/K09582%09red
HIF-1 signaling pathway	KEGG PATHWAY	ko04066	0.434896	0.999997	K07299:gene-SPHA_32388:1.55149859064|K00844:gene-SPHA_27526:1.6196469935|K04527:new_gene2792:1.35800372785|K04527:new_gene2439:1.16017078084|K04498:gene-SPHA_46787:1.18332675564|K08268:gene-SPHA_52544:4.87568007331|K03259:gene-SPHA_27644:1.58701249251	http://www.genome.jp/kegg-bin/show_pathway?ko04066/K07299%09red/K00844%09red/K04527%09red/K04498%09red/K08268%09red/K03259%09red
Folate biosynthesis	KEGG PATHWAY	ko00790	0.463627	0.999997	K00287:gene-SPHA_12117:3.31632026565|K01077:gene-SPHA_46648:3.55762387369	http://www.genome.jp/kegg-bin/show_pathway?ko00790/K00287%09red/K01077%09red
Ascorbate and aldarate metabolism	KEGG PATHWAY	ko00053	0.463627	0.999997	K00128:gene-SPHA_63271:1.63156112525|K14085:gene-SPHA_37438:2.80859928017	http://www.genome.jp/kegg-bin/show_pathway?ko00053/K00128%09red/K14085%09red
Longevity regulating pathway - worm	KEGG PATHWAY	ko04212	0.471937	0.999997	K04564:gene-SPHA_22121:1.6408801126|K11204:gene-SPHA_22107:2.16111082386|K08268:gene-SPHA_52544:4.87568007331|K04043:gene-SPHA_42601:1.66900175333|K04527:new_gene2792:1.35800372785|K04527:new_gene2439:1.16017078084	http://www.genome.jp/kegg-bin/show_pathway?ko04212/K04564%09red/K11204%09red/K08268%09red/K04043%09red/K04527%09red
Glycerolipid metabolism	KEGG PATHWAY	ko00561	0.493569	0.999997	K00128:gene-SPHA_63271:1.63156112525|K09881:gene-SPHA_19883:1.77425296958|K00863:gene-SPHA_13034:2.05613299197|K14074:gene-SPHA_51065:4.33580530301|K14085:gene-SPHA_37438:2.80859928017	http://www.genome.jp/kegg-bin/show_pathway?ko00561/K00128%09red/K09881%09red/K00863%09red/K14074%09red/K14085%09red
Adipocytokine signaling pathway	KEGG PATHWAY	ko04920	0.495623	0.999997	K01596:gene-SPHA_48560:2.8096153178|K15013:gene-SPHA_37134:1.16261396324|K07199:gene-SPHA_37089:1.8856863996|K07299:gene-SPHA_32388:1.55149859064	http://www.genome.jp/kegg-bin/show_pathway?ko04920/K01596%09red/K15013%09red/K07199%09red/K07299%09red
Complement and coagulation cascades	KEGG PATHWAY	ko04610	0.50155	0.999997	K01324:gene-SPHA_28031:3.0664454149	http://www.genome.jp/kegg-bin/show_pathway?ko04610/K01324%09red
Caprolactam degradation	KEGG PATHWAY	ko00930	0.50155	0.999997	K07511:gene-SPHA_66153:1.33348024053	http://www.genome.jp/kegg-bin/show_pathway?ko00930/K07511%09red
Riboflavin metabolism	KEGG PATHWAY	ko00740	0.50155	0.999997	K00861:gene-SPHA_66814:1.5828261056	http://www.genome.jp/kegg-bin/show_pathway?ko00740/K00861%09red
Pentose and glucuronate interconversions	KEGG PATHWAY	ko00040	0.526345	0.999997	K00128:gene-SPHA_63271:1.63156112525|K00854:gene-SPHA_28253:2.36722900813|K00963:gene-SPHA_8310:3.57189116768	http://www.genome.jp/kegg-bin/show_pathway?ko00040/K00128%09red/K00854%09red/K00963%09red
Thyroid hormone synthesis	KEGG PATHWAY	ko04918	0.530679	0.999997	K08054:gene-SPHA_46225:1.22197633615|K09487:gene-SPHA_53455:3.22945856699|K09490:gene-SPHA_50544:1.69662771783|K09048:new_gene2190:1.15666634422|K09582:gene-SPHA_36529:4.25071829166|K09582:new_gene722:3.02491482951	http://www.genome.jp/kegg-bin/show_pathway?ko04918/K08054%09red/K09487%09red/K09490%09red/K09048%09red/K09582%09red
Longevity regulating pathway	KEGG PATHWAY	ko04211	0.530679	0.999997	K04564:gene-SPHA_22121:1.6408801126|K09048:new_gene2190:1.15666634422|K07199:gene-SPHA_37089:1.8856863996|K03259:gene-SPHA_27644:1.58701249251|K04527:new_gene2792:1.35800372785|K04527:new_gene2439:1.16017078084	http://www.genome.jp/kegg-bin/show_pathway?ko04211/K04564%09red/K09048%09red/K07199%09red/K03259%09red/K04527%09red
Phosphonate and phosphinate metabolism	KEGG PATHWAY	ko00440	0.556186	0.999997	K00967:gene-SPHA_59574:1.697886393	http://www.genome.jp/kegg-bin/show_pathway?ko00440/K00967%09red
Apoptosis - multiple species	KEGG PATHWAY	ko04215	0.570076	0.999997	K10522:gene-SPHA_33393:2.8628081349|K08669:gene-SPHA_66820:4.22521573388	http://www.genome.jp/kegg-bin/show_pathway?ko04215/K10522%09red/K08669%09red
Starch and sucrose metabolism	KEGG PATHWAY	ko00500	0.580175	0.999997	K00844:gene-SPHA_27526:1.6196469935|K00963:gene-SPHA_8310:3.57189116768|K01810:gene-SPHA_26057:2.46963151169	http://www.genome.jp/kegg-bin/show_pathway?ko00500/K00844%09red/K00963%09red/K01810%09red
Basal cell carcinoma	KEGG PATHWAY	ko05217	0.589009	0.999997	K02157:gene-SPHA_3013:3.29235664048|K02157:gene-SPHA_3024:2.56181604603|K06229:gene-SPHA_26204:2.92934513252|K02353:gene-SPHA_42350:1.57010924013	http://www.genome.jp/kegg-bin/show_pathway?ko05217/K02157%09red/K06229%09red/K02353%09red
Pantothenate and CoA biosynthesis	KEGG PATHWAY	ko00770	0.601987	0.999997	K09680:gene-SPHA_16655:2.45686246549|K01598:gene-SPHA_18517:2.53246849343	http://www.genome.jp/kegg-bin/show_pathway?ko00770/K09680%09red/K01598%09red
Streptomycin biosynthesis	KEGG PATHWAY	ko00521	0.60484	0.999997	K00844:gene-SPHA_27526:1.6196469935	http://www.genome.jp/kegg-bin/show_pathway?ko00521/K00844%09red
Mismatch repair	KEGG PATHWAY	ko03430	0.605594	0.999997	K02328:gene-SPHA_69040:2.40230938617|K07466:new_gene1653:3.48695004446|K10739:gene-SPHA_67638:2.75592097499	http://www.genome.jp/kegg-bin/show_pathway?ko03430/K02328%09red/K07466%09red/K10739%09red
Vasopressin-regulated water reabsorption	KEGG PATHWAY	ko04962	0.629971	0.999997	K09048:new_gene2190:1.15666634422|K07888:new_gene3335:1.8050634248|K09866:new_gene3016:6.48211825234	http://www.genome.jp/kegg-bin/show_pathway?ko04962/K09048%09red/K07888%09red/K09866%09red
Longevity regulating pathway - multiple species	KEGG PATHWAY	ko04213	0.671442	0.999997	K04564:gene-SPHA_22121:1.6408801126|K07199:gene-SPHA_37089:1.8856863996|K04527:new_gene2792:1.35800372785|K04527:new_gene2439:1.16017078084	http://www.genome.jp/kegg-bin/show_pathway?ko04213/K04564%09red/K07199%09red/K04527%09red
Prion diseases	KEGG PATHWAY	ko05020	0.686746	0.999997	K09490:gene-SPHA_50544:1.69662771783	http://www.genome.jp/kegg-bin/show_pathway?ko05020/K09490%09red
FoxO signaling pathway	KEGG PATHWAY	ko04068	0.686842	0.999997	K01596:gene-SPHA_48560:2.8096153178|K04564:gene-SPHA_22121:1.6408801126|K04498:gene-SPHA_46787:1.18332675564|K07199:gene-SPHA_37089:1.8856863996|K04527:new_gene2792:1.35800372785|K04527:new_gene2439:1.16017078084	http://www.genome.jp/kegg-bin/show_pathway?ko04068/K01596%09red/K04564%09red/K04498%09red/K07199%09red/K04527%09red
Ovarian steroidogenesis	KEGG PATHWAY	ko04913	0.686862	0.999997	K04527:new_gene2792:1.35800372785|K04527:new_gene2439:1.16017078084	http://www.genome.jp/kegg-bin/show_pathway?ko04913/K04527%09red
Aldosterone-regulated sodium reabsorption	KEGG PATHWAY	ko04960	0.686862	0.999997	K04527:new_gene2792:1.35800372785|K04527:new_gene2439:1.16017078084	http://www.genome.jp/kegg-bin/show_pathway?ko04960/K04527%09red
Inositol phosphate metabolism	KEGG PATHWAY	ko00562	0.687477	0.999997	K01803:gene-SPHA_52787:1.1577685972|K10572:gene-SPHA_56539:1.05241067695|K00913:gene-SPHA_49219:4.28891991005|K00913:gene-SPHA_49222:4.27426397175|K00888:gene-SPHA_29967:2.02457192109	http://www.genome.jp/kegg-bin/show_pathway?ko00562/K01803%09red/K10572%09red/K00913%09red/K00888%09red
Central carbon metabolism in cancer	KEGG PATHWAY	ko05230	0.690166	0.999997	K00873:gene-SPHA_16657:1.21013050822|K08268:gene-SPHA_52544:4.87568007331|K07299:gene-SPHA_32388:1.55149859064|K00844:gene-SPHA_27526:1.6196469935	http://www.genome.jp/kegg-bin/show_pathway?ko05230/K00873%09red/K08268%09red/K07299%09red/K00844%09red
Phototransduction	KEGG PATHWAY	ko04744	0.711646	0.999997	K04952:gene-SPHA_81156:8.49041913795|K02183:gene-SPHA_72978:4.43049705147	http://www.genome.jp/kegg-bin/show_pathway?ko04744/K04952%09red/K02183%09red
Glucagon signaling pathway	KEGG PATHWAY	ko04922	0.715047	0.999997	K04498:gene-SPHA_46787:1.18332675564|K09048:new_gene2190:1.15666634422|K01596:gene-SPHA_48560:2.8096153178|K07199:gene-SPHA_37089:1.8856863996|K07299:gene-SPHA_32388:1.55149859064|K00873:gene-SPHA_16657:1.21013050822|K02183:gene-SPHA_72978:4.43049705147	http://www.genome.jp/kegg-bin/show_pathway?ko04922/K04498%09red/K09048%09red/K01596%09red/K07199%09red/K07299%09red/K00873%09red/K02183%09red
PPAR signaling pathway	KEGG PATHWAY	ko03320	0.716806	0.999997	K01596:gene-SPHA_48560:2.8096153178|K15013:gene-SPHA_37134:1.16261396324|K08750:new_gene1709:2.53461282699	http://www.genome.jp/kegg-bin/show_pathway?ko03320/K01596%09red/K15013%09red/K08750%09red
Renin-angiotensin system	KEGG PATHWAY	ko04614	0.721101	0.999997	K01392:gene-SPHA_36032:2.61721268024	http://www.genome.jp/kegg-bin/show_pathway?ko04614/K01392%09red
African trypanosomiasis	KEGG PATHWAY	ko05143	0.721101	0.999997	K01392:gene-SPHA_36032:2.61721268024	http://www.genome.jp/kegg-bin/show_pathway?ko05143/K01392%09red
Sphingolipid metabolism	KEGG PATHWAY	ko00600	0.725304	0.999997	K04712:gene-SPHA_26267:2.94252294641|K04710:gene-SPHA_31422:1.07982571845|K04715:gene-SPHA_17743:3.7439879687|K04715:gene-SPHA_17751:2.95008050198	http://www.genome.jp/kegg-bin/show_pathway?ko00600/K04712%09red/K04710%09red/K04715%09red
Insulin signaling pathway	KEGG PATHWAY	ko04910	0.726884	0.999997	K03841:gene-SPHA_59542:2.31208158319|K04527:new_gene2792:1.35800372785|K04527:new_gene2439:1.16017078084|K00844:gene-SPHA_27526:1.6196469935|K01596:gene-SPHA_48560:2.8096153178|K07199:gene-SPHA_37089:1.8856863996|K03259:gene-SPHA_27644:1.58701249251|K07195:gene-SPHA_27718:1.07821958853|K02183:gene-SPHA_72978:4.43049705147	http://www.genome.jp/kegg-bin/show_pathway?ko04910/K03841%09red/K04527%09red/K00844%09red/K01596%09red/K07199%09red/K03259%09red/K07195%09red/K02183%09red
Transcriptional misregulation in cancer	KEGG PATHWAY	ko05202	0.727139	0.999997	K09431:gene-SPHA_72408:4.48794564774|K03211:gene-SPHA_27347:2.15360964703|K03211:gene-SPHA_27337:3.54102089258|K09355:new_gene1951:1.77985553203|K04454:gene-SPHA_70775:1.60784384348|K15610:gene-SPHA_39581:2.25557325971|K15613:gene-SPHA_71788:2.95738160973|K15613:gene-SPHA_52298:2.59340391074	http://www.genome.jp/kegg-bin/show_pathway?ko05202/K09431%09red/K03211%09red/K09355%09red/K04454%09red/K15610%09red/K15613%09red
Plant-pathogen interaction	KEGG PATHWAY	ko04626	0.734764	0.999997	K09487:gene-SPHA_53455:3.22945856699|K02183:gene-SPHA_72978:4.43049705147	http://www.genome.jp/kegg-bin/show_pathway?ko04626/K09487%09red/K02183%09red
Regulation of mitophagy - yeast	KEGG PATHWAY	ko04139	0.734764	0.999997	K08955:gene-SPHA_78249:3.21157054439|K11088:new_gene2459:1.73660841911	http://www.genome.jp/kegg-bin/show_pathway?ko04139/K08955%09red/K11088%09red
Fatty acid elongation	KEGG PATHWAY	ko00062	0.751692	0.999997	K07511:gene-SPHA_66153:1.33348024053	http://www.genome.jp/kegg-bin/show_pathway?ko00062/K07511%09red
Fatty acid biosynthesis	KEGG PATHWAY	ko00061	0.751692	0.999997	K15013:gene-SPHA_37134:1.16261396324	http://www.genome.jp/kegg-bin/show_pathway?ko00061/K15013%09red
Collecting duct acid secretion	KEGG PATHWAY	ko04966	0.751692	0.999997	K02147:gene-SPHA_41428:1.56586917075	http://www.genome.jp/kegg-bin/show_pathway?ko04966/K02147%09red
RIG-I-like receptor signaling pathway	KEGG PATHWAY	ko04622	0.756285	0.999997	K00863:gene-SPHA_13034:2.05613299197|K12654:gene-SPHA_72980:3.25341016903	http://www.genome.jp/kegg-bin/show_pathway?ko04622/K00863%09red/K12654%09red
Ether lipid metabolism	KEGG PATHWAY	ko00565	0.756285	0.999997	K00803:gene-SPHA_33072:1.34639439794|K01115:new_gene23:4.24777422547	http://www.genome.jp/kegg-bin/show_pathway?ko00565/K00803%09red/K01115%09red
Cocaine addiction	KEGG PATHWAY	ko05030	0.770921	0.999997	K00274:gene-SPHA_21661:3.50464937882|K00274:gene-SPHA_67938:2.83872218259|K09048:new_gene2190:1.15666634422	http://www.genome.jp/kegg-bin/show_pathway?ko05030/K00274%09red/K09048%09red
Dorso-ventral axis formation	KEGG PATHWAY	ko04320	0.770921	0.999997	K03211:gene-SPHA_27347:2.15360964703|K03211:gene-SPHA_27337:3.54102089258|K02098:gene-SPHA_62811:4.79972573461	http://www.genome.jp/kegg-bin/show_pathway?ko04320/K03211%09red/K02098%09red
Hepatitis C	KEGG PATHWAY	ko05160	0.772307	0.999997	K06698:gene-SPHA_38610:2.40271349553|K16196:gene-SPHA_42084:2.66031822279|K03237:gene-SPHA_19219:3.14483464974|K03250:gene-SPHA_49623:1.13925855651	http://www.genome.jp/kegg-bin/show_pathway?ko05160/K06698%09red/K16196%09red/K03237%09red/K03250%09red
Glycosylphosphatidylinositol(GPI)-anchor biosynthesis	KEGG PATHWAY	ko00563	0.77628	0.999997	K05283:gene-SPHA_24611:1.22554899741|K05293:gene-SPHA_35457:2.23545466511	http://www.genome.jp/kegg-bin/show_pathway?ko00563/K05283%09red/K05293%09red
Non-homologous end-joining	KEGG PATHWAY	ko03450	0.778931	0.999997	K04799:new_gene782:2.56761180216	http://www.genome.jp/kegg-bin/show_pathway?ko03450/K04799%09red
Circadian rhythm	KEGG PATHWAY	ko04710	0.778931	0.999997	K07199:gene-SPHA_37089:1.8856863996	http://www.genome.jp/kegg-bin/show_pathway?ko04710/K07199%09red
Glycosphingolipid biosynthesis - globo series	KEGG PATHWAY	ko00603	0.778931	0.999997	K00718:new_gene2487:1.70909761272	http://www.genome.jp/kegg-bin/show_pathway?ko00603/K00718%09red
Glycosphingolipid biosynthesis - lacto and neolacto series	KEGG PATHWAY	ko00601	0.778931	0.999997	K00718:new_gene2487:1.70909761272	http://www.genome.jp/kegg-bin/show_pathway?ko00601/K00718%09red
Adherens junction	KEGG PATHWAY	ko04520	0.789195	0.999997	K04498:gene-SPHA_46787:1.18332675564|K05702:gene-SPHA_75307:1.66455460423|K06082:gene-SPHA_62174:1.39255708903|K04527:new_gene2792:1.35800372785|K04527:new_gene2439:1.16017078084	http://www.genome.jp/kegg-bin/show_pathway?ko04520/K04498%09red/K05702%09red/K06082%09red/K04527%09red
Synaptic vesicle cycle	KEGG PATHWAY	ko04721	0.802079	0.999997	K18211:gene-SPHA_68543:3.19452551414|K04645:gene-SPHA_8069:2.25340606586|K02147:gene-SPHA_41428:1.56586917075	http://www.genome.jp/kegg-bin/show_pathway?ko04721/K18211%09red/K04645%09red/K02147%09red
Prostate cancer	KEGG PATHWAY	ko05215	0.802079	0.999997	K04498:gene-SPHA_46787:1.18332675564|K09487:gene-SPHA_53455:3.22945856699|K09048:new_gene2190:1.15666634422	http://www.genome.jp/kegg-bin/show_pathway?ko05215/K04498%09red/K09487%09red/K09048%09red
Maturity onset diabetes of the young	KEGG PATHWAY	ko04950	0.803185	0.999997	K08027:gene-SPHA_18684:2.94246111621	http://www.genome.jp/kegg-bin/show_pathway?ko04950/K08027%09red
Signaling pathways regulating pluripotency of stem cells	KEGG PATHWAY	ko04550	0.815194	0.999997	K02157:gene-SPHA_3013:3.29235664048|K02157:gene-SPHA_3024:2.56181604603|K02353:gene-SPHA_42350:1.57010924013|K15613:gene-SPHA_71788:2.95738160973|K15613:gene-SPHA_52298:2.59340391074|K09378:new_gene2825:1.41773860931	http://www.genome.jp/kegg-bin/show_pathway?ko04550/K02157%09red/K02353%09red/K15613%09red/K09378%09red
Influenza A	KEGG PATHWAY	ko05164	0.815194	0.999997	K16196:gene-SPHA_42084:2.66031822279|K04432:gene-SPHA_35598:2.33231617709|K15044:gene-SPHA_41395:1.18142362774|K09523:gene-SPHA_34337:2.15825348513|K04498:gene-SPHA_46787:1.18332675564|K03237:gene-SPHA_19219:3.14483464974	http://www.genome.jp/kegg-bin/show_pathway?ko05164/K16196%09red/K04432%09red/K15044%09red/K09523%09red/K04498%09red/K03237%09red
Proteasome	KEGG PATHWAY	ko03050	0.816277	0.999997	K06698:gene-SPHA_38610:2.40271349553|K02725:gene-SPHA_53797:1.67827234649|K10881:gene-SPHA_71718:1.29882958387	http://www.genome.jp/kegg-bin/show_pathway?ko03050/K06698%09red/K02725%09red/K10881%09red
Retinol metabolism	KEGG PATHWAY	ko00830	0.824781	0.999997	K00121:gene-SPHA_24866:1.6797855682	http://www.genome.jp/kegg-bin/show_pathway?ko00830/K00121%09red
Herpes simplex infection	KEGG PATHWAY	ko05168	0.825381	0.999997	K16196:gene-SPHA_42084:2.66031822279|K14840:gene-SPHA_30862:1.1026940971|K04498:gene-SPHA_46787:1.18332675564|K15414:gene-SPHA_567:2.46537469594|K03131:gene-SPHA_20274:1.66194073875|K03237:gene-SPHA_19219:3.14483464974	http://www.genome.jp/kegg-bin/show_pathway?ko05168/K16196%09red/K14840%09red/K04498%09red/K15414%09red/K03131%09red/K03237%09red
Legionellosis	KEGG PATHWAY	ko05134	0.827873	0.999997	K07874:gene-SPHA_4425:1.39835574791|K07937:gene-SPHA_38611:1.22685470484	http://www.genome.jp/kegg-bin/show_pathway?ko05134/K07874%09red/K07937%09red
Renal cell carcinoma	KEGG PATHWAY	ko05211	0.8296	0.999997	K04498:gene-SPHA_46787:1.18332675564|K08268:gene-SPHA_52544:4.87568007331|K07299:gene-SPHA_32388:1.55149859064	http://www.genome.jp/kegg-bin/show_pathway?ko05211/K04498%09red/K08268%09red/K07299%09red
Viral myocarditis	KEGG PATHWAY	ko05416	0.842533	0.999997	K03260:new_gene3267:1.76002612378|K03260:gene-SPHA_17867:1.50215430453	http://www.genome.jp/kegg-bin/show_pathway?ko05416/K03260%09red
Endometrial cancer	KEGG PATHWAY	ko05213	0.842533	0.999997	K02157:gene-SPHA_3013:3.29235664048|K02157:gene-SPHA_3024:2.56181604603	http://www.genome.jp/kegg-bin/show_pathway?ko05213/K02157%09red
Fc epsilon RI signaling pathway	KEGG PATHWAY	ko04664	0.842533	0.999997	K04432:gene-SPHA_35598:2.33231617709|K07361:new_gene664:9.90586459485	http://www.genome.jp/kegg-bin/show_pathway?ko04664/K04432%09red/K07361%09red
Glycosaminoglycan biosynthesis - chondroitin sulfate / dermatan sulfate	KEGG PATHWAY	ko00532	0.84401	0.999997	K00733:new_gene1109:1.88620152057	http://www.genome.jp/kegg-bin/show_pathway?ko00532/K00733%09red
Bile secretion	KEGG PATHWAY	ko04976	0.853773	0.999997	K00021:gene-SPHA_45805:1.12630166588|K09866:new_gene3016:6.48211825234|K07299:gene-SPHA_32388:1.55149859064	http://www.genome.jp/kegg-bin/show_pathway?ko04976/K00021%09red/K09866%09red/K07299%09red
Melanogenesis	KEGG PATHWAY	ko04916	0.854095	0.999997	K04498:gene-SPHA_46787:1.18332675564|K02353:gene-SPHA_42350:1.57010924013|K04534:gene-SPHA_36454:5.95148858501|K09048:new_gene2190:1.15666634422|K02183:gene-SPHA_72978:4.43049705147	http://www.genome.jp/kegg-bin/show_pathway?ko04916/K04498%09red/K02353%09red/K04534%09red/K09048%09red/K02183%09red
p53 signaling pathway	KEGG PATHWAY	ko04115	0.85605	0.999997	K10147:gene-SPHA_65342:1.42513272269|K10133:gene-SPHA_72976:2.97653968203	http://www.genome.jp/kegg-bin/show_pathway?ko04115/K10147%09red/K10133%09red
mTOR signaling pathway	KEGG PATHWAY	ko04150	0.862992	0.999997	K20410:gene-SPHA_35278:10.5765923362|K20404:gene-SPHA_57128:2.19788474234|K04527:new_gene2792:1.35800372785|K04527:new_gene2439:1.16017078084|K03259:gene-SPHA_27644:1.58701249251|K02147:gene-SPHA_41428:1.56586917075|K02353:gene-SPHA_42350:1.57010924013|K14004:gene-SPHA_54007:1.07016241515	http://www.genome.jp/kegg-bin/show_pathway?ko04150/K20410%09red/K20404%09red/K04527%09red/K03259%09red/K02147%09red/K02353%09red/K14004%09red
Apoptosis - fly	KEGG PATHWAY	ko04214	0.864697	0.999997	K03386:gene-SPHA_68798:3.28164365408|K08669:gene-SPHA_66820:4.22521573388|K20216:new_gene390:3.64418020361	http://www.genome.jp/kegg-bin/show_pathway?ko04214/K03386%09red/K08669%09red/K20216%09red
Epstein-Barr virus infection	KEGG PATHWAY	ko05169	0.864784	0.999997	K15979:gene-SPHA_10641:1.4746161958|K16196:gene-SPHA_42084:2.66031822279|K04432:gene-SPHA_35598:2.33231617709|K03013:gene-SPHA_51676:1.50155934667|K10881:gene-SPHA_71718:1.29882958387|K04498:gene-SPHA_46787:1.18332675564|K03020:gene-SPHA_74874:2.97385225652|K03027:gene-SPHA_24074:2.33711140179|K03018:gene-SPHA_34336:1.43100020732	http://www.genome.jp/kegg-bin/show_pathway?ko05169/K15979%09red/K16196%09red/K04432%09red/K03013%09red/K10881%09red/K04498%09red/K03020%09red/K03027%09red/K03018%09red
Mineral absorption	KEGG PATHWAY	ko04978	0.8685	0.999997	K14686:gene-SPHA_46521:3.07181443621|K00522:gene-SPHA_23512:2.78942239971	http://www.genome.jp/kegg-bin/show_pathway?ko04978/K14686%09red/K00522%09red
Regulation of lipolysis in adipocytes	KEGG PATHWAY	ko04923	0.8685	0.999997	K04527:new_gene2792:1.35800372785|K04527:new_gene2439:1.16017078084	http://www.genome.jp/kegg-bin/show_pathway?ko04923/K04527%09red
HTLV-I infection	KEGG PATHWAY	ko05166	0.875609	0.999997	K08054:gene-SPHA_46225:1.22197633615|K08057:gene-SPHA_48720:3.31085098245|K15040:gene-SPHA_44227:1.09743115859|K04498:gene-SPHA_46787:1.18332675564|K07299:gene-SPHA_32388:1.55149859064|K02328:gene-SPHA_69040:2.40230938617|K09027:gene-SPHA_46768:2.82106751699|K02353:gene-SPHA_42350:1.57010924013|K11126:gene-SPHA_16703:4.16628702327|K03506:new_gene1835:1.19209453981|K15305:gene-SPHA_70604:1.6697728…	http://www.genome.jp/kegg-bin/show_pathway?ko05166/K08054%09red/K08057%09red/K15040%09red/K04498%09red/K07299%09red/K02328%09red/K09027%09red/K02353%09red/K11126%09red/K03506%09red/K15305%09red
Insulin secretion	KEGG PATHWAY	ko04911	0.875998	0.999997	K18211:gene-SPHA_68543:3.19452551414|K09048:new_gene2190:1.15666634422|K16882:gene-SPHA_10977:3.7680254759|K07299:gene-SPHA_32388:1.55149859064	http://www.genome.jp/kegg-bin/show_pathway?ko04911/K18211%09red/K09048%09red/K16882%09red/K07299%09red
Steroid hormone biosynthesis	KEGG PATHWAY	ko00140	0.876374	0.999997	K13370:gene-SPHA_51168:1.46902449437	http://www.genome.jp/kegg-bin/show_pathway?ko00140/K13370%09red
Carbohydrate digestion and absorption	KEGG PATHWAY	ko04973	0.876374	0.999997	K00844:gene-SPHA_27526:1.6196469935	http://www.genome.jp/kegg-bin/show_pathway?ko04973/K00844%09red
Other types of O-glycan biosynthesis	KEGG PATHWAY	ko00514	0.876374	0.999997	K03691:new_gene1749:3.80145883293	http://www.genome.jp/kegg-bin/show_pathway?ko00514/K03691%09red
MAPK signaling pathway - fly	KEGG PATHWAY	ko04013	0.877411	0.999997	K04564:gene-SPHA_22121:1.6408801126|K04352:new_gene705:1.82751415638|K03211:gene-SPHA_27347:2.15360964703|K03211:gene-SPHA_27337:3.54102089258|K04432:gene-SPHA_35598:2.33231617709|K20216:new_gene390:3.64418020361	http://www.genome.jp/kegg-bin/show_pathway?ko04013/K04564%09red/K04352%09red/K03211%09red/K04432%09red/K20216%09red
Cell cycle - yeast	KEGG PATHWAY	ko04111	0.879743	0.999997	K02830:gene-SPHA_80097:1.62315749501|K02219:gene-SPHA_26072:2.21526142183|K02213:gene-SPHA_62761:2.48423506709|K02607:gene-SPHA_60749:2.7961908955|K08866:gene-SPHA_54452:5.3672029677	http://www.genome.jp/kegg-bin/show_pathway?ko04111/K02830%09red/K02219%09red/K02213%09red/K02607%09red/K08866%09red
Systemic lupus erythematosus	KEGG PATHWAY	ko05322	0.879954	0.999997	K11087:gene-SPHA_81339:1.84343278188|K11088:new_gene2459:1.73660841911	http://www.genome.jp/kegg-bin/show_pathway?ko05322/K11087%09red/K11088%09red
Mucin type O-Glycan biosynthesis	KEGG PATHWAY	ko00512	0.889947	0.999997	K00710:gene-SPHA_12770:2.16847773502	http://www.genome.jp/kegg-bin/show_pathway?ko00512/K00710%09red
Rheumatoid arthritis	KEGG PATHWAY	ko05323	0.90203	0.999997	K02147:gene-SPHA_41428:1.56586917075	http://www.genome.jp/kegg-bin/show_pathway?ko05323/K02147%09red
cGMP-PKG signaling pathway	KEGG PATHWAY	ko04022	0.906463	0.999997	K09048:new_gene2190:1.15666634422|K04527:new_gene2792:1.35800372785|K04527:new_gene2439:1.16017078084|K04952:gene-SPHA_81156:8.49041913795|K15040:gene-SPHA_44227:1.09743115859|K04454:gene-SPHA_70775:1.60784384348|K12337:gene-SPHA_3040:1.99325355052|K12337:gene-SPHA_3045:1.47087851119|K02183:gene-SPHA_72978:4.43049705147	http://www.genome.jp/kegg-bin/show_pathway?ko04022/K09048%09red/K04527%09red/K04952%09red/K15040%09red/K04454%09red/K12337%09red/K02183%09red
Spliceosome	KEGG PATHWAY	ko03040	0.906676	0.999997	K12624:new_gene2790:2.19154058893|K11088:new_gene2459:1.73660841911|K11087:gene-SPHA_81339:1.84343278188|K12623:gene-SPHA_77348:1.66363262061|K09567:gene-SPHA_74711:1.47854436768|K12733:gene-SPHA_34275:1.80979155424|K12897:gene-SPHA_3335:1.76252271589|K12845:gene-SPHA_27559:2.02103471844|K12841:gene-SPHA_44864:1.44674393884|K12843:gene-SPHA_66639:2.12228280289	http://www.genome.jp/kegg-bin/show_pathway?ko03040/K12624%09red/K11088%09red/K11087%09red/K12623%09red/K09567%09red/K12733%09red/K12897%09red/K12845%09red/K12841%09red/K12843%09red
Pancreatic cancer	KEGG PATHWAY	ko05212	0.909006	0.999997	K08775:gene-SPHA_77927:3.45788411426|K04482:gene-SPHA_10512:3.33400511009	http://www.genome.jp/kegg-bin/show_pathway?ko05212/K08775%09red/K04482%09red
SNARE interactions in vesicular transport	KEGG PATHWAY	ko04130	0.912789	0.999997	K08490:gene-SPHA_34904:1.64622866128	http://www.genome.jp/kegg-bin/show_pathway?ko04130/K08490%09red
Other glycan degradation	KEGG PATHWAY	ko00511	0.912789	0.999997	K01191:gene-SPHA_66856:2.35178372436	http://www.genome.jp/kegg-bin/show_pathway?ko00511/K01191%09red
Choline metabolism in cancer	KEGG PATHWAY	ko05231	0.913351	0.999997	K01115:new_gene23:4.24777422547|K08268:gene-SPHA_52544:4.87568007331|K14387:gene-SPHA_7639:7.45294883712|K08202:gene-SPHA_983:6.09071485951|K08202:gene-SPHA_984:3.15245905843|K08202:new_gene2070:2.25070898569|K08202:gene-SPHA_48964:3.41994309667	http://www.genome.jp/kegg-bin/show_pathway?ko05231/K01115%09red/K08268%09red/K14387%09red/K08202%09red
Basal transcription factors	KEGG PATHWAY	ko03022	0.917129	0.999997	K03143:gene-SPHA_64668:2.38117670483|K03131:gene-SPHA_20274:1.66194073875	http://www.genome.jp/kegg-bin/show_pathway?ko03022/K03143%09red/K03131%09red
Glycosaminoglycan biosynthesis - heparan sulfate / heparin	KEGG PATHWAY	ko00534	0.922367	0.999997	K00733:new_gene1109:1.88620152057	http://www.genome.jp/kegg-bin/show_pathway?ko00534/K00733%09red
Meiosis - yeast	KEGG PATHWAY	ko04113	0.922919	0.999997	K02830:gene-SPHA_80097:1.62315749501|K02213:gene-SPHA_62761:2.48423506709|K02607:gene-SPHA_60749:2.7961908955	http://www.genome.jp/kegg-bin/show_pathway?ko04113/K02830%09red/K02213%09red/K02607%09red
Colorectal cancer	KEGG PATHWAY	ko05210	0.924567	0.999997	K02157:gene-SPHA_3013:3.29235664048|K02157:gene-SPHA_3024:2.56181604603	http://www.genome.jp/kegg-bin/show_pathway?ko05210/K02157%09red
Notch signaling pathway	KEGG PATHWAY	ko04330	0.924567	0.999997	K04498:gene-SPHA_46787:1.18332675564|K02353:gene-SPHA_42350:1.57010924013	http://www.genome.jp/kegg-bin/show_pathway?ko04330/K04498%09red/K02353%09red
Hippo signaling pathway	KEGG PATHWAY	ko04390	0.925996	0.999997	K02157:gene-SPHA_3013:3.29235664048|K02157:gene-SPHA_3024:2.56181604603|K16175:gene-SPHA_19218:1.73698393956|K16819:gene-SPHA_81069:3.17414238108|K02353:gene-SPHA_42350:1.57010924013|K09448:gene-SPHA_29853:2.10587084285	http://www.genome.jp/kegg-bin/show_pathway?ko04390/K02157%09red/K16175%09red/K16819%09red/K02353%09red/K09448%09red
Rap1 signaling pathway	KEGG PATHWAY	ko04015	0.929117	0.999997	K04432:gene-SPHA_35598:2.33231617709|K04527:new_gene2792:1.35800372785|K04527:new_gene2439:1.16017078084|K05702:gene-SPHA_75307:1.66455460423|K04534:gene-SPHA_36454:5.95148858501|K17700:gene-SPHA_44152:2.48760431006|K07361:new_gene664:9.90586459485|K06082:gene-SPHA_62174:1.39255708903|K02183:gene-SPHA_72978:4.43049705147	http://www.genome.jp/kegg-bin/show_pathway?ko04015/K04432%09red/K04527%09red/K05702%09red/K04534%09red/K17700%09red/K07361%09red/K06082%09red/K02183%09red
Nicotinate and nicotinamide metabolism	KEGG PATHWAY	ko00760	0.930894	0.999997	K00323:new_gene2443:1.17155547967	http://www.genome.jp/kegg-bin/show_pathway?ko00760/K00323%09red
Amphetamine addiction	KEGG PATHWAY	ko05031	0.931057	0.999997	K00274:gene-SPHA_21661:3.50464937882|K00274:gene-SPHA_67938:2.83872218259|K09048:new_gene2190:1.15666634422|K02183:gene-SPHA_72978:4.43049705147	http://www.genome.jp/kegg-bin/show_pathway?ko05031/K00274%09red/K09048%09red/K02183%09red
TNF signaling pathway	KEGG PATHWAY	ko04668	0.934727	0.999997	K07763:gene-SPHA_25397:3.057671758|K09048:new_gene2190:1.15666634422|K04432:gene-SPHA_35598:2.33231617709	http://www.genome.jp/kegg-bin/show_pathway?ko04668/K07763%09red/K09048%09red/K04432%09red
Arachidonic acid metabolism	KEGG PATHWAY	ko00590	0.937593	0.999997	K00079:gene-SPHA_65288:4.69151557462|K04097:gene-SPHA_49475:3.07132039006	http://www.genome.jp/kegg-bin/show_pathway?ko00590/K00079%09red/K04097%09red
Platinum drug resistance	KEGG PATHWAY	ko01524	0.937593	0.999997	K14686:gene-SPHA_46521:3.07181443621|K00799:gene-SPHA_34252:2.87041377573	http://www.genome.jp/kegg-bin/show_pathway?ko01524/K14686%09red/K00799%09red
NOD-like receptor signaling pathway	KEGG PATHWAY	ko04621	0.938486	0.999997	K09487:gene-SPHA_53455:3.22945856699	http://www.genome.jp/kegg-bin/show_pathway?ko04621/K09487%09red
Ras signaling pathway	KEGG PATHWAY	ko04014	0.940236	0.999997	K04352:new_gene705:1.82751415638|K04527:new_gene2792:1.35800372785|K04527:new_gene2439:1.16017078084|K05702:gene-SPHA_75307:1.66455460423|K01115:new_gene23:4.24777422547|K07888:new_gene3335:1.8050634248|K02183:gene-SPHA_72978:4.43049705147	http://www.genome.jp/kegg-bin/show_pathway?ko04014/K04352%09red/K04527%09red/K05702%09red/K01115%09red/K07888%09red/K02183%09red
Sphingolipid signaling pathway	KEGG PATHWAY	ko04071	0.940813	0.999997	K04712:gene-SPHA_26267:2.94252294641|K11583:gene-SPHA_13000:4.40891793921|K04710:gene-SPHA_31422:1.07982571845|K01115:new_gene23:4.24777422547	http://www.genome.jp/kegg-bin/show_pathway?ko04071/K04712%09red/K11583%09red/K04710%09red/K01115%09red
Jak-STAT signaling pathway	KEGG PATHWAY	ko04630	0.945245	0.999997	K04498:gene-SPHA_46787:1.18332675564	http://www.genome.jp/kegg-bin/show_pathway?ko04630/K04498%09red
Hedgehog signaling pathway - fly	KEGG PATHWAY	ko04341	0.945245	0.999997	K06229:gene-SPHA_26204:2.92934513252	http://www.genome.jp/kegg-bin/show_pathway?ko04341/K06229%09red
Adrenergic signaling in cardiomyocytes	KEGG PATHWAY	ko04261	0.951065	0.999997	K04859:gene-SPHA_40202:2.03544083385|K04859:gene-SPHA_40203:3.59901638082|K11583:gene-SPHA_13000:4.40891793921|K09048:new_gene2190:1.15666634422|K02183:gene-SPHA_72978:4.43049705147	http://www.genome.jp/kegg-bin/show_pathway?ko04261/K04859%09red/K11583%09red/K09048%09red/K02183%09red
Olfactory transduction	KEGG PATHWAY	ko04740	0.9532	0.999997	K04952:gene-SPHA_81156:8.49041913795|K02183:gene-SPHA_72978:4.43049705147	http://www.genome.jp/kegg-bin/show_pathway?ko04740/K04952%09red/K02183%09red
Hedgehog signaling pathway	KEGG PATHWAY	ko04340	0.956618	0.999997	K06229:gene-SPHA_26204:2.92934513252	http://www.genome.jp/kegg-bin/show_pathway?ko04340/K06229%09red
Dopaminergic synapse	KEGG PATHWAY	ko04728	0.956781	0.999997	K00274:gene-SPHA_21661:3.50464937882|K00274:gene-SPHA_67938:2.83872218259|K11583:gene-SPHA_13000:4.40891793921|K04534:gene-SPHA_36454:5.95148858501|K09048:new_gene2190:1.15666634422|K02183:gene-SPHA_72978:4.43049705147	http://www.genome.jp/kegg-bin/show_pathway?ko04728/K00274%09red/K11583%09red/K04534%09red/K09048%09red/K02183%09red
Hypertrophic cardiomyopathy (HCM)	KEGG PATHWAY	ko05410	0.957324	0.999997	K04859:gene-SPHA_40202:2.03544083385|K04859:gene-SPHA_40203:3.59901638082|K07199:gene-SPHA_37089:1.8856863996	http://www.genome.jp/kegg-bin/show_pathway?ko05410/K04859%09red/K07199%09red
Pathogenic Escherichia coli infection	KEGG PATHWAY	ko05130	0.957324	0.999997	K11294:gene-SPHA_78971:2.02282668764|K11294:gene-SPHA_23504:4.06819359749|K11294:gene-SPHA_23500:2.10915455472	http://www.genome.jp/kegg-bin/show_pathway?ko05130/K11294%09red
GABAergic synapse	KEGG PATHWAY	ko04727	0.957518	0.999997	K13524:new_gene1820:1.51362180829|K04534:gene-SPHA_36454:5.95148858501	http://www.genome.jp/kegg-bin/show_pathway?ko04727/K13524%09red/K04534%09red
Pertussis	KEGG PATHWAY	ko05133	0.957518	0.999997	K05765:new_gene24:2.53327214746|K02183:gene-SPHA_72978:4.43049705147	http://www.genome.jp/kegg-bin/show_pathway?ko05133/K05765%09red/K02183%09red
Fc gamma R-mediated phagocytosis	KEGG PATHWAY	ko04666	0.957518	0.999997	K05765:new_gene24:2.53327214746|K01115:new_gene23:4.24777422547	http://www.genome.jp/kegg-bin/show_pathway?ko04666/K05765%09red/K01115%09red
Natural killer cell mediated cytotoxicity	KEGG PATHWAY	ko04650	0.961386	0.999997	K07361:new_gene664:9.90586459485	http://www.genome.jp/kegg-bin/show_pathway?ko04650/K07361%09red
Non-small cell lung cancer	KEGG PATHWAY	ko05223	0.961386	0.999997	K08528:gene-SPHA_27407:2.02144551776	http://www.genome.jp/kegg-bin/show_pathway?ko05223/K08528%09red
Chagas disease (American trypanosomiasis)	KEGG PATHWAY	ko05142	0.961452	0.999997	K04534:gene-SPHA_36454:5.95148858501|K08057:gene-SPHA_48720:3.31085098245	http://www.genome.jp/kegg-bin/show_pathway?ko05142/K04534%09red/K08057%09red
Tuberculosis	KEGG PATHWAY	ko05152	0.963008	0.999997	K04498:gene-SPHA_46787:1.18332675564|K07888:new_gene3335:1.8050634248|K04043:gene-SPHA_42601:1.66900175333|K02183:gene-SPHA_72978:4.43049705147	http://www.genome.jp/kegg-bin/show_pathway?ko05152/K04498%09red/K07888%09red/K04043%09red/K02183%09red
Cholinergic synapse	KEGG PATHWAY	ko04725	0.964117	0.999997	K04534:gene-SPHA_36454:5.95148858501|K09048:new_gene2190:1.15666634422|K14387:gene-SPHA_7639:7.45294883712	http://www.genome.jp/kegg-bin/show_pathway?ko04725/K04534%09red/K09048%09red/K14387%09red
Arrhythmogenic right ventricular cardiomyopathy (ARVC)	KEGG PATHWAY	ko05412	0.965036	0.999997	K04859:gene-SPHA_40202:2.03544083385|K04859:gene-SPHA_40203:3.59901638082	http://www.genome.jp/kegg-bin/show_pathway?ko05412/K04859%09red
Toll-like receptor signaling pathway	KEGG PATHWAY	ko04620	0.965631	0.999997	K04432:gene-SPHA_35598:2.33231617709	http://www.genome.jp/kegg-bin/show_pathway?ko04620/K04432%09red
Viral carcinogenesis	KEGG PATHWAY	ko05203	0.968977	0.999997	K03143:gene-SPHA_64668:2.38117670483|K15979:gene-SPHA_10641:1.4746161958|K09048:new_gene2190:1.15666634422|K16175:gene-SPHA_19218:1.73698393956|K04498:gene-SPHA_46787:1.18332675564|K00873:gene-SPHA_16657:1.21013050822|K15305:gene-SPHA_70604:1.66977286621	http://www.genome.jp/kegg-bin/show_pathway?ko05203/K03143%09red/K15979%09red/K09048%09red/K16175%09red/K04498%09red/K00873%09red/K15305%09red
Hippo signaling pathway -multiple species	KEGG PATHWAY	ko04392	0.96941	0.999997	K09448:gene-SPHA_29853:2.10587084285	http://www.genome.jp/kegg-bin/show_pathway?ko04392/K09448%09red
Measles	KEGG PATHWAY	ko05162	0.971266	0.999997	K16196:gene-SPHA_42084:2.66031822279|K03237:gene-SPHA_19219:3.14483464974	http://www.genome.jp/kegg-bin/show_pathway?ko05162/K16196%09red/K03237%09red
Endocrine and other factor-regulated calcium reabsorption	KEGG PATHWAY	ko04961	0.972773	0.999997	K04645:gene-SPHA_8069:2.25340606586	http://www.genome.jp/kegg-bin/show_pathway?ko04961/K04645%09red
Serotonergic synapse	KEGG PATHWAY	ko04726	0.974764	0.999997	K00274:gene-SPHA_21661:3.50464937882|K00274:gene-SPHA_67938:2.83872218259|K04534:gene-SPHA_36454:5.95148858501	http://www.genome.jp/kegg-bin/show_pathway?ko04726/K00274%09red/K04534%09red
Chronic myeloid leukemia	KEGG PATHWAY	ko05220	0.975768	0.999997	K08878:gene-SPHA_41622:3.35982235567	http://www.genome.jp/kegg-bin/show_pathway?ko05220/K08878%09red
Phosphatidylinositol signaling system	KEGG PATHWAY	ko04070	0.976855	0.999997	K00888:gene-SPHA_29967:2.02457192109|K10572:gene-SPHA_56539:1.05241067695|K00913:gene-SPHA_49219:4.28891991005|K00913:gene-SPHA_49222:4.27426397175|K02183:gene-SPHA_72978:4.43049705147	http://www.genome.jp/kegg-bin/show_pathway?ko04070/K00888%09red/K10572%09red/K00913%09red/K02183%09red
Phospholipase D signaling pathway	KEGG PATHWAY	ko04072	0.977259	0.999997	K01115:new_gene23:4.24777422547|K07937:gene-SPHA_38611:1.22685470484|K04527:new_gene2792:1.35800372785|K04527:new_gene2439:1.16017078084	http://www.genome.jp/kegg-bin/show_pathway?ko04072/K01115%09red/K07937%09red/K04527%09red
Wnt signaling pathway	KEGG PATHWAY	ko04310	0.977259	0.999997	K04498:gene-SPHA_46787:1.18332675564|K02157:gene-SPHA_3013:3.29235664048|K02157:gene-SPHA_3024:2.56181604603|K02353:gene-SPHA_42350:1.57010924013	http://www.genome.jp/kegg-bin/show_pathway?ko04310/K04498%09red/K02157%09red/K02353%09red
ABC transporters	KEGG PATHWAY	ko02010	0.978433	0.999997	K05655:gene-SPHA_69305:2.08222715836	http://www.genome.jp/kegg-bin/show_pathway?ko02010/K05655%09red
Small cell lung cancer	KEGG PATHWAY	ko05222	0.978647	0.999997	K02219:gene-SPHA_26072:2.21526142183|K08528:gene-SPHA_27407:2.02144551776	http://www.genome.jp/kegg-bin/show_pathway?ko05222/K02219%09red/K08528%09red
EGFR tyrosine kinase inhibitor resistance	KEGG PATHWAY	ko01521	0.980805	0.999997	K03259:gene-SPHA_27644:1.58701249251	http://www.genome.jp/kegg-bin/show_pathway?ko01521/K03259%09red
TGF-beta signaling pathway	KEGG PATHWAY	ko04350	0.980805	0.999997	K04498:gene-SPHA_46787:1.18332675564	http://www.genome.jp/kegg-bin/show_pathway?ko04350/K04498%09red
Oxytocin signaling pathway	KEGG PATHWAY	ko04921	0.98217	0.999997	K04859:gene-SPHA_40202:2.03544083385|K04859:gene-SPHA_40203:3.59901638082|K04534:gene-SPHA_36454:5.95148858501|K04454:gene-SPHA_70775:1.60784384348|K08292:gene-SPHA_76959:3.36079727507|K07199:gene-SPHA_37089:1.8856863996|K02183:gene-SPHA_72978:4.43049705147	http://www.genome.jp/kegg-bin/show_pathway?ko04921/K04859%09red/K04534%09red/K04454%09red/K08292%09red/K07199%09red/K02183%09red
Hepatitis B	KEGG PATHWAY	ko05161	0.98251	0.999997	K04498:gene-SPHA_46787:1.18332675564|K09048:new_gene2190:1.15666634422	http://www.genome.jp/kegg-bin/show_pathway?ko05161/K04498%09red/K09048%09red
Alcoholism	KEGG PATHWAY	ko05034	0.983044	0.999997	K00274:gene-SPHA_21661:3.50464937882|K00274:gene-SPHA_67938:2.83872218259|K04534:gene-SPHA_36454:5.95148858501|K09048:new_gene2190:1.15666634422|K02183:gene-SPHA_72978:4.43049705147	http://www.genome.jp/kegg-bin/show_pathway?ko05034/K00274%09red/K04534%09red/K09048%09red/K02183%09red
Phagosome	KEGG PATHWAY	ko04145	0.984328	0.999997	K08054:gene-SPHA_46225:1.22197633615|K07888:new_gene3335:1.8050634248|K08057:gene-SPHA_48720:3.31085098245|K10956:gene-SPHA_55070:1.31105933411|K02147:gene-SPHA_41428:1.56586917075	http://www.genome.jp/kegg-bin/show_pathway?ko04145/K08054%09red/K07888%09red/K08057%09red/K10956%09red/K02147%09red
Estrogen signaling pathway	KEGG PATHWAY	ko04915	0.985008	0.999997	K09487:gene-SPHA_53455:3.22945856699|K04534:gene-SPHA_36454:5.95148858501|K09048:new_gene2190:1.15666634422|K02183:gene-SPHA_72978:4.43049705147	http://www.genome.jp/kegg-bin/show_pathway?ko04915/K09487%09red/K04534%09red/K09048%09red/K02183%09red
Dilated cardiomyopathy	KEGG PATHWAY	ko05414	0.988305	0.999997	K04859:gene-SPHA_40202:2.03544083385|K04859:gene-SPHA_40203:3.59901638082	http://www.genome.jp/kegg-bin/show_pathway?ko05414/K04859%09red
ECM-receptor interaction	KEGG PATHWAY	ko04512	0.988305	0.999997	K06254:gene-SPHA_39132:4.59523066716|K06254:gene-SPHA_39092:3.32645720969	http://www.genome.jp/kegg-bin/show_pathway?ko04512/K06254%09red
Thyroid hormone signaling pathway	KEGG PATHWAY	ko04919	0.988375	0.999997	K04498:gene-SPHA_46787:1.18332675564|K15170:gene-SPHA_7162:1.28368046462|K08268:gene-SPHA_52544:4.87568007331|K07299:gene-SPHA_32388:1.55149859064	http://www.genome.jp/kegg-bin/show_pathway?ko04919/K04498%09red/K15170%09red/K08268%09red/K07299%09red
Epithelial cell signaling in Helicobacter pylori infection	KEGG PATHWAY	ko05120	0.989284	0.999997	K02147:gene-SPHA_41428:1.56586917075	http://www.genome.jp/kegg-bin/show_pathway?ko05120/K02147%09red
Hippo signaling pathway - fly	KEGG PATHWAY	ko04391	0.989808	0.999997	K09448:gene-SPHA_29853:2.10587084285|K16175:gene-SPHA_19218:1.73698393956|K16677:gene-SPHA_60818:1.14384241189	http://www.genome.jp/kegg-bin/show_pathway?ko04391/K09448%09red/K16175%09red/K16677%09red
GnRH signaling pathway	KEGG PATHWAY	ko04912	0.990206	0.999997	K07763:gene-SPHA_25397:3.057671758|K01115:new_gene23:4.24777422547|K04432:gene-SPHA_35598:2.33231617709|K02183:gene-SPHA_72978:4.43049705147	http://www.genome.jp/kegg-bin/show_pathway?ko04912/K07763%09red/K01115%09red/K04432%09red/K02183%09red
Toxoplasmosis	KEGG PATHWAY	ko05145	0.990452	0.999997	K04534:gene-SPHA_36454:5.95148858501|K04432:gene-SPHA_35598:2.33231617709	http://www.genome.jp/kegg-bin/show_pathway?ko05145/K04534%09red/K04432%09red
T cell receptor signaling pathway	KEGG PATHWAY	ko04660	0.990464	0.999997	K07361:new_gene664:9.90586459485	http://www.genome.jp/kegg-bin/show_pathway?ko04660/K07361%09red
Osteoclast differentiation	KEGG PATHWAY	ko04380	0.990464	0.999997	K07361:new_gene664:9.90586459485	http://www.genome.jp/kegg-bin/show_pathway?ko04380/K07361%09red
Amyotrophic lateral sclerosis (ALS)	KEGG PATHWAY	ko05014	0.990464	0.999997	K04432:gene-SPHA_35598:2.33231617709	http://www.genome.jp/kegg-bin/show_pathway?ko05014/K04432%09red
Glioma	KEGG PATHWAY	ko05214	0.991514	0.999997	K02183:gene-SPHA_72978:4.43049705147	http://www.genome.jp/kegg-bin/show_pathway?ko05214/K02183%09red
mRNA surveillance pathway	KEGG PATHWAY	ko03015	0.993602	0.999997	K11583:gene-SPHA_13000:4.40891793921|K00565:gene-SPHA_46318:1.2251633168|K14401:gene-SPHA_59552:2.21938328969	http://www.genome.jp/kegg-bin/show_pathway?ko03015/K11583%09red/K00565%09red/K14401%09red
Pathways in cancer	KEGG PATHWAY	ko05200	0.993672	0.999997	K06229:gene-SPHA_26204:2.92934513252|K09487:gene-SPHA_53455:3.22945856699|K04482:gene-SPHA_10512:3.33400511009|K08878:gene-SPHA_41622:3.35982235567|K08775:gene-SPHA_77927:3.45788411426|K04498:gene-SPHA_46787:1.18332675564|K08268:gene-SPHA_52544:4.87568007331|K08528:gene-SPHA_27407:2.02144551776|K07299:gene-SPHA_32388:1.55149859064|K02157:gene-SPHA_3013:3.29235664048|K02157:gene-SPHA_3024:2.561816…	http://www.genome.jp/kegg-bin/show_pathway?ko05200/K06229%09red/K09487%09red/K04482%09red/K08878%09red/K08775%09red/K04498%09red/K08268%09red/K08528%09red/K07299%09red/K02157%09red/K02219%09red/K02353%09red
Amoebiasis	KEGG PATHWAY	ko05146	0.99402	0.999997	K07888:new_gene3335:1.8050634248	http://www.genome.jp/kegg-bin/show_pathway?ko05146/K07888%09red
Cell cycle	KEGG PATHWAY	ko04110	0.994187	0.999997	K04498:gene-SPHA_46787:1.18332675564|K02213:gene-SPHA_62761:2.48423506709|K02607:gene-SPHA_60749:2.7961908955|K08866:gene-SPHA_54452:5.3672029677	http://www.genome.jp/kegg-bin/show_pathway?ko04110/K04498%09red/K02213%09red/K02607%09red/K08866%09red
Long-term potentiation	KEGG PATHWAY	ko04720	0.994274	0.999997	K04498:gene-SPHA_46787:1.18332675564|K02183:gene-SPHA_72978:4.43049705147	http://www.genome.jp/kegg-bin/show_pathway?ko04720/K04498%09red/K02183%09red
Morphine addiction	KEGG PATHWAY	ko05032	0.995787	0.999997	K04534:gene-SPHA_36454:5.95148858501	http://www.genome.jp/kegg-bin/show_pathway?ko05032/K04534%09red
Tight junction	KEGG PATHWAY	ko04530	0.995797	0.999997	K05702:gene-SPHA_75307:1.66455460423|K06096:gene-SPHA_49329:1.43049292212	http://www.genome.jp/kegg-bin/show_pathway?ko04530/K05702%09red/K06096%09red
PI3K-Akt signaling pathway	KEGG PATHWAY	ko04151	0.995944	0.999997	K09487:gene-SPHA_53455:3.22945856699|K09048:new_gene2190:1.15666634422|K04527:new_gene2792:1.35800372785|K04527:new_gene2439:1.16017078084|K01596:gene-SPHA_48560:2.8096153178|K03259:gene-SPHA_27644:1.58701249251|K11583:gene-SPHA_13000:4.40891793921	http://www.genome.jp/kegg-bin/show_pathway?ko04151/K09487%09red/K09048%09red/K04527%09red/K01596%09red/K03259%09red/K11583%09red
Glutamatergic synapse	KEGG PATHWAY	ko04724	0.996704	0.999997	K04534:gene-SPHA_36454:5.95148858501|K05202:gene-SPHA_71809:6.89633474181|K01115:new_gene23:4.24777422547	http://www.genome.jp/kegg-bin/show_pathway?ko04724/K04534%09red/K05202%09red/K01115%09red
Apoptosis	KEGG PATHWAY	ko04210	0.996704	0.999997	K10522:gene-SPHA_33393:2.8628081349|K08669:gene-SPHA_66820:4.22521573388|K03237:gene-SPHA_19219:3.14483464974	http://www.genome.jp/kegg-bin/show_pathway?ko04210/K10522%09red/K08669%09red/K03237%09red
Ubiquitin mediated proteolysis	KEGG PATHWAY	ko04120	0.996706	0.999997	K10601:gene-SPHA_78643:1.70412262013|K09561:gene-SPHA_1374:1.64044518063|K09561:gene-SPHA_1378:1.27478374199|K10585:gene-SPHA_9062:1.86656320705|K20217:gene-SPHA_1629:1.23890983681	http://www.genome.jp/kegg-bin/show_pathway?ko04120/K10601%09red/K09561%09red/K10585%09red/K20217%09red
Long-term depression	KEGG PATHWAY	ko04730	0.997032	0.999997	K04534:gene-SPHA_36454:5.95148858501	http://www.genome.jp/kegg-bin/show_pathway?ko04730/K04534%09red
cAMP signaling pathway	KEGG PATHWAY	ko04024	0.997189	0.999997	K09048:new_gene2190:1.15666634422|K04952:gene-SPHA_81156:8.49041913795|K05702:gene-SPHA_75307:1.66455460423|K01115:new_gene23:4.24777422547|K04498:gene-SPHA_46787:1.18332675564|K02183:gene-SPHA_72978:4.43049705147	http://www.genome.jp/kegg-bin/show_pathway?ko04024/K09048%09red/K04952%09red/K05702%09red/K01115%09red/K04498%09red/K02183%09red
Inflammatory mediator regulation of TRP channels	KEGG PATHWAY	ko04750	0.9975	0.999997	K04432:gene-SPHA_35598:2.33231617709|K02183:gene-SPHA_72978:4.43049705147	http://www.genome.jp/kegg-bin/show_pathway?ko04750/K04432%09red/K02183%09red
Salivary secretion	KEGG PATHWAY	ko04970	0.997529	0.999997	K13912:gene-SPHA_14981:6.90893748995|K13912:gene-SPHA_7673:2.80568979244|K02183:gene-SPHA_72978:4.43049705147	http://www.genome.jp/kegg-bin/show_pathway?ko04970/K13912%09red/K02183%09red
MAPK signaling pathway	KEGG PATHWAY	ko04010	0.997613	0.999997	K04454:gene-SPHA_70775:1.60784384348|K04859:gene-SPHA_40202:2.03544083385|K04859:gene-SPHA_40203:3.59901638082|K04432:gene-SPHA_35598:2.33231617709|K20216:new_gene390:3.64418020361|K04352:new_gene705:1.82751415638	http://www.genome.jp/kegg-bin/show_pathway?ko04010/K04454%09red/K04859%09red/K04432%09red/K20216%09red/K04352%09red
Phototransduction - fly	KEGG PATHWAY	ko04745	0.99814	0.999997	K02183:gene-SPHA_72978:4.43049705147	http://www.genome.jp/kegg-bin/show_pathway?ko04745/K02183%09red
Vascular smooth muscle contraction	KEGG PATHWAY	ko04270	0.998152	0.999997	K12337:gene-SPHA_3040:1.99325355052|K12337:gene-SPHA_3045:1.47087851119|K02183:gene-SPHA_72978:4.43049705147	http://www.genome.jp/kegg-bin/show_pathway?ko04270/K12337%09red/K02183%09red
Aldosterone synthesis and secretion	KEGG PATHWAY	ko04925	0.998356	0.999997	K09048:new_gene2190:1.15666634422|K02183:gene-SPHA_72978:4.43049705147	http://www.genome.jp/kegg-bin/show_pathway?ko04925/K09048%09red/K02183%09red
Protein digestion and absorption	KEGG PATHWAY	ko04974	0.998528	0.999997	K01395:gene-SPHA_899:3.30610759253	http://www.genome.jp/kegg-bin/show_pathway?ko04974/K01395%09red
Leukocyte transendothelial migration	KEGG PATHWAY	ko04670	0.998528	0.999997	K05702:gene-SPHA_75307:1.66455460423	http://www.genome.jp/kegg-bin/show_pathway?ko04670/K05702%09red
Endocytosis	KEGG PATHWAY	ko04144	0.999029	0.999997	K04645:gene-SPHA_8069:2.25340606586|K12189:gene-SPHA_80340:1.24141538335|K01115:new_gene23:4.24777422547|K07888:new_gene3335:1.8050634248|K07937:gene-SPHA_38611:1.22685470484|K13649:gene-SPHA_38419:1.7258399071|K11247:gene-SPHA_40135:2.2198819605	http://www.genome.jp/kegg-bin/show_pathway?ko04144/K04645%09red/K12189%09red/K01115%09red/K07888%09red/K07937%09red/K13649%09red/K11247%09red
Retrograde endocannabinoid signaling	KEGG PATHWAY	ko04723	0.999078	0.999997	K04534:gene-SPHA_36454:5.95148858501	http://www.genome.jp/kegg-bin/show_pathway?ko04723/K04534%09red
Bacterial invasion of epithelial cells	KEGG PATHWAY	ko05100	0.999078	0.999997	K04645:gene-SPHA_8069:2.25340606586	http://www.genome.jp/kegg-bin/show_pathway?ko05100/K04645%09red
Axon guidance	KEGG PATHWAY	ko04360	0.999127	0.999997	K05765:new_gene24:2.53327214746|K04352:new_gene705:1.82751415638	http://www.genome.jp/kegg-bin/show_pathway?ko04360/K05765%09red/K04352%09red
Gastric acid secretion	KEGG PATHWAY	ko04971	0.99927	0.999997	K02183:gene-SPHA_72978:4.43049705147	http://www.genome.jp/kegg-bin/show_pathway?ko04971/K02183%09red
Circadian entrainment	KEGG PATHWAY	ko04713	0.999429	0.999997	K04534:gene-SPHA_36454:5.95148858501|K02183:gene-SPHA_72978:4.43049705147	http://www.genome.jp/kegg-bin/show_pathway?ko04713/K04534%09red/K02183%09red
Pancreatic secretion	KEGG PATHWAY	ko04972	0.999486	0.999997	K14074:gene-SPHA_51065:4.33580530301	http://www.genome.jp/kegg-bin/show_pathway?ko04972/K14074%09red
MicroRNAs in cancer	KEGG PATHWAY	ko05206	0.999585	0.999997	K04498:gene-SPHA_46787:1.18332675564|K16865:gene-SPHA_45751:2.07255242289	http://www.genome.jp/kegg-bin/show_pathway?ko05206/K04498%09red/K16865%09red
Renin secretion	KEGG PATHWAY	ko04924	0.999593	0.999997	K02183:gene-SPHA_72978:4.43049705147	http://www.genome.jp/kegg-bin/show_pathway?ko04924/K02183%09red
Oocyte meiosis	KEGG PATHWAY	ko04114	0.999628	0.999997	K11481:gene-SPHA_50448:2.67783142362|K02183:gene-SPHA_72978:4.43049705147	http://www.genome.jp/kegg-bin/show_pathway?ko04114/K11481%09red/K02183%09red
[truncated: 7 more rows]
