# Supplementary material for: Comparative transcriptomic analysis of the different developmental stages of ovary in the cuttlefish Sepia pharaonis
Source: BMC Genomics. 2024 Jan 23;25:94. doi: 10.1186/s12864-024-09981-x (PMC10804787; doi:10.1186/s12864-024-09981-x)
Supplement: Supplementary file 13 — Additional file 13. [file 12864_2024_9981_MOESM13_ESM.xls]

## Sheet:  Ova I_VS_Ova II
Term	Database	ID	Input_number	Background_number	P_Value	Corrected_P_Value	Input	Hyperlink
Ribosome	KEGG PATHWAY	ko03010	74	89	2.46252e-11	7.48607e-09	K02886:gene-SPHA_67299:-1.80673263068|K02937:gene-SPHA_71394:-4.96091495795|K02948:gene-SPHA_24647:-1.77341662415|K02901:gene-SPHA_57701:-4.9230905842|K02954:new_gene270:-1.77061550061|K02959:gene-SPHA_51347:-1.89839813943|K02866:new_gene3580:-4.87059692641|K02936:gene-SPHA_26895:-5.38538843485|K02882:gene-SPHA_66442:-4.73225713474|K02889:gene-SPHA_55039:-5.12806007345|K02957:gene-SPHA_3217:-5.15…	http://www.genome.jp/kegg-bin/show_pathway?ko03010/K02886%09green/K02937%09green/K02948%09green/K02901%09green/K02954%09green/K02959%09green/K02866%09green/K02936%09green/K02882%09green/K02889%09green/K02957%09green/K02930%09green/K02919%09green/K02918%09green/K02867%09green/K02888%09green/K02951%09green/K02950%09green/K02885%09green/K02912%09green/K02887%09green/K02868%09green/K02917%09green/K02…
Oxidative phosphorylation	KEGG PATHWAY	ko00190	62	69	1.23523e-10	1.87754e-08	K02263:new_gene3225:-4.57472695286|K02147:gene-SPHA_41428:-2.8088301264|K02258:gene-SPHA_78224:-2.07640553023|K02138:gene-SPHA_47853:-3.49934940661|K02148:gene-SPHA_57134:-1.52863329104|K02131:gene-SPHA_34475:-3.87163590195|K02130:new_gene2173:-5.50896894736|K02155:gene-SPHA_36246:-2.32760914382|K02132:gene-SPHA_5041:-2.91568083019|K02133:gene-SPHA_4110:-3.29923420498|K02137:gene-SPHA_32323:-4.66…	http://www.genome.jp/kegg-bin/show_pathway?ko00190/K02263%09green/K02147%09green/K02258%09green/K02138%09green/K02148%09green/K02131%09green/K02130%09green/K02155%09green/K02132%09green/K02133%09green/K02137%09green/K02136%09green/K03961%09green/K02154%09green/K03965%09green/K03964%09green/K03966%09green/K03943%09green/K03942%09green/K03941%09green/K03940%09green/K02264%09green/K02134%09green/K02…
Parkinson's disease	KEGG PATHWAY	ko05012	62	77	2.44281e-09	2.47538e-07	K05688:gene-SPHA_61904:-6.52446954171|K10578:gene-SPHA_41014:-1.82805758046|K04552:new_gene3304:-1.92289517159|K04555:gene-SPHA_4570:-1.39138939062|K04554:gene-SPHA_50381:-3.07115736191|K15040:gene-SPHA_44227:-3.42038904001|K02138:gene-SPHA_47853:-3.49934940661|K02131:gene-SPHA_34475:-3.87163590195|K02133:gene-SPHA_4110:-3.29923420498|K02132:gene-SPHA_5041:-2.91568083019|K02134:gene-SPHA_47910:-4…	http://www.genome.jp/kegg-bin/show_pathway?ko05012/K05688%09green/K10578%09green/K04552%09green/K04555%09green/K04554%09green/K15040%09green/K02138%09green/K02131%09green/K02133%09green/K02132%09green/K02134%09green/K02137%09green/K02136%09green/K03961%09green/K03965%09green/K03964%09green/K08045%09green/K03966%09green/K03943%09green/K03942%09green/K03941%09green/K03940%09green/K03178%09green/K02…
Proteasome	KEGG PATHWAY	ko03050	35	36	3.9597e-07	3.00937e-05	K03064:gene-SPHA_59819:-1.70192074441|K03065:gene-SPHA_78480:-1.14285649124|K03066:gene-SPHA_72811:-1.91343935456|K03061:gene-SPHA_41989:-1.38129512625|K03062:gene-SPHA_7215:-3.71646673234|K03063:gene-SPHA_29974:-1.68604966267|K03028:gene-SPHA_21602:-1.08078497273|K03029:gene-SPHA_27036:-1.49001385272|K10881:gene-SPHA_71718:-3.32811007169|K02728:gene-SPHA_15160:-2.89901680431|K02729:new_gene3570:…	http://www.genome.jp/kegg-bin/show_pathway?ko03050/K03064%09green/K03065%09green/K03066%09green/K03061%09green/K03062%09green/K03063%09green/K03028%09green/K03029%09green/K10881%09green/K02728%09green/K02729%09green/K02725%09green/K02726%09green/K02727%09green/K06698%09green/K06699%09green/K03039%09green/K03038%09green/K03037%09green/K03036%09green/K03035%09green/K03033%09green/K03032%09green/K03…
Alzheimer's disease	KEGG PATHWAY	ko05010	72	124	1.85137e-06	0.000112563	K04550:new_gene632:-2.33610024925|K03083:gene-SPHA_50759:-1.50811916845|K03951:gene-SPHA_52375:-3.2139522107|K02138:gene-SPHA_47853:-3.49934940661|K02131:gene-SPHA_34475:-3.87163590195|K02133:gene-SPHA_4110:-3.29923420498|K02132:gene-SPHA_5041:-2.91568083019|K02134:gene-SPHA_47910:-4.13502360348|K02137:gene-SPHA_32323:-4.66026309233|K02136:gene-SPHA_33384:-4.16432779355|K03961:gene-SPHA_34344:-1.…	http://www.genome.jp/kegg-bin/show_pathway?ko05010/K04550%09green/K03083%09green/K03951%09green/K02138%09green/K02131%09green/K02133%09green/K02132%09green/K02134%09green/K02137%09green/K02136%09green/K03961%09green/K00134%09green/K03965%09green/K03964%09green/K03966%09green/K03943%09green/K03942%09green/K03941%09green/K03940%09green/K02264%09green/K02270%09green/K02183%09green/K04520%09green/K04…
Non-alcoholic fatty liver disease (NAFLD)	KEGG PATHWAY	ko04932	53	81	3.51448e-06	0.000178067	K07199:gene-SPHA_37089:-2.3618025191|K03083:gene-SPHA_50759:-1.50811916845|K03968:new_gene2655:-2.89805186532|K04393:gene-SPHA_22764:-4.76181397231|K16172:gene-SPHA_24144:-2.19635559137|K02270:new_gene420:-3.16953427566|K02270:new_gene2329:-3.98770568775|K07197:gene-SPHA_14494:-2.68064489119|K02263:new_gene3225:-4.57472695286|K03961:gene-SPHA_34344:-1.77312488068|K03965:gene-SPHA_74866:-2.9744870…	http://www.genome.jp/kegg-bin/show_pathway?ko04932/K07199%09green/K03083%09green/K03968%09green/K04393%09green/K16172%09green/K02270%09green/K07197%09green/K02263%09green/K03961%09green/K03965%09green/K03964%09green/K03966%09green/K03943%09green/K03942%09green/K03941%09green/K03940%09green/K04440%09green/K07297%09green/K04426%09green/K02580%09green/K11351%09green/K09027%09green/K11353%09green/K11…
Carbon metabolism	KEGG PATHWAY	ko01200	55	102	0.000132073	0.00573574	K01966:gene-SPHA_39445:-5.44385415802|K00850:new_gene739:-1.80471551878|K01689:gene-SPHA_81298:-1.33389222093|K01070:gene-SPHA_50837:-2.63629927197|K01681:gene-SPHA_13137:-3.81713602228|K01681:gene-SPHA_41164:-3.29286244422|K01623:gene-SPHA_15096:-2.87788602466|K01623:gene-SPHA_15092:-3.95560791768|K00814:new_gene3560:-2.31063520446|K01810:gene-SPHA_26057:-2.27408789535|K00873:gene-SPHA_16657:-1.…	http://www.genome.jp/kegg-bin/show_pathway?ko01200/K01966%09green/K00850%09green/K01689%09green/K01070%09green/K01681%09green/K01623%09green/K00814%09green/K01810%09green/K00873%09green/K00626%09green/K00261%09green/K00134%09green/K14455%09green/K14454%09green/K01834%09green/K01647%09green/K01899%09green/K00036%09green/K00030%09green/K00031%09green/K00382%09green/K00844%09green/K01679%09green/K17…
Lysosome	KEGG PATHWAY	ko04142	56	110	0.000352633	0.0134001	K12394:gene-SPHA_81386:-2.13932916001|K12383:gene-SPHA_30958:-1.50345291709|K12383:gene-SPHA_19531:-3.71916547243|K12396:gene-SPHA_24897:-1.48780327335|K12397:gene-SPHA_58147:-1.7279156761|K12391:gene-SPHA_54724:-1.72673729656|K12391:gene-SPHA_54839:-2.54639787391|K12392:new_gene1214:-1.06434982339|K12393:gene-SPHA_44346:-1.42742675284|K01365:new_gene769:-8.8085985562|K01365:gene-SPHA_61567:-8.21…	http://www.genome.jp/kegg-bin/show_pathway?ko04142/K12394%09green/K12383%09green/K12396%09green/K12397%09green/K12391%09green/K12392%09green/K12393%09green/K01365%09green/K12398%09green/K12373%09green/K01363%09green/K01444%09green/K12400%09green/K02155%09green/K02154%09green/K08568%09green/K04645%09green/K12385%09green/K04646%09green/K12309%09green/K10087%09green/K12301%09green/K12305%09green/K12…
Protein processing in endoplasmic reticulum	KEGG PATHWAY	ko04141	59	119	0.000418167	0.0141247	K10601:gene-SPHA_78643:-2.21338561463|K10597:gene-SPHA_17544:-1.55861333775|K10578:gene-SPHA_41014:-1.82805758046|K13989:gene-SPHA_31531:-2.48316863508|K09584:gene-SPHA_45785:-2.96223349999|K04555:gene-SPHA_4570:-1.39138939062|K04554:gene-SPHA_50381:-3.07115736191|K12670:gene-SPHA_27849:-5.0467777748|K09027:gene-SPHA_46768:-1.17352566256|K04426:gene-SPHA_59959:-2.33264139997|K10085:gene-SPHA_3602…	http://www.genome.jp/kegg-bin/show_pathway?ko04141/K10601%09green/K10597%09green/K10578%09green/K13989%09green/K09584%09green/K04555%09green/K04554%09green/K12670%09green/K09027%09green/K04426%09green/K10085%09green/K09517%09green/K14026%09green/K09487%09green/K10082%09green/K06689%09green/K04440%09green/K10956%09green/K10839%09green/K07151%09green/K14008%09green/K05546%09green/K11718%09green/K13…
Biosynthesis of amino acids	KEGG PATHWAY	ko01230	40	74	0.00100133	0.0304404	K00850:new_gene739:-1.80471551878|K01689:gene-SPHA_81298:-1.33389222093|K14085:gene-SPHA_37438:-1.15929647437|K01681:gene-SPHA_13137:-3.81713602228|K01681:gene-SPHA_41164:-3.29286244422|K01623:gene-SPHA_15096:-2.87788602466|K01623:gene-SPHA_15092:-3.95560791768|K00814:new_gene3560:-2.31063520446|K00815:new_gene2466:-11.3948991967|K01915:new_gene2733:-8.7908416287|K01915:gene-SPHA_50258:-3.6288017…	http://www.genome.jp/kegg-bin/show_pathway?ko01230/K00850%09green/K01689%09green/K14085%09green/K01681%09green/K01623%09green/K00814%09green/K00815%09green/K01915%09green/K00873%09green/K01647%09green/K12657%09green/K00134%09green/K14455%09green/K14454%09green/K01834%09green/K00286%09green/K00789%09green/K00500%09green/K00030%09green/K00031%09green/K01755%09green/K17989%09green/K01758%09green/K00…
Cardiac muscle contraction	KEGG PATHWAY	ko04260	21	30	0.00171059	0.0472745	K00415:gene-SPHA_24869:-3.31082852454|K00416:new_gene1500:-3.07731053141|K00417:new_gene958:-3.15213451096|K00411:gene-SPHA_60560:-2.05582517861|K04863:gene-SPHA_62727:-1.47998019413|K01539:gene-SPHA_78658:-2.39675331252|K04859:gene-SPHA_40202:-1.58519727821|K04859:gene-SPHA_40203:-3.57326244433|K00413:gene-SPHA_28861:-1.78226783707|K04962:new_gene3260:-2.95662032006|K04962:new_gene3259:-3.449734…	http://www.genome.jp/kegg-bin/show_pathway?ko04260/K00415%09green/K00416%09green/K00417%09green/K00411%09green/K04863%09green/K01539%09green/K04859%09green/K00413%09green/K04962%09green/K17751%09green/K02263%09green/K01540%09green/K04870%09green/K02270%09green/K02265%09green/K02264%09green/K02266%09green
Phagosome	KEGG PATHWAY	ko04145	45	91	0.00199797	0.0506153	K01365:new_gene769:-8.8085985562|K01365:gene-SPHA_61567:-8.21642432413|K01365:gene-SPHA_48877:-3.33845333884|K00914:gene-SPHA_27254:-1.13277794149|K07888:gene-SPHA_43239:-1.66143403077|K07888:new_gene3335:-2.46021109232|K04392:gene-SPHA_43674:-1.42914664978|K04392:gene-SPHA_24899:-2.28011541483|K02155:gene-SPHA_36246:-2.32760914382|K02154:gene-SPHA_46411:-1.63852908483|K12478:gene-SPHA_22769:-1.3…	http://www.genome.jp/kegg-bin/show_pathway?ko04145/K01365%09green/K00914%09green/K07888%09green/K04392%09green/K02155%09green/K02154%09green/K12478%09green/K02150%09green/K05719%09green/K10956%09green/K07374%09green/K08009%09green/K05692%09green/K10089%09green/K03662%09green/K03661%09green/K00921%09green/K12182%09green/K02144%09green/K02147%09green/K02148%09green/K02149%09green/K07897%09green/K08…
Fructose and mannose metabolism	KEGG PATHWAY	ko00051	17	22	0.00223073	0.0521648	K01809:gene-SPHA_16337:-2.58033604197|K00966:gene-SPHA_37201:-2.79345062433|K00966:gene-SPHA_32271:-4.87408816519|K03841:gene-SPHA_59542:-5.64156204063|K02377:gene-SPHA_61350:-3.6832840788|K00976:gene-SPHA_50106:-2.69637964497|K00844:gene-SPHA_44951:-1.94388545159|K00844:gene-SPHA_1863:-2.20968080698|K00844:gene-SPHA_27526:-5.29151090908|K05305:gene-SPHA_45737:-2.75046516941|K01803:gene-SPHA_5278…	http://www.genome.jp/kegg-bin/show_pathway?ko00051/K01809%09green/K00966%09green/K03841%09green/K02377%09green/K00976%09green/K00844%09green/K05305%09green/K01803%09green/K18334%09green/K01623%09green/K00850%09green/K00863%09green/K00846%09green
Huntington's disease	KEGG PATHWAY	ko05016	69	164	0.00423221	0.0870868	K04559:gene-SPHA_55198:-3.49443318382|K04559:gene-SPHA_48827:-2.70086398623|K03951:gene-SPHA_52375:-3.2139522107|K02138:gene-SPHA_47853:-3.49934940661|K02131:gene-SPHA_34475:-3.87163590195|K02133:gene-SPHA_4110:-3.29923420498|K02132:gene-SPHA_5041:-2.91568083019|K02134:gene-SPHA_47910:-4.13502360348|K02137:gene-SPHA_32323:-4.66026309233|K02136:gene-SPHA_33384:-4.16432779355|K03961:gene-SPHA_34344…	http://www.genome.jp/kegg-bin/show_pathway?ko05016/K04559%09green/K03951%09green/K02138%09green/K02131%09green/K02133%09green/K02132%09green/K02134%09green/K02137%09green/K02136%09green/K03961%09green/K10411%09green/K03965%09green/K03964%09green/K04646%09green/K03943%09green/K03942%09green/K03941%09green/K03940%09green/K03968%09green/K02264%09green/K04564%09green/K04565%09green/K10424%09green/K10…
Citrate cycle (TCA cycle)	KEGG PATHWAY	ko00020	20	31	0.00429705	0.0870868	K01899:gene-SPHA_47808:-3.02876518211|K00658:gene-SPHA_77601:-2.62149506831|K00658:gene-SPHA_77589:-3.39397220034|K00164:new_gene2427:-1.65430410328|K01679:gene-SPHA_28843:-4.32264042918|K00161:gene-SPHA_77254:-1.17055729342|K00162:gene-SPHA_28168:-1.47153557625|K01681:gene-SPHA_13137:-3.81713602228|K01681:gene-SPHA_41164:-3.29286244422|K01596:gene-SPHA_48560:-5.06904008974|K01900:gene-SPHA_65322…	http://www.genome.jp/kegg-bin/show_pathway?ko00020/K01899%09green/K00658%09green/K00164%09green/K01679%09green/K00161%09green/K00162%09green/K01681%09green/K01596%09green/K01900%09green/K00234%09green/K00235%09green/K00236%09green/K00382%09green/K00025%09green/K00026%09green/K01647%09green/K00030%09green/K00031%09green
Glycolysis / Gluconeogenesis	KEGG PATHWAY	ko00010	22	38	0.00723022	0.129293	K00134:gene-SPHA_30767:-2.70646059815|K00134:gene-SPHA_13770:-3.5527474411|K00850:new_gene739:-1.80471551878|K01803:gene-SPHA_52787:-1.9890546159|K00844:gene-SPHA_44951:-1.94388545159|K00844:gene-SPHA_1863:-2.20968080698|K00844:gene-SPHA_27526:-5.29151090908|K01835:gene-SPHA_50343:-3.24898126726|K01834:gene-SPHA_48769:-3.11257214153|K00927:gene-SPHA_47656:-1.3984851684|K00161:gene-SPHA_77254:-1.1…	http://www.genome.jp/kegg-bin/show_pathway?ko00010/K00134%09green/K00850%09green/K01803%09green/K00844%09green/K01835%09green/K01834%09green/K00927%09green/K00161%09green/K00162%09green/K01596%09green/K01623%09green/K03841%09green/K00382%09green/K01810%09green/K01689%09green/K00873%09green/K14085%09green/K00121%09green
Valine, leucine and isoleucine degradation	KEGG PATHWAY	ko00280	22	38	0.00723022	0.129293	K13524:gene-SPHA_23143:-9.90100019002|K05606:gene-SPHA_42904:-1.7662460955|K00140:gene-SPHA_56819:-2.72312930968|K05607:gene-SPHA_78746:-1.35856821868|K09478:gene-SPHA_17834:-1.46139767644|K00253:gene-SPHA_61121:-1.45209688803|K05605:new_gene524:-2.26802665241|K00166:gene-SPHA_14958:-2.09501136245|K00167:gene-SPHA_42015:-2.6318385272|K07509:gene-SPHA_54658:-4.81834233812|K07508:gene-SPHA_36051:-2…	http://www.genome.jp/kegg-bin/show_pathway?ko00280/K13524%09green/K05606%09green/K00140%09green/K05607%09green/K09478%09green/K00253%09green/K05605%09green/K00166%09green/K00167%09green/K07509%09green/K07508%09green/K01966%09green/K00827%09green/K00826%09green/K00626%09green/K00382%09green/K14085%09green/K07511%09green/K09699%09green/K07515%09green/K00022%09green
Tuberculosis	KEGG PATHWAY	ko05152	33	68	0.00916606	0.154805	K04515:gene-SPHA_53661:-1.23639466254|K04515:gene-SPHA_53682:-1.6628220547|K04513:gene-SPHA_11148:-2.70847757881|K03662:gene-SPHA_23320:-1.73731832385|K03661:gene-SPHA_19936:-1.65988889592|K07369:gene-SPHA_51853:-1.29206813316|K04441:new_gene2737:-3.80171962326|K04441:new_gene2588:-1.42152727155|K04498:gene-SPHA_46787:-1.46715528687|K00914:gene-SPHA_27254:-1.13277794149|K07888:gene-SPHA_43239:-1.…	http://www.genome.jp/kegg-bin/show_pathway?ko05152/K04515%09green/K04513%09green/K03662%09green/K03661%09green/K07369%09green/K04441%09green/K04498%09green/K00914%09green/K07888%09green/K04440%09green/K02144%09green/K07897%09green/K11217%09green/K02580%09green/K02155%09green/K02154%09green/K12478%09green/K06560%09green/K02183%09green
Propanoate metabolism	KEGG PATHWAY	ko00640	16	26	0.0138045	0.220872	K13524:gene-SPHA_23143:-9.90100019002|K00140:gene-SPHA_56819:-2.72312930968|K05606:gene-SPHA_42904:-1.7662460955|K00382:gene-SPHA_19190:-2.11100418942|K05605:new_gene524:-2.26802665241|K00166:gene-SPHA_14958:-2.09501136245|K00167:gene-SPHA_42015:-2.6318385272|K00626:gene-SPHA_67155:-2.94992719908|K00626:gene-SPHA_71767:-1.7061301524|K01900:gene-SPHA_65322:-2.70900982005|K18426:gene-SPHA_29323:-2.…	http://www.genome.jp/kegg-bin/show_pathway?ko00640/K13524%09green/K00140%09green/K05606%09green/K00382%09green/K05605%09green/K00166%09green/K00167%09green/K00626%09green/K01900%09green/K18426%09green/K01899%09green/K07511%09green/K09699%09green/K07515%09green/K01966%09green
Endocytosis	KEGG PATHWAY	ko04144	60	151	0.0177411	0.261084	K04513:gene-SPHA_11148:-2.70847757881|K11248:gene-SPHA_37111:-3.54056455255|K04439:gene-SPHA_15518:-8.05805411436|K04439:new_gene2881:-2.40853956117|K12475:gene-SPHA_23129:-1.26694726478|K12474:gene-SPHA_39670:-3.60144371521|K07888:gene-SPHA_43239:-1.66143403077|K07888:new_gene3335:-2.46021109232|K04393:gene-SPHA_22764:-4.76181397231|K07904:gene-SPHA_67892:-3.01580418505|K12479:gene-SPHA_28296:-2…	http://www.genome.jp/kegg-bin/show_pathway?ko04144/K04513%09green/K11248%09green/K04439%09green/K12475%09green/K12474%09green/K07888%09green/K04393%09green/K07904%09green/K12479%09green/K12478%09green/K17919%09green/K18461%09green/K18462%09green/K12191%09green/K04645%09green/K18443%09green/K12194%09green/K04646%09green/K05093%09green/K12198%09green/K17917%09green/K04705%09green/K04707%09green/K07…
Bacterial invasion of epithelial cells	KEGG PATHWAY	ko05100	28	59	0.019136	0.261084	K04513:gene-SPHA_11148:-2.70847757881|K04438:gene-SPHA_70888:-2.56933224755|K04393:gene-SPHA_22764:-4.76181397231|K04392:gene-SPHA_43674:-1.42914664978|K04392:gene-SPHA_24899:-2.28011541483|K04645:gene-SPHA_8069:-3.18735750547|K05719:new_gene3023:-4.10213964723|K05719:gene-SPHA_48237:-2.79822971431|K04646:gene-SPHA_41649:-2.66946384764|K16942:gene-SPHA_9860:-3.31079725556|K06106:gene-SPHA_81124:-…	http://www.genome.jp/kegg-bin/show_pathway?ko05100/K04513%09green/K04438%09green/K04393%09green/K04392%09green/K04645%09green/K05719%09green/K04646%09green/K16942%09green/K06106%09green/K04707%09green/K05755%09green/K05756%09green/K05757%09green/K02105%09green/K05691%09green/K05692%09green/K05725%09green/K12959%09green/K16939%09green/K05700%09green/K06272%09green/K05760%09green
N-Glycan biosynthesis	KEGG PATHWAY	ko00510	19	35	0.0192542	0.261084	K03842:gene-SPHA_7142:-1.68102953842|K03843:gene-SPHA_53161:-3.011458122|K12670:gene-SPHA_27849:-5.0467777748|K03846:gene-SPHA_45729:-6.54450785856|K00738:gene-SPHA_47817:-2.57906589364|K03844:gene-SPHA_5717:-3.84594849557|K00729:gene-SPHA_37215:-2.48215143115|K03848:gene-SPHA_49139:-2.51674536297|K03849:gene-SPHA_14184:-2.92059755185|K12668:new_gene158:-6.45691447623|K12669:gene-SPHA_5299:-3.405…	http://www.genome.jp/kegg-bin/show_pathway?ko00510/K03842%09green/K03843%09green/K12670%09green/K03846%09green/K00738%09green/K03844%09green/K00729%09green/K03848%09green/K03849%09green/K12668%09green/K12669%09green/K03847%09green/K00721%09green/K07151%09green/K05546%09green/K00902%09green/K01228%09green/K07432%09green
Epithelial cell signaling in Helicobacter pylori infection	KEGG PATHWAY	ko05120	20	38	0.0208486	0.261084	K02154:gene-SPHA_46411:-1.63852908483|K04430:gene-SPHA_26209:-2.74042368575|K03662:gene-SPHA_23320:-1.73731832385|K03661:gene-SPHA_19936:-1.65988889592|K01116:gene-SPHA_24668:-1.23040327812|K02148:gene-SPHA_57134:-1.52863329104|K04441:new_gene2737:-3.80171962326|K04441:new_gene2588:-1.42152727155|K04440:gene-SPHA_41630:-2.03255728344|K02144:gene-SPHA_40090:-3.03931245293|K04392:gene-SPHA_43674:-1…	http://www.genome.jp/kegg-bin/show_pathway?ko05120/K02154%09green/K04430%09green/K03662%09green/K03661%09green/K01116%09green/K02148%09green/K04441%09green/K04440%09green/K02144%09green/K04392%09green/K02147%09green/K02149%09green/K02580%09green/K04393%09green/K02155%09green/K04361%09green/K02150%09green
Peroxisome	KEGG PATHWAY	ko04146	31	68	0.0211568	0.261084	K13348:gene-SPHA_77915:-4.1739721544|K11147:gene-SPHA_17236:-1.19455482233|K05677:gene-SPHA_27317:-2.50386048851|K05676:gene-SPHA_39482:-1.20233900582|K04564:gene-SPHA_22121:-3.59272961403|K04565:gene-SPHA_34357:-2.0882690846|K04565:gene-SPHA_73778:-7.11696813167|K13237:gene-SPHA_53331:-2.65703697689|K13237:new_gene2139:-4.2637560834|K01897:gene-SPHA_31242:-4.21568094687|K13239:gene-SPHA_36608:-2…	http://www.genome.jp/kegg-bin/show_pathway?ko04146/K13348%09green/K11147%09green/K05677%09green/K05676%09green/K04564%09green/K04565%09green/K13237%09green/K01897%09green/K13239%09green/K13343%09green/K13344%09green/K13346%09green/K00031%09green/K12405%09green/K12663%09green/K01796%09green/K13356%09green/K13354%09green/K00272%09green/K13337%09green/K13350%09green/K05940%09green/K13336%09green/K08…
Fatty acid degradation	KEGG PATHWAY	ko00071	16	28	0.0220903	0.261084	K09479:gene-SPHA_26074:-2.80311438174|K09478:gene-SPHA_17834:-1.46139767644|K14085:gene-SPHA_37438:-1.15929647437|K08766:gene-SPHA_29855:-2.52335092602|K00121:gene-SPHA_24866:-2.01339928298|K07509:gene-SPHA_54658:-4.81834233812|K08765:gene-SPHA_38633:-3.57167012626|K00252:gene-SPHA_32155:-3.4683349792|K00626:gene-SPHA_67155:-2.94992719908|K00626:gene-SPHA_71767:-1.7061301524|K13239:gene-SPHA_3660…	http://www.genome.jp/kegg-bin/show_pathway?ko00071/K09479%09green/K09478%09green/K14085%09green/K08766%09green/K00121%09green/K07509%09green/K08765%09green/K00252%09green/K00626%09green/K13239%09green/K01897%09green/K07511%09green/K07508%09green/K07515%09green/K00022%09green
Pertussis	KEGG PATHWAY	ko05133	21	41	0.0223296	0.261084	K05719:new_gene3023:-4.10213964723|K05719:gene-SPHA_48237:-2.79822971431|K04513:gene-SPHA_11148:-2.70847757881|K04630:new_gene2701:-1.22727231022|K04441:new_gene2737:-3.80171962326|K04441:new_gene2588:-1.42152727155|K04440:gene-SPHA_41630:-2.03255728344|K05765:gene-SPHA_45877:-3.85005091224|K05765:new_gene24:-2.11284972373|K05765:new_gene485:-2.57731194418|K02580:new_gene2594:-4.39284310535|K0218…	http://www.genome.jp/kegg-bin/show_pathway?ko05133/K05719%09green/K04513%09green/K04630%09green/K04441%09green/K04440%09green/K05765%09green/K02580%09green/K02183%09green
Rheumatoid arthritis	KEGG PATHWAY	ko05323	12	19	0.0272414	0.300821	K01365:new_gene769:-8.8085985562|K01365:gene-SPHA_61567:-8.21642432413|K01365:gene-SPHA_48877:-3.33845333884|K03661:gene-SPHA_19936:-1.65988889592|K03662:gene-SPHA_23320:-1.73731832385|K02144:gene-SPHA_40090:-3.03931245293|K02147:gene-SPHA_41428:-2.8088301264|K02148:gene-SPHA_57134:-1.52863329104|K02149:gene-SPHA_49268:-1.99416110772|K02155:gene-SPHA_36246:-2.32760914382|K02154:gene-SPHA_46411:-1…	http://www.genome.jp/kegg-bin/show_pathway?ko05323/K01365%09green/K03661%09green/K03662%09green/K02144%09green/K02147%09green/K02148%09green/K02149%09green/K02155%09green/K02154%09green/K02150%09green
Regulation of actin cytoskeleton	KEGG PATHWAY	ko04810	41	99	0.0281299	0.300821	K12757:gene-SPHA_34215:-1.8679124098|K04513:gene-SPHA_11148:-2.70847757881|K04438:gene-SPHA_70888:-2.56933224755|K04393:gene-SPHA_22764:-4.76181397231|K04392:gene-SPHA_43674:-1.42914664978|K04392:gene-SPHA_24899:-2.28011541483|K06485:gene-SPHA_50829:-1.04550712868|K05731:gene-SPHA_4838:-4.12765486494|K05719:new_gene3023:-4.10213964723|K05719:gene-SPHA_48237:-2.79822971431|K05093:gene-SPHA_49688:-…	http://www.genome.jp/kegg-bin/show_pathway?ko04810/K12757%09green/K04513%09green/K04438%09green/K04393%09green/K04392%09green/K06485%09green/K05731%09green/K05719%09green/K05093%09green/K05750%09green/K07830%09green/K06269%09green/K05755%09green/K05756%09green/K05757%09green/K05699%09green/K03099%09green/K01313%09green/K05692%09green/K00920%09green/K00907%09green/K16848%09green/K05725%09green/K00…
Adrenergic signaling in cardiomyocytes	KEGG PATHWAY	ko04261	33	76	0.0289647	0.300821	K04515:gene-SPHA_53661:-1.23639466254|K04515:gene-SPHA_53682:-1.6628220547|K01539:gene-SPHA_78658:-2.39675331252|K04962:new_gene3260:-2.95662032006|K04962:new_gene3259:-3.44973491098|K08045:gene-SPHA_27544:-3.72688577209|K09048:new_gene2190:-5.12450222834|K04870:gene-SPHA_14716:-8.40916811817|K04863:gene-SPHA_62727:-1.47998019413|K04859:gene-SPHA_40202:-1.58519727821|K04859:gene-SPHA_40203:-3.573…	http://www.genome.jp/kegg-bin/show_pathway?ko04261/K04515%09green/K01539%09green/K04962%09green/K08045%09green/K09048%09green/K04870%09green/K04863%09green/K04859%09green/K04382%09green/K03456%09green/K08041%09green/K17751%09green/K01540%09green/K04441%09green/K04630%09green/K04634%09green/K06269%09green/K02183%09green
Amino sugar and nucleotide sugar metabolism	KEGG PATHWAY	ko00520	30	68	0.0312482	0.300821	K00966:gene-SPHA_37201:-2.79345062433|K00966:gene-SPHA_32271:-4.87408816519|K00972:gene-SPHA_19816:-3.09590473285|K01183:gene-SPHA_11459:-7.76966178485|K01183:gene-SPHA_24739:-2.17990814235|K01183:gene-SPHA_49649:-2.28530274079|K01183:gene-SPHA_31423:-6.62305657345|K01183:gene-SPHA_80839:-7.77648919102|K02377:gene-SPHA_61350:-3.6832840788|K00976:gene-SPHA_50106:-2.69637964497|K00844:gene-SPHA_449…	http://www.genome.jp/kegg-bin/show_pathway?ko00520/K00966%09green/K00972%09green/K01183%09green/K02377%09green/K00976%09green/K00844%09green/K01835%09green/K05305%09green/K00963%09green/K01443%09green/K12373%09green/K00698%09green/K00884%09green/K00820%09green/K01639%09green/K01810%09green/K00326%09green/K00012%09green/K01809%09green/K00621%09green
Dilated cardiomyopathy	KEGG PATHWAY	ko05414	25	54	0.0316654	0.300821	K06584:gene-SPHA_72603:-3.37602768726|K04962:new_gene3260:-2.95662032006|K04962:new_gene3259:-3.44973491098|K08045:gene-SPHA_27544:-3.72688577209|K04863:gene-SPHA_62727:-1.47998019413|K04870:gene-SPHA_14716:-8.40916811817|K06485:gene-SPHA_50829:-1.04550712868|K04859:gene-SPHA_40202:-1.58519727821|K04859:gene-SPHA_40203:-3.57326244433|K05692:gene-SPHA_40723:-5.48236664977|K05692:gene-SPHA_24168:-2…	http://www.genome.jp/kegg-bin/show_pathway?ko05414/K06584%09green/K04962%09green/K08045%09green/K04863%09green/K04870%09green/K06485%09green/K04859%09green/K05692%09green/K08041%09green/K12566%09green/K06265%09green/K06585%09green/K12567%09green/K10366%09green/K05719%09green
Hypertrophic cardiomyopathy (HCM)	KEGG PATHWAY	ko05410	25	54	0.0316654	0.300821	K06584:gene-SPHA_72603:-3.37602768726|K04962:new_gene3260:-2.95662032006|K04962:new_gene3259:-3.44973491098|K04863:gene-SPHA_62727:-1.47998019413|K04870:gene-SPHA_14716:-8.40916811817|K06485:gene-SPHA_50829:-1.04550712868|K04859:gene-SPHA_40202:-1.58519727821|K04859:gene-SPHA_40203:-3.57326244433|K05692:gene-SPHA_40723:-5.48236664977|K05692:gene-SPHA_24168:-2.21059066315|K12566:gene-SPHA_50256:-2…	http://www.genome.jp/kegg-bin/show_pathway?ko05410/K06584%09green/K04962%09green/K04863%09green/K04870%09green/K06485%09green/K04859%09green/K05692%09green/K12566%09green/K06265%09green/K06585%09green/K07199%09green/K01283%09green/K12567%09green/K10366%09green/K05719%09green
Other glycan degradation	KEGG PATHWAY	ko00511	12	20	0.0350522	0.316436	K01192:gene-SPHA_70261:-3.66884646319|K12373:gene-SPHA_54014:-1.3605204923|K12373:gene-SPHA_73093:-2.42668925303|K12373:gene-SPHA_54017:-2.46433551404|K12309:gene-SPHA_3695:-2.19201562792|K01201:gene-SPHA_19353:-5.7262498147|K01206:gene-SPHA_3310:-3.06942112542|K01444:gene-SPHA_52157:-3.74928459672|K12311:gene-SPHA_43673:-3.85301899824|K12311:gene-SPHA_43675:-2.66383521801|K12311:gene-SPHA_43679:…	http://www.genome.jp/kegg-bin/show_pathway?ko00511/K01192%09green/K12373%09green/K12309%09green/K01201%09green/K01206%09green/K01444%09green/K12311%09green
Neurotrophin signaling pathway	KEGG PATHWAY	ko04722	32	75	0.0366951	0.316436	K04515:gene-SPHA_53661:-1.23639466254|K04515:gene-SPHA_53682:-1.6628220547|K04353:gene-SPHA_56482:-1.36758624481|K04505:gene-SPHA_18656:-2.85644343909|K03099:gene-SPHA_8665:-1.46053455|K04513:gene-SPHA_11148:-2.70847757881|K04438:gene-SPHA_70888:-2.56933224755|K04440:gene-SPHA_41630:-2.03255728344|K01116:gene-SPHA_24668:-1.23040327812|K03083:gene-SPHA_50759:-1.50811916845|K16172:gene-SPHA_24144:-…	http://www.genome.jp/kegg-bin/show_pathway?ko04722/K04515%09green/K04353%09green/K04505%09green/K03099%09green/K04513%09green/K04438%09green/K04440%09green/K01116%09green/K03083%09green/K16172%09green/K04441%09green/K04426%09green/K04393%09green/K04392%09green/K12460%09green/K02580%09green/K12462%09green/K06630%09green/K02183%09green
Tryptophan metabolism	KEGG PATHWAY	ko00380	15	28	0.0380329	0.316436	K00164:new_gene2427:-1.65430410328|K00626:gene-SPHA_67155:-2.94992719908|K00626:gene-SPHA_71767:-1.7061301524|K00825:gene-SPHA_24905:-1.77413754907|K00453:gene-SPHA_77928:-7.24841361805|K01593:new_gene1909:-8.79223898029|K00816:gene-SPHA_14693:-2.50626198834|K14085:gene-SPHA_37438:-1.15929647437|K00252:gene-SPHA_32155:-3.4683349792|K07511:gene-SPHA_66153:-3.00549738435|K01432:gene-SPHA_11691:-4.7…	http://www.genome.jp/kegg-bin/show_pathway?ko00380/K00164%09green/K00626%09green/K00825%09green/K00453%09green/K01593%09green/K00816%09green/K14085%09green/K00252%09green/K07511%09green/K01432%09green/K07515%09green/K11182%09green/K00022%09green
Cysteine and methionine metabolism	KEGG PATHWAY	ko00270	19	39	0.0403969	0.316436	K01920:gene-SPHA_40204:-2.65897132086|K14455:gene-SPHA_55128:-1.82396991253|K14454:gene-SPHA_17832:-1.39022675637|K08964:gene-SPHA_75055:-2.08571316604|K17989:gene-SPHA_77354:-3.05698590409|K17989:gene-SPHA_77342:-3.71778252724|K01758:gene-SPHA_32194:-1.68593303733|K01011:new_gene1127:-1.99070174116|K00025:gene-SPHA_14575:-3.10502404393|K00547:gene-SPHA_73747:-3.40220935278|K00827:gene-SPHA_33857…	http://www.genome.jp/kegg-bin/show_pathway?ko00270/K01920%09green/K14455%09green/K14454%09green/K08964%09green/K17989%09green/K01758%09green/K01011%09green/K00025%09green/K00547%09green/K00827%09green/K00826%09green/K08967%09green/K00815%09green/K00797%09green/K00789%09green/K11205%09green/K00026%09green/K01738%09green
Fatty acid elongation	KEGG PATHWAY	ko00062	8	11	0.0407476	0.316436	K10703:gene-SPHA_11879:-2.47101046973|K10703:gene-SPHA_15629:-1.59711347327|K07509:gene-SPHA_54658:-4.81834233812|K07508:gene-SPHA_36051:-2.66688436759|K07511:gene-SPHA_66153:-3.00549738435|K10250:gene-SPHA_46213:-1.69809242737|K07515:gene-SPHA_54659:-2.34469584982|K00022:gene-SPHA_67826:-3.34036820498	http://www.genome.jp/kegg-bin/show_pathway?ko00062/K10703%09green/K07509%09green/K07508%09green/K07511%09green/K10250%09green/K07515%09green/K00022%09green
Vibrio cholerae infection	KEGG PATHWAY	ko05110	17	34	0.0434194	0.316436	K02154:gene-SPHA_46411:-1.63852908483|K10949:gene-SPHA_2178:-2.78859217128|K05692:gene-SPHA_40723:-5.48236664977|K05692:gene-SPHA_24168:-2.21059066315|K03662:gene-SPHA_23320:-1.73731832385|K10956:gene-SPHA_55070:-4.78195680563|K03661:gene-SPHA_19936:-1.65988889592|K01116:gene-SPHA_24668:-1.23040327812|K02144:gene-SPHA_40090:-3.03931245293|K07937:gene-SPHA_38611:-2.10177626954|K02147:gene-SPHA_414…	http://www.genome.jp/kegg-bin/show_pathway?ko05110/K02154%09green/K10949%09green/K05692%09green/K03662%09green/K10956%09green/K03661%09green/K01116%09green/K02144%09green/K07937%09green/K02147%09green/K02148%09green/K02149%09green/K02155%09green/K02150%09green/K09582%09green
Fat digestion and absorption	KEGG PATHWAY	ko04975	10	16	0.0440811	0.316436	K01047:new_gene3269:-10.9969260913|K14452:gene-SPHA_39207:-2.80234346138|K14455:gene-SPHA_55128:-1.82396991253|K14463:gene-SPHA_36502:-1.32214606518|K08750:new_gene1709:-2.82462277831|K01080:gene-SPHA_67580:-4.40307275861|K11155:gene-SPHA_41314:-1.27382574772|K14074:gene-SPHA_51065:-10.8678126388|K14073:new_gene1050:-3.59079032139|K05641:gene-SPHA_41047:-2.12058340158	http://www.genome.jp/kegg-bin/show_pathway?ko04975/K01047%09green/K14452%09green/K14455%09green/K14463%09green/K08750%09green/K01080%09green/K11155%09green/K14074%09green/K14073%09green/K05641%09green
Plant-pathogen interaction	KEGG PATHWAY	ko04626	12	21	0.0443271	0.316436	K09487:gene-SPHA_53455:-1.79626667774|K13448:gene-SPHA_3691:-5.29548509799|K02183:gene-SPHA_28734:-5.4793243584|K02183:gene-SPHA_65246:-4.27189350533|K02183:gene-SPHA_23168:-2.46492654048|K02183:new_gene2041:-4.74930922104|K02183:new_gene2821:-4.01067180217|K02183:gene-SPHA_72978:-13.5199893171|K02183:new_gene277:-1.91343118216|K02183:gene-SPHA_68462:-6.68019678767|K02183:new_gene19:-1.4651168744…	http://www.genome.jp/kegg-bin/show_pathway?ko04626/K09487%09green/K13448%09green/K02183%09green
Glyoxylate and dicarboxylate metabolism	KEGG PATHWAY	ko00630	15	29	0.046279	0.316436	K01432:gene-SPHA_11691:-4.71775803666|K01647:gene-SPHA_57225:-2.01496905206|K18123:gene-SPHA_26978:-3.99994092279|K01681:gene-SPHA_13137:-3.81713602228|K01681:gene-SPHA_41164:-3.29286244422|K01966:gene-SPHA_39445:-5.44385415802|K15788:new_gene122:-1.95473606088|K00382:gene-SPHA_19190:-2.11100418942|K01915:new_gene2733:-8.7908416287|K01915:gene-SPHA_50258:-3.62880170498|K00025:gene-SPHA_14575:-3.1…	http://www.genome.jp/kegg-bin/show_pathway?ko00630/K01432%09green/K01647%09green/K18123%09green/K01681%09green/K01966%09green/K15788%09green/K00382%09green/K01915%09green/K00025%09green/K05606%09green/K00026%09green/K00626%09green
Insulin signaling pathway	KEGG PATHWAY	ko04910	35	86	0.0473988	0.316436	K04739:gene-SPHA_34822:-3.60235084277|K04739:gene-SPHA_52040:-2.5667185332|K03841:gene-SPHA_59542:-5.64156204063|K03099:gene-SPHA_8665:-1.46053455|K07206:gene-SPHA_7191:-1.1898203279|K00844:gene-SPHA_44951:-1.94388545159|K00844:gene-SPHA_1863:-2.20968080698|K00844:gene-SPHA_27526:-5.29151090908|K07190:gene-SPHA_27726:-2.232034092|K02991:gene-SPHA_28321:-4.93194913827|K03083:gene-SPHA_50759:-1.508…	http://www.genome.jp/kegg-bin/show_pathway?ko04910/K04739%09green/K03841%09green/K03099%09green/K07206%09green/K00844%09green/K07190%09green/K02991%09green/K03083%09green/K16172%09green/K04440%09green/K01596%09green/K00688%09green/K04438%09green/K04707%09green/K07199%09green/K03259%09green/K07197%09green/K06269%09green/K07192%09green/K02183%09green
Oxytocin signaling pathway	KEGG PATHWAY	ko04921	44	113	0.0474576	0.316436	K04515:gene-SPHA_53661:-1.23639466254|K04515:gene-SPHA_53682:-1.6628220547|K12751:gene-SPHA_46106:-3.19533817154|K04513:gene-SPHA_11148:-2.70847757881|K04534:gene-SPHA_50446:-1.09061398257|K07199:gene-SPHA_37089:-2.3618025191|K04962:new_gene3260:-2.95662032006|K04962:new_gene3259:-3.44973491098|K08045:gene-SPHA_27544:-3.72688577209|K16342:gene-SPHA_58994:-2.99355849495|K16342:gene-SPHA_59023:-3.7…	http://www.genome.jp/kegg-bin/show_pathway?ko04921/K04515%09green/K12751%09green/K04513%09green/K04534%09green/K07199%09green/K04962%09green/K08045%09green/K16342%09green/K12323%09green/K06269%09green/K02183%09green/K05692%09green/K08041%09green/K00907%09green/K03234%09green/K04863%09green/K04870%09green/K04859%09green/K04958%09green/K04454%09green/K12319%09green/K04630%09green/K04361%09green/K04…
Ras signaling pathway	KEGG PATHWAY	ko04014	38	95	0.0477379	0.316436	K04539:gene-SPHA_33654:-1.99952659858|K04536:gene-SPHA_37246:-2.03323357229|K01116:gene-SPHA_24668:-1.23040327812|K07888:gene-SPHA_43239:-1.66143403077|K07888:new_gene3335:-2.46021109232|K04393:gene-SPHA_22764:-4.76181397231|K04392:gene-SPHA_43674:-1.42914664978|K04392:gene-SPHA_24899:-2.28011541483|K04353:gene-SPHA_56482:-1.36758624481|K04352:new_gene705:-2.33556402989|K05731:gene-SPHA_4838:-4.1…	http://www.genome.jp/kegg-bin/show_pathway?ko04014/K04539%09green/K04536%09green/K01116%09green/K07888%09green/K04393%09green/K04392%09green/K04353%09green/K04352%09green/K05731%09green/K02678%09green/K05093%09green/K04440%09green/K08773%09green/K16342%09green/K01047%09green/K07830%09green/K04513%09green/K02183%09green/K03099%09green/K17637%09green/K08015%09green/K07941%09green/K02580%09green/K04…
Caprolactam degradation	KEGG PATHWAY	ko00930	5	5	0.0489125	0.316436	K01053:new_gene824:-5.03771085456|K01053:gene-SPHA_34584:-2.32494526773|K07511:gene-SPHA_66153:-3.00549738435|K07515:gene-SPHA_54659:-2.34469584982|K00022:gene-SPHA_67826:-3.34036820498	http://www.genome.jp/kegg-bin/show_pathway?ko00930/K01053%09green/K07511%09green/K07515%09green/K00022%09green
Phenylalanine, tyrosine and tryptophan biosynthesis	KEGG PATHWAY	ko00400	5	5	0.0489125	0.316436	K00500:gene-SPHA_73638:-10.9096992756|K00500:gene-SPHA_73646:-11.3827072641|K14455:gene-SPHA_55128:-1.82396991253|K14454:gene-SPHA_17832:-1.39022675637|K00815:new_gene2466:-11.3948991967	http://www.genome.jp/kegg-bin/show_pathway?ko00400/K00500%09green/K14455%09green/K14454%09green/K00815%09green
Amoebiasis	KEGG PATHWAY	ko05146	20	43	0.0493719	0.316436	K05699:gene-SPHA_29938:-2.38616496426|K08041:gene-SPHA_37080:-4.75425114733|K05725:gene-SPHA_68058:-1.29166847183|K05725:gene-SPHA_68057:-4.62677612204|K13963:new_gene253:-4.26394889862|K04634:gene-SPHA_51888:-2.35256526746|K05700:gene-SPHA_44987:-1.98996401048|K05636:gene-SPHA_32474:-2.83559500038|K05636:gene-SPHA_32472:-2.1277796467|K07888:gene-SPHA_43239:-1.66143403077|K07888:new_gene3335:-2.4…	http://www.genome.jp/kegg-bin/show_pathway?ko05146/K05699%09green/K08041%09green/K05725%09green/K13963%09green/K04634%09green/K05700%09green/K05636%09green/K07888%09green/K01476%09green/K02580%09green/K06236%09green/K06237%09green/K07897%09green/K06240%09green
2-Oxocarboxylic acid metabolism	KEGG PATHWAY	ko01210	11	19	0.0500608	0.316436	K14455:gene-SPHA_55128:-1.82396991253|K14454:gene-SPHA_17832:-1.39022675637|K01681:gene-SPHA_13137:-3.81713602228|K01681:gene-SPHA_41164:-3.29286244422|K00825:gene-SPHA_24905:-1.77413754907|K00826:gene-SPHA_18013:-3.32799682022|K00814:new_gene3560:-2.31063520446|K14677:gene-SPHA_70436:-2.5141728268|K01647:gene-SPHA_57225:-2.01496905206|K00030:gene-SPHA_81653:-1.76772139449|K00031:gene-SPHA_34285:…	http://www.genome.jp/kegg-bin/show_pathway?ko01210/K14455%09green/K14454%09green/K01681%09green/K00825%09green/K00826%09green/K00814%09green/K14677%09green/K01647%09green/K00030%09green/K00031%09green
GnRH signaling pathway	KEGG PATHWAY	ko04912	34	84	0.0526732	0.316436	K04515:gene-SPHA_53661:-1.23639466254|K04515:gene-SPHA_53682:-1.6628220547|K07763:gene-SPHA_25381:-5.91723278174|K07763:gene-SPHA_69412:-2.12165065833|K07763:gene-SPHA_47806:-6.9549034689|K07763:gene-SPHA_25399:-3.53517457388|K07763:gene-SPHA_25393:-4.26511730333|K07763:gene-SPHA_25390:-6.06780578313|K08041:gene-SPHA_37080:-4.75425114733|K03099:gene-SPHA_8665:-1.46053455|K04430:gene-SPHA_26209:-2…	http://www.genome.jp/kegg-bin/show_pathway?ko04912/K04515%09green/K07763%09green/K08041%09green/K03099%09green/K04430%09green/K08045%09green/K04958%09green/K16342%09green/K04441%09green/K04440%09green/K04393%09green/K04361%09green/K04634%09green/K02183%09green
Leukocyte transendothelial migration	KEGG PATHWAY	ko04670	24	55	0.0543951	0.316436	K04353:gene-SPHA_56482:-1.36758624481|K02105:gene-SPHA_1924:-1.54344061006|K12757:gene-SPHA_34215:-1.8679124098|K05725:gene-SPHA_68058:-1.29166847183|K05725:gene-SPHA_68057:-4.62677612204|K05719:new_gene3023:-4.10213964723|K05719:gene-SPHA_48237:-2.79822971431|K04513:gene-SPHA_11148:-2.70847757881|K05700:gene-SPHA_44987:-1.98996401048|K05699:gene-SPHA_29938:-2.38616496426|K05692:gene-SPHA_40723:-…	http://www.genome.jp/kegg-bin/show_pathway?ko04670/K04353%09green/K02105%09green/K12757%09green/K05725%09green/K05719%09green/K04513%09green/K05700%09green/K05699%09green/K05692%09green/K01116%09green/K05691%09green/K04441%09green/K04393%09green/K04392%09green/K08009%09green/K04630%09green/K05760%09green/K08015%09green
Phenylalanine metabolism	KEGG PATHWAY	ko00360	8	12	0.0551231	0.316436	K14455:gene-SPHA_55128:-1.82396991253|K14454:gene-SPHA_17832:-1.39022675637|K15517:gene-SPHA_68332:-4.41889173258|K01593:new_gene1909:-8.79223898029|K00457:gene-SPHA_80545:-9.42617358036|K00500:gene-SPHA_73638:-10.9096992756|K00500:gene-SPHA_73646:-11.3827072641|K00815:new_gene2466:-11.3948991967	http://www.genome.jp/kegg-bin/show_pathway?ko00360/K14455%09green/K14454%09green/K15517%09green/K01593%09green/K00457%09green/K00500%09green/K00815%09green
Protein export	KEGG PATHWAY	ko03060	8	12	0.0551231	0.316436	K09490:gene-SPHA_50544:-3.02166812505|K12948:gene-SPHA_18018:-4.24533460282|K09540:gene-SPHA_73091:-2.34795790034|K10956:gene-SPHA_55070:-4.78195680563|K13280:gene-SPHA_78547:-3.1128123854|K03108:gene-SPHA_34486:-1.0925720947|K03106:gene-SPHA_7220:-1.04435640778|K12947:gene-SPHA_56455:-1.32373200975	http://www.genome.jp/kegg-bin/show_pathway?ko03060/K09490%09green/K12948%09green/K09540%09green/K10956%09green/K13280%09green/K03108%09green/K03106%09green/K12947%09green
Carbon fixation in photosynthetic organisms	KEGG PATHWAY	ko00710	12	22	0.0551681	0.316436	K00134:gene-SPHA_30767:-2.70646059815|K00134:gene-SPHA_13770:-3.5527474411|K14455:gene-SPHA_55128:-1.82396991253|K14454:gene-SPHA_17832:-1.39022675637|K01803:gene-SPHA_52787:-1.9890546159|K01623:gene-SPHA_15096:-2.87788602466|K01623:gene-SPHA_15092:-3.95560791768|K00814:new_gene3560:-2.31063520446|K03841:gene-SPHA_59542:-5.64156204063|K00927:gene-SPHA_47656:-1.3984851684|K00025:gene-SPHA_14575:-3…	http://www.genome.jp/kegg-bin/show_pathway?ko00710/K00134%09green/K14455%09green/K14454%09green/K01803%09green/K01623%09green/K00814%09green/K03841%09green/K00927%09green/K00025%09green/K00026%09green
Glucagon signaling pathway	KEGG PATHWAY	ko04922	28	67	0.0571479	0.321721	K04515:gene-SPHA_53661:-1.23639466254|K04515:gene-SPHA_53682:-1.6628220547|K01596:gene-SPHA_48560:-5.06904008974|K09048:new_gene2190:-5.12450222834|K01834:gene-SPHA_48769:-3.11257214153|K00161:gene-SPHA_77254:-1.17055729342|K04958:new_gene1121:-1.83012378491|K04958:gene-SPHA_80637:-2.2995871086|K04958:gene-SPHA_15590:-2.79151215603|K00162:gene-SPHA_28168:-1.47153557625|K08765:gene-SPHA_38633:-3.5…	http://www.genome.jp/kegg-bin/show_pathway?ko04922/K04515%09green/K01596%09green/K09048%09green/K01834%09green/K00161%09green/K04958%09green/K00162%09green/K08765%09green/K04498%09green/K00688%09green/K04634%09green/K07199%09green/K07299%09green/K00873%09green/K07190%09green/K02183%09green
Focal adhesion	KEGG PATHWAY	ko04510	50	134	0.0599782	0.326	K04437:gene-SPHA_18508:-7.03408844949|K04437:new_gene1622:-4.12540099042|K12757:gene-SPHA_34215:-1.8679124098|K04513:gene-SPHA_11148:-2.70847757881|K03083:gene-SPHA_50759:-1.50811916845|K04438:gene-SPHA_70888:-2.56933224755|K04393:gene-SPHA_22764:-4.76181397231|K04392:gene-SPHA_43674:-1.42914664978|K04392:gene-SPHA_24899:-2.28011541483|K04353:gene-SPHA_56482:-1.36758624481|K05719:new_gene3023:-4.…	http://www.genome.jp/kegg-bin/show_pathway?ko04510/K04437%09green/K12757%09green/K04513%09green/K03083%09green/K04438%09green/K04393%09green/K04392%09green/K04353%09green/K05719%09green/K06485%09green/K05636%09green/K04440%09green/K06269%09green/K06240%09green/K05699%09green/K02105%09green/K19719%09green/K03099%09green/K16060%09green/K05692%09green/K00907%09green/K05725%09green/K12959%09green/K04…
HIF-1 signaling pathway	KEGG PATHWAY	ko04066	22	50	0.0600526	0.326	K04515:gene-SPHA_53661:-1.23639466254|K04515:gene-SPHA_53682:-1.6628220547|K00134:gene-SPHA_30767:-2.70646059815|K00134:gene-SPHA_13770:-3.5527474411|K03868:new_gene1610:-2.04381668808|K07299:gene-SPHA_32388:-4.94970882754|K00844:gene-SPHA_44951:-1.94388545159|K00844:gene-SPHA_1863:-2.20968080698|K00844:gene-SPHA_27526:-5.29151090908|K03873:new_gene2514:-1.67222023426|K03872:gene-SPHA_36908:-2.11…	http://www.genome.jp/kegg-bin/show_pathway?ko04066/K04515%09green/K00134%09green/K03868%09green/K07299%09green/K00844%09green/K03873%09green/K03872%09green/K01689%09green/K01116%09green/K00161%09green/K00162%09green/K04498%09green/K02991%09green/K03259%09green/K02580%09green/K04361%09green
Phototransduction	KEGG PATHWAY	ko04744	11	20	0.0626115	0.333928	K04536:gene-SPHA_37246:-2.03323357229|K02183:gene-SPHA_28734:-5.4793243584|K02183:gene-SPHA_65246:-4.27189350533|K02183:gene-SPHA_23168:-2.46492654048|K02183:new_gene2041:-4.74930922104|K02183:new_gene2821:-4.01067180217|K02183:gene-SPHA_72978:-13.5199893171|K02183:new_gene277:-1.91343118216|K02183:gene-SPHA_68462:-6.68019678767|K02183:new_gene19:-1.46511687443|K02183:gene-SPHA_80368:-7.581523517…	http://www.genome.jp/kegg-bin/show_pathway?ko04744/K04536%09green/K02183%09green
Epstein-Barr virus infection	KEGG PATHWAY	ko05169	39	101	0.0641589	0.334487	K03064:gene-SPHA_59819:-1.70192074441|K16197:gene-SPHA_53321:-1.27305566479|K03066:gene-SPHA_72811:-1.91343935456|K03061:gene-SPHA_41989:-1.38129512625|K03062:gene-SPHA_7215:-3.71646673234|K03063:gene-SPHA_29974:-1.68604966267|K11217:new_gene111:-2.49306726973|K01116:gene-SPHA_24668:-1.23040327812|K03083:gene-SPHA_50759:-1.50811916845|K03028:gene-SPHA_21602:-1.08078497273|K03029:gene-SPHA_27036:-…	http://www.genome.jp/kegg-bin/show_pathway?ko05169/K03064%09green/K16197%09green/K03066%09green/K03061%09green/K03062%09green/K03063%09green/K11217%09green/K01116%09green/K03083%09green/K03028%09green/K03029%09green/K03065%09green/K04430%09green/K04440%09green/K10881%09green/K04441%09green/K11859%09green/K06630%09green/K04427%09green/K03097%09green/K04403%09green/K03137%09green/K15979%09green/K03…
Dopaminergic synapse	KEGG PATHWAY	ko04728	35	89	0.0649168	0.334487	K04515:gene-SPHA_53661:-1.23639466254|K04515:gene-SPHA_53682:-1.6628220547|K05197:gene-SPHA_80214:-1.1818786575|K04534:gene-SPHA_50446:-1.09061398257|K09048:new_gene2190:-5.12450222834|K04539:gene-SPHA_33654:-1.99952659858|K08045:gene-SPHA_27544:-3.72688577209|K04536:gene-SPHA_37246:-2.03323357229|K04382:gene-SPHA_37128:-2.44400739242|K03456:gene-SPHA_62915:-1.90070176425|K04958:new_gene1121:-1.8…	http://www.genome.jp/kegg-bin/show_pathway?ko04728/K04515%09green/K05197%09green/K04534%09green/K09048%09green/K04539%09green/K08045%09green/K04536%09green/K04382%09green/K03456%09green/K04958%09green/K05198%09green/K03083%09green/K04441%09green/K04440%09green/K01593%09green/K04630%09green/K04634%09green/K06269%09green/K08155%09green/K02183%09green
Arginine biosynthesis	KEGG PATHWAY	ko00220	15	31	0.0663659	0.336254	K01755:gene-SPHA_27134:-6.32388540348|K00261:new_gene893:-2.85988446895|K14455:gene-SPHA_55128:-1.82396991253|K14454:gene-SPHA_17832:-1.39022675637|K01940:gene-SPHA_9577:-5.14470118391|K01476:gene-SPHA_8869:-3.66588007994|K01476:gene-SPHA_8912:-3.63149663218|K00611:gene-SPHA_34737:-4.8011655098|K00814:new_gene3560:-2.31063520446|K01915:new_gene2733:-8.7908416287|K01915:gene-SPHA_50258:-3.62880170…	http://www.genome.jp/kegg-bin/show_pathway?ko00220/K01755%09green/K00261%09green/K14455%09green/K14454%09green/K01940%09green/K01476%09green/K00611%09green/K00814%09green/K01915%09green/K13240%09green/K14677%09green
Primary bile acid biosynthesis	KEGG PATHWAY	ko00120	5	6	0.0737393	0.366654	K11992:gene-SPHA_10613:-1.26446728032|K11992:gene-SPHA_10614:-3.88139845632|K08764:gene-SPHA_15424:-2.43078100104|K01796:gene-SPHA_54725:-1.60204385934|K12405:gene-SPHA_70602:-1.1783345404	http://www.genome.jp/kegg-bin/show_pathway?ko00120/K11992%09green/K08764%09green/K01796%09green/K12405%09green
Arrhythmogenic right ventricular cardiomyopathy (ARVC)	KEGG PATHWAY	ko05412	19	43	0.0747781	0.366654	K05699:gene-SPHA_29938:-2.38616496426|K02105:gene-SPHA_1924:-1.54344061006|K04962:new_gene3260:-2.95662032006|K04962:new_gene3259:-3.44973491098|K04863:gene-SPHA_62727:-1.47998019413|K04870:gene-SPHA_14716:-8.40916811817|K05691:gene-SPHA_48504:-1.27097079716|K04859:gene-SPHA_40202:-1.58519727821|K04859:gene-SPHA_40203:-3.57326244433|K05692:gene-SPHA_40723:-5.48236664977|K05692:gene-SPHA_24168:-2.…	http://www.genome.jp/kegg-bin/show_pathway?ko05412/K05699%09green/K02105%09green/K04962%09green/K04863%09green/K04870%09green/K05691%09green/K04859%09green/K05692%09green/K12566%09green/K06265%09green/K06585%09green/K06584%09green/K06485%09green/K10366%09green/K05719%09green
Fatty acid metabolism	KEGG PATHWAY	ko01212	15	32	0.0783088	0.377871	K09479:gene-SPHA_26074:-2.80311438174|K09478:gene-SPHA_17834:-1.46139767644|K10703:gene-SPHA_11879:-2.47101046973|K10703:gene-SPHA_15629:-1.59711347327|K08766:gene-SPHA_29855:-2.52335092602|K07509:gene-SPHA_54658:-4.81834233812|K08765:gene-SPHA_38633:-3.57167012626|K00626:gene-SPHA_67155:-2.94992719908|K00626:gene-SPHA_71767:-1.7061301524|K01897:gene-SPHA_31242:-4.21568094687|K07511:gene-SPHA_661…	http://www.genome.jp/kegg-bin/show_pathway?ko01212/K09479%09green/K09478%09green/K10703%09green/K08766%09green/K07509%09green/K08765%09green/K00626%09green/K01897%09green/K07511%09green/K07508%09green/K10226%09green/K07515%09green/K00022%09green
Collecting duct acid secretion	KEGG PATHWAY	ko04966	7	11	0.0818326	0.382783	K18245:gene-SPHA_49651:-2.82157661807|K02147:gene-SPHA_41428:-2.8088301264|K02148:gene-SPHA_57134:-1.52863329104|K02149:gene-SPHA_49268:-1.99416110772|K02155:gene-SPHA_36246:-2.32760914382|K02154:gene-SPHA_46411:-1.63852908483|K02150:gene-SPHA_58542:-2.1101929	http://www.genome.jp/kegg-bin/show_pathway?ko04966/K18245%09green/K02147%09green/K02148%09green/K02149%09green/K02155%09green/K02154%09green/K02150%09green
Starch and sucrose metabolism	KEGG PATHWAY	ko00500	12	24	0.081845	0.382783	K00844:gene-SPHA_44951:-1.94388545159|K00844:gene-SPHA_1863:-2.20968080698|K00844:gene-SPHA_27526:-5.29151090908|K00700:gene-SPHA_81411:-1.3977835049|K00963:gene-SPHA_8310:-1.90752608912|K01513:gene-SPHA_79128:-3.69508230048|K00688:gene-SPHA_35455:-1.20678265092|K00699:new_gene3201:-6.06745531417|K00699:new_gene2690:-4.95072355305|K01810:gene-SPHA_26057:-2.27408789535|K00012:gene-SPHA_18981:-2.06…	http://www.genome.jp/kegg-bin/show_pathway?ko00500/K00844%09green/K00700%09green/K00963%09green/K01513%09green/K00688%09green/K00699%09green/K01810%09green/K00012%09green/K01835%09green
Aminoacyl-tRNA biosynthesis	KEGG PATHWAY	ko00970	18	41	0.0844048	0.388773	K02434:gene-SPHA_16716:-1.82719027419|K01883:gene-SPHA_51285:-1.34783936236|K01876:gene-SPHA_24435:-1.51644753357|K01876:gene-SPHA_24436:-1.66705238579|K01880:gene-SPHA_14809:-3.42643504921|K01870:gene-SPHA_21459:-2.55454517446|K01873:gene-SPHA_33946:-1.35000331649|K01872:gene-SPHA_29767:-1.3944689901|K01866:gene-SPHA_19027:-2.04990137852|K14163:gene-SPHA_24781:-1.01455729186|K01887:gene-SPHA_729…	http://www.genome.jp/kegg-bin/show_pathway?ko00970/K02434%09green/K01883%09green/K01876%09green/K01880%09green/K01870%09green/K01873%09green/K01872%09green/K01866%09green/K14163%09green/K01887%09green/K01875%09green/K01889%09green/K01893%09green/K01892%09green/K01890%09green
Arginine and proline metabolism	KEGG PATHWAY	ko00330	21	50	0.0876771	0.397818	K01581:gene-SPHA_34212:-1.9193958851|K14455:gene-SPHA_55128:-1.82396991253|K14454:gene-SPHA_17832:-1.39022675637|K11394:new_gene2660:-11.8950533187|K00286:gene-SPHA_14162:-2.86855598827|K18123:gene-SPHA_26978:-3.99994092279|K11142:gene-SPHA_23350:-3.32513996616|K01476:gene-SPHA_8869:-3.66588007994|K01476:gene-SPHA_8912:-3.63149663218|K00472:gene-SPHA_49226:-1.64613149281|K12657:gene-SPHA_48961:-1…	http://www.genome.jp/kegg-bin/show_pathway?ko00330/K01581%09green/K14455%09green/K14454%09green/K11394%09green/K00286%09green/K18123%09green/K11142%09green/K01476%09green/K00472%09green/K12657%09green/K13240%09green/K00797%09green/K00819%09green/K14085%09green/K00933%09green/K11182%09green
PI3K-Akt signaling pathway	KEGG PATHWAY	ko04151	48	133	0.0908922	0.406342	K16197:gene-SPHA_53321:-1.27305566479|K04539:gene-SPHA_33654:-1.99952659858|K04536:gene-SPHA_37246:-2.03323357229|K03083:gene-SPHA_50759:-1.50811916845|K04392:gene-SPHA_43674:-1.42914664978|K04392:gene-SPHA_24899:-2.28011541483|K09048:new_gene2190:-5.12450222834|K06485:gene-SPHA_50829:-1.04550712868|K19719:gene-SPHA_68955:-4.7555568935|K09487:gene-SPHA_53455:-1.79626667774|K05719:new_gene3023:-4.…	http://www.genome.jp/kegg-bin/show_pathway?ko04151/K16197%09green/K04539%09green/K04536%09green/K03083%09green/K04392%09green/K09048%09green/K06485%09green/K19719%09green/K09487%09green/K05719%09green/K05093%09green/K05636%09green/K09554%09green/K02991%09green/K16340%09green/K06630%09green/K06240%09green/K03099%09green/K03456%09green/K01596%09green/K03259%09green/K11217%09green/K05725%09green/K07…
Galactose metabolism	KEGG PATHWAY	ko00052	8	14	0.0924898	0.407491	K00850:new_gene739:-1.80471551878|K00963:gene-SPHA_8310:-1.90752608912|K01835:gene-SPHA_50343:-3.24898126726|K00844:gene-SPHA_44951:-1.94388545159|K00844:gene-SPHA_1863:-2.20968080698|K00844:gene-SPHA_27526:-5.29151090908|K12309:gene-SPHA_3695:-2.19201562792|K01229:gene-SPHA_66763:-1.85545843706	http://www.genome.jp/kegg-bin/show_pathway?ko00052/K00850%09green/K00963%09green/K01835%09green/K00844%09green/K12309%09green/K01229%09green
Shigellosis	KEGG PATHWAY	ko05131	18	42	0.0966851	0.414021	K12836:new_gene1015:-1.33630900782|K05719:new_gene3023:-4.10213964723|K05719:gene-SPHA_48237:-2.79822971431|K05700:gene-SPHA_44987:-1.98996401048|K04438:gene-SPHA_70888:-2.56933224755|K05692:gene-SPHA_40723:-5.48236664977|K05692:gene-SPHA_24168:-2.21059066315|K06106:gene-SPHA_81124:-2.7094549433|K04441:new_gene2737:-3.80171962326|K04441:new_gene2588:-1.42152727155|K04440:gene-SPHA_41630:-2.032557…	http://www.genome.jp/kegg-bin/show_pathway?ko05131/K12836%09green/K05719%09green/K05700%09green/K04438%09green/K05692%09green/K06106%09green/K04441%09green/K04440%09green/K04393%09green/K04392%09green/K02580%09green/K05755%09green/K05756%09green/K05757%09green
Lysine degradation	KEGG PATHWAY	ko00310	21	51	0.0990519	0.414021	K11423:gene-SPHA_60141:-3.51186896966|K14085:gene-SPHA_37438:-1.15929647437|K00658:gene-SPHA_77601:-2.62149506831|K00658:gene-SPHA_77589:-3.39397220034|K00164:new_gene2427:-1.65430410328|K14157:gene-SPHA_16445:-2.51936501972|K00626:gene-SPHA_67155:-2.94992719908|K00626:gene-SPHA_71767:-1.7061301524|K00825:gene-SPHA_24905:-1.77413754907|K11422:gene-SPHA_15768:-1.21419780007|K11421:new_gene3059:-1.…	http://www.genome.jp/kegg-bin/show_pathway?ko00310/K11423%09green/K14085%09green/K00658%09green/K00164%09green/K14157%09green/K00626%09green/K00825%09green/K11422%09green/K11421%09green/K11433%09green/K00252%09green/K07511%09green/K07515%09green/K00022%09green
Inflammatory mediator regulation of TRP channels	KEGG PATHWAY	ko04750	27	69	0.0991899	0.414021	K04515:gene-SPHA_53661:-1.23639466254|K04515:gene-SPHA_53682:-1.6628220547|K08041:gene-SPHA_37080:-4.75425114733|K08045:gene-SPHA_27544:-3.72688577209|K16342:gene-SPHA_58994:-2.99355849495|K16342:gene-SPHA_59023:-3.79313637654|K04634:gene-SPHA_51888:-2.35256526746|K01116:gene-SPHA_24668:-1.23040327812|K04958:new_gene1121:-1.83012378491|K04958:gene-SPHA_80637:-2.2995871086|K04958:gene-SPHA_15590:-…	http://www.genome.jp/kegg-bin/show_pathway?ko04750/K04515%09green/K08041%09green/K08045%09green/K16342%09green/K04634%09green/K01116%09green/K04958%09green/K18050%09green/K04441%09green/K04440%09green/K06269%09green/K02183%09green
Chemokine signaling pathway	KEGG PATHWAY	ko04062	22	54	0.0994195	0.414021	K04353:gene-SPHA_56482:-1.36758624481|K04539:gene-SPHA_33654:-1.99952659858|K05731:gene-SPHA_4838:-4.12765486494|K05725:gene-SPHA_68058:-1.29166847183|K05725:gene-SPHA_68057:-4.62677612204|K08045:gene-SPHA_27544:-3.72688577209|K04513:gene-SPHA_11148:-2.70847757881|K04536:gene-SPHA_37246:-2.03323357229|K08041:gene-SPHA_37080:-4.75425114733|K03083:gene-SPHA_50759:-1.50811916845|K04438:gene-SPHA_708…	http://www.genome.jp/kegg-bin/show_pathway?ko04062/K04353%09green/K04539%09green/K05731%09green/K05725%09green/K08045%09green/K04513%09green/K04536%09green/K08041%09green/K03083%09green/K04438%09green/K04439%09green/K11224%09green/K04393%09green/K04392%09green/K04630%09green/K03099%09green/K02580%09green/K05760%09green
Streptomycin biosynthesis	KEGG PATHWAY	ko00521	5	7	0.10413	0.427486	K01835:gene-SPHA_50343:-3.24898126726|K01858:gene-SPHA_11367:-2.83743865865|K00844:gene-SPHA_44951:-1.94388545159|K00844:gene-SPHA_1863:-2.20968080698|K00844:gene-SPHA_27526:-5.29151090908	http://www.genome.jp/kegg-bin/show_pathway?ko00521/K01835%09green/K01858%09green/K00844%09green
Glycosphingolipid biosynthesis - globo series	KEGG PATHWAY	ko00603	7	12	0.105799	0.427486	K03877:gene-SPHA_77203:-3.10222916341|K12373:gene-SPHA_54014:-1.3605204923|K12373:gene-SPHA_73093:-2.42668925303|K12373:gene-SPHA_54017:-2.46433551404|K01204:gene-SPHA_15121:-2.38731223766|K00718:new_gene2487:-5.81542904204|K00718:gene-SPHA_54404:-9.7526089007	http://www.genome.jp/kegg-bin/show_pathway?ko00603/K03877%09green/K12373%09green/K01204%09green/K00718%09green
Butanoate metabolism	KEGG PATHWAY	ko00650	10	20	0.106872	0.427486	K13524:gene-SPHA_23143:-9.90100019002|K00139:gene-SPHA_60769:-5.70548255152|K07515:gene-SPHA_54659:-2.34469584982|K00019:gene-SPHA_79289:-2.25407606561|K00019:gene-SPHA_63766:-8.56432196101|K01896:gene-SPHA_79183:-2.85199021663|K07511:gene-SPHA_66153:-3.00549738435|K00626:gene-SPHA_67155:-2.94992719908|K00626:gene-SPHA_71767:-1.7061301524|K00022:gene-SPHA_67826:-3.34036820498	http://www.genome.jp/kegg-bin/show_pathway?ko00650/K13524%09green/K00139%09green/K07515%09green/K00019%09green/K01896%09green/K07511%09green/K00626%09green/K00022%09green
Olfactory transduction	KEGG PATHWAY	ko04740	17	40	0.109098	0.430723	K04515:gene-SPHA_53661:-1.23639466254|K04515:gene-SPHA_53682:-1.6628220547|K05849:gene-SPHA_79202:-3.25802967816|K04536:gene-SPHA_37246:-2.03323357229|K04439:gene-SPHA_15518:-8.05805411436|K04439:new_gene2881:-2.40853956117|K13755:gene-SPHA_77005:-3.60855061326|K02183:gene-SPHA_28734:-5.4793243584|K02183:gene-SPHA_65246:-4.27189350533|K02183:gene-SPHA_23168:-2.46492654048|K02183:new_gene2041:-4.7…	http://www.genome.jp/kegg-bin/show_pathway?ko04740/K04515%09green/K05849%09green/K04536%09green/K04439%09green/K13755%09green/K02183%09green
Porphyrin and chlorophyll metabolism	KEGG PATHWAY	ko00860	11	23	0.111696	0.435327	K00798:gene-SPHA_50307:-3.18098800705|K00798:gene-SPHA_50296:-3.19708341082|K19054:gene-SPHA_57050:-1.06445763832|K00214:gene-SPHA_35092:-1.32650234262|K00699:new_gene3201:-6.06745531417|K00699:new_gene2690:-4.95072355305|K00643:gene-SPHA_32475:-1.53868063471|K14163:gene-SPHA_24781:-1.01455729186|K00228:gene-SPHA_25854:-2.4889139498|K00510:gene-SPHA_70865:-4.40459958885|K01599:gene-SPHA_27741:-1.…	http://www.genome.jp/kegg-bin/show_pathway?ko00860/K00798%09green/K19054%09green/K00214%09green/K00699%09green/K00643%09green/K14163%09green/K00228%09green/K00510%09green/K01599%09green
Circadian entrainment	KEGG PATHWAY	ko04713	31	83	0.117078	0.450529	K04515:gene-SPHA_53661:-1.23639466254|K04515:gene-SPHA_53682:-1.6628220547|K05197:gene-SPHA_80214:-1.1818786575|K04962:new_gene3260:-2.95662032006|K04962:new_gene3259:-3.44973491098|K04539:gene-SPHA_33654:-1.99952659858|K08045:gene-SPHA_27544:-3.72688577209|K04536:gene-SPHA_37246:-2.03323357229|K04534:gene-SPHA_50446:-1.09061398257|K04958:new_gene1121:-1.83012378491|K04958:gene-SPHA_80637:-2.2995…	http://www.genome.jp/kegg-bin/show_pathway?ko04713/K04515%09green/K05197%09green/K04962%09green/K04539%09green/K08045%09green/K04536%09green/K04534%09green/K04958%09green/K05198%09green/K08041%09green/K12319%09green/K13240%09green/K04630%09green/K16513%09green/K04634%09green/K02183%09green
Alanine, aspartate and glutamate metabolism	KEGG PATHWAY	ko00250	14	32	0.120439	0.457667	K13524:gene-SPHA_23143:-9.90100019002|K01755:gene-SPHA_27134:-6.32388540348|K00261:new_gene893:-2.85988446895|K14455:gene-SPHA_55128:-1.82396991253|K14454:gene-SPHA_17832:-1.39022675637|K00272:gene-SPHA_81157:-3.51663619358|K01940:gene-SPHA_9577:-5.14470118391|K00139:gene-SPHA_60769:-5.70548255152|K00827:gene-SPHA_33857:-2.304172957|K00814:new_gene3560:-2.31063520446|K00820:gene-SPHA_79283:-4.369…	http://www.genome.jp/kegg-bin/show_pathway?ko00250/K13524%09green/K01755%09green/K00261%09green/K14455%09green/K14454%09green/K00272%09green/K01940%09green/K00139%09green/K00827%09green/K00814%09green/K00820%09green/K13566%09green/K01915%09green
Central carbon metabolism in cancer	KEGG PATHWAY	ko05230	16	38	0.123204	0.462396	K00850:new_gene739:-1.80471551878|K00844:gene-SPHA_44951:-1.94388545159|K00844:gene-SPHA_1863:-2.20968080698|K00844:gene-SPHA_27526:-5.29151090908|K05093:gene-SPHA_49688:-3.88831390693|K01834:gene-SPHA_48769:-3.11257214153|K00161:gene-SPHA_77254:-1.17055729342|K08180:gene-SPHA_51649:-8.23793344437|K08180:gene-SPHA_35035:-6.38469515013|K00162:gene-SPHA_28168:-1.47153557625|K07299:gene-SPHA_32388:-…	http://www.genome.jp/kegg-bin/show_pathway?ko05230/K00850%09green/K00844%09green/K05093%09green/K01834%09green/K00161%09green/K08180%09green/K00162%09green/K07299%09green/K11413%09green/K00036%09green/K00873%09green/K04361%09green
Pentose phosphate pathway	KEGG PATHWAY	ko00030	10	21	0.127948	0.474343	K03841:gene-SPHA_59542:-5.64156204063|K00850:new_gene739:-1.80471551878|K00852:gene-SPHA_80358:-1.13782457542|K01835:gene-SPHA_50343:-3.24898126726|K01053:new_gene824:-5.03771085456|K01053:gene-SPHA_34584:-2.32494526773|K01623:gene-SPHA_15096:-2.87788602466|K01623:gene-SPHA_15092:-3.95560791768|K01810:gene-SPHA_26057:-2.27408789535|K00036:gene-SPHA_76188:-1.86091192278	http://www.genome.jp/kegg-bin/show_pathway?ko00030/K03841%09green/K00850%09green/K00852%09green/K01835%09green/K01053%09green/K01623%09green/K01810%09green/K00036%09green
Rap1 signaling pathway	KEGG PATHWAY	ko04015	40	113	0.134594	0.492969	K04513:gene-SPHA_11148:-2.70847757881|K04534:gene-SPHA_50446:-1.09061398257|K01116:gene-SPHA_24668:-1.23040327812|K04438:gene-SPHA_70888:-2.56933224755|K04393:gene-SPHA_22764:-4.76181397231|K04392:gene-SPHA_43674:-1.42914664978|K04392:gene-SPHA_24899:-2.28011541483|K04353:gene-SPHA_56482:-1.36758624481|K08041:gene-SPHA_37080:-4.75425114733|K05731:gene-SPHA_4838:-4.12765486494|K05719:new_gene3023:…	http://www.genome.jp/kegg-bin/show_pathway?ko04015/K04513%09green/K04534%09green/K01116%09green/K04438%09green/K04393%09green/K04392%09green/K04353%09green/K08041%09green/K05731%09green/K05719%09green/K08045%09green/K05093%09green/K05631%09green/K04441%09green/K06082%09green/K02183%09green/K02105%09green/K05692%09green/K07361%09green/K08015%09green/K17702%09green/K06271%09green/K04630%09green/K04…
PPAR signaling pathway	KEGG PATHWAY	ko03320	13	30	0.13686	0.495301	K08762:new_gene2703:-3.63269723458|K08770:new_gene1162:-2.06413798846|K08770:new_gene81:-1.58835435809|K08770:new_gene1161:-2.0932894167|K08766:gene-SPHA_29855:-2.52335092602|K08764:gene-SPHA_15424:-2.43078100104|K08765:gene-SPHA_38633:-3.57167012626|K01596:gene-SPHA_48560:-5.06904008974|K08745:gene-SPHA_22328:-1.73170068772|K08750:new_gene1709:-2.82462277831|K06272:gene-SPHA_49483:-1.13622585521…	http://www.genome.jp/kegg-bin/show_pathway?ko03320/K08762%09green/K08770%09green/K08766%09green/K08764%09green/K08765%09green/K01596%09green/K08745%09green/K08750%09green/K06272%09green/K01897%09green/K10226%09green
Choline metabolism in cancer	KEGG PATHWAY	ko05231	32	89	0.149086	0.509207	K15377:gene-SPHA_6511:-2.43005474132|K15377:gene-SPHA_54277:-2.2885983796|K03099:gene-SPHA_8665:-1.46053455|K00968:gene-SPHA_31091:-1.9499195142|K06515:gene-SPHA_12967:-1.77812800686|K01116:gene-SPHA_24668:-1.23040327812|K07206:gene-SPHA_7191:-1.1898203279|K08202:gene-SPHA_13135:-3.59897162914|K08202:gene-SPHA_979:-9.54861131052|K08202:new_gene3100:-7.73757572744|K08202:gene-SPHA_30671:-5.9241482…	http://www.genome.jp/kegg-bin/show_pathway?ko05231/K15377%09green/K03099%09green/K00968%09green/K06515%09green/K01116%09green/K07206%09green/K08202%09green/K16342%09green/K04440%09green/K04392%09green/K14156%09green/K01080%09green/K04361%09green
Long-term potentiation	KEGG PATHWAY	ko04720	23	61	0.150999	0.509207	K04515:gene-SPHA_53661:-1.23639466254|K04515:gene-SPHA_53682:-1.6628220547|K05197:gene-SPHA_80214:-1.1818786575|K08041:gene-SPHA_37080:-4.75425114733|K04634:gene-SPHA_51888:-2.35256526746|K04958:new_gene1121:-1.83012378491|K04958:gene-SPHA_80637:-2.2995871086|K04958:gene-SPHA_15590:-2.79151215603|K05198:gene-SPHA_55428:-11.1886153418|K04498:gene-SPHA_46787:-1.46715528687|K04353:gene-SPHA_56482:-1…	http://www.genome.jp/kegg-bin/show_pathway?ko04720/K04515%09green/K05197%09green/K08041%09green/K04634%09green/K04958%09green/K05198%09green/K04498%09green/K04353%09green/K06269%09green/K02183%09green
Gastric acid secretion	KEGG PATHWAY	ko04971	23	61	0.150999	0.509207	K04515:gene-SPHA_53661:-1.23639466254|K04515:gene-SPHA_53682:-1.6628220547|K01539:gene-SPHA_78658:-2.39675331252|K08041:gene-SPHA_37080:-4.75425114733|K08045:gene-SPHA_27544:-3.72688577209|K01540:gene-SPHA_14620:-2.78557722317|K04958:new_gene1121:-1.83012378491|K04958:gene-SPHA_80637:-2.2995871086|K04958:gene-SPHA_15590:-2.79151215603|K18245:gene-SPHA_49651:-2.82157661807|K00907:gene-SPHA_3427:-3…	http://www.genome.jp/kegg-bin/show_pathway?ko04971/K04515%09green/K01539%09green/K08041%09green/K08045%09green/K01540%09green/K04958%09green/K18245%09green/K00907%09green/K04630%09green/K04634%09green/K02183%09green
Drug metabolism - other enzymes	KEGG PATHWAY	ko00983	10	22	0.151084	0.509207	K00088:gene-SPHA_7906:-1.51632763418|K01431:gene-SPHA_64013:-3.87273196664|K01464:gene-SPHA_69697:-1.5082744461|K00699:new_gene3201:-6.06745531417|K00699:new_gene2690:-4.95072355305|K00106:gene-SPHA_72872:-6.82588414443|K00569:gene-SPHA_30632:-3.6002069339|K00569:gene-SPHA_30638:-2.77801080329|K00569:gene-SPHA_30640:-2.20586681271|K00757:new_gene1639:-6.99960584399	http://www.genome.jp/kegg-bin/show_pathway?ko00983/K00088%09green/K01431%09green/K01464%09green/K00699%09green/K00106%09green/K00569%09green/K00757%09green
RIG-I-like receptor signaling pathway	KEGG PATHWAY	ko04622	10	22	0.151084	0.509207	K04427:gene-SPHA_37797:-1.20329826517|K09578:gene-SPHA_54285:-1.81614022903|K04441:new_gene2737:-3.80171962326|K04441:new_gene2588:-1.42152727155|K04440:gene-SPHA_41630:-2.03255728344|K02580:new_gene2594:-4.39284310535|K00863:gene-SPHA_13034:-3.44372832916|K12655:gene-SPHA_59101:-1.45588914185|K12654:gene-SPHA_72980:-3.16364238461|K05410:gene-SPHA_70433:-3.75131490017	http://www.genome.jp/kegg-bin/show_pathway?ko04622/K04427%09green/K09578%09green/K04441%09green/K04440%09green/K02580%09green/K00863%09green/K12655%09green/K12654%09green/K05410%09green
Two-component system	KEGG PATHWAY	ko02020	6	11	0.154104	0.509207	K00413:gene-SPHA_28861:-1.78226783707|K00626:gene-SPHA_67155:-2.94992719908|K00626:gene-SPHA_71767:-1.7061301524|K00411:gene-SPHA_60560:-2.05582517861|K01915:new_gene2733:-8.7908416287|K01915:gene-SPHA_50258:-3.62880170498	http://www.genome.jp/kegg-bin/show_pathway?ko02020/K00413%09green/K00626%09green/K00411%09green/K01915%09green
Proteoglycans in cancer	KEGG PATHWAY	ko05205	45	131	0.154358	0.509207	K04515:gene-SPHA_53661:-1.23639466254|K04515:gene-SPHA_53682:-1.6628220547|K04437:gene-SPHA_18508:-7.03408844949|K04437:new_gene1622:-4.12540099042|K04513:gene-SPHA_11148:-2.70847757881|K01365:new_gene769:-8.8085985562|K01365:gene-SPHA_61567:-8.21642432413|K01365:gene-SPHA_48877:-3.33845333884|K02991:gene-SPHA_28321:-4.93194913827|K01116:gene-SPHA_24668:-1.23040327812|K04393:gene-SPHA_22764:-4.76…	http://www.genome.jp/kegg-bin/show_pathway?ko05205/K04515%09green/K04437%09green/K04513%09green/K01365%09green/K02991%09green/K01116%09green/K04393%09green/K04392%09green/K05731%09green/K05719%09green/K12823%09green/K06106%09green/K04441%09green/K04707%09green/K02432%09green/K07830%09green/K06269%09green/K02105%09green/K03099%09green/K05692%09green/K10380%09green/K16848%09green/K05725%09green/K12…
TNF signaling pathway	KEGG PATHWAY	ko04668	19	49	0.155624	0.509207	K07763:gene-SPHA_25381:-5.91723278174|K07763:gene-SPHA_69412:-2.12165065833|K07763:gene-SPHA_47806:-6.9549034689|K07763:gene-SPHA_25399:-3.53517457388|K07763:gene-SPHA_25393:-4.26511730333|K07763:gene-SPHA_25390:-6.06780578313|K04427:gene-SPHA_37797:-1.20329826517|K04426:gene-SPHA_59959:-2.33264139997|K09048:new_gene2190:-5.12450222834|K04430:gene-SPHA_26209:-2.74042368575|K16060:gene-SPHA_73748:…	http://www.genome.jp/kegg-bin/show_pathway?ko04668/K07763%09green/K04427%09green/K04426%09green/K09048%09green/K04430%09green/K16060%09green/K04440%09green/K04403%09green/K02580%09green/K04441%09green/K11859%09green/K17065%09green/K15637%09green
VEGF signaling pathway	KEGG PATHWAY	ko04370	12	28	0.155777	0.509207	K05725:gene-SPHA_68058:-1.29166847183|K05725:gene-SPHA_68057:-4.62677612204|K01116:gene-SPHA_24668:-1.23040327812|K16342:gene-SPHA_58994:-2.99355849495|K16342:gene-SPHA_59023:-3.79313637654|K04441:new_gene2737:-3.80171962326|K04441:new_gene2588:-1.42152727155|K04393:gene-SPHA_22764:-4.76181397231|K04392:gene-SPHA_43674:-1.42914664978|K04392:gene-SPHA_24899:-2.28011541483|K05760:gene-SPHA_63586:-1…	http://www.genome.jp/kegg-bin/show_pathway?ko04370/K05725%09green/K01116%09green/K16342%09green/K04441%09green/K04393%09green/K04392%09green/K05760%09green
Glioma	KEGG PATHWAY	ko05214	16	40	0.157579	0.509616	K04515:gene-SPHA_53661:-1.23639466254|K04515:gene-SPHA_53682:-1.6628220547|K03099:gene-SPHA_8665:-1.46053455|K04361:gene-SPHA_49115:-9.65660883973|K04361:gene-SPHA_49107:-8.35656883468|K01116:gene-SPHA_24668:-1.23040327812|K02183:gene-SPHA_28734:-5.4793243584|K02183:gene-SPHA_65246:-4.27189350533|K02183:gene-SPHA_23168:-2.46492654048|K02183:new_gene2041:-4.74930922104|K02183:new_gene2821:-4.01067…	http://www.genome.jp/kegg-bin/show_pathway?ko05214/K04515%09green/K03099%09green/K04361%09green/K01116%09green/K02183%09green
Retinol metabolism	KEGG PATHWAY	ko00830	7	14	0.163452	0.523046	K15734:gene-SPHA_81545:-3.48767777685|K00699:new_gene3201:-6.06745531417|K00699:new_gene2690:-4.95072355305|K07249:gene-SPHA_42456:-6.52909481708|K11147:gene-SPHA_17236:-1.19455482233|K00121:gene-SPHA_24866:-2.01339928298|K11155:gene-SPHA_41314:-1.27382574772	http://www.genome.jp/kegg-bin/show_pathway?ko00830/K15734%09green/K00699%09green/K07249%09green/K11147%09green/K00121%09green/K11155%09green
Vasopressin-regulated water reabsorption	KEGG PATHWAY	ko04962	11	26	0.177645	0.562541	K09048:new_gene2190:-5.12450222834|K10413:new_gene2084:-2.11139620271|K10413:new_gene1588:-1.34473208667|K10413:new_gene2077:-2.80204890222|K07888:gene-SPHA_43239:-1.66143403077|K07888:new_gene3335:-2.46021109232|K10415:gene-SPHA_9067:-2.47304038879|K10424:gene-SPHA_68470:-2.0616195891|K12462:gene-SPHA_50386:-3.80887897403|K09866:new_gene3016:-5.29806195074|K07904:gene-SPHA_67892:-3.01580418505	http://www.genome.jp/kegg-bin/show_pathway?ko04962/K09048%09green/K10413%09green/K07888%09green/K10415%09green/K10424%09green/K12462%09green/K09866%09green/K07904%09green
Nitrogen metabolism	KEGG PATHWAY	ko00910	5	9	0.179594	0.562852	K01672:gene-SPHA_54643:-4.99895577056|K00261:new_gene893:-2.85988446895|K18245:gene-SPHA_49651:-2.82157661807|K01915:new_gene2733:-8.7908416287|K01915:gene-SPHA_50258:-3.62880170498	http://www.genome.jp/kegg-bin/show_pathway?ko00910/K01672%09green/K00261%09green/K18245%09green/K01915%09green
Melanogenesis	KEGG PATHWAY	ko04916	22	60	0.183697	0.569836	K04515:gene-SPHA_53661:-1.23639466254|K04515:gene-SPHA_53682:-1.6628220547|K02105:gene-SPHA_1924:-1.54344061006|K08041:gene-SPHA_37080:-4.75425114733|K09048:new_gene2190:-5.12450222834|K08045:gene-SPHA_27544:-3.72688577209|K04534:gene-SPHA_50446:-1.09061398257|K03083:gene-SPHA_50759:-1.50811916845|K04498:gene-SPHA_46787:-1.46715528687|K02432:gene-SPHA_21831:-1.34488129788|K04630:new_gene2701:-1.2…	http://www.genome.jp/kegg-bin/show_pathway?ko04916/K04515%09green/K02105%09green/K08041%09green/K09048%09green/K08045%09green/K04534%09green/K03083%09green/K04498%09green/K02432%09green/K04630%09green/K04634%09green/K02183%09green
ECM-receptor interaction	KEGG PATHWAY	ko04512	20	54	0.188181	0.571397	K19719:gene-SPHA_68955:-4.7555568935|K06584:gene-SPHA_72603:-3.37602768726|K05719:new_gene3023:-4.10213964723|K05719:gene-SPHA_48237:-2.79822971431|K06485:gene-SPHA_50829:-1.04550712868|K04659:gene-SPHA_26421:-5.1673654023|K05636:gene-SPHA_32474:-2.83559500038|K05636:gene-SPHA_32472:-2.1277796467|K06265:gene-SPHA_56526:-2.61914282377|K06585:gene-SPHA_22590:-4.08274291041|K06238:gene-SPHA_20705:-5…	http://www.genome.jp/kegg-bin/show_pathway?ko04512/K19719%09green/K06584%09green/K05719%09green/K06485%09green/K04659%09green/K05636%09green/K06265%09green/K06585%09green/K06238%09green/K06236%09green/K06237%09green/K08131%09green/K06240%09green
Ascorbate and aldarate metabolism	KEGG PATHWAY	ko00053	6	12	0.19024	0.571397	K01053:new_gene824:-5.03771085456|K01053:gene-SPHA_34584:-2.32494526773|K00012:gene-SPHA_18981:-2.06339048909|K00699:new_gene3201:-6.06745531417|K00699:new_gene2690:-4.95072355305|K14085:gene-SPHA_37438:-1.15929647437	http://www.genome.jp/kegg-bin/show_pathway?ko00053/K01053%09green/K00012%09green/K00699%09green/K14085%09green
Salmonella infection	KEGG PATHWAY	ko05132	19	51	0.190369	0.571397	K04437:gene-SPHA_18508:-7.03408844949|K04437:new_gene1622:-4.12540099042|K05692:gene-SPHA_40723:-5.48236664977|K05692:gene-SPHA_24168:-2.21059066315|K04441:new_gene2737:-3.80171962326|K04441:new_gene2588:-1.42152727155|K10413:new_gene2084:-2.11139620271|K10413:new_gene1588:-1.34473208667|K10413:new_gene2077:-2.80204890222|K04440:gene-SPHA_41630:-2.03255728344|K04393:gene-SPHA_22764:-4.76181397231…	http://www.genome.jp/kegg-bin/show_pathway?ko05132/K04437%09green/K05692%09green/K04441%09green/K10413%09green/K04440%09green/K04393%09green/K04392%09green/K02580%09green/K10415%09green/K05757%09green/K05755%09green/K07897%09green/K05756%09green
Osteoclast differentiation	KEGG PATHWAY	ko04380	15	39	0.198312	0.571397	K04427:gene-SPHA_37797:-1.20329826517|K08009:gene-SPHA_65670:-2.85384395207|K04440:gene-SPHA_41630:-2.03255728344|K04403:gene-SPHA_26206:-4.4647884411|K02580:new_gene2594:-4.39284310535|K04441:new_gene2737:-3.80171962326|K04441:new_gene2588:-1.42152727155|K07364:gene-SPHA_46226:-5.09956063725|K04576:gene-SPHA_62327:-8.67942847204|K04576:gene-SPHA_49590:-3.09085649211|K07361:new_gene664:-8.3267839…	http://www.genome.jp/kegg-bin/show_pathway?ko04380/K04427%09green/K08009%09green/K04440%09green/K04403%09green/K02580%09green/K04441%09green/K07364%09green/K04576%09green/K07361%09green/K11217%09green/K14381%09green/K04392%09green
T cell receptor signaling pathway	KEGG PATHWAY	ko04660	15	39	0.198312	0.571397	K04427:gene-SPHA_37797:-1.20329826517|K03099:gene-SPHA_8665:-1.46053455|K04513:gene-SPHA_11148:-2.70847757881|K01116:gene-SPHA_24668:-1.23040327812|K04707:new_gene2555:-2.46960393739|K04707:new_gene1117:-2.64090274516|K03083:gene-SPHA_50759:-1.50811916845|K04441:new_gene2737:-3.80171962326|K04441:new_gene2588:-1.42152727155|K07364:gene-SPHA_46226:-5.09956063725|K04393:gene-SPHA_22764:-4.761813972…	http://www.genome.jp/kegg-bin/show_pathway?ko04660/K04427%09green/K03099%09green/K04513%09green/K01116%09green/K04707%09green/K03083%09green/K04441%09green/K07364%09green/K04393%09green/K07361%09green/K02580%09green/K12076%09green/K07369%09green
Amyotrophic lateral sclerosis (ALS)	KEGG PATHWAY	ko05014	15	39	0.198312	0.571397	K05197:gene-SPHA_80214:-1.1818786575|K04426:gene-SPHA_59959:-2.33264139997|K11519:gene-SPHA_66943:-3.0596362014|K05198:gene-SPHA_55428:-11.1886153418|K04565:gene-SPHA_34357:-2.0882690846|K04565:gene-SPHA_73778:-7.11696813167|K04441:new_gene2737:-3.80171962326|K04441:new_gene2588:-1.42152727155|K04392:gene-SPHA_43674:-1.42914664978|K04392:gene-SPHA_24899:-2.28011541483|K04575:gene-SPHA_2934:-1.012…	http://www.genome.jp/kegg-bin/show_pathway?ko05014/K05197%09green/K04426%09green/K11519%09green/K05198%09green/K04565%09green/K04441%09green/K04392%09green/K04575%09green/K04574%09green/K13240%09green
Terpenoid backbone biosynthesis	KEGG PATHWAY	ko00900	8	18	0.200255	0.571397	K12505:gene-SPHA_57364:-1.1915541835|K19177:gene-SPHA_36402:-1.87584112727|K01823:gene-SPHA_63245:-1.18445637124|K00804:gene-SPHA_58616:-2.89165576502|K00021:gene-SPHA_45805:-2.68235351617|K00626:gene-SPHA_67155:-2.94992719908|K00626:gene-SPHA_71767:-1.7061301524|K11778:gene-SPHA_31514:-1.48032269362	http://www.genome.jp/kegg-bin/show_pathway?ko00900/K12505%09green/K19177%09green/K01823%09green/K00804%09green/K00021%09green/K00626%09green/K11778%09green
Methane metabolism	KEGG PATHWAY	ko00680	9	21	0.202224	0.571397	K03841:gene-SPHA_59542:-5.64156204063|K00850:new_gene739:-1.80471551878|K01689:gene-SPHA_81298:-1.33389222093|K01070:gene-SPHA_50837:-2.63629927197|K01623:gene-SPHA_15096:-2.87788602466|K01623:gene-SPHA_15092:-3.95560791768|K01834:gene-SPHA_48769:-3.11257214153|K00121:gene-SPHA_24866:-2.01339928298|K00863:gene-SPHA_13034:-3.44372832916	http://www.genome.jp/kegg-bin/show_pathway?ko00680/K03841%09green/K00850%09green/K01689%09green/K01070%09green/K01623%09green/K01834%09green/K00121%09green/K00863%09green
Fc epsilon RI signaling pathway	KEGG PATHWAY	ko04664	11	27	0.202996	0.571397	K03099:gene-SPHA_8665:-1.46053455|K04430:gene-SPHA_26209:-2.74042368575|K01116:gene-SPHA_24668:-1.23040327812|K16342:gene-SPHA_58994:-2.99355849495|K16342:gene-SPHA_59023:-3.79313637654|K04441:new_gene2737:-3.80171962326|K04441:new_gene2588:-1.42152727155|K04440:gene-SPHA_41630:-2.03255728344|K04392:gene-SPHA_43674:-1.42914664978|K04392:gene-SPHA_24899:-2.28011541483|K07361:new_gene664:-8.3267839…	http://www.genome.jp/kegg-bin/show_pathway?ko04664/K03099%09green/K04430%09green/K01116%09green/K16342%09green/K04441%09green/K04440%09green/K04392%09green/K07361%09green
Viral myocarditis	KEGG PATHWAY	ko05416	11	27	0.202996	0.571397	K05692:gene-SPHA_40723:-5.48236664977|K05692:gene-SPHA_24168:-2.21059066315|K17751:gene-SPHA_40526:-5.60451954277|K17751:gene-SPHA_6063:-4.75002732181|K12566:gene-SPHA_50256:-2.83926390821|K06265:gene-SPHA_56526:-2.61914282377|K04392:gene-SPHA_43674:-1.42914664978|K04392:gene-SPHA_24899:-2.28011541483|K03260:new_gene3267:-2.62673040882|K03260:gene-SPHA_17867:-1.33681211337|K10366:gene-SPHA_79987:…	http://www.genome.jp/kegg-bin/show_pathway?ko05416/K05692%09green/K17751%09green/K12566%09green/K06265%09green/K04392%09green/K03260%09green/K10366%09green
ErbB signaling pathway	KEGG PATHWAY	ko04012	15	40	0.220254	0.612788	K04515:gene-SPHA_53661:-1.23639466254|K04515:gene-SPHA_53682:-1.6628220547|K05725:gene-SPHA_68058:-1.29166847183|K05725:gene-SPHA_68057:-4.62677612204|K04430:gene-SPHA_26209:-2.74042368575|K04440:gene-SPHA_41630:-2.03255728344|K01116:gene-SPHA_24668:-1.23040327812|K03083:gene-SPHA_50759:-1.50811916845|K04438:gene-SPHA_70888:-2.56933224755|K11224:gene-SPHA_48418:-2.46486792838|K04707:new_gene2555:…	http://www.genome.jp/kegg-bin/show_pathway?ko04012/K04515%09green/K05725%09green/K04430%09green/K04440%09green/K01116%09green/K03083%09green/K04438%09green/K11224%09green/K04707%09green/K03099%09green/K04361%09green
Vascular smooth muscle contraction	KEGG PATHWAY	ko04270	30	88	0.22226	0.612788	K08041:gene-SPHA_37080:-4.75425114733|K08045:gene-SPHA_27544:-3.72688577209|K12751:gene-SPHA_46106:-3.19533817154|K04513:gene-SPHA_11148:-2.70847757881|K16342:gene-SPHA_58994:-2.99355849495|K16342:gene-SPHA_59023:-3.79313637654|K04634:gene-SPHA_51888:-2.35256526746|K04958:new_gene1121:-1.83012378491|K04958:gene-SPHA_80637:-2.2995871086|K04958:gene-SPHA_15590:-2.79151215603|K12337:gene-SPHA_3045:-…	http://www.genome.jp/kegg-bin/show_pathway?ko04270/K08041%09green/K08045%09green/K12751%09green/K04513%09green/K16342%09green/K04634%09green/K04958%09green/K12337%09green/K18050%09green/K12323%09green/K01047%09green/K12319%09green/K00907%09green/K04266%09green/K06269%09green/K02183%09green
Various types of N-glycan biosynthesis	KEGG PATHWAY	ko00513	12	31	0.227738	0.612788	K03842:gene-SPHA_7142:-1.68102953842|K03843:gene-SPHA_53161:-3.011458122|K12670:gene-SPHA_27849:-5.0467777748|K03846:gene-SPHA_45729:-6.54450785856|K00738:gene-SPHA_47817:-2.57906589364|K03844:gene-SPHA_5717:-3.84594849557|K12668:new_gene158:-6.45691447623|K12669:gene-SPHA_5299:-3.40515040596|K03847:gene-SPHA_67311:-2.02908776392|K07151:gene-SPHA_33063:-2.94431379977|K07151:gene-SPHA_42746:-1.188…	http://www.genome.jp/kegg-bin/show_pathway?ko00513/K03842%09green/K03843%09green/K12670%09green/K03846%09green/K00738%09green/K03844%09green/K12668%09green/K12669%09green/K03847%09green/K07151%09green/K07432%09green
Toll-like receptor signaling pathway	KEGG PATHWAY	ko04620	11	28	0.229798	0.612788	K04427:gene-SPHA_37797:-1.20329826517|K04430:gene-SPHA_26209:-2.74042368575|K04403:gene-SPHA_26206:-4.4647884411|K04441:new_gene2737:-3.80171962326|K04441:new_gene2588:-1.42152727155|K05402:gene-SPHA_73085:-3.6413142533|K04440:gene-SPHA_41630:-2.03255728344|K04392:gene-SPHA_43674:-1.42914664978|K04392:gene-SPHA_24899:-2.28011541483|K02580:new_gene2594:-4.39284310535|K05410:gene-SPHA_70433:-3.7513…	http://www.genome.jp/kegg-bin/show_pathway?ko04620/K04427%09green/K04430%09green/K04403%09green/K04441%09green/K05402%09green/K04440%09green/K04392%09green/K02580%09green/K05410%09green
Spliceosome	KEGG PATHWAY	ko03040	39	118	0.230698	0.612788	K12900:new_gene2441:-2.05629819138|K12848:gene-SPHA_51950:-1.00180168475|K12868:gene-SPHA_19610:-1.44389174318|K12869:gene-SPHA_43834:-2.08667344835|K12840:gene-SPHA_48682:-1.04594133358|K12842:new_gene2484:-1.23533442587|K12828:gene-SPHA_35720:-4.3180225328|K12829:gene-SPHA_64969:-1.32134485405|K12824:gene-SPHA_37519:-1.39864146183|K12824:gene-SPHA_63092:-4.8547551954|K12822:gene-SPHA_34271:-1.9…	http://www.genome.jp/kegg-bin/show_pathway?ko03040/K12900%09green/K12848%09green/K12868%09green/K12869%09green/K12840%09green/K12842%09green/K12828%09green/K12829%09green/K12824%09green/K12822%09green/K12823%09green/K12880%09green/K12882%09green/K12886%09green/K12875%09green/K12741%09green/K12873%09green/K12624%09green/K11093%09green/K12811%09green/K12876%09green/K12850%09green/K12812%09green/K12…
Antigen processing and presentation	KEGG PATHWAY	ko04612	10	25	0.231478	0.612788	K08054:gene-SPHA_46225:-3.0906173042|K08056:gene-SPHA_78413:-3.85470665295|K08057:gene-SPHA_48720:-2.29481777099|K01365:new_gene769:-8.8085985562|K01365:gene-SPHA_61567:-8.21642432413|K01365:gene-SPHA_48877:-3.33845333884|K08059:gene-SPHA_36100:-5.95382820059|K01363:gene-SPHA_23146:-5.19520682103|K06698:gene-SPHA_38610:-1.03900253905|K03283:gene-SPHA_33061:-1.5593787528	http://www.genome.jp/kegg-bin/show_pathway?ko04612/K08054%09green/K08056%09green/K08057%09green/K01365%09green/K08059%09green/K01363%09green/K06698%09green/K03283%09green
Pantothenate and CoA biosynthesis	KEGG PATHWAY	ko00770	7	16	0.232036	0.612788	K01513:gene-SPHA_79128:-3.69508230048|K08069:new_gene2615:-5.51698801013|K01464:gene-SPHA_69697:-1.5082744461|K00826:gene-SPHA_18013:-3.32799682022|K09680:gene-SPHA_30251:-2.42290946371|K01431:gene-SPHA_64013:-3.87273196664|K01598:gene-SPHA_18517:-1.47331519983	http://www.genome.jp/kegg-bin/show_pathway?ko00770/K01513%09green/K08069%09green/K01464%09green/K00826%09green/K09680%09green/K01431%09green/K01598%09green
Axon guidance	KEGG PATHWAY	ko04360	27	79	0.233827	0.612788	K04515:gene-SPHA_53661:-1.23639466254|K04515:gene-SPHA_53682:-1.6628220547|K04352:new_gene705:-2.33556402989|K06753:gene-SPHA_78661:-1.8981610109|K05725:gene-SPHA_68058:-1.29166847183|K05725:gene-SPHA_68057:-4.62677612204|K05719:new_gene3023:-4.10213964723|K05719:gene-SPHA_48237:-2.79822971431|K04513:gene-SPHA_11148:-2.70847757881|K01116:gene-SPHA_24668:-1.23040327812|K03083:gene-SPHA_50759:-1.50…	http://www.genome.jp/kegg-bin/show_pathway?ko04360/K04515%09green/K04352%09green/K06753%09green/K05725%09green/K05719%09green/K04513%09green/K01116%09green/K03083%09green/K05128%09green/K04630%09green/K06820%09green/K04393%09green/K04392%09green/K05765%09green/K06272%09green/K16621%09green/K06841%09green
Amphetamine addiction	KEGG PATHWAY	ko05031	21	60	0.240455	0.624772	K04515:gene-SPHA_53661:-1.23639466254|K04515:gene-SPHA_53682:-1.6628220547|K05197:gene-SPHA_80214:-1.1818786575|K09048:new_gene2190:-5.12450222834|K08045:gene-SPHA_27544:-3.72688577209|K08155:gene-SPHA_9991:-7.94171459221|K08155:gene-SPHA_9983:-12.5399914146|K05198:gene-SPHA_55428:-11.1886153418|K01593:new_gene1909:-8.79223898029|K06269:gene-SPHA_14454:-2.65843489551|K06269:gene-SPHA_73561:-1.752…	http://www.genome.jp/kegg-bin/show_pathway?ko05031/K04515%09green/K05197%09green/K09048%09green/K08045%09green/K08155%09green/K05198%09green/K01593%09green/K06269%09green/K02183%09green
Fc gamma R-mediated phagocytosis	KEGG PATHWAY	ko04666	15	41	0.243185	0.626509	K04392:gene-SPHA_43674:-1.42914664978|K04392:gene-SPHA_24899:-2.28011541483|K01116:gene-SPHA_24668:-1.23040327812|K04438:gene-SPHA_70888:-2.56933224755|K18050:gene-SPHA_37295:-2.03868514239|K04393:gene-SPHA_22764:-4.76181397231|K05768:gene-SPHA_29856:-2.45322017433|K07941:new_gene2432:-1.24265725447|K05765:gene-SPHA_45877:-3.85005091224|K05765:new_gene24:-2.11284972373|K05765:new_gene485:-2.57731…	http://www.genome.jp/kegg-bin/show_pathway?ko04666/K04392%09green/K01116%09green/K04438%09green/K18050%09green/K04393%09green/K05768%09green/K07941%09green/K05765%09green/K05757%09green/K05755%09green/K05756%09green/K01080%09green
Synaptic vesicle cycle	KEGG PATHWAY	ko04721	13	35	0.250612	0.640219	K04645:gene-SPHA_8069:-3.18735750547|K04646:gene-SPHA_41649:-2.66946384764|K03661:gene-SPHA_19936:-1.65988889592|K02144:gene-SPHA_40090:-3.03931245293|K02147:gene-SPHA_41428:-2.8088301264|K02148:gene-SPHA_57134:-1.52863329104|K02149:gene-SPHA_49268:-1.99416110772|K02155:gene-SPHA_36246:-2.32760914382|K02154:gene-SPHA_46411:-1.63852908483|K08155:gene-SPHA_9991:-7.94171459221|K08155:gene-SPHA_9983:…	http://www.genome.jp/kegg-bin/show_pathway?ko04721/K04645%09green/K04646%09green/K03661%09green/K02144%09green/K02147%09green/K02148%09green/K02149%09green/K02155%09green/K02154%09green/K08155%09green/K15292%09green/K02150%09green
Platelet activation	KEGG PATHWAY	ko04611	25	74	0.25982	0.640816	K04353:gene-SPHA_56482:-1.36758624481|K08041:gene-SPHA_37080:-4.75425114733|K12757:gene-SPHA_34215:-1.8679124098|K05719:new_gene3023:-4.10213964723|K05719:gene-SPHA_48237:-2.79822971431|K04513:gene-SPHA_11148:-2.70847757881|K00907:gene-SPHA_3427:-3.86889462291|K06236:gene-SPHA_68949:-4.55251531318|K05692:gene-SPHA_40723:-5.48236664977|K05692:gene-SPHA_24168:-2.21059066315|K04958:new_gene1121:-1.8…	http://www.genome.jp/kegg-bin/show_pathway?ko04611/K04353%09green/K08041%09green/K12757%09green/K05719%09green/K04513%09green/K00907%09green/K06236%09green/K05692%09green/K04958%09green/K16342%09green/K04441%09green/K12319%09green/K07361%09green/K06271%09green/K04630%09green/K04634%09green/K06269%09green/K08045%09green
NF-kappa B signaling pathway	KEGG PATHWAY	ko04064	9	23	0.26451	0.640816	K04427:gene-SPHA_37797:-1.20329826517|K16060:gene-SPHA_73748:-1.59942937886|K01116:gene-SPHA_24668:-1.23040327812|K03097:gene-SPHA_24663:-1.04797024644|K04403:gene-SPHA_26206:-4.4647884411|K11859:new_gene864:-1.13815622699|K10577:gene-SPHA_48299:-2.06655583262|K02580:new_gene2594:-4.39284310535|K07369:gene-SPHA_51853:-1.29206813316	http://www.genome.jp/kegg-bin/show_pathway?ko04064/K04427%09green/K16060%09green/K01116%09green/K03097%09green/K04403%09green/K11859%09green/K10577%09green/K02580%09green/K07369%09green
Leishmaniasis	KEGG PATHWAY	ko05140	9	23	0.26451	0.640816	K04427:gene-SPHA_37797:-1.20329826517|K05719:new_gene3023:-4.10213964723|K05719:gene-SPHA_48237:-2.79822971431|K04403:gene-SPHA_26206:-4.4647884411|K04441:new_gene2737:-3.80171962326|K04441:new_gene2588:-1.42152727155|K08009:gene-SPHA_65670:-2.85384395207|K11217:new_gene111:-2.49306726973|K02580:new_gene2594:-4.39284310535	http://www.genome.jp/kegg-bin/show_pathway?ko05140/K04427%09green/K05719%09green/K04403%09green/K04441%09green/K08009%09green/K11217%09green/K02580%09green
NOD-like receptor signaling pathway	KEGG PATHWAY	ko04621	9	23	0.26451	0.640816	K04427:gene-SPHA_37797:-1.20329826517|K09487:gene-SPHA_53455:-1.79626667774|K16060:gene-SPHA_73748:-1.59942937886|K04440:gene-SPHA_41630:-2.03255728344|K04403:gene-SPHA_26206:-4.4647884411|K04441:new_gene2737:-3.80171962326|K04441:new_gene2588:-1.42152727155|K11859:new_gene864:-1.13815622699|K02580:new_gene2594:-4.39284310535	http://www.genome.jp/kegg-bin/show_pathway?ko04621/K04427%09green/K09487%09green/K16060%09green/K04440%09green/K04403%09green/K04441%09green/K11859%09green/K02580%09green
Synthesis and degradation of ketone bodies	KEGG PATHWAY	ko00072	4	8	0.264699	0.640816	K00019:gene-SPHA_79289:-2.25407606561|K00019:gene-SPHA_63766:-8.56432196101|K00626:gene-SPHA_67155:-2.94992719908|K00626:gene-SPHA_71767:-1.7061301524	http://www.genome.jp/kegg-bin/show_pathway?ko00072/K00019%09green/K00626%09green
Carbon fixation pathways in prokaryotes	KEGG PATHWAY	ko00720	7	17	0.269413	0.640816	K01679:gene-SPHA_28843:-4.32264042918|K00031:gene-SPHA_34285:-4.61881443053|K05606:gene-SPHA_42904:-1.7662460955|K00626:gene-SPHA_67155:-2.94992719908|K00626:gene-SPHA_71767:-1.7061301524|K01681:gene-SPHA_13137:-3.81713602228|K01681:gene-SPHA_41164:-3.29286244422	http://www.genome.jp/kegg-bin/show_pathway?ko00720/K01679%09green/K00031%09green/K05606%09green/K00626%09green/K01681%09green
Proximal tubule bicarbonate reclamation	KEGG PATHWAY	ko04964	7	17	0.269413	0.640816	K01539:gene-SPHA_78658:-2.39675331252|K00261:new_gene893:-2.85988446895|K18245:gene-SPHA_49651:-2.82157661807|K01596:gene-SPHA_48560:-5.06904008974|K01540:gene-SPHA_14620:-2.78557722317|K12040:gene-SPHA_61997:-2.18793296877|K00025:gene-SPHA_14575:-3.10502404393	http://www.genome.jp/kegg-bin/show_pathway?ko04964/K01539%09green/K00261%09green/K18245%09green/K01596%09green/K01540%09green/K12040%09green/K00025%09green
Steroid hormone biosynthesis	KEGG PATHWAY	ko00140	7	17	0.269413	0.640816	K01016:gene-SPHA_12942:-1.49133915178|K01016:gene-SPHA_36523:-2.1489774829|K00699:new_gene3201:-6.06745531417|K00699:new_gene2690:-4.95072355305|K13370:gene-SPHA_51168:-3.84249682829|K13368:gene-SPHA_35377:-1.60340079669|K15680:gene-SPHA_47977:-2.32656406293	http://www.genome.jp/kegg-bin/show_pathway?ko00140/K01016%09green/K00699%09green/K13370%09green/K13368%09green/K15680%09green
Insulin resistance	KEGG PATHWAY	ko04931	19	55	0.269817	0.640816	K07197:gene-SPHA_14494:-2.68064489119|K09048:new_gene2190:-5.12450222834|K00688:gene-SPHA_35455:-1.20678265092|K03083:gene-SPHA_50759:-1.50811916845|K16172:gene-SPHA_24144:-2.19635559137|K08765:gene-SPHA_38633:-3.57167012626|K01596:gene-SPHA_48560:-5.06904008974|K18050:gene-SPHA_37295:-2.03868514239|K08745:gene-SPHA_22328:-1.73170068772|K04440:gene-SPHA_41630:-2.03255728344|K15719:gene-SPHA_50488…	http://www.genome.jp/kegg-bin/show_pathway?ko04931/K07197%09green/K09048%09green/K00688%09green/K03083%09green/K16172%09green/K08765%09green/K01596%09green/K18050%09green/K08745%09green/K04440%09green/K15719%09green/K07199%09green/K07299%09green/K17605%09green/K09667%09green/K06269%09green/K02580%09green/K00820%09green
Salivary secretion	KEGG PATHWAY	ko04970	28	85	0.280207	0.660332	K01539:gene-SPHA_78658:-2.39675331252|K08041:gene-SPHA_37080:-4.75425114733|K08045:gene-SPHA_27544:-3.72688577209|K13899:gene-SPHA_59850:-8.09045751437|K04958:new_gene1121:-1.83012378491|K04958:gene-SPHA_80637:-2.2995871086|K04958:gene-SPHA_15590:-2.79151215603|K01540:gene-SPHA_14620:-2.78557722317|K12319:gene-SPHA_60687:-4.42790823125|K13912:new_gene1744:-1.45761090471|K13912:gene-SPHA_81127:-2.…	http://www.genome.jp/kegg-bin/show_pathway?ko04970/K01539%09green/K08041%09green/K08045%09green/K13899%09green/K04958%09green/K01540%09green/K12319%09green/K13912%09green/K13240%09green/K04634%09green/K02183%09green
Toxoplasmosis	KEGG PATHWAY	ko05145	19	56	0.291394	0.661226	K04427:gene-SPHA_37797:-1.20329826517|K05719:new_gene3023:-4.10213964723|K05719:gene-SPHA_48237:-2.79822971431|K16060:gene-SPHA_73748:-1.59942937886|K06485:gene-SPHA_50829:-1.04550712868|K04534:gene-SPHA_50446:-1.09061398257|K04403:gene-SPHA_26206:-4.4647884411|K05636:gene-SPHA_32474:-2.83559500038|K05636:gene-SPHA_32472:-2.1277796467|K02580:new_gene2594:-4.39284310535|K04441:new_gene2737:-3.8017…	http://www.genome.jp/kegg-bin/show_pathway?ko05145/K04427%09green/K05719%09green/K16060%09green/K06485%09green/K04534%09green/K04403%09green/K05636%09green/K02580%09green/K04441%09green/K04440%09green/K00461%09green/K11217%09green/K04630%09green/K03283%09green/K06240%09green
Hepatitis C	KEGG PATHWAY	ko05160	15	43	0.291594	0.661226	K03099:gene-SPHA_8665:-1.46053455|K06698:gene-SPHA_38610:-1.03900253905|K04382:gene-SPHA_37128:-2.44400739242|K03456:gene-SPHA_62915:-1.90070176425|K03083:gene-SPHA_50759:-1.50811916845|K04441:new_gene2737:-3.80171962326|K04441:new_gene2588:-1.42152727155|K04440:gene-SPHA_41630:-2.03255728344|K03250:gene-SPHA_49623:-1.85473252568|K11217:new_gene111:-2.49306726973|K02580:new_gene2594:-4.3928431053…	http://www.genome.jp/kegg-bin/show_pathway?ko05160/K03099%09green/K06698%09green/K04382%09green/K03456%09green/K03083%09green/K04441%09green/K04440%09green/K03250%09green/K11217%09green/K02580%09green/K04361%09green/K03237%09green/K05410%09green
Renin secretion	KEGG PATHWAY	ko04924	22	66	0.294797	0.661226	K08045:gene-SPHA_27544:-3.72688577209|K04958:new_gene1121:-1.83012378491|K04958:gene-SPHA_80637:-2.2995871086|K04958:gene-SPHA_15590:-2.79151215603|K01363:gene-SPHA_23146:-5.19520682103|K12323:gene-SPHA_7133:-2.64844963475|K12323:new_gene188:-7.31054308424|K12319:gene-SPHA_60687:-4.42790823125|K04630:new_gene2701:-1.22727231022|K01283:gene-SPHA_75258:-9.44420598407|K04634:gene-SPHA_51888:-2.35256…	http://www.genome.jp/kegg-bin/show_pathway?ko04924/K08045%09green/K04958%09green/K01363%09green/K12323%09green/K12319%09green/K04630%09green/K01283%09green/K04634%09green/K13755%09green/K02183%09green
Phototransduction - fly	KEGG PATHWAY	ko04745	18	53	0.29736	0.661226	K04515:gene-SPHA_53661:-1.23639466254|K04515:gene-SPHA_53682:-1.6628220547|K05692:gene-SPHA_40723:-5.48236664977|K05692:gene-SPHA_24168:-2.21059066315|K04634:gene-SPHA_51888:-2.35256526746|K04958:new_gene1121:-1.83012378491|K04958:gene-SPHA_80637:-2.2995871086|K04958:gene-SPHA_15590:-2.79151215603|K02183:gene-SPHA_28734:-5.4793243584|K02183:gene-SPHA_65246:-4.27189350533|K02183:gene-SPHA_23168:-2…	http://www.genome.jp/kegg-bin/show_pathway?ko04745/K04515%09green/K05692%09green/K04634%09green/K04958%09green/K02183%09green
beta-Alanine metabolism	KEGG PATHWAY	ko00410	9	24	0.297641	0.661226	K13524:gene-SPHA_23143:-9.90100019002|K00140:gene-SPHA_56819:-2.72312930968|K05605:new_gene524:-2.26802665241|K01431:gene-SPHA_64013:-3.87273196664|K01464:gene-SPHA_69697:-1.5082744461|K14085:gene-SPHA_37438:-1.15929647437|K00797:gene-SPHA_74703:-1.60614073211|K07511:gene-SPHA_66153:-3.00549738435|K07515:gene-SPHA_54659:-2.34469584982	http://www.genome.jp/kegg-bin/show_pathway?ko00410/K13524%09green/K00140%09green/K05605%09green/K01431%09green/K01464%09green/K14085%09green/K00797%09green/K07511%09green/K07515%09green
Regulation of mitophagy - yeast	KEGG PATHWAY	ko04139	8	21	0.302982	0.661226	K08955:gene-SPHA_78249:-1.34367807764|K17969:gene-SPHA_56948:-1.50641273834|K03097:gene-SPHA_24663:-1.04797024644|K08341:gene-SPHA_63868:-1.29572609407|K04441:new_gene2737:-3.80171962326|K04441:new_gene2588:-1.42152727155|K17800:gene-SPHA_26977:-1.65695848096|K17065:gene-SPHA_46291:-2.2152493046	http://www.genome.jp/kegg-bin/show_pathway?ko04139/K08955%09green/K17969%09green/K03097%09green/K08341%09green/K04441%09green/K17800%09green/K17065%09green
Renal cell carcinoma	KEGG PATHWAY	ko05211	13	37	0.303788	0.661226	K04353:gene-SPHA_56482:-1.36758624481|K03099:gene-SPHA_8665:-1.46053455|K03873:new_gene2514:-1.67222023426|K03872:gene-SPHA_36908:-2.11552074897|K01679:gene-SPHA_28843:-4.32264042918|K04438:gene-SPHA_70888:-2.56933224755|K04498:gene-SPHA_46787:-1.46715528687|K04393:gene-SPHA_22764:-4.76181397231|K04392:gene-SPHA_43674:-1.42914664978|K04392:gene-SPHA_24899:-2.28011541483|K07299:gene-SPHA_32388:-4.…	http://www.genome.jp/kegg-bin/show_pathway?ko05211/K04353%09green/K03099%09green/K03873%09green/K03872%09green/K01679%09green/K04438%09green/K04498%09green/K04393%09green/K04392%09green/K07299%09green/K03868%09green/K09594%09green
AMPK signaling pathway	KEGG PATHWAY	ko04152	20	60	0.307019	0.661226	K07877:new_gene1059:-1.82093419998|K04427:gene-SPHA_37797:-1.20329826517|K03841:gene-SPHA_59542:-5.64156204063|K09048:new_gene2190:-5.12450222834|K07206:gene-SPHA_7191:-1.1898203279|K04382:gene-SPHA_37128:-2.44400739242|K03456:gene-SPHA_62915:-1.90070176425|K07197:gene-SPHA_14494:-2.68064489119|K16172:gene-SPHA_24144:-2.19635559137|K08765:gene-SPHA_38633:-3.57167012626|K01596:gene-SPHA_48560:-5.0…	http://www.genome.jp/kegg-bin/show_pathway?ko04152/K07877%09green/K04427%09green/K03841%09green/K09048%09green/K07206%09green/K04382%09green/K03456%09green/K07197%09green/K16172%09green/K08765%09green/K01596%09green/K08272%09green/K07199%09green/K07297%09green/K00850%09green/K07881%09green/K00021%09green/K08271%09green/K03234%09green
Herpes simplex infection	KEGG PATHWAY	ko05168	22	67	0.315265	0.661226	K04427:gene-SPHA_37797:-1.20329826517|K03347:gene-SPHA_7145:-1.44624927512|K03130:new_gene2094:-1.0506304095|K04440:gene-SPHA_41630:-2.03255728344|K03097:gene-SPHA_24663:-1.04797024644|K04403:gene-SPHA_26206:-4.4647884411|K03127:new_gene2029:-1.93221738498|K04498:gene-SPHA_46787:-1.46715528687|K03134:gene-SPHA_27739:-1.84547043723|K05410:gene-SPHA_70433:-3.75131490017|K03237:gene-SPHA_19219:-3.41…	http://www.genome.jp/kegg-bin/show_pathway?ko05168/K04427%09green/K03347%09green/K03130%09green/K04440%09green/K03097%09green/K04403%09green/K03127%09green/K04498%09green/K03134%09green/K05410%09green/K03237%09green/K15410%09green/K11217%09green/K02580%09green/K12896%09green/K12886%09green/K06269%09green/K12891%09green/K12890%09green
Oocyte meiosis	KEGG PATHWAY	ko04114	28	87	0.315859	0.661226	K04515:gene-SPHA_53661:-1.23639466254|K04515:gene-SPHA_53682:-1.6628220547|K16197:gene-SPHA_53321:-1.27305566479|K08041:gene-SPHA_37080:-4.75425114733|K03868:new_gene1610:-2.04381668808|K03347:gene-SPHA_7145:-1.44624927512|K08045:gene-SPHA_27544:-3.72688577209|K04382:gene-SPHA_37128:-2.44400739242|K03456:gene-SPHA_62915:-1.90070176425|K04958:new_gene1121:-1.83012378491|K04958:gene-SPHA_80637:-2.2…	http://www.genome.jp/kegg-bin/show_pathway?ko04114/K04515%09green/K16197%09green/K08041%09green/K03868%09green/K03347%09green/K08045%09green/K04382%09green/K03456%09green/K04958%09green/K03354%09green/K03355%09green/K06269%09green/K06630%09green/K02183%09green
Pyruvate metabolism	KEGG PATHWAY	ko00620	11	31	0.317076	0.661226	K01679:gene-SPHA_28843:-4.32264042918|K00161:gene-SPHA_77254:-1.17055729342|K00162:gene-SPHA_28168:-1.47153557625|K01596:gene-SPHA_48560:-5.06904008974|K00382:gene-SPHA_19190:-2.11100418942|K14085:gene-SPHA_37438:-1.15929647437|K00025:gene-SPHA_14575:-3.10502404393|K00873:gene-SPHA_16657:-1.41297950057|K00026:gene-SPHA_29963:-1.8616796586|K00626:gene-SPHA_67155:-2.94992719908|K00626:gene-SPHA_717…	http://www.genome.jp/kegg-bin/show_pathway?ko00620/K01679%09green/K00161%09green/K00162%09green/K01596%09green/K00382%09green/K14085%09green/K00025%09green/K00873%09green/K00026%09green/K00626%09green
Phosphonate and phosphinate metabolism	KEGG PATHWAY	ko00440	3	6	0.319342	0.661226	K13644:gene-SPHA_5197:-2.96322987195|K00968:gene-SPHA_31091:-1.9499195142|K00993:gene-SPHA_77740:-2.77645904994	http://www.genome.jp/kegg-bin/show_pathway?ko00440/K13644%09green/K00968%09green/K00993%09green
Linoleic acid metabolism	KEGG PATHWAY	ko00591	3	6	0.319342	0.661226	K16342:gene-SPHA_58994:-2.99355849495|K16342:gene-SPHA_59023:-3.79313637654|K01047:new_gene3269:-10.9969260913	http://www.genome.jp/kegg-bin/show_pathway?ko00591/K16342%09green/K01047%09green
Glycosphingolipid biosynthesis - ganglio series	KEGG PATHWAY	ko00604	4	9	0.320281	0.661226	K12309:gene-SPHA_3695:-2.19201562792|K12373:gene-SPHA_54014:-1.3605204923|K12373:gene-SPHA_73093:-2.42668925303|K12373:gene-SPHA_54017:-2.46433551404	http://www.genome.jp/kegg-bin/show_pathway?ko00604/K12309%09green/K12373%09green
alpha-Linolenic acid metabolism	KEGG PATHWAY	ko00592	4	9	0.320281	0.661226	K16342:gene-SPHA_58994:-2.99355849495|K16342:gene-SPHA_59023:-3.79313637654|K01047:new_gene3269:-10.9969260913|K10226:gene-SPHA_27522:-1.14385078309	http://www.genome.jp/kegg-bin/show_pathway?ko00592/K16342%09green/K01047%09green/K10226%09green
Biosynthesis of unsaturated fatty acids	KEGG PATHWAY	ko01040	4	9	0.320281	0.661226	K10703:gene-SPHA_11879:-2.47101046973|K10703:gene-SPHA_15629:-1.59711347327|K10226:gene-SPHA_27522:-1.14385078309|K07515:gene-SPHA_54659:-2.34469584982	http://www.genome.jp/kegg-bin/show_pathway?ko01040/K10703%09green/K10226%09green/K07515%09green
Adherens junction	KEGG PATHWAY	ko04520	18	54	0.320285	0.661226	K05699:gene-SPHA_29938:-2.38616496426|K02105:gene-SPHA_1924:-1.54344061006|K04427:gene-SPHA_37797:-1.20329826517|K04361:gene-SPHA_49115:-9.65660883973|K04361:gene-SPHA_49107:-8.35656883468|K04513:gene-SPHA_11148:-2.70847757881|K04500:gene-SPHA_18900:-3.3901348918|K05691:gene-SPHA_48504:-1.27097079716|K03097:gene-SPHA_24663:-1.04797024644|K05692:gene-SPHA_40723:-5.48236664977|K05692:gene-SPHA_2416…	http://www.genome.jp/kegg-bin/show_pathway?ko04520/K05699%09green/K02105%09green/K04427%09green/K04361%09green/K04513%09green/K04500%09green/K05691%09green/K03097%09green/K05692%09green/K04498%09green/K04393%09green/K04392%09green/K16848%09green/K06082%09green/K05700%09green
Tight junction	KEGG PATHWAY	ko04530	21	64	0.321913	0.661226	K05699:gene-SPHA_29938:-2.38616496426|K02105:gene-SPHA_1924:-1.54344061006|K12757:gene-SPHA_34215:-1.8679124098|K04513:gene-SPHA_11148:-2.70847757881|K05691:gene-SPHA_48504:-1.27097079716|K05631:gene-SPHA_33893:-2.02958037121|K05692:gene-SPHA_40723:-5.48236664977|K05692:gene-SPHA_24168:-2.21059066315|K06106:gene-SPHA_81124:-2.7094549433|K10352:gene-SPHA_42230:-2.95299604954|K18050:gene-SPHA_37295…	http://www.genome.jp/kegg-bin/show_pathway?ko04530/K05699%09green/K02105%09green/K12757%09green/K04513%09green/K05691%09green/K05631%09green/K05692%09green/K06106%09green/K10352%09green/K18050%09green/K04393%09green/K17751%09green/K03456%09green/K06110%09green/K04630%09green/K03097%09green/K07830%09green/K06096%09green/K04382%09green
Pancreatic secretion	KEGG PATHWAY	ko04972	21	64	0.321913	0.661226	K04353:gene-SPHA_56482:-1.36758624481|K01539:gene-SPHA_78658:-2.39675331252|K04962:new_gene3260:-2.95662032006|K04962:new_gene3259:-3.44973491098|K08045:gene-SPHA_27544:-3.72688577209|K04513:gene-SPHA_11148:-2.70847757881|K04634:gene-SPHA_51888:-2.35256526746|K08041:gene-SPHA_37080:-4.75425114733|K18245:gene-SPHA_49651:-2.82157661807|K04958:new_gene1121:-1.83012378491|K04958:gene-SPHA_80637:-2.29…	http://www.genome.jp/kegg-bin/show_pathway?ko04972/K04353%09green/K01539%09green/K04962%09green/K08045%09green/K04513%09green/K04634%09green/K08041%09green/K18245%09green/K04958%09green/K04194%09green/K01540%09green/K01047%09green/K04392%09green/K14074%09green/K14073%09green/K07904%09green
MAPK signaling pathway - yeast	KEGG PATHWAY	ko04011	9	25	0.331704	0.676766	K00006:gene-SPHA_29026:-2.35869867712|K00006:gene-SPHA_62815:-3.20413788787|K04513:gene-SPHA_11148:-2.70847757881|K04536:gene-SPHA_37246:-2.03323357229|K04441:new_gene2737:-3.80171962326|K04441:new_gene2588:-1.42152727155|K04393:gene-SPHA_22764:-4.76181397231|K06630:gene-SPHA_45810:-1.88376018345|K06630:gene-SPHA_80094:-3.04821810692	http://www.genome.jp/kegg-bin/show_pathway?ko04011/K00006%09green/K04513%09green/K04536%09green/K04441%09green/K04393%09green/K06630%09green
Ether lipid metabolism	KEGG PATHWAY	ko00565	8	22	0.339622	0.683741	K13644:gene-SPHA_5197:-2.96322987195|K00993:gene-SPHA_77740:-2.77645904994|K04628:gene-SPHA_30742:-4.20216592309|K04628:new_gene1725:-5.22773813587|K16342:gene-SPHA_58994:-2.99355849495|K16342:gene-SPHA_59023:-3.79313637654|K01047:new_gene3269:-10.9969260913|K01080:gene-SPHA_67580:-4.40307275861	http://www.genome.jp/kegg-bin/show_pathway?ko00565/K13644%09green/K00993%09green/K04628%09green/K16342%09green/K01047%09green/K01080%09green
Pentose and glucuronate interconversions	KEGG PATHWAY	ko00040	8	22	0.339622	0.683741	K00854:gene-SPHA_28253:-3.80230433338|K00963:gene-SPHA_8310:-1.90752608912|K03331:gene-SPHA_26210:-3.58482452976|K00078:gene-SPHA_11643:-3.95739584994|K00078:gene-SPHA_11645:-2.46190547427|K00699:new_gene3201:-6.06745531417|K00699:new_gene2690:-4.95072355305|K00012:gene-SPHA_18981:-2.06339048909	http://www.genome.jp/kegg-bin/show_pathway?ko00040/K00854%09green/K00963%09green/K03331%09green/K00078%09green/K00699%09green/K00012%09green
Protein digestion and absorption	KEGG PATHWAY	ko04974	18	55	0.343661	0.68698	K19719:gene-SPHA_68955:-4.7555568935|K01539:gene-SPHA_78658:-2.39675331252|K01540:gene-SPHA_14620:-2.78557722317|K05849:gene-SPHA_79202:-3.25802967816|K01395:gene-SPHA_899:-10.0375742338|K13868:gene-SPHA_17931:-4.8741867082|K13868:gene-SPHA_2594:-3.31822652466|K06238:gene-SPHA_20705:-5.98337235282|K06238:gene-SPHA_26218:-6.49645939836|K06238:gene-SPHA_26195:-3.24613227141|K12040:gene-SPHA_61997:-…	http://www.genome.jp/kegg-bin/show_pathway?ko04974/K19719%09green/K01539%09green/K01540%09green/K05849%09green/K01395%09green/K13868%09green/K06238%09green/K12040%09green/K19721%09green/K06236%09green/K06237%09green/K08131%09green/K01285%09green
ABC transporters	KEGG PATHWAY	ko02010	11	32	0.347787	0.68698	K05677:gene-SPHA_27317:-2.50386048851|K05676:gene-SPHA_39482:-1.20233900582|K05033:gene-SPHA_37616:-6.37302637109|K05033:gene-SPHA_37605:-3.88794682552|K05679:gene-SPHA_19226:-2.01632474211|K05668:gene-SPHA_49650:-1.91979755091|K05655:gene-SPHA_69305:-1.25195231583|K05657:new_gene3529:-1.34155497152|K05642:new_gene103:-1.29264122754|K05665:gene-SPHA_30475:-2.74851908412|K05641:gene-SPHA_41047:-2.…	http://www.genome.jp/kegg-bin/show_pathway?ko02010/K05677%09green/K05676%09green/K05033%09green/K05679%09green/K05668%09green/K05655%09green/K05657%09green/K05642%09green/K05665%09green/K05641%09green
Tyrosine metabolism	KEGG PATHWAY	ko00350	7	19	0.34801	0.68698	K14455:gene-SPHA_55128:-1.82396991253|K14454:gene-SPHA_17832:-1.39022675637|K00451:new_gene366:-3.46999587283|K00815:new_gene2466:-11.3948991967|K00457:gene-SPHA_80545:-9.42617358036|K00121:gene-SPHA_24866:-2.01339928298|K01593:new_gene1909:-8.79223898029	http://www.genome.jp/kegg-bin/show_pathway?ko00350/K14455%09green/K14454%09green/K00451%09green/K00815%09green/K00457%09green/K00121%09green/K01593%09green
Chagas disease (American trypanosomiasis)	KEGG PATHWAY	ko05142	14	42	0.350893	0.688202	K04534:gene-SPHA_50446:-1.09061398257|K08057:gene-SPHA_48720:-2.29481777099|K04430:gene-SPHA_26209:-2.74042368575|K04500:gene-SPHA_18900:-3.3901348918|K04382:gene-SPHA_37128:-2.44400739242|K03456:gene-SPHA_62915:-1.90070176425|K08041:gene-SPHA_37080:-4.75425114733|K02580:new_gene2594:-4.39284310535|K04441:new_gene2737:-3.80171962326|K04441:new_gene2588:-1.42152727155|K04440:gene-SPHA_41630:-2.032…	http://www.genome.jp/kegg-bin/show_pathway?ko05142/K04534%09green/K08057%09green/K04430%09green/K04500%09green/K04382%09green/K03456%09green/K08041%09green/K02580%09green/K04441%09green/K04440%09green/K04630%09green/K01283%09green/K04634%09green
Mineral absorption	KEGG PATHWAY	ko04978	10	29	0.356758	0.695221	K01539:gene-SPHA_78658:-2.39675331252|K00522:gene-SPHA_54688:-10.6957594634|K00522:gene-SPHA_8908:-2.24917261808|K00522:gene-SPHA_8899:-10.773304072|K00522:gene-SPHA_13163:-5.32564825783|K05011:gene-SPHA_652:-1.37073194467|K01540:gene-SPHA_14620:-2.78557722317|K14686:gene-SPHA_46521:-5.89551813206|K12040:gene-SPHA_61997:-2.18793296877|K00510:gene-SPHA_70865:-4.40459958885	http://www.genome.jp/kegg-bin/show_pathway?ko04978/K01539%09green/K00522%09green/K05011%09green/K01540%09green/K14686%09green/K12040%09green/K00510%09green
Long-term depression	KEGG PATHWAY	ko04730	16	49	0.35999	0.69705	K05197:gene-SPHA_80214:-1.1818786575|K04534:gene-SPHA_50446:-1.09061398257|K04382:gene-SPHA_37128:-2.44400739242|K03456:gene-SPHA_62915:-1.90070176425|K04958:new_gene1121:-1.83012378491|K04958:gene-SPHA_80637:-2.2995871086|K04958:gene-SPHA_15590:-2.79151215603|K05198:gene-SPHA_55428:-11.1886153418|K16342:gene-SPHA_58994:-2.99355849495|K16342:gene-SPHA_59023:-3.79313637654|K12319:gene-SPHA_60687:-…	http://www.genome.jp/kegg-bin/show_pathway?ko04730/K05197%09green/K04534%09green/K04382%09green/K03456%09green/K04958%09green/K05198%09green/K16342%09green/K12319%09green/K04630%09green/K13240%09green/K04634%09green
Legionellosis	KEGG PATHWAY	ko05134	9	26	0.366398	0.704968	K13525:gene-SPHA_18031:-2.09293072339|K15464:gene-SPHA_26976:-4.25393196321|K07953:new_gene2090:-2.60698657488|K02580:new_gene2594:-4.39284310535|K07937:gene-SPHA_38611:-2.10177626954|K03231:gene-SPHA_77916:-4.88066005396|K03233:gene-SPHA_20787:-4.66135273921|K14416:new_gene2332:-3.59211467126|K03283:gene-SPHA_33061:-1.5593787528	http://www.genome.jp/kegg-bin/show_pathway?ko05134/K13525%09green/K15464%09green/K07953%09green/K02580%09green/K07937%09green/K03231%09green/K03233%09green/K14416%09green/K03283%09green
Alcoholism	KEGG PATHWAY	ko05034	28	90	0.371655	0.710586	K11254:new_gene29:-1.44000989021|K04539:gene-SPHA_33654:-1.99952659858|K09048:new_gene2190:-5.12450222834|K11251:gene-SPHA_47692:-2.20438822936|K11251:gene-SPHA_18794:-6.09674381808|K08045:gene-SPHA_27544:-3.72688577209|K11253:gene-SPHA_49862:-1.99650557675|K04536:gene-SPHA_37246:-2.03323357229|K04534:gene-SPHA_50446:-1.09061398257|K03099:gene-SPHA_8665:-1.46053455|K11252:new_gene215:-3.034060073…	http://www.genome.jp/kegg-bin/show_pathway?ko05034/K11254%09green/K04539%09green/K09048%09green/K11251%09green/K08045%09green/K11253%09green/K04536%09green/K04534%09green/K03099%09green/K11252%09green/K01593%09green/K04630%09green/K04266%09green/K06269%09green/K08155%09green/K02183%09green
Ubiquinone and other terpenoid-quinone biosynthesis	KEGG PATHWAY	ko00130	4	10	0.376555	0.711011	K06126:gene-SPHA_50753:-1.45766065653|K06134:gene-SPHA_41565:-4.54340060998|K00815:new_gene2466:-11.3948991967|K00457:gene-SPHA_80545:-9.42617358036	http://www.genome.jp/kegg-bin/show_pathway?ko00130/K06126%09green/K06134%09green/K00815%09green/K00457%09green
Renin-angiotensin system	KEGG PATHWAY	ko04614	4	10	0.376555	0.711011	K01283:gene-SPHA_75258:-9.44420598407|K19514:gene-SPHA_74493:-2.90601282773|K01392:gene-SPHA_36032:-1.74589319013|K01285:gene-SPHA_19112:-3.26964602144	http://www.genome.jp/kegg-bin/show_pathway?ko04614/K01283%09green/K19514%09green/K01392%09green/K01285%09green
Serotonergic synapse	KEGG PATHWAY	ko04726	19	60	0.382263	0.717333	K04520:new_gene3104:-2.99002631414|K04539:gene-SPHA_33654:-1.99952659858|K08045:gene-SPHA_27544:-3.72688577209|K04536:gene-SPHA_37246:-2.03323357229|K04534:gene-SPHA_50446:-1.09061398257|K04958:new_gene1121:-1.83012378491|K04958:gene-SPHA_80637:-2.2995871086|K04958:gene-SPHA_15590:-2.79151215603|K05037:gene-SPHA_27098:-5.77903338257|K05037:gene-SPHA_27099:-5.36334429976|K16342:gene-SPHA_58994:-2.…	http://www.genome.jp/kegg-bin/show_pathway?ko04726/K04520%09green/K04539%09green/K08045%09green/K04536%09green/K04534%09green/K04958%09green/K05037%09green/K16342%09green/K00461%09green/K01593%09green/K04630%09green/K04634%09green/K08155%09green/K04153%09green
SNARE interactions in vesicular transport	KEGG PATHWAY	ko04130	7	20	0.388287	0.721042	K08496:gene-SPHA_40022:-2.49066996175|K08497:gene-SPHA_74717:-2.94646899786|K08490:gene-SPHA_34904:-2.56487025937|K08498:gene-SPHA_37637:-3.42965880779|K08501:gene-SPHA_36285:-2.30760565695|K08515:gene-SPHA_42079:-1.135697978|K08504:gene-SPHA_59869:-1.90457996062	http://www.genome.jp/kegg-bin/show_pathway?ko04130/K08496%09green/K08497%09green/K08490%09green/K08498%09green/K08501%09green/K08515%09green/K08504%09green
cGMP-PKG signaling pathway	KEGG PATHWAY	ko04022	33	108	0.388983	0.721042	K12337:gene-SPHA_3045:-3.86236268545|K01539:gene-SPHA_78658:-2.39675331252|K08041:gene-SPHA_37080:-4.75425114733|K01540:gene-SPHA_14620:-2.78557722317|K09048:new_gene2190:-5.12450222834|K08045:gene-SPHA_27544:-3.72688577209|K04513:gene-SPHA_11148:-2.70847757881|K00907:gene-SPHA_3427:-3.86889462291|K04634:gene-SPHA_51888:-2.35256526746|K04958:new_gene1121:-1.83012378491|K04958:gene-SPHA_80637:-2.2…	http://www.genome.jp/kegg-bin/show_pathway?ko04022/K12337%09green/K01539%09green/K08041%09green/K01540%09green/K09048%09green/K08045%09green/K04513%09green/K00907%09green/K04634%09green/K04958%09green/K16172%09green/K15040%09green/K04454%09green/K18050%09green/K12323%09green/K12319%09green/K04630%09green/K05849%09green/K06269%09green/K02183%09green
Carbohydrate digestion and absorption	KEGG PATHWAY	ko04973	6	17	0.401008	0.738827	K01539:gene-SPHA_78658:-2.39675331252|K01540:gene-SPHA_14620:-2.78557722317|K01229:gene-SPHA_66763:-1.85545843706|K00844:gene-SPHA_44951:-1.94388545159|K00844:gene-SPHA_1863:-2.20968080698|K00844:gene-SPHA_27526:-5.29151090908	http://www.genome.jp/kegg-bin/show_pathway?ko04973/K01539%09green/K01540%09green/K01229%09green/K00844%09green
Longevity regulating pathway - worm	KEGG PATHWAY	ko04212	14	44	0.405764	0.743087	K16197:gene-SPHA_53321:-1.27305566479|K18461:gene-SPHA_66168:-2.0323036819|K04440:gene-SPHA_41630:-2.03255728344|K12824:gene-SPHA_37519:-1.39864146183|K12824:gene-SPHA_63092:-4.8547551954|K08035:gene-SPHA_17109:-9.0597606018|K16172:gene-SPHA_24144:-2.19635559137|K04564:gene-SPHA_22121:-3.59272961403|K08341:gene-SPHA_63868:-1.29572609407|K04441:new_gene2737:-3.80171962326|K04441:new_gene2588:-1.42…	http://www.genome.jp/kegg-bin/show_pathway?ko04212/K16197%09green/K18461%09green/K04440%09green/K12824%09green/K08035%09green/K16172%09green/K04564%09green/K08341%09green/K04441%09green/K13356%09green/K14938%09green
Regulation of autophagy	KEGG PATHWAY	ko04140	5	14	0.415445	0.756258	K08341:gene-SPHA_63868:-1.29572609407|K08342:gene-SPHA_49138:-1.70887970459|K08342:gene-SPHA_31429:-1.85764745952|K08333:new_gene2950:-1.63495455765|K00914:gene-SPHA_27254:-1.13277794149	http://www.genome.jp/kegg-bin/show_pathway?ko04140/K08341%09green/K08342%09green/K08333%09green/K00914%09green
Ubiquitin mediated proteolysis	KEGG PATHWAY	ko04120	33	110	0.424296	0.764298	K10594:new_gene2457:-1.89748994598|K10595:new_gene1439:-2.37048808463|K10596:gene-SPHA_59219:-1.33276787097|K10597:gene-SPHA_17544:-1.55861333775|K10590:gene-SPHA_59708:-1.89391935276|K10590:new_gene653:-3.09407300876|K10590:new_gene2005:-1.18596925779|K06689:gene-SPHA_7674:-1.78325215885|K10601:gene-SPHA_78643:-2.21338561463|K10576:gene-SPHA_1307:-1.81850050952|K10577:gene-SPHA_48299:-2.06655583…	http://www.genome.jp/kegg-bin/show_pathway?ko04120/K10594%09green/K10595%09green/K10596%09green/K10597%09green/K10590%09green/K06689%09green/K10601%09green/K10576%09green/K10577%09green/K04552%09green/K04555%09green/K04554%09green/K03868%09green/K03869%09green/K04649%09green/K10699%09green/K04707%09green/K03354%09green/K03355%09green/K10583%09green/K16060%09green/K10615%09green/K10611%09green/K03…
Estrogen signaling pathway	KEGG PATHWAY	ko04915	24	79	0.42489	0.764298	K08041:gene-SPHA_37080:-4.75425114733|K09487:gene-SPHA_53455:-1.79626667774|K09048:new_gene2190:-5.12450222834|K08045:gene-SPHA_27544:-3.72688577209|K04534:gene-SPHA_50446:-1.09061398257|K04958:new_gene1121:-1.83012378491|K04958:gene-SPHA_80637:-2.2995871086|K04958:gene-SPHA_15590:-2.79151215603|K03283:gene-SPHA_33061:-1.5593787528|K04630:new_gene2701:-1.22727231022|K03099:gene-SPHA_8665:-1.46053…	http://www.genome.jp/kegg-bin/show_pathway?ko04915/K08041%09green/K09487%09green/K09048%09green/K08045%09green/K04534%09green/K04958%09green/K03283%09green/K04630%09green/K03099%09green/K04361%09green/K04634%09green/K02183%09green
cAMP signaling pathway	KEGG PATHWAY	ko04024	37	125	0.444073	0.78497	K04515:gene-SPHA_53661:-1.23639466254|K04515:gene-SPHA_53682:-1.6628220547|K04513:gene-SPHA_11148:-2.70847757881|K01539:gene-SPHA_78658:-2.39675331252|K04392:gene-SPHA_43674:-1.42914664978|K04392:gene-SPHA_24899:-2.28011541483|K04353:gene-SPHA_56482:-1.36758624481|K04962:new_gene3260:-2.95662032006|K04962:new_gene3259:-3.44973491098|K05731:gene-SPHA_4838:-4.12765486494|K08045:gene-SPHA_27544:-3.7…	http://www.genome.jp/kegg-bin/show_pathway?ko04024/K04515%09green/K04513%09green/K01539%09green/K04392%09green/K04353%09green/K04962%09green/K05731%09green/K08045%09green/K12323%09green/K04440%09green/K07830%09green/K06269%09green/K02183%09green/K05197%09green/K09048%09green/K08041%09green/K05198%09green/K02580%09green/K04498%09green/K01540%09green/K04630%09green/K04266%09green/K04153%09green
Aldosterone synthesis and secretion	KEGG PATHWAY	ko04925	22	73	0.444128	0.78497	K04515:gene-SPHA_53661:-1.23639466254|K04515:gene-SPHA_53682:-1.6628220547|K08041:gene-SPHA_37080:-4.75425114733|K09048:new_gene2190:-5.12450222834|K08045:gene-SPHA_27544:-3.72688577209|K04958:new_gene1121:-1.83012378491|K04958:gene-SPHA_80637:-2.2995871086|K04958:gene-SPHA_15590:-2.79151215603|K18050:gene-SPHA_37295:-2.03868514239|K12323:gene-SPHA_7133:-2.64844963475|K12323:new_gene188:-7.310543…	http://www.genome.jp/kegg-bin/show_pathway?ko04925/K04515%09green/K08041%09green/K09048%09green/K08045%09green/K04958%09green/K18050%09green/K12323%09green/K04634%09green/K02183%09green
MAPK signaling pathway - fly	KEGG PATHWAY	ko04013	22	73	0.444128	0.78497	K16197:gene-SPHA_53321:-1.27305566479|K03211:gene-SPHA_27347:-2.78222850321|K03211:gene-SPHA_27337:-3.26436935972|K04426:gene-SPHA_59959:-2.33264139997|K03099:gene-SPHA_8665:-1.46053455|K02678:gene-SPHA_35336:-1.38091701794|K06689:gene-SPHA_7674:-1.78325215885|K04352:new_gene705:-2.33556402989|K20211:new_gene2324:-4.46000857543|K04382:gene-SPHA_37128:-2.44400739242|K04427:gene-SPHA_37797:-1.20329…	http://www.genome.jp/kegg-bin/show_pathway?ko04013/K16197%09green/K03211%09green/K04426%09green/K03099%09green/K02678%09green/K06689%09green/K04352%09green/K20211%09green/K04382%09green/K04427%09green/K04440%09green/K04564%09green/K04441%09green/K07364%09green/K04392%09green/K04430%09green/K04361%09green/K17608%09green
FoxO signaling pathway	KEGG PATHWAY	ko04068	17	56	0.45096	0.792439	K01596:gene-SPHA_48560:-5.06904008974|K03099:gene-SPHA_8665:-1.46053455|K04500:gene-SPHA_18900:-3.3901348918|K04564:gene-SPHA_22121:-3.59272961403|K17845:gene-SPHA_67573:-2.25089604593|K04721:gene-SPHA_202:-3.91810249232|K15010:new_gene3246:-1.49034221976|K16172:gene-SPHA_24144:-2.19635559137|K04498:gene-SPHA_46787:-1.46715528687|K08341:gene-SPHA_63868:-1.29572609407|K04441:new_gene2737:-3.801719…	http://www.genome.jp/kegg-bin/show_pathway?ko04068/K01596%09green/K03099%09green/K04500%09green/K04564%09green/K17845%09green/K04721%09green/K15010%09green/K16172%09green/K04498%09green/K08341%09green/K04441%09green/K04440%09green/K07199%09green/K15464%09green/K04361%09green
Nicotinate and nicotinamide metabolism	KEGG PATHWAY	ko00760	7	22	0.468592	0.79439	K01081:gene-SPHA_73086:-3.27938369856|K01081:gene-SPHA_17556:-1.44012685538|K03462:new_gene2536:-1.16663639657|K06210:gene-SPHA_34520:-1.72843424652|K01513:gene-SPHA_79128:-3.69508230048|K19970:gene-SPHA_26810:-7.6777604233|K19970:gene-SPHA_26813:-8.84020670141	http://www.genome.jp/kegg-bin/show_pathway?ko00760/K01081%09green/K03462%09green/K06210%09green/K01513%09green/K19970%09green
Adipocytokine signaling pathway	KEGG PATHWAY	ko04920	9	29	0.471347	0.79439	K07297:gene-SPHA_46288:-2.32378724797|K16172:gene-SPHA_24144:-2.19635559137|K08765:gene-SPHA_38633:-3.57167012626|K01596:gene-SPHA_48560:-5.06904008974|K02580:new_gene2594:-4.39284310535|K04440:gene-SPHA_41630:-2.03255728344|K07199:gene-SPHA_37089:-2.3618025191|K07299:gene-SPHA_32388:-4.94970882754|K01897:gene-SPHA_31242:-4.21568094687	http://www.genome.jp/kegg-bin/show_pathway?ko04920/K07297%09green/K16172%09green/K08765%09green/K01596%09green/K02580%09green/K04440%09green/K07199%09green/K07299%09green/K01897%09green
Complement and coagulation cascades	KEGG PATHWAY	ko04610	2	5	0.481069	0.79439	K03910:gene-SPHA_27923:-3.31305573001|K01313:gene-SPHA_70236:-3.14374005638	http://www.genome.jp/kegg-bin/show_pathway?ko04610/K03910%09green/K01313%09green
Riboflavin metabolism	KEGG PATHWAY	ko00740	2	5	0.481069	0.79439	K00861:gene-SPHA_66814:-3.1278608253|K00953:gene-SPHA_73011:-1.4899038318	http://www.genome.jp/kegg-bin/show_pathway?ko00740/K00861%09green/K00953%09green
Glycosphingolipid biosynthesis - lacto and neolacto series	KEGG PATHWAY	ko00601	4	12	0.486633	0.79439	K03766:gene-SPHA_37297:-9.41227183797|K03877:gene-SPHA_77203:-3.10222916341|K00718:new_gene2487:-5.81542904204|K00718:gene-SPHA_54404:-9.7526089007	http://www.genome.jp/kegg-bin/show_pathway?ko00601/K03766%09green/K03877%09green/K00718%09green
Isoquinoline alkaloid biosynthesis	KEGG PATHWAY	ko00950	4	12	0.486633	0.79439	K00815:new_gene2466:-11.3948991967|K14455:gene-SPHA_55128:-1.82396991253|K01593:new_gene1909:-8.79223898029|K14454:gene-SPHA_17832:-1.39022675637	http://www.genome.jp/kegg-bin/show_pathway?ko00950/K00815%09green/K14455%09green/K01593%09green/K14454%09green
Ovarian steroidogenesis	KEGG PATHWAY	ko04913	6	19	0.488024	0.79439	K16342:gene-SPHA_58994:-2.99355849495|K16342:gene-SPHA_59023:-3.79313637654|K08041:gene-SPHA_37080:-4.75425114733|K00461:gene-SPHA_55124:-6.60296052431|K08045:gene-SPHA_27544:-3.72688577209|K13368:gene-SPHA_35377:-1.60340079669	http://www.genome.jp/kegg-bin/show_pathway?ko04913/K16342%09green/K08041%09green/K00461%09green/K08045%09green/K13368%09green
AGE-RAGE signaling pathway in diabetic complications	KEGG PATHWAY	ko04933	14	47	0.488534	0.79439	K04500:gene-SPHA_18900:-3.3901348918|K11224:gene-SPHA_48418:-2.46486792838|K01116:gene-SPHA_24668:-1.23040327812|K18050:gene-SPHA_37295:-2.03868514239|K04441:new_gene2737:-3.80171962326|K04441:new_gene2588:-1.42152727155|K04440:gene-SPHA_41630:-2.03255728344|K04393:gene-SPHA_22764:-4.76181397231|K04392:gene-SPHA_43674:-1.42914664978|K04392:gene-SPHA_24899:-2.28011541483|K02580:new_gene2594:-4.392…	http://www.genome.jp/kegg-bin/show_pathway?ko04933/K04500%09green/K11224%09green/K01116%09green/K18050%09green/K04441%09green/K04440%09green/K04393%09green/K04392%09green/K02580%09green/K06236%09green/K06237%09green
Thyroid hormone synthesis	KEGG PATHWAY	ko04918	14	47	0.488534	0.79439	K08054:gene-SPHA_46225:-3.0906173042|K01539:gene-SPHA_78658:-2.39675331252|K08041:gene-SPHA_37080:-4.75425114733|K09490:gene-SPHA_50544:-3.02166812505|K09048:new_gene2190:-5.12450222834|K08045:gene-SPHA_27544:-3.72688577209|K04958:new_gene1121:-1.83012378491|K04958:gene-SPHA_80637:-2.2995871086|K04958:gene-SPHA_15590:-2.79151215603|K01540:gene-SPHA_14620:-2.78557722317|K09487:gene-SPHA_53455:-1.7…	http://www.genome.jp/kegg-bin/show_pathway?ko04918/K08054%09green/K01539%09green/K08041%09green/K09490%09green/K09048%09green/K08045%09green/K04958%09green/K01540%09green/K09487%09green/K04634%09green/K09582%09green
Sphingolipid metabolism	KEGG PATHWAY	ko00600	12	40	0.488638	0.79439	K12309:gene-SPHA_3695:-2.19201562792|K04628:gene-SPHA_30742:-4.20216592309|K04628:new_gene1725:-5.22773813587|K01202:gene-SPHA_66818:-2.58383925907|K04711:gene-SPHA_17601:-4.04695119377|K01201:gene-SPHA_19353:-5.7262498147|K04716:gene-SPHA_27520:-2.99552535792|K04715:gene-SPHA_17743:-4.37678944757|K04715:gene-SPHA_17751:-4.7490118126|K04715:gene-SPHA_18913:-3.34443898449|K01080:gene-SPHA_67580:-4…	http://www.genome.jp/kegg-bin/show_pathway?ko00600/K12309%09green/K04628%09green/K01202%09green/K04711%09green/K01201%09green/K04716%09green/K04715%09green/K01080%09green/K01634%09green
EGFR tyrosine kinase inhibitor resistance	KEGG PATHWAY	ko01521	10	33	0.488655	0.79439	K03099:gene-SPHA_8665:-1.46053455|K05093:gene-SPHA_49688:-3.88831390693|K01116:gene-SPHA_24668:-1.23040327812|K03083:gene-SPHA_50759:-1.50811916845|K02991:gene-SPHA_28321:-4.93194913827|K03259:gene-SPHA_27644:-2.90781682528|K03259:gene-SPHA_24625:-3.62450776852|K11217:new_gene111:-2.49306726973|K04361:gene-SPHA_49115:-9.65660883973|K04361:gene-SPHA_49107:-8.35656883468	http://www.genome.jp/kegg-bin/show_pathway?ko01521/K03099%09green/K05093%09green/K01116%09green/K03083%09green/K02991%09green/K03259%09green/K11217%09green/K04361%09green
Dorso-ventral axis formation	KEGG PATHWAY	ko04320	10	33	0.488655	0.79439	K03211:gene-SPHA_27347:-2.78222850321|K03211:gene-SPHA_27337:-3.26436935972|K03099:gene-SPHA_8665:-1.46053455|K02678:gene-SPHA_35336:-1.38091701794|K02599:gene-SPHA_43888:-10.2584798206|K02599:gene-SPHA_30197:-6.39600222115|K02359:gene-SPHA_19548:-2.30980951686|K02156:gene-SPHA_47132:-1.13951204928|K04361:gene-SPHA_49115:-9.65660883973|K04361:gene-SPHA_49107:-8.35656883468	http://www.genome.jp/kegg-bin/show_pathway?ko04320/K03211%09green/K03099%09green/K02678%09green/K02599%09green/K02359%09green/K02156%09green/K04361%09green
TGF-beta signaling pathway	KEGG PATHWAY	ko04350	10	33	0.488655	0.79439	K17695:new_gene1737:-3.43320602394|K04678:gene-SPHA_28366:-1.78389968518|K04513:gene-SPHA_11148:-2.70847757881|K04500:gene-SPHA_18900:-3.3901348918|K04382:gene-SPHA_37128:-2.44400739242|K03456:gene-SPHA_62915:-1.90070176425|K16621:gene-SPHA_25776:-1.12610201336|K04498:gene-SPHA_46787:-1.46715528687|K03347:gene-SPHA_7145:-1.44624927512|K03868:new_gene1610:-2.04381668808	http://www.genome.jp/kegg-bin/show_pathway?ko04350/K17695%09green/K04678%09green/K04513%09green/K04500%09green/K04382%09green/K03456%09green/K16621%09green/K04498%09green/K03347%09green/K03868%09green
Pancreatic cancer	KEGG PATHWAY	ko05212	10	33	0.488655	0.79439	K04500:gene-SPHA_18900:-3.3901348918|K08773:gene-SPHA_53370:-1.8943787658|K04440:gene-SPHA_41630:-2.03255728344|K04393:gene-SPHA_22764:-4.76181397231|K04392:gene-SPHA_43674:-1.42914664978|K04392:gene-SPHA_24899:-2.28011541483|K11217:new_gene111:-2.49306726973|K02580:new_gene2594:-4.39284310535|K04361:gene-SPHA_49115:-9.65660883973|K04361:gene-SPHA_49107:-8.35656883468	http://www.genome.jp/kegg-bin/show_pathway?ko05212/K04500%09green/K08773%09green/K04440%09green/K04393%09green/K04392%09green/K11217%09green/K02580%09green/K04361%09green
Glycine, serine and threonine metabolism	KEGG PATHWAY	ko00260	9	30	0.505724	0.817767	K01834:gene-SPHA_48769:-3.11257214153|K17989:gene-SPHA_77354:-3.05698590409|K17989:gene-SPHA_77342:-3.71778252724|K01758:gene-SPHA_32194:-1.68593303733|K00643:gene-SPHA_32475:-1.53868063471|K00827:gene-SPHA_33857:-2.304172957|K15788:new_gene122:-1.95473606088|K00382:gene-SPHA_19190:-2.11100418942|K14085:gene-SPHA_37438:-1.15929647437	http://www.genome.jp/kegg-bin/show_pathway?ko00260/K01834%09green/K17989%09green/K01758%09green/K00643%09green/K00827%09green/K15788%09green/K00382%09green/K14085%09green
Prion diseases	KEGG PATHWAY	ko05020	3	9	0.515895	0.8298	K04565:gene-SPHA_34357:-2.0882690846|K04565:gene-SPHA_73778:-7.11696813167|K09490:gene-SPHA_50544:-3.02166812505	http://www.genome.jp/kegg-bin/show_pathway?ko05020/K04565%09green/K09490%09green
Influenza A	KEGG PATHWAY	ko05164	19	66	0.522967	0.836748	K04721:gene-SPHA_202:-3.91810249232|K04430:gene-SPHA_26209:-2.74042368575|K15047:gene-SPHA_80925:-1.02958554297|K15047:gene-SPHA_50385:-1.86714980807|K15047:gene-SPHA_10938:-5.93352880193|K05692:gene-SPHA_40723:-5.48236664977|K05692:gene-SPHA_24168:-2.21059066315|K09523:gene-SPHA_34337:-2.16918464112|K03083:gene-SPHA_50759:-1.50811916845|K04498:gene-SPHA_46787:-1.46715528687|K04441:new_gene2737:-…	http://www.genome.jp/kegg-bin/show_pathway?ko05164/K04721%09green/K04430%09green/K15047%09green/K05692%09green/K09523%09green/K03083%09green/K04498%09green/K04441%09green/K04440%09green/K12812%09green/K11217%09green/K02580%09green/K05410%09green/K03237%09green/K03283%09green
Measles	KEGG PATHWAY	ko05162	13	45	0.530777	0.844797	K04427:gene-SPHA_37797:-1.20329826517|K03097:gene-SPHA_24663:-1.04797024644|K04721:gene-SPHA_202:-3.91810249232|K03083:gene-SPHA_50759:-1.50811916845|K11224:gene-SPHA_48418:-2.46486792838|K11859:new_gene864:-1.13815622699|K03247:gene-SPHA_67441:-3.86434836368|K02580:new_gene2594:-4.39284310535|K14753:gene-SPHA_37141:-4.39287719537|K11217:new_gene111:-2.49306726973|K05410:gene-SPHA_70433:-3.751314…	http://www.genome.jp/kegg-bin/show_pathway?ko05162/K04427%09green/K03097%09green/K04721%09green/K03083%09green/K11224%09green/K11859%09green/K03247%09green/K02580%09green/K14753%09green/K11217%09green/K05410%09green/K03237%09green/K03283%09green
Type II diabetes mellitus	KEGG PATHWAY	ko04930	7	24	0.546052	0.86223	K18050:gene-SPHA_37295:-2.03868514239|K04440:gene-SPHA_41630:-2.03255728344|K00873:gene-SPHA_16657:-1.41297950057|K16172:gene-SPHA_24144:-2.19635559137|K00844:gene-SPHA_44951:-1.94388545159|K00844:gene-SPHA_1863:-2.20968080698|K00844:gene-SPHA_27526:-5.29151090908	http://www.genome.jp/kegg-bin/show_pathway?ko04930/K18050%09green/K04440%09green/K00873%09green/K16172%09green/K00844%09green
Prostate cancer	KEGG PATHWAY	ko05215	10	35	0.552506	0.86223	K02105:gene-SPHA_1924:-1.54344061006|K09487:gene-SPHA_53455:-1.79626667774|K09048:new_gene2190:-5.12450222834|K05093:gene-SPHA_49688:-3.88831390693|K03083:gene-SPHA_50759:-1.50811916845|K04498:gene-SPHA_46787:-1.46715528687|K02580:new_gene2594:-4.39284310535|K03099:gene-SPHA_8665:-1.46053455|K04361:gene-SPHA_49115:-9.65660883973|K04361:gene-SPHA_49107:-8.35656883468	http://www.genome.jp/kegg-bin/show_pathway?ko05215/K02105%09green/K09487%09green/K09048%09green/K05093%09green/K03083%09green/K04498%09green/K02580%09green/K03099%09green/K04361%09green
Aminobenzoate degradation	KEGG PATHWAY	ko00627	2	6	0.55754	0.86223	K07511:gene-SPHA_66153:-3.00549738435|K07515:gene-SPHA_54659:-2.34469584982	http://www.genome.jp/kegg-bin/show_pathway?ko00627/K07511%09green/K07515%09green
Circadian rhythm - fly	KEGG PATHWAY	ko04711	2	6	0.55754	0.86223	K09057:gene-SPHA_32871:-4.09962255069|K03083:gene-SPHA_50759:-1.50811916845	http://www.genome.jp/kegg-bin/show_pathway?ko04711/K09057%09green/K03083%09green
Inflammatory bowel disease (IBD)	KEGG PATHWAY	ko05321	2	6	0.55754	0.86223	K02580:new_gene2594:-4.39284310535|K04500:gene-SPHA_18900:-3.3901348918	http://www.genome.jp/kegg-bin/show_pathway?ko05321/K02580%09green/K04500%09green
Glutamatergic synapse	KEGG PATHWAY	ko04724	23	82	0.560885	0.86223	K05197:gene-SPHA_80214:-1.1818786575|K08041:gene-SPHA_37080:-4.75425114733|K05202:gene-SPHA_19746:-7.93680441531|K05202:gene-SPHA_19755:-7.45347795894|K05202:gene-SPHA_71809:-9.69230013661|K04539:gene-SPHA_33654:-1.99952659858|K08045:gene-SPHA_27544:-3.72688577209|K04536:gene-SPHA_37246:-2.03323357229|K04534:gene-SPHA_50446:-1.09061398257|K04958:new_gene1121:-1.83012378491|K04958:gene-SPHA_80637:…	http://www.genome.jp/kegg-bin/show_pathway?ko04724/K05197%09green/K08041%09green/K05202%09green/K04539%09green/K08045%09green/K04536%09green/K04534%09green/K04958%09green/K05198%09green/K16342%09green/K15010%09green/K04608%09green/K01915%09green/K04630%09green/K15008%09green/K04634%09green
RNA transport	KEGG PATHWAY	ko03013	35	125	0.562711	0.86223	K03754:gene-SPHA_40731:-1.9427435029|K03260:new_gene3267:-2.62673040882|K03260:gene-SPHA_17867:-1.33681211337|K10577:gene-SPHA_48299:-2.06655583262|K03257:gene-SPHA_11228:-3.09126219523|K03257:gene-SPHA_11224:-3.83251616749|K03242:gene-SPHA_39659:-1.56514846701|K03246:gene-SPHA_44888:-1.63490072335|K03247:gene-SPHA_67441:-3.86434836368|K03248:gene-SPHA_58131:-1.31181271712|K03249:gene-SPHA_19550:…	http://www.genome.jp/kegg-bin/show_pathway?ko03013/K03754%09green/K03260%09green/K10577%09green/K03257%09green/K03242%09green/K03246%09green/K03247%09green/K03248%09green/K03249%09green/K14327%09green/K12880%09green/K12882%09green/K00784%09green/K03237%09green/K03250%09green/K03239%09green/K03238%09green/K03113%09green/K12875%09green/K12812%09green/K03259%09green/K12876%09green/K03231%09green/K14…
mRNA surveillance pathway	KEGG PATHWAY	ko03015	21	75	0.56442	0.86223	K08873:new_gene417:-1.95218105353|K14411:gene-SPHA_25829:-3.5596181205|K04382:gene-SPHA_37128:-2.44400739242|K03456:gene-SPHA_62915:-1.90070176425|K14962:gene-SPHA_11837:-1.93294961958|K03267:gene-SPHA_7675:-1.09979696534|K12882:new_gene1463:-1.62371744706|K12882:new_gene562:-1.07619351384|K12882:new_gene917:-1.19066115333|K03265:gene-SPHA_43846:-1.59449727469|K14327:gene-SPHA_79884:-2.1329188249…	http://www.genome.jp/kegg-bin/show_pathway?ko03015/K08873%09green/K14411%09green/K04382%09green/K03456%09green/K14962%09green/K03267%09green/K12882%09green/K03265%09green/K14327%09green/K00565%09green/K14408%09green/K12876%09green/K12875%09green/K14416%09green/K06269%09green/K13171%09green/K14400%09green/K12812%09green
Sulfur metabolism	KEGG PATHWAY	ko00920	3	10	0.57458	0.873361	K17218:gene-SPHA_45649:-3.35423381581|K01738:gene-SPHA_35443:-2.55194975113|K01011:new_gene1127:-1.99070174116	http://www.genome.jp/kegg-bin/show_pathway?ko00920/K17218%09green/K01738%09green/K01011%09green
Pathogenic Escherichia coli infection	KEGG PATHWAY	ko05130	15	54	0.578585	0.875074	K02105:gene-SPHA_1924:-1.54344061006|K05719:new_gene3023:-4.10213964723|K05719:gene-SPHA_48237:-2.79822971431|K04513:gene-SPHA_11148:-2.70847757881|K05692:gene-SPHA_40723:-5.48236664977|K05692:gene-SPHA_24168:-2.21059066315|K07374:gene-SPHA_57359:-3.51018694069|K07374:gene-SPHA_5655:-5.89478730215|K07374:gene-SPHA_33947:-5.7029418315|K07374:gene-SPHA_72890:-2.33437237845|K06106:gene-SPHA_81124:-2…	http://www.genome.jp/kegg-bin/show_pathway?ko05130/K02105%09green/K05719%09green/K04513%09green/K05692%09green/K07374%09green/K06106%09green/K04393%09green/K05755%09green/K05756%09green/K05757%09green
Apoptosis - fly	KEGG PATHWAY	ko04214	11	40	0.593357	0.892973	K03386:gene-SPHA_68798:-3.15618974836|K04412:gene-SPHA_64952:-1.02273051333|K04426:gene-SPHA_59959:-2.33264139997|K08791:gene-SPHA_13205:-1.12500053341|K04427:gene-SPHA_37797:-1.20329826517|K01527:gene-SPHA_46149:-2.67276782211|K04440:gene-SPHA_41630:-2.03255728344|K17065:gene-SPHA_46291:-2.2152493046|K04361:gene-SPHA_49115:-9.65660883973|K04361:gene-SPHA_49107:-8.35656883468|K06030:gene-SPHA_531…	http://www.genome.jp/kegg-bin/show_pathway?ko04214/K03386%09green/K04412%09green/K04426%09green/K08791%09green/K04427%09green/K01527%09green/K04440%09green/K17065%09green/K04361%09green/K06030%09green
Small cell lung cancer	KEGG PATHWAY	ko05222	13	48	0.611357	0.911072	K05725:gene-SPHA_68058:-1.29166847183|K05725:gene-SPHA_68057:-4.62677612204|K05719:new_gene3023:-4.10213964723|K05719:gene-SPHA_48237:-2.79822971431|K16060:gene-SPHA_73748:-1.59942937886|K06485:gene-SPHA_50829:-1.04550712868|K05636:gene-SPHA_32474:-2.83559500038|K05636:gene-SPHA_32472:-2.1277796467|K02580:new_gene2594:-4.39284310535|K06237:gene-SPHA_56952:-3.31338080988|K06237:gene-SPHA_56949:-3.…	http://www.genome.jp/kegg-bin/show_pathway?ko05222/K05725%09green/K05719%09green/K16060%09green/K06485%09green/K05636%09green/K02580%09green/K06237%09green/K06240%09green
Retrograde endocannabinoid signaling	KEGG PATHWAY	ko04723	16	59	0.611377	0.911072	K05197:gene-SPHA_80214:-1.1818786575|K08041:gene-SPHA_37080:-4.75425114733|K04539:gene-SPHA_33654:-1.99952659858|K08045:gene-SPHA_27544:-3.72688577209|K04536:gene-SPHA_37246:-2.03323357229|K15528:gene-SPHA_52524:-5.88935423643|K04534:gene-SPHA_50446:-1.09061398257|K04958:new_gene1121:-1.83012378491|K04958:gene-SPHA_80637:-2.2995871086|K04958:gene-SPHA_15590:-2.79151215603|K05198:gene-SPHA_55428:-…	http://www.genome.jp/kegg-bin/show_pathway?ko04723/K05197%09green/K08041%09green/K04539%09green/K08045%09green/K04536%09green/K15528%09green/K04534%09green/K04958%09green/K05198%09green/K04441%09green/K04440%09green/K04630%09green/K04634%09green
Calcium signaling pathway	KEGG PATHWAY	ko04020	33	121	0.615432	0.912641	K04515:gene-SPHA_53661:-1.23639466254|K04515:gene-SPHA_53682:-1.6628220547|K05849:gene-SPHA_79202:-3.25802967816|K04962:new_gene3260:-2.95662032006|K04962:new_gene3259:-3.44973491098|K15040:gene-SPHA_44227:-3.42038904001|K04634:gene-SPHA_51888:-2.35256526746|K08041:gene-SPHA_37080:-4.75425114733|K01116:gene-SPHA_24668:-1.23040327812|K04958:new_gene1121:-1.83012378491|K04958:gene-SPHA_80637:-2.299…	http://www.genome.jp/kegg-bin/show_pathway?ko04020/K04515%09green/K05849%09green/K04962%09green/K15040%09green/K04634%09green/K08041%09green/K01116%09green/K04958%09green/K04194%09green/K00907%09green/K13240%09green/K04266%09green/K04361%09green/K07190%09green/K13755%09green/K02183%09green
Insulin secretion	KEGG PATHWAY	ko04911	14	52	0.619481	0.914029	K04515:gene-SPHA_53661:-1.23639466254|K04515:gene-SPHA_53682:-1.6628220547|K01539:gene-SPHA_78658:-2.39675331252|K04944:gene-SPHA_39294:-6.28824117234|K09048:new_gene2190:-5.12450222834|K08041:gene-SPHA_37080:-4.75425114733|K08045:gene-SPHA_27544:-3.72688577209|K04962:new_gene3260:-2.95662032006|K04962:new_gene3259:-3.44973491098|K04194:gene-SPHA_13428:-2.5910545844|K04194:new_gene374:-4.05391445…	http://www.genome.jp/kegg-bin/show_pathway?ko04911/K04515%09green/K01539%09green/K04944%09green/K09048%09green/K08041%09green/K08045%09green/K04962%09green/K04194%09green/K01540%09green/K07299%09green/K04634%09green
Type I diabetes mellitus	KEGG PATHWAY	ko04940	2	7	0.625596	0.914029	K19863:gene-SPHA_3183:-1.81295403779|K01294:gene-SPHA_60812:-4.6016821827	http://www.genome.jp/kegg-bin/show_pathway?ko04940/K19863%09green/K01294%09green
Cholinergic synapse	KEGG PATHWAY	ko04725	15	56	0.627131	0.914029	K04515:gene-SPHA_53661:-1.23639466254|K04515:gene-SPHA_53682:-1.6628220547|K08041:gene-SPHA_37080:-4.75425114733|K09048:new_gene2190:-5.12450222834|K04539:gene-SPHA_33654:-1.99952659858|K08045:gene-SPHA_27544:-3.72688577209|K04536:gene-SPHA_37246:-2.03323357229|K04534:gene-SPHA_50446:-1.09061398257|K04958:new_gene1121:-1.83012378491|K04958:gene-SPHA_80637:-2.2995871086|K04958:gene-SPHA_15590:-2.7…	http://www.genome.jp/kegg-bin/show_pathway?ko04725/K04515%09green/K08041%09green/K09048%09green/K04539%09green/K08045%09green/K04536%09green/K04534%09green/K04958%09green/K04630%09green/K00623%09green/K04634%09green/K01049%09green
Apoptosis	KEGG PATHWAY	ko04210	22	82	0.633429	0.914029	K08568:gene-SPHA_59100:-1.14279392247|K05692:gene-SPHA_40723:-5.48236664977|K05692:gene-SPHA_24168:-2.21059066315|K16060:gene-SPHA_73748:-1.59942937886|K01365:new_gene769:-8.8085985562|K01365:gene-SPHA_61567:-8.21642432413|K01365:gene-SPHA_48877:-3.33845333884|K04440:gene-SPHA_41630:-2.03255728344|K04721:gene-SPHA_202:-3.91810249232|K07374:gene-SPHA_57359:-3.51018694069|K07374:gene-SPHA_5655:-5.8…	http://www.genome.jp/kegg-bin/show_pathway?ko04210/K08568%09green/K05692%09green/K16060%09green/K01365%09green/K04440%09green/K04721%09green/K07374%09green/K04958%09green/K01363%09green/K06114%09green/K02310%09green/K02580%09green/K04426%09green/K03237%09green
Cytokine-cytokine receptor interaction	KEGG PATHWAY	ko04060	4	15	0.633873	0.914029	K04361:gene-SPHA_49115:-9.65660883973|K04361:gene-SPHA_49107:-8.35656883468|K16621:gene-SPHA_25776:-1.12610201336|K04721:gene-SPHA_202:-3.91810249232	http://www.genome.jp/kegg-bin/show_pathway?ko04060/K04361%09green/K16621%09green/K04721%09green
Metabolism of xenobiotics by cytochrome P450	KEGG PATHWAY	ko00980	9	34	0.634408	0.914029	K00078:gene-SPHA_11643:-3.95739584994|K00078:gene-SPHA_11645:-2.46190547427|K04097:gene-SPHA_49475:-9.28035284281|K00699:new_gene3201:-6.06745531417|K00699:new_gene2690:-4.95072355305|K00799:gene-SPHA_34252:-1.74495048996|K00799:gene-SPHA_51456:-1.71942255395|K00121:gene-SPHA_24866:-2.01339928298|K15680:gene-SPHA_47977:-2.32656406293	http://www.genome.jp/kegg-bin/show_pathway?ko00980/K00078%09green/K04097%09green/K00699%09green/K00799%09green/K00121%09green/K15680%09green
B cell receptor signaling pathway	KEGG PATHWAY	ko04662	6	23	0.645917	0.914895	K02580:new_gene2594:-4.39284310535|K03099:gene-SPHA_8665:-1.46053455|K03083:gene-SPHA_50759:-1.50811916845|K07369:gene-SPHA_51853:-1.29206813316|K04392:gene-SPHA_43674:-1.42914664978|K04392:gene-SPHA_24899:-2.28011541483	http://www.genome.jp/kegg-bin/show_pathway?ko04662/K02580%09green/K03099%09green/K03083%09green/K07369%09green/K04392%09green
Glycosylphosphatidylinositol(GPI)-anchor biosynthesis	KEGG PATHWAY	ko00563	6	23	0.645917	0.914895	K03857:gene-SPHA_39090:-1.08047543452|K07542:gene-SPHA_44157:-2.39316783651|K07541:gene-SPHA_7131:-3.53824753588|K05290:gene-SPHA_58130:-2.15206238415|K05285:gene-SPHA_24592:-2.47587768389|K05283:gene-SPHA_24611:-1.29063956109	http://www.genome.jp/kegg-bin/show_pathway?ko00563/K03857%09green/K07542%09green/K07541%09green/K05290%09green/K05285%09green/K05283%09green
Endometrial cancer	KEGG PATHWAY	ko05213	7	27	0.651954	0.914895	K02105:gene-SPHA_1924:-1.54344061006|K03099:gene-SPHA_8665:-1.46053455|K05691:gene-SPHA_48504:-1.27097079716|K03083:gene-SPHA_50759:-1.50811916845|K06272:gene-SPHA_49483:-1.13622585521|K04361:gene-SPHA_49115:-9.65660883973|K04361:gene-SPHA_49107:-8.35656883468	http://www.genome.jp/kegg-bin/show_pathway?ko05213/K02105%09green/K03099%09green/K05691%09green/K03083%09green/K06272%09green/K04361%09green
Prolactin signaling pathway	KEGG PATHWAY	ko04917	7	27	0.651954	0.914895	K03099:gene-SPHA_8665:-1.46053455|K03083:gene-SPHA_50759:-1.50811916845|K11224:gene-SPHA_48418:-2.46486792838|K04441:new_gene2737:-3.80171962326|K04441:new_gene2588:-1.42152727155|K04440:gene-SPHA_41630:-2.03255728344|K02580:new_gene2594:-4.39284310535	http://www.genome.jp/kegg-bin/show_pathway?ko04917/K03099%09green/K03083%09green/K11224%09green/K04441%09green/K04440%09green/K02580%09green
Viral carcinogenesis	KEGG PATHWAY	ko05203	28	105	0.652032	0.914895	K15979:gene-SPHA_10641:-2.06217284075|K16197:gene-SPHA_53321:-1.27305566479|K04513:gene-SPHA_11148:-2.70847757881|K11224:gene-SPHA_48418:-2.46486792838|K04393:gene-SPHA_22764:-4.76181397231|K04392:gene-SPHA_43674:-1.42914664978|K04392:gene-SPHA_24899:-2.28011541483|K00873:gene-SPHA_16657:-1.41297950057|K03062:gene-SPHA_7215:-3.71646673234|K10691:new_gene533:-1.59764960151|K11254:new_gene29:-1.440…	http://www.genome.jp/kegg-bin/show_pathway?ko05203/K15979%09green/K16197%09green/K04513%09green/K11224%09green/K04393%09green/K04392%09green/K00873%09green/K03062%09green/K10691%09green/K11254%09green/K12886%09green/K06630%09green/K05699%09green/K09048%09green/K11252%09green/K12076%09green/K03137%09green/K11217%09green/K09504%09green/K16174%09green/K06053%09green/K04498%09green/K05768%09green/K02…
MAPK signaling pathway	KEGG PATHWAY	ko04010	34	127	0.653066	0.914895	K04437:gene-SPHA_18508:-7.03408844949|K04437:new_gene1622:-4.12540099042|K04412:gene-SPHA_64952:-1.02273051333|K04430:gene-SPHA_26209:-2.74042368575|K04438:gene-SPHA_70888:-2.56933224755|K04439:gene-SPHA_15518:-8.05805411436|K04439:new_gene2881:-2.40853956117|K04393:gene-SPHA_22764:-4.76181397231|K04392:gene-SPHA_43674:-1.42914664978|K04392:gene-SPHA_24899:-2.28011541483|K04353:gene-SPHA_56482:-1…	http://www.genome.jp/kegg-bin/show_pathway?ko04010/K04437%09green/K04412%09green/K04430%09green/K04438%09green/K04439%09green/K04393%09green/K04392%09green/K04353%09green/K04352%09green/K04863%09green/K05093%09green/K16342%09green/K04441%09green/K04440%09green/K04370%09green/K07830%09green/K04427%09green/K04426%09green/K03099%09green/K04422%09green/K04403%09green/K04870%09green/K04859%09green/K04…
Glycerophospholipid metabolism	KEGG PATHWAY	ko00564	16	61	0.656672	0.915726	K00006:gene-SPHA_29026:-2.35869867712|K00006:gene-SPHA_62815:-3.20413788787|K05929:gene-SPHA_53208:-1.45313139928|K16342:gene-SPHA_58994:-2.99355849495|K16342:gene-SPHA_59023:-3.79313637654|K13644:gene-SPHA_5197:-2.96322987195|K00968:gene-SPHA_31091:-1.9499195142|K00993:gene-SPHA_77740:-2.77645904994|K00623:gene-SPHA_16495:-8.73158528707|K01047:new_gene3269:-10.9969260913|K14156:gene-SPHA_23321:-…	http://www.genome.jp/kegg-bin/show_pathway?ko00564/K00006%09green/K05929%09green/K16342%09green/K13644%09green/K00968%09green/K00993%09green/K00623%09green/K01047%09green/K14156%09green/K01517%09green/K01080%09green/K01049%09green/K13517%09green/K13516%09green
Folate biosynthesis	KEGG PATHWAY	ko00790	3	12	0.67765	0.92664	K01930:gene-SPHA_36873:-1.51534415475|K01495:gene-SPHA_60820:-7.44858818887|K01495:gene-SPHA_60813:-8.81800217311	http://www.genome.jp/kegg-bin/show_pathway?ko00790/K01930%09green/K01495%09green
Circadian rhythm	KEGG PATHWAY	ko04710	3	12	0.67765	0.92664	K03868:new_gene1610:-2.04381668808|K07199:gene-SPHA_37089:-2.3618025191|K03347:gene-SPHA_7145:-1.44624927512	http://www.genome.jp/kegg-bin/show_pathway?ko04710/K03868%09green/K07199%09green/K03347%09green
Glycosaminoglycan degradation	KEGG PATHWAY	ko00531	5	20	0.677773	0.92664	K12309:gene-SPHA_3695:-2.19201562792|K12373:gene-SPHA_54014:-1.3605204923|K12373:gene-SPHA_73093:-2.42668925303|K12373:gene-SPHA_54017:-2.46433551404|K01565:gene-SPHA_53773:-1.49726118462	http://www.genome.jp/kegg-bin/show_pathway?ko00531/K12309%09green/K12373%09green/K01565%09green
Sphingolipid signaling pathway	KEGG PATHWAY	ko04071	16	62	0.678238	0.92664	K02580:new_gene2594:-4.39284310535|K04426:gene-SPHA_59959:-2.33264139997|K04513:gene-SPHA_11148:-2.70847757881|K04382:gene-SPHA_37128:-2.44400739242|K03456:gene-SPHA_62915:-1.90070176425|K18050:gene-SPHA_37295:-2.03868514239|K04441:new_gene2737:-3.80171962326|K04441:new_gene2588:-1.42152727155|K04440:gene-SPHA_41630:-2.03255728344|K04392:gene-SPHA_43674:-1.42914664978|K04392:gene-SPHA_24899:-2.28…	http://www.genome.jp/kegg-bin/show_pathway?ko04071/K02580%09green/K04426%09green/K04513%09green/K04382%09green/K03456%09green/K18050%09green/K04441%09green/K04440%09green/K04392%09green/K04630%09green/K01634%09green/K04634%09green/K05665%09green/K04716%09green
Longevity regulating pathway	KEGG PATHWAY	ko04211	12	47	0.679739	0.92664	K10141:gene-SPHA_76183:-1.67647919725|K09048:new_gene2190:-5.12450222834|K07206:gene-SPHA_7191:-1.1898203279|K08045:gene-SPHA_27544:-3.72688577209|K08041:gene-SPHA_37080:-4.75425114733|K16172:gene-SPHA_24144:-2.19635559137|K04564:gene-SPHA_22121:-3.59272961403|K07297:gene-SPHA_46288:-2.32378724797|K07199:gene-SPHA_37089:-2.3618025191|K03259:gene-SPHA_27644:-2.90781682528|K03259:gene-SPHA_24625:-3…	http://www.genome.jp/kegg-bin/show_pathway?ko04211/K10141%09green/K09048%09green/K07206%09green/K08045%09green/K08041%09green/K16172%09green/K04564%09green/K07297%09green/K07199%09green/K03259%09green/K02580%09green
Chemical carcinogenesis	KEGG PATHWAY	ko05204	8	32	0.68747	0.932995	K00799:gene-SPHA_34252:-1.74495048996|K00799:gene-SPHA_51456:-1.71942255395|K04097:gene-SPHA_49475:-9.28035284281|K00699:new_gene3201:-6.06745531417|K00699:new_gene2690:-4.95072355305|K00816:gene-SPHA_14693:-2.50626198834|K00121:gene-SPHA_24866:-2.01339928298|K15680:gene-SPHA_47977:-2.32656406293	http://www.genome.jp/kegg-bin/show_pathway?ko05204/K00799%09green/K04097%09green/K00699%09green/K00816%09green/K00121%09green/K15680%09green
Other types of O-glycan biosynthesis	KEGG PATHWAY	ko00514	4	17	0.715345	0.956105	K05948:gene-SPHA_66507:-2.86338574126|K09667:gene-SPHA_60235:-2.19308083806|K03691:new_gene1749:-2.55462542508|K00728:gene-SPHA_27525:-3.59925214602	http://www.genome.jp/kegg-bin/show_pathway?ko00514/K05948%09green/K09667%09green/K03691%09green/K00728%09green
Cocaine addiction	KEGG PATHWAY	ko05030	8	33	0.715417	0.956105	K09048:new_gene2190:-5.12450222834|K08045:gene-SPHA_27544:-3.72688577209|K05198:gene-SPHA_55428:-11.1886153418|K02580:new_gene2594:-4.39284310535|K01593:new_gene1909:-8.79223898029|K04630:new_gene2701:-1.22727231022|K08155:gene-SPHA_9991:-7.94171459221|K08155:gene-SPHA_9983:-12.5399914146	http://www.genome.jp/kegg-bin/show_pathway?ko05030/K09048%09green/K08045%09green/K05198%09green/K02580%09green/K01593%09green/K04630%09green/K08155%09green
Glycerolipid metabolism	KEGG PATHWAY	ko00561	9	37	0.71766	0.956105	K14452:gene-SPHA_39207:-2.80234346138|K15788:new_gene122:-1.95473606088|K14085:gene-SPHA_37438:-1.15929647437|K01080:gene-SPHA_67580:-4.40307275861|K00863:gene-SPHA_13034:-3.44372832916|K14074:gene-SPHA_51065:-10.8678126388|K14073:new_gene1050:-3.59079032139|K11155:gene-SPHA_41314:-1.27382574772|K13517:gene-SPHA_43729:-1.132867666	http://www.genome.jp/kegg-bin/show_pathway?ko00561/K14452%09green/K15788%09green/K14085%09green/K01080%09green/K00863%09green/K14074%09green/K14073%09green/K11155%09green/K13517%09green
Longevity regulating pathway - multiple species	KEGG PATHWAY	ko04213	9	37	0.71766	0.956105	K08041:gene-SPHA_37080:-4.75425114733|K08045:gene-SPHA_27544:-3.72688577209|K16172:gene-SPHA_24144:-2.19635559137|K04564:gene-SPHA_22121:-3.59272961403|K04565:gene-SPHA_34357:-2.0882690846|K04565:gene-SPHA_73778:-7.11696813167|K08035:gene-SPHA_17109:-9.0597606018|K07199:gene-SPHA_37089:-2.3618025191|K03283:gene-SPHA_33061:-1.5593787528	http://www.genome.jp/kegg-bin/show_pathway?ko04213/K08041%09green/K08045%09green/K16172%09green/K04564%09green/K04565%09green/K08035%09green/K07199%09green/K03283%09green
GABAergic synapse	KEGG PATHWAY	ko04727	10	41	0.720224	0.956105	K13524:gene-SPHA_23143:-9.90100019002|K08041:gene-SPHA_37080:-4.75425114733|K04539:gene-SPHA_33654:-1.99952659858|K08045:gene-SPHA_27544:-3.72688577209|K04536:gene-SPHA_37246:-2.03323357229|K04534:gene-SPHA_50446:-1.09061398257|K08341:gene-SPHA_63868:-1.29572609407|K01915:new_gene2733:-8.7908416287|K01915:gene-SPHA_50258:-3.62880170498|K04630:new_gene2701:-1.22727231022	http://www.genome.jp/kegg-bin/show_pathway?ko04727/K13524%09green/K08041%09green/K04539%09green/K08045%09green/K04536%09green/K04534%09green/K08341%09green/K01915%09green/K04630%09green
Quorum sensing	KEGG PATHWAY	ko02024	2	9	0.736797	0.972072	K01897:gene-SPHA_31242:-4.21568094687|K03106:gene-SPHA_7220:-1.04435640778	http://www.genome.jp/kegg-bin/show_pathway?ko02024/K01897%09green/K03106%09green
Pathways in cancer	KEGG PATHWAY	ko05200	51	196	0.738647	0.972072	K09292:gene-SPHA_34805:-1.38884724446|K04513:gene-SPHA_11148:-2.70847757881|K04536:gene-SPHA_37246:-2.03323357229|K08878:gene-SPHA_41622:-3.59003142024|K01116:gene-SPHA_24668:-1.23040327812|K03083:gene-SPHA_50759:-1.50811916845|K04438:gene-SPHA_70888:-2.56933224755|K16060:gene-SPHA_73748:-1.59942937886|K11224:gene-SPHA_48418:-2.46486792838|K04393:gene-SPHA_22764:-4.76181397231|K04392:gene-SPHA_43…	http://www.genome.jp/kegg-bin/show_pathway?ko05200/K09292%09green/K04513%09green/K04536%09green/K08878%09green/K01116%09green/K03083%09green/K04438%09green/K16060%09green/K11224%09green/K04393%09green/K04392%09green/K08041%09green/K09487%09green/K03868%09green/K05719%09green/K08045%09green/K05093%09green/K04440%09green/K08773%09green/K05636%09green/K04707%09green/K07299%09green/K01679%09green/K06…
Hedgehog signaling pathway	KEGG PATHWAY	ko04340	6	26	0.742627	0.973098	K03083:gene-SPHA_50759:-1.50811916845|K04678:gene-SPHA_28366:-1.78389968518|K03869:gene-SPHA_18119:-1.20436581819|K03347:gene-SPHA_7145:-1.44624927512|K04439:gene-SPHA_15518:-8.05805411436|K04439:new_gene2881:-2.40853956117	http://www.genome.jp/kegg-bin/show_pathway?ko04340/K03083%09green/K04678%09green/K03869%09green/K03347%09green/K04439%09green
Bile secretion	KEGG PATHWAY	ko04976	9	39	0.765698	0.991327	K01539:gene-SPHA_78658:-2.39675331252|K08041:gene-SPHA_37080:-4.75425114733|K08045:gene-SPHA_27544:-3.72688577209|K09866:new_gene3016:-5.29806195074|K18245:gene-SPHA_49651:-2.82157661807|K01540:gene-SPHA_14620:-2.78557722317|K12040:gene-SPHA_61997:-2.18793296877|K07299:gene-SPHA_32388:-4.94970882754|K00021:gene-SPHA_45805:-2.68235351617	http://www.genome.jp/kegg-bin/show_pathway?ko04976/K01539%09green/K08041%09green/K08045%09green/K09866%09green/K18245%09green/K01540%09green/K12040%09green/K07299%09green/K00021%09green
Chronic myeloid leukemia	KEGG PATHWAY	ko05220	7	31	0.767557	0.991327	K03099:gene-SPHA_8665:-1.46053455|K08878:gene-SPHA_41622:-3.59003142024|K04438:gene-SPHA_70888:-2.56933224755|K11224:gene-SPHA_48418:-2.46486792838|K04707:new_gene2555:-2.46960393739|K04707:new_gene1117:-2.64090274516|K02580:new_gene2594:-4.39284310535	http://www.genome.jp/kegg-bin/show_pathway?ko05220/K03099%09green/K08878%09green/K04438%09green/K11224%09green/K04707%09green/K02580%09green
Phosphatidylinositol signaling system	KEGG PATHWAY	ko04070	21	86	0.768941	0.991327	K01109:gene-SPHA_80841:-2.32674722376|K00921:new_gene172:-2.27149185076|K01116:gene-SPHA_24668:-1.23040327812|K04958:new_gene1121:-1.83012378491|K04958:gene-SPHA_80637:-2.2995871086|K04958:gene-SPHA_15590:-2.79151215603|K01106:gene-SPHA_58836:-2.13024154601|K00920:gene-SPHA_7192:-1.05654267579|K00914:gene-SPHA_27254:-1.13277794149|K00913:gene-SPHA_49222:-2.76786405161|K13024:gene-SPHA_53137:-2.89…	http://www.genome.jp/kegg-bin/show_pathway?ko04070/K01109%09green/K00921%09green/K01116%09green/K04958%09green/K01106%09green/K00920%09green/K00914%09green/K00913%09green/K13024%09green/K02183%09green
Natural killer cell mediated cytotoxicity	KEGG PATHWAY	ko04650	6	27	0.770255	0.991327	K03099:gene-SPHA_8665:-1.46053455|K04721:gene-SPHA_202:-3.91810249232|K01116:gene-SPHA_24668:-1.23040327812|K04392:gene-SPHA_43674:-1.42914664978|K04392:gene-SPHA_24899:-2.28011541483|K07361:new_gene664:-8.32678390167	http://www.genome.jp/kegg-bin/show_pathway?ko04650/K03099%09green/K04721%09green/K01116%09green/K04392%09green/K07361%09green
Chloroalkane and chloroalkene degradation	KEGG PATHWAY	ko00625	1	5	0.777163	0.991327	K00121:gene-SPHA_24866:-2.01339928298	http://www.genome.jp/kegg-bin/show_pathway?ko00625/K00121%09green
Betalain biosynthesis	KEGG PATHWAY	ko00965	1	5	0.777163	0.991327	K01593:new_gene1909:-8.79223898029	http://www.genome.jp/kegg-bin/show_pathway?ko00965/K01593%09green
African trypanosomiasis	KEGG PATHWAY	ko05143	2	10	0.780978	0.991327	K04634:gene-SPHA_51888:-2.35256526746|K01392:gene-SPHA_36032:-1.74589319013	http://www.genome.jp/kegg-bin/show_pathway?ko05143/K04634%09green/K01392%09green
Aldosterone-regulated sodium reabsorption	KEGG PATHWAY	ko04960	4	19	0.782627	0.991327	K01539:gene-SPHA_78658:-2.39675331252|K01540:gene-SPHA_14620:-2.78557722317|K16172:gene-SPHA_24144:-2.19635559137|K13358:gene-SPHA_24082:-1.30007279657	http://www.genome.jp/kegg-bin/show_pathway?ko04960/K01539%09green/K01540%09green/K16172%09green/K13358%09green
Endocrine resistance	KEGG PATHWAY	ko01522	12	52	0.786682	0.99233	K08041:gene-SPHA_37080:-4.75425114733|K03099:gene-SPHA_8665:-1.46053455|K08045:gene-SPHA_27544:-3.72688577209|K02599:gene-SPHA_43888:-10.2584798206|K02599:gene-SPHA_30197:-6.39600222115|K04441:new_gene2737:-3.80171962326|K04441:new_gene2588:-1.42152727155|K04440:gene-SPHA_41630:-2.03255728344|K05725:gene-SPHA_68058:-1.29166847183|K05725:gene-SPHA_68057:-4.62677612204|K04361:gene-SPHA_49115:-9.656…	http://www.genome.jp/kegg-bin/show_pathway?ko01522/K08041%09green/K03099%09green/K08045%09green/K02599%09green/K04441%09green/K04440%09green/K05725%09green/K04361%09green
Glycosaminoglycan biosynthesis - chondroitin sulfate / dermatan sulfate	KEGG PATHWAY	ko00532	3	15	0.79557	0.998935	K08106:gene-SPHA_6024:-3.41543174211|K00746:gene-SPHA_20916:-3.79887847553|K00733:new_gene1109:-1.75132964806	http://www.genome.jp/kegg-bin/show_pathway?ko00532/K08106%09green/K00746%09green/K00733%09green
Jak-STAT signaling pathway	KEGG PATHWAY	ko04630	5	24	0.801777	0.998935	K04498:gene-SPHA_46787:-1.46715528687|K11224:gene-SPHA_48418:-2.46486792838|K04705:gene-SPHA_48537:-1.42335530457|K03099:gene-SPHA_8665:-1.46053455|K11217:new_gene111:-2.49306726973	http://www.genome.jp/kegg-bin/show_pathway?ko04630/K04498%09green/K11224%09green/K04705%09green/K03099%09green/K11217%09green
Hedgehog signaling pathway - fly	KEGG PATHWAY	ko04341	5	24	0.801777	0.998935	K03868:new_gene1610:-2.04381668808|K04678:gene-SPHA_28366:-1.78389968518|K03869:gene-SPHA_18119:-1.20436581819|K03347:gene-SPHA_7145:-1.44624927512|K03083:gene-SPHA_50759:-1.50811916845	http://www.genome.jp/kegg-bin/show_pathway?ko04341/K03868%09green/K04678%09green/K03869%09green/K03347%09green/K03083%09green
Glutathione metabolism	KEGG PATHWAY	ko00480	11	49	0.80509	0.998968	K01255:gene-SPHA_44950:-1.66873493538|K00036:gene-SPHA_76188:-1.86091192278|K11142:gene-SPHA_23350:-3.32513996616|K04097:gene-SPHA_49475:-9.28035284281|K01581:gene-SPHA_34212:-1.9193958851|K00799:gene-SPHA_34252:-1.74495048996|K00799:gene-SPHA_51456:-1.71942255395|K00797:gene-SPHA_74703:-1.60614073211|K11205:gene-SPHA_68788:-1.94883388175|K01920:gene-SPHA_40204:-2.65897132086|K00031:gene-SPHA_342…	http://www.genome.jp/kegg-bin/show_pathway?ko00480/K01255%09green/K00036%09green/K11142%09green/K04097%09green/K01581%09green/K00799%09green/K00797%09green/K11205%09green/K01920%09green/K00031%09green
Sulfur relay system	KEGG PATHWAY	ko04122	2	11	0.818505	0.999966	K04487:gene-SPHA_53685:-1.89850283478|K01011:new_gene1127:-1.99070174116	http://www.genome.jp/kegg-bin/show_pathway?ko04122/K04487%09green/K01011%09green
Regulation of lipolysis in adipocytes	KEGG PATHWAY	ko04923	6	29	0.818743	0.999966	K04630:new_gene2701:-1.22727231022|K12323:gene-SPHA_7133:-2.64844963475|K12323:new_gene188:-7.31054308424|K08041:gene-SPHA_37080:-4.75425114733|K08045:gene-SPHA_27544:-3.72688577209|K16172:gene-SPHA_24144:-2.19635559137	http://www.genome.jp/kegg-bin/show_pathway?ko04923/K04630%09green/K12323%09green/K08041%09green/K08045%09green/K16172%09green
Wnt signaling pathway	KEGG PATHWAY	ko04310	17	74	0.821382	0.999966	K04515:gene-SPHA_53661:-1.23639466254|K04515:gene-SPHA_53682:-1.6628220547|K02105:gene-SPHA_1924:-1.54344061006|K04427:gene-SPHA_37797:-1.20329826517|K04505:gene-SPHA_18656:-2.85644343909|K04511:gene-SPHA_59281:-12.6910777622|K02432:gene-SPHA_21831:-1.34488129788|K04513:gene-SPHA_11148:-2.70847757881|K03097:gene-SPHA_24663:-1.04797024644|K03068:gene-SPHA_353:-2.46562904556|K03083:gene-SPHA_50759:…	http://www.genome.jp/kegg-bin/show_pathway?ko04310/K04515%09green/K02105%09green/K04427%09green/K04505%09green/K04511%09green/K02432%09green/K04513%09green/K03097%09green/K03068%09green/K03083%09green/K04498%09green/K04440%09green/K04392%09green/K03347%09green/K03868%09green
Glycosaminoglycan biosynthesis - heparan sulfate / heparin	KEGG PATHWAY	ko00534	4	21	0.836599	0.999966	K08104:new_gene3354:-7.47534800819|K08104:gene-SPHA_25774:-4.43763737157|K02367:gene-SPHA_26458:-2.48460761701|K00733:new_gene1109:-1.75132964806	http://www.genome.jp/kegg-bin/show_pathway?ko00534/K08104%09green/K02367%09green/K00733%09green
Systemic lupus erythematosus	KEGG PATHWAY	ko05322	6	30	0.839758	0.999966	K05699:gene-SPHA_29938:-2.38616496426|K11254:new_gene29:-1.44000989021|K11251:gene-SPHA_47692:-2.20438822936|K11251:gene-SPHA_18794:-6.09674381808|K11252:new_gene215:-3.03406007342|K11253:gene-SPHA_49862:-1.99650557675	http://www.genome.jp/kegg-bin/show_pathway?ko05322/K05699%09green/K11254%09green/K11251%09green/K11252%09green/K11253%09green
Endocrine and other factor-regulated calcium reabsorption	KEGG PATHWAY	ko04961	6	30	0.839758	0.999966	K01539:gene-SPHA_78658:-2.39675331252|K04645:gene-SPHA_8069:-3.18735750547|K04646:gene-SPHA_41649:-2.66946384764|K01540:gene-SPHA_14620:-2.78557722317|K04634:gene-SPHA_51888:-2.35256526746|K07904:gene-SPHA_67892:-3.01580418505	http://www.genome.jp/kegg-bin/show_pathway?ko04961/K01539%09green/K04645%09green/K04646%09green/K01540%09green/K04634%09green/K07904%09green
Inositol phosphate metabolism	KEGG PATHWAY	ko00562	10	47	0.840833	0.999966	K01109:gene-SPHA_80841:-2.32674722376|K00140:gene-SPHA_56819:-2.72312930968|K00921:new_gene172:-2.27149185076|K01803:gene-SPHA_52787:-1.9890546159|K01116:gene-SPHA_24668:-1.23040327812|K01106:gene-SPHA_58836:-2.13024154601|K00920:gene-SPHA_7192:-1.05654267579|K00914:gene-SPHA_27254:-1.13277794149|K01858:gene-SPHA_11367:-2.83743865865|K00913:gene-SPHA_49222:-2.76786405161	http://www.genome.jp/kegg-bin/show_pathway?ko00562/K01109%09green/K00140%09green/K00921%09green/K01803%09green/K01116%09green/K01106%09green/K00920%09green/K00914%09green/K01858%09green/K00913%09green
Selenocompound metabolism	KEGG PATHWAY	ko00450	2	12	0.850158	0.999966	K01758:gene-SPHA_32194:-1.68593303733|K00816:gene-SPHA_14693:-2.50626198834	http://www.genome.jp/kegg-bin/show_pathway?ko00450/K01758%09green/K00816%09green
Bladder cancer	KEGG PATHWAY	ko05219	2	12	0.850158	0.999966	K04361:gene-SPHA_49115:-9.65660883973|K04361:gene-SPHA_49107:-8.35656883468	http://www.genome.jp/kegg-bin/show_pathway?ko05219/K04361%09green
Thyroid cancer	KEGG PATHWAY	ko05216	3	17	0.85227	0.999966	K02105:gene-SPHA_1924:-1.54344061006|K09288:gene-SPHA_23295:-2.05329537282|K09292:gene-SPHA_34805:-1.38884724446	http://www.genome.jp/kegg-bin/show_pathway?ko05216/K02105%09green/K09288%09green/K09292%09green
Colorectal cancer	KEGG PATHWAY	ko05210	7	35	0.852293	0.999966	K02105:gene-SPHA_1924:-1.54344061006|K04513:gene-SPHA_11148:-2.70847757881|K04500:gene-SPHA_18900:-3.3901348918|K03083:gene-SPHA_50759:-1.50811916845|K04440:gene-SPHA_41630:-2.03255728344|K04392:gene-SPHA_43674:-1.42914664978|K04392:gene-SPHA_24899:-2.28011541483	http://www.genome.jp/kegg-bin/show_pathway?ko05210/K02105%09green/K04513%09green/K04500%09green/K03083%09green/K04440%09green/K04392%09green
Notch signaling pathway	KEGG PATHWAY	ko04330	7	35	0.852293	0.999966	K05948:gene-SPHA_66507:-2.86338574126|K04505:gene-SPHA_18656:-2.85644343909|K06057:gene-SPHA_64672:-1.01977875125|K06053:gene-SPHA_39354:-1.01521517134|K02599:gene-SPHA_43888:-10.2584798206|K02599:gene-SPHA_30197:-6.39600222115|K04498:gene-SPHA_46787:-1.46715528687	http://www.genome.jp/kegg-bin/show_pathway?ko04330/K05948%09green/K04505%09green/K06057%09green/K06053%09green/K02599%09green/K04498%09green
Hippo signaling pathway	KEGG PATHWAY	ko04390	18	81	0.859509	0.999966	K02105:gene-SPHA_1924:-1.54344061006|K04412:gene-SPHA_64952:-1.02273051333|K03456:gene-SPHA_62915:-1.90070176425|K08791:gene-SPHA_13205:-1.12500053341|K04500:gene-SPHA_18900:-3.3901348918|K16197:gene-SPHA_53321:-1.27305566479|K05691:gene-SPHA_48504:-1.27097079716|K04382:gene-SPHA_37128:-2.44400739242|K05692:gene-SPHA_40723:-5.48236664977|K05692:gene-SPHA_24168:-2.21059066315|K03083:gene-SPHA_5075…	http://www.genome.jp/kegg-bin/show_pathway?ko04390/K02105%09green/K04412%09green/K03456%09green/K08791%09green/K04500%09green/K16197%09green/K05691%09green/K04382%09green/K05692%09green/K03083%09green/K16621%09green/K02432%09green/K12076%09green/K06269%09green/K06630%09green
Gap junction	KEGG PATHWAY	ko04540	15	69	0.861152	0.999966	K08041:gene-SPHA_37080:-4.75425114733|K03099:gene-SPHA_8665:-1.46053455|K08045:gene-SPHA_27544:-3.72688577209|K07374:gene-SPHA_57359:-3.51018694069|K07374:gene-SPHA_5655:-5.89478730215|K07374:gene-SPHA_33947:-5.7029418315|K07374:gene-SPHA_72890:-2.33437237845|K04958:new_gene1121:-1.83012378491|K04958:gene-SPHA_80637:-2.2995871086|K04958:gene-SPHA_15590:-2.79151215603|K12319:gene-SPHA_60687:-4.427…	http://www.genome.jp/kegg-bin/show_pathway?ko04540/K08041%09green/K03099%09green/K08045%09green/K07374%09green/K04958%09green/K12319%09green/K04630%09green/K04361%09green/K04634%09green
Non-small cell lung cancer	KEGG PATHWAY	ko05223	5	27	0.86733	0.999966	K03099:gene-SPHA_8665:-1.46053455|K04361:gene-SPHA_49115:-9.65660883973|K04361:gene-SPHA_49107:-8.35656883468|K01116:gene-SPHA_24668:-1.23040327812|K08015:gene-SPHA_1010:-1.98134025017	http://www.genome.jp/kegg-bin/show_pathway?ko05223/K03099%09green/K04361%09green/K01116%09green/K08015%09green
Mucin type O-Glycan biosynthesis	KEGG PATHWAY	ko00512	3	18	0.87509	0.999966	K00731:gene-SPHA_65767:-1.37021829956|K00710:gene-SPHA_12770:-4.80087100564|K00710:gene-SPHA_81122:-4.87291018017	http://www.genome.jp/kegg-bin/show_pathway?ko00512/K00731%09green/K00710%09green
Maturity onset diabetes of the young	KEGG PATHWAY	ko04950	2	13	0.876697	0.999966	K08040:gene-SPHA_4666:-7.09282406727|K08035:gene-SPHA_17109:-9.0597606018	http://www.genome.jp/kegg-bin/show_pathway?ko04950/K08040%09green/K08035%09green
Histidine metabolism	KEGG PATHWAY	ko00340	4	23	0.878866	0.999966	K01593:new_gene1909:-8.79223898029|K11182:gene-SPHA_3870:-7.2777102535|K11182:gene-SPHA_48325:-2.76339428165|K14085:gene-SPHA_37438:-1.15929647437	http://www.genome.jp/kegg-bin/show_pathway?ko00340/K01593%09green/K11182%09green/K14085%09green
Hepatitis B	KEGG PATHWAY	ko05161	10	50	0.883663	0.999966	K16197:gene-SPHA_53321:-1.27305566479|K09048:new_gene2190:-5.12450222834|K04430:gene-SPHA_26209:-2.74042368575|K03662:gene-SPHA_23320:-1.73731832385|K04498:gene-SPHA_46787:-1.46715528687|K11224:gene-SPHA_48418:-2.46486792838|K04440:gene-SPHA_41630:-2.03255728344|K11217:new_gene111:-2.49306726973|K02580:new_gene2594:-4.39284310535|K05410:gene-SPHA_70433:-3.75131490017	http://www.genome.jp/kegg-bin/show_pathway?ko05161/K16197%09green/K09048%09green/K04430%09green/K03662%09green/K04498%09green/K11224%09green/K04440%09green/K11217%09green/K02580%09green/K05410%09green
Cell adhesion molecules (CAMs)	KEGG PATHWAY	ko04514	7	37	0.884189	0.999966	K05719:new_gene3023:-4.10213964723|K05719:gene-SPHA_48237:-2.79822971431|K06485:gene-SPHA_50829:-1.04550712868|K06760:gene-SPHA_25300:-7.61269652056|K07377:gene-SPHA_62477:-4.30000784657|K06584:gene-SPHA_72603:-3.37602768726|K06585:gene-SPHA_22590:-4.08274291041	http://www.genome.jp/kegg-bin/show_pathway?ko04514/K05719%09green/K06485%09green/K06760%09green/K07377%09green/K06584%09green/K06585%09green
Morphine addiction	KEGG PATHWAY	ko05032	9	46	0.887473	0.999966	K08041:gene-SPHA_37080:-4.75425114733|K08045:gene-SPHA_27544:-3.72688577209|K04539:gene-SPHA_33654:-1.99952659858|K04536:gene-SPHA_37246:-2.03323357229|K04534:gene-SPHA_50446:-1.09061398257|K04439:gene-SPHA_15518:-8.05805411436|K04439:new_gene2881:-2.40853956117|K04630:new_gene2701:-1.22727231022|K13755:gene-SPHA_77005:-3.60855061326	http://www.genome.jp/kegg-bin/show_pathway?ko05032/K08041%09green/K08045%09green/K04539%09green/K04536%09green/K04534%09green/K04439%09green/K04630%09green/K13755%09green
Acute myeloid leukemia	KEGG PATHWAY	ko05221	3	19	0.894726	0.999966	K02580:new_gene2594:-4.39284310535|K11224:gene-SPHA_48418:-2.46486792838|K03099:gene-SPHA_8665:-1.46053455	http://www.genome.jp/kegg-bin/show_pathway?ko05221/K02580%09green/K11224%09green/K03099%09green
Meiosis - yeast	KEGG PATHWAY	ko04113	9	47	0.89961	0.999966	K06662:gene-SPHA_49137:-2.40595292804|K10872:gene-SPHA_27561:-6.4190623056|K04382:gene-SPHA_37128:-2.44400739242|K03456:gene-SPHA_62915:-1.90070176425|K02830:gene-SPHA_80097:-2.26392183684|K03354:gene-SPHA_52383:-1.12206034202|K03355:gene-SPHA_33752:-1.04858990199|K06269:gene-SPHA_14454:-2.65843489551|K06269:gene-SPHA_73561:-1.7523213935	http://www.genome.jp/kegg-bin/show_pathway?ko04113/K06662%09green/K10872%09green/K04382%09green/K03456%09green/K02830%09green/K03354%09green/K03355%09green/K06269%09green
Phospholipase D signaling pathway	KEGG PATHWAY	ko04072	15	74	0.91241	0.999966	K08041:gene-SPHA_37080:-4.75425114733|K07830:gene-SPHA_4106:-2.13328981255|K03099:gene-SPHA_8665:-1.46053455|K08045:gene-SPHA_27544:-3.72688577209|K04513:gene-SPHA_11148:-2.70847757881|K01116:gene-SPHA_24668:-1.23040327812|K07206:gene-SPHA_7191:-1.1898203279|K16342:gene-SPHA_58994:-2.99355849495|K16342:gene-SPHA_59023:-3.79313637654|K04608:gene-SPHA_63421:-7.39319198891|K07941:new_gene2432:-1.242…	http://www.genome.jp/kegg-bin/show_pathway?ko04072/K08041%09green/K07830%09green/K03099%09green/K08045%09green/K04513%09green/K01116%09green/K07206%09green/K16342%09green/K04608%09green/K07941%09green/K01080%09green/K04361%09green/K07937%09green
Hippo signaling pathway - fly	KEGG PATHWAY	ko04391	14	70	0.914339	0.999966	K16197:gene-SPHA_53321:-1.27305566479|K04412:gene-SPHA_64952:-1.02273051333|K03456:gene-SPHA_62915:-1.90070176425|K08791:gene-SPHA_13205:-1.12500053341|K16676:gene-SPHA_62218:-1.94975451372|K04382:gene-SPHA_37128:-2.44400739242|K05692:gene-SPHA_40723:-5.48236664977|K05692:gene-SPHA_24168:-2.21059066315|K16675:gene-SPHA_57430:-1.27734765071|K12076:gene-SPHA_61362:-1.30110593557|K04440:gene-SPHA_41…	http://www.genome.jp/kegg-bin/show_pathway?ko04391/K16197%09green/K04412%09green/K03456%09green/K08791%09green/K16676%09green/K04382%09green/K05692%09green/K16675%09green/K12076%09green/K04440%09green/K06630%09green/K16507%09green
mTOR signaling pathway	KEGG PATHWAY	ko04150	19	91	0.914854	0.999966	K03099:gene-SPHA_8665:-1.46053455|K02432:gene-SPHA_21831:-1.34488129788|K04513:gene-SPHA_11148:-2.70847757881|K02147:gene-SPHA_41428:-2.8088301264|K03068:gene-SPHA_353:-2.46562904556|K03083:gene-SPHA_50759:-1.50811916845|K16172:gene-SPHA_24144:-2.19635559137|K02991:gene-SPHA_28321:-4.93194913827|K02144:gene-SPHA_40090:-3.03931245293|K07206:gene-SPHA_7191:-1.1898203279|K03259:gene-SPHA_27644:-2.90…	http://www.genome.jp/kegg-bin/show_pathway?ko04150/K03099%09green/K02432%09green/K04513%09green/K02147%09green/K03068%09green/K03083%09green/K16172%09green/K02991%09green/K02144%09green/K07206%09green/K03259%09green/K02149%09green/K02148%09green/K04370%09green/K09594%09green/K08271%09green/K08272%09green/K02150%09green
Signaling pathways regulating pluripotency of stem cells	KEGG PATHWAY	ko04550	13	66	0.916576	0.999966	K02105:gene-SPHA_1924:-1.54344061006|K17695:new_gene1737:-3.43320602394|K04500:gene-SPHA_18900:-3.3901348918|K05093:gene-SPHA_49688:-3.88831390693|K04441:new_gene2737:-3.80171962326|K04441:new_gene2588:-1.42152727155|K03083:gene-SPHA_50759:-1.50811916845|K11459:gene-SPHA_26617:-5.18024305911|K11421:new_gene3059:-1.64460770843|K02432:gene-SPHA_21831:-1.34488129788|K11217:new_gene111:-2.49306726973…	http://www.genome.jp/kegg-bin/show_pathway?ko04550/K02105%09green/K17695%09green/K04500%09green/K05093%09green/K04441%09green/K03083%09green/K11459%09green/K11421%09green/K02432%09green/K11217%09green/K15613%09green
Drug metabolism - cytochrome P450	KEGG PATHWAY	ko00982	6	35	0.917042	0.999966	K00699:new_gene3201:-6.06745531417|K00699:new_gene2690:-4.95072355305|K04097:gene-SPHA_49475:-9.28035284281|K00799:gene-SPHA_34252:-1.74495048996|K00799:gene-SPHA_51456:-1.71942255395|K00121:gene-SPHA_24866:-2.01339928298	http://www.genome.jp/kegg-bin/show_pathway?ko00982/K00699%09green/K04097%09green/K00799%09green/K00121%09green
Apoptosis - multiple species	KEGG PATHWAY	ko04215	2	15	0.917219	0.999966	K04440:gene-SPHA_41630:-2.03255728344|K16060:gene-SPHA_73748:-1.59942937886	http://www.genome.jp/kegg-bin/show_pathway?ko04215/K04440%09green/K16060%09green
RNA degradation	KEGG PATHWAY	ko03018	12	62	0.919166	0.999966	K14443:gene-SPHA_959:-3.88413334022|K00850:new_gene739:-1.80471551878|K01689:gene-SPHA_81298:-1.33389222093|K12624:new_gene2790:-1.59849912107|K12620:new_gene1419:-1.62796814417|K12607:gene-SPHA_69488:-1.09028459122|K12602:gene-SPHA_35862:-2.07848442185|K12580:gene-SPHA_13964:-1.08904728987|K10643:gene-SPHA_40210:-1.05426533467|K12581:gene-SPHA_42082:-1.07493806701|K12571:gene-SPHA_46699:-1.08355…	http://www.genome.jp/kegg-bin/show_pathway?ko03018/K14443%09green/K00850%09green/K01689%09green/K12624%09green/K12620%09green/K12607%09green/K12602%09green/K12580%09green/K10643%09green/K12581%09green/K12571%09green/K12599%09green
Arachidonic acid metabolism	KEGG PATHWAY	ko00590	6	37	0.937368	0.999966	K16342:gene-SPHA_58994:-2.99355849495|K16342:gene-SPHA_59023:-3.79313637654|K04097:gene-SPHA_49475:-9.28035284281|K00461:gene-SPHA_55124:-6.60296052431|K05309:gene-SPHA_49383:-2.21181993216|K01047:new_gene3269:-10.9969260913	http://www.genome.jp/kegg-bin/show_pathway?ko00590/K16342%09green/K04097%09green/K00461%09green/K05309%09green/K01047%09green
MicroRNAs in cancer	KEGG PATHWAY	ko05206	17	86	0.937703	0.999966	K03099:gene-SPHA_8665:-1.46053455|K04513:gene-SPHA_11148:-2.70847757881|K10577:gene-SPHA_48299:-2.06655583262|K16865:gene-SPHA_45751:-4.00985041316|K01116:gene-SPHA_24668:-1.23040327812|K02599:gene-SPHA_43888:-10.2584798206|K02599:gene-SPHA_30197:-6.39600222115|K11459:gene-SPHA_26617:-5.18024305911|K04498:gene-SPHA_46787:-1.46715528687|K18050:gene-SPHA_37295:-2.03868514239|K04438:gene-SPHA_70888:…	http://www.genome.jp/kegg-bin/show_pathway?ko05206/K03099%09green/K04513%09green/K10577%09green/K16865%09green/K01116%09green/K02599%09green/K11459%09green/K04498%09green/K18050%09green/K04438%09green/K16172%09green/K12886%09green/K02580%09green/K04361%09green/K05665%09green
Vitamin digestion and absorption	KEGG PATHWAY	ko04977	3	22	0.938052	0.999966	K14618:gene-SPHA_11974:-5.22786221229|K14073:new_gene1050:-3.59079032139|K05665:gene-SPHA_30475:-2.74851908412	http://www.genome.jp/kegg-bin/show_pathway?ko04977/K14618%09green/K14073%09green/K05665%09green
Purine metabolism	KEGG PATHWAY	ko00230	30	140	0.938259	0.999966	K00856:gene-SPHA_12441:-2.8691593171|K00856:gene-SPHA_12451:-3.83866896864|K13988:gene-SPHA_2554:-7.15375483373|K00088:gene-SPHA_7906:-1.51632763418|K00939:gene-SPHA_58128:-2.37217874464|K00873:gene-SPHA_16657:-1.41297950057|K11787:gene-SPHA_15164:-1.50160354643|K13755:gene-SPHA_77005:-3.60855061326|K08041:gene-SPHA_37080:-4.75425114733|K08045:gene-SPHA_27544:-3.72688577209|K01835:gene-SPHA_50343…	http://www.genome.jp/kegg-bin/show_pathway?ko00230/K00856%09green/K13988%09green/K00088%09green/K00939%09green/K00873%09green/K11787%09green/K13755%09green/K08041%09green/K08045%09green/K01835%09green/K12323%09green/K01081%09green/K01490%09green/K12305%09green/K19970%09green/K01517%09green/K01513%09green/K00759%09green/K13761%09green/K00942%09green/K00940%09green/K01488%09green/K12319%09green/K00…
Thyroid hormone signaling pathway	KEGG PATHWAY	ko04919	16	82	0.93932	0.999966	K15162:gene-SPHA_70187:-3.32501444901|K15162:gene-SPHA_70211:-3.46735051328|K15162:gene-SPHA_70196:-4.35275781879|K15162:gene-SPHA_70226:-1.70459370326|K01539:gene-SPHA_78658:-2.39675331252|K02105:gene-SPHA_1924:-1.54344061006|K05692:gene-SPHA_40723:-5.48236664977|K05692:gene-SPHA_24168:-2.21059066315|K01116:gene-SPHA_24668:-1.23040327812|K03083:gene-SPHA_50759:-1.50811916845|K02599:gene-SPHA_438…	http://www.genome.jp/kegg-bin/show_pathway?ko04919/K15162%09green/K01539%09green/K02105%09green/K05692%09green/K01116%09green/K03083%09green/K02599%09green/K04498%09green/K01540%09green/K15167%09green/K07299%09green
Taste transduction	KEGG PATHWAY	ko04742	2	17	0.944959	0.999966	K13755:gene-SPHA_77005:-3.60855061326|K04153:gene-SPHA_73858:-6.94057128482	http://www.genome.jp/kegg-bin/show_pathway?ko04742/K13755%09green/K04153%09green
Fatty acid biosynthesis	KEGG PATHWAY	ko00061	1	11	0.950402	0.999966	K01897:gene-SPHA_31242:-4.21568094687	http://www.genome.jp/kegg-bin/show_pathway?ko00061/K01897%09green
Basal transcription factors	KEGG PATHWAY	ko03022	5	34	0.952905	0.999966	K03137:new_gene1018:-1.20146366201|K03134:gene-SPHA_27739:-1.84547043723|K03127:new_gene2029:-1.93221738498|K03130:new_gene2094:-1.0506304095|K03138:gene-SPHA_17315:-1.76420324009	http://www.genome.jp/kegg-bin/show_pathway?ko03022/K03137%09green/K03134%09green/K03127%09green/K03130%09green/K03138%09green
Progesterone-mediated oocyte maturation	KEGG PATHWAY	ko04914	8	49	0.955608	0.999966	K08041:gene-SPHA_37080:-4.75425114733|K08045:gene-SPHA_27544:-3.72688577209|K04441:new_gene2737:-3.80171962326|K04441:new_gene2588:-1.42152727155|K04440:gene-SPHA_41630:-2.03255728344|K03354:gene-SPHA_52383:-1.12206034202|K03355:gene-SPHA_33752:-1.04858990199|K04630:new_gene2701:-1.22727231022	http://www.genome.jp/kegg-bin/show_pathway?ko04914/K08041%09green/K08045%09green/K04441%09green/K04440%09green/K03354%09green/K03355%09green/K04630%09green
Cytosolic DNA-sensing pathway	KEGG PATHWAY	ko04623	3	24	0.957039	0.999966	K02580:new_gene2594:-4.39284310535|K12654:gene-SPHA_72980:-3.16364238461|K05410:gene-SPHA_70433:-3.75131490017	http://www.genome.jp/kegg-bin/show_pathway?ko04623/K02580%09green/K12654%09green/K05410%09green
Transcriptional misregulation in cancer	KEGG PATHWAY	ko05202	14	77	0.95888	0.999966	K03211:gene-SPHA_27347:-2.78222850321|K03211:gene-SPHA_27337:-3.26436935972|K15604:gene-SPHA_35257:-2.17651344304|K05725:gene-SPHA_68058:-1.29166847183|K05725:gene-SPHA_68057:-4.62677612204|K11253:gene-SPHA_49862:-1.99650557675|K12823:gene-SPHA_72423:-2.37977190451|K11459:gene-SPHA_26617:-5.18024305911|K04454:gene-SPHA_70775:-1.77891861282|K02580:new_gene2594:-4.39284310535|K15613:gene-SPHA_52298…	http://www.genome.jp/kegg-bin/show_pathway?ko05202/K03211%09green/K15604%09green/K05725%09green/K11253%09green/K12823%09green/K11459%09green/K04454%09green/K02580%09green/K15613%09green/K08821%09green/K15620%09green
Melanoma	KEGG PATHWAY	ko05218	2	19	0.963697	0.999966	K04361:gene-SPHA_49115:-9.65660883973|K04361:gene-SPHA_49107:-8.35656883468	http://www.genome.jp/kegg-bin/show_pathway?ko05218/K04361%09green
One carbon pool by folate	KEGG PATHWAY	ko00670	2	19	0.963697	0.999966	K00288:new_gene92:-1.11113068024|K11787:gene-SPHA_15164:-1.50160354643	http://www.genome.jp/kegg-bin/show_pathway?ko00670/K00288%09green/K11787%09green
HTLV-I infection	KEGG PATHWAY	ko05166	24	122	0.965403	0.999966	K04430:gene-SPHA_26209:-2.74042368575|K03083:gene-SPHA_50759:-1.50811916845|K11224:gene-SPHA_48418:-2.46486792838|K08041:gene-SPHA_37080:-4.75425114733|K02678:gene-SPHA_35336:-1.38091701794|K08045:gene-SPHA_27544:-3.72688577209|K07299:gene-SPHA_32388:-4.94970882754|K03355:gene-SPHA_33752:-1.04858990199|K15310:gene-SPHA_51210:-6.12793713631|K07830:gene-SPHA_4106:-2.13328981255|K02105:gene-SPHA_192…	http://www.genome.jp/kegg-bin/show_pathway?ko05166/K04430%09green/K03083%09green/K11224%09green/K08041%09green/K02678%09green/K08045%09green/K07299%09green/K03355%09green/K15310%09green/K07830%09green/K02105%09green/K02432%09green/K04500%09green/K12076%09green/K11217%09green/K09027%09green/K08054%09green/K08057%09green/K15040%09green/K04498%09green/K15309%09green/K06271%09green/K02580%09green/K03…
Nicotine addiction	KEGG PATHWAY	ko05033	2	20	0.970594	0.999966	K05197:gene-SPHA_80214:-1.1818786575|K05198:gene-SPHA_55428:-11.1886153418	http://www.genome.jp/kegg-bin/show_pathway?ko05033/K05197%09green/K05198%09green
Platinum drug resistance	KEGG PATHWAY	ko01524	5	37	0.970819	0.999966	K14686:gene-SPHA_46521:-5.89551813206|K04426:gene-SPHA_59959:-2.33264139997|K16060:gene-SPHA_73748:-1.59942937886|K00799:gene-SPHA_34252:-1.74495048996|K00799:gene-SPHA_51456:-1.71942255395	http://www.genome.jp/kegg-bin/show_pathway?ko01524/K14686%09green/K04426%09green/K16060%09green/K00799%09green
Base excision repair	KEGG PATHWAY	ko03410	3	29	0.983392	0.999966	K03660:gene-SPHA_50426:-2.11783672447|K10802:gene-SPHA_27723:-4.72000157026|K10800:gene-SPHA_35456:-3.90270660514	http://www.genome.jp/kegg-bin/show_pathway?ko03410/K03660%09green/K10802%09green/K10800%09green
Hippo signaling pathway -multiple species	KEGG PATHWAY	ko04392	3	29	0.983392	0.999966	K04412:gene-SPHA_64952:-1.02273051333|K08791:gene-SPHA_13205:-1.12500053341|K16507:new_gene2530:-6.92290129911	http://www.genome.jp/kegg-bin/show_pathway?ko04392/K04412%09green/K08791%09green/K16507%09green
Neuroactive ligand-receptor interaction	KEGG PATHWAY	ko04080	17	100	0.985846	0.999966	K05197:gene-SPHA_80214:-1.1818786575|K05202:gene-SPHA_19746:-7.93680441531|K05202:gene-SPHA_19755:-7.45347795894|K05202:gene-SPHA_71809:-9.69230013661|K01313:gene-SPHA_70236:-3.14374005638|K04239:gene-SPHA_53002:-1.34772407965|K05198:gene-SPHA_55428:-11.1886153418|K04194:gene-SPHA_13428:-2.5910545844|K04194:new_gene374:-4.05391445005|K08375:gene-SPHA_7522:-7.58526700543|K04608:gene-SPHA_63421:-7.…	http://www.genome.jp/kegg-bin/show_pathway?ko04080/K05197%09green/K05202%09green/K01313%09green/K04239%09green/K05198%09green/K04194%09green/K08375%09green/K04608%09green/K04266%09green/K04134%09green/K04205%09green/K04153%09green/K04576%09green
Cell cycle - yeast	KEGG PATHWAY	ko04111	9	63	0.987511	0.999966	K06672:gene-SPHA_15381:-2.28145934454|K06662:gene-SPHA_49137:-2.40595292804|K03868:new_gene1610:-2.04381668808|K03354:gene-SPHA_52383:-1.12206034202|K04382:gene-SPHA_37128:-2.44400739242|K03456:gene-SPHA_62915:-1.90070176425|K02830:gene-SPHA_80097:-2.26392183684|K03347:gene-SPHA_7145:-1.44624927512|K03355:gene-SPHA_33752:-1.04858990199	http://www.genome.jp/kegg-bin/show_pathway?ko04111/K06672%09green/K06662%09green/K03868%09green/K03354%09green/K04382%09green/K03456%09green/K02830%09green/K03347%09green/K03355%09green
Homologous recombination	KEGG PATHWAY	ko03440	2	25	0.989963	0.999966	K03165:gene-SPHA_47948:-1.63227540881|K10881:gene-SPHA_71718:-3.32811007169	http://www.genome.jp/kegg-bin/show_pathway?ko03440/K03165%09green/K10881%09green
Basal cell carcinoma	KEGG PATHWAY	ko05217	3	33	0.992462	0.999966	K02105:gene-SPHA_1924:-1.54344061006|K03083:gene-SPHA_50759:-1.50811916845|K02432:gene-SPHA_21831:-1.34488129788	http://www.genome.jp/kegg-bin/show_pathway?ko05217/K02105%09green/K03083%09green/K02432%09green
Pyrimidine metabolism	KEGG PATHWAY	ko00240	12	83	0.993872	0.999966	K19970:gene-SPHA_26810:-7.6777604233|K19970:gene-SPHA_26813:-8.84020670141|K16330:gene-SPHA_26114:-1.1342030618|K01464:gene-SPHA_69697:-1.5082744461|K01431:gene-SPHA_64013:-3.87273196664|K01081:gene-SPHA_73086:-3.27938369856|K01081:gene-SPHA_17556:-1.44012685538|K00940:gene-SPHA_8204:-1.75050036388|K00940:new_gene297:-5.1088046421|K00757:new_gene1639:-6.99960584399|K12305:gene-SPHA_14092:-3.09319…	http://www.genome.jp/kegg-bin/show_pathway?ko00240/K19970%09green/K16330%09green/K01464%09green/K01431%09green/K01081%09green/K00940%09green/K00757%09green/K12305%09green/K13800%09green
p53 signaling pathway	KEGG PATHWAY	ko04115	2	28	0.994807	0.999966	K10134:gene-SPHA_72687:-1.06906031313|K10141:gene-SPHA_76183:-1.67647919725	http://www.genome.jp/kegg-bin/show_pathway?ko04115/K10134%09green/K10141%09green
Cell cycle	KEGG PATHWAY	ko04110	11	90	0.998954	0.999966	K16197:gene-SPHA_53321:-1.27305566479|K03868:new_gene1610:-2.04381668808|K03347:gene-SPHA_7145:-1.44624927512|K04500:gene-SPHA_18900:-3.3901348918|K03083:gene-SPHA_50759:-1.50811916845|K04498:gene-SPHA_46787:-1.46715528687|K03354:gene-SPHA_52383:-1.12206034202|K03355:gene-SPHA_33752:-1.04858990199|K06632:gene-SPHA_66854:-4.14063777727|K06630:gene-SPHA_45810:-1.88376018345|K06630:gene-SPHA_80094:-…	http://www.genome.jp/kegg-bin/show_pathway?ko04110/K16197%09green/K03868%09green/K03347%09green/K04500%09green/K03083%09green/K04498%09green/K03354%09green/K03355%09green/K06632%09green/K06630%09green
Nucleotide excision repair	KEGG PATHWAY	ko03420	2	40	0.999654	0.999966	K03868:new_gene1610:-2.04381668808|K10839:gene-SPHA_45289:-1.94975652465	http://www.genome.jp/kegg-bin/show_pathway?ko03420/K03868%09green/K10839%09green
Fanconi anemia pathway	KEGG PATHWAY	ko03460	2	42	0.999781	0.999966	K03515:gene-SPHA_1249:-1.94825329755|K03165:gene-SPHA_47948:-1.63227540881	http://www.genome.jp/kegg-bin/show_pathway?ko03460/K03515%09green/K03165%09green
Ribosome biogenesis in eukaryotes	KEGG PATHWAY	ko03008	4	64	0.999947	0.999966	K03097:gene-SPHA_24663:-1.04797024644|K06943:gene-SPHA_27924:-2.82212735462|K14538:gene-SPHA_43959:-1.97345020638|K07179:gene-SPHA_51850:-1.0836990186	http://www.genome.jp/kegg-bin/show_pathway?ko03008/K03097%09green/K06943%09green/K14538%09green/K07179%09green
DNA replication	KEGG PATHWAY	ko03030	1	40	0.999966	0.999966	K03469:gene-SPHA_36914:-1.20442750792	http://www.genome.jp/kegg-bin/show_pathway?ko03030/K03469%09green

## Sheet:  Ova II_VS_Ova III
Term	Database	ID	Input_number	Background_number	P_Value	Corrected_P_Value	Input	Hyperlink
Ribosome	KEGG PATHWAY	ko03010	72	89	3.37493e-12	1.02935e-09	K02868:gene-SPHA_54126:-4.31742296483|K02937:gene-SPHA_71394:-4.72319158264|K02948:gene-SPHA_24647:-1.26281057263|K02901:gene-SPHA_57701:-4.52564474787|K02954:new_gene270:-2.07984148917|K02959:gene-SPHA_51347:-2.84472559067|K02866:new_gene3580:-4.79833467017|K02936:gene-SPHA_26895:-4.82374367173|K02882:gene-SPHA_66442:-4.57662046993|K02889:gene-SPHA_55039:-4.81503205149|K02957:gene-SPHA_3217:-4.5…	http://www.genome.jp/kegg-bin/show_pathway?ko03010/K02868%09green/K02937%09green/K02948%09green/K02901%09green/K02954%09green/K02959%09green/K02866%09green/K02936%09green/K02882%09green/K02889%09green/K02957%09green/K02930%09green/K02932%09green/K02867%09green/K02888%09green/K02951%09green/K02950%09green/K02885%09green/K02912%09green/K02887%09green/K02886%09green/K02917%09green/K02880%09green/K02…
Oxidative phosphorylation	KEGG PATHWAY	ko00190	60	69	2.98719e-11	4.55546e-09	K02263:new_gene3225:-4.21226802314|K02147:gene-SPHA_41428:-3.31684369813|K02258:gene-SPHA_78224:-2.22530892664|K02138:gene-SPHA_47853:-2.931040334|K02148:gene-SPHA_57134:-1.06494642769|K02131:gene-SPHA_34475:-3.50648163697|K02130:new_gene2173:-4.52064892085|K02155:gene-SPHA_36246:-1.69146237024|K02132:gene-SPHA_5041:-3.13200558547|K02133:gene-SPHA_4110:-3.32763446866|K02137:gene-SPHA_32323:-3.993…	http://www.genome.jp/kegg-bin/show_pathway?ko00190/K02263%09green/K02147%09green/K02258%09green/K02138%09green/K02148%09green/K02131%09green/K02130%09green/K02155%09green/K02132%09green/K02133%09green/K02137%09green/K02150%09green/K03961%09green/K03965%09green/K03964%09green/K03966%09green/K03943%09green/K03942%09green/K03941%09green/K03940%09green/K02264%09green/K02134%09green/K02136%09green/K02…
Parkinson's disease	KEGG PATHWAY	ko05012	59	77	1.324e-09	1.34606e-07	K05688:gene-SPHA_61904:-5.1203888541|K04552:new_gene3304:-1.0817782331|K04554:gene-SPHA_50381:-2.90505963229|K15040:gene-SPHA_44227:-3.30015616968|K02138:gene-SPHA_47853:-2.931040334|K02131:gene-SPHA_34475:-3.50648163697|K02133:gene-SPHA_4110:-3.32763446866|K02132:gene-SPHA_5041:-3.13200558547|K02134:gene-SPHA_47910:-3.96626928821|K02137:gene-SPHA_32323:-3.9939666864|K02136:gene-SPHA_33384:-4.167…	http://www.genome.jp/kegg-bin/show_pathway?ko05012/K05688%09green/K04552%09green/K04554%09green/K15040%09green/K02138%09green/K02131%09green/K02133%09green/K02132%09green/K02134%09green/K02137%09green/K02136%09green/K03961%09green/K03965%09green/K03964%09green/K08045%09green/K03966%09green/K03943%09green/K03942%09green/K03941%09green/K03940%09green/K03178%09green/K02264%09green/K02270%09green/K05…
Non-alcoholic fatty liver disease (NAFLD)	KEGG PATHWAY	ko04932	52	81	7.18881e-07	5.48146e-05	K11351:gene-SPHA_30352:-1.30483560773|K04393:gene-SPHA_22764:-4.64712030949|K03952:gene-SPHA_68965:-2.02109453816|K02270:new_gene420:-2.15734614206|K02270:new_gene2329:-3.43409024929|K07197:gene-SPHA_14494:-2.00562165704|K02263:new_gene3225:-4.21226802314|K03961:gene-SPHA_34344:-1.79166488111|K03965:gene-SPHA_74866:-2.59759145039|K03964:gene-SPHA_30026:-2.04228081602|K03966:gene-SPHA_35622:-2.286…	http://www.genome.jp/kegg-bin/show_pathway?ko04932/K11351%09green/K04393%09green/K03952%09green/K02270%09green/K07197%09green/K02263%09green/K03961%09green/K03965%09green/K03964%09green/K03966%09green/K03943%09green/K03942%09green/K03941%09green/K03940%09green/K04440%09green/K07297%09green/K04448%09green/K07209%09green/K02580%09green/K04392%09green/K09027%09green/K11353%09green/K11352%09green/K02…
Alzheimer's disease	KEGG PATHWAY	ko05010	64	124	1.07256e-05	0.000548242	K04550:new_gene632:-3.12709669224|K03951:gene-SPHA_52375:-2.5190747561|K02138:gene-SPHA_47853:-2.931040334|K02131:gene-SPHA_34475:-3.50648163697|K02133:gene-SPHA_4110:-3.32763446866|K02132:gene-SPHA_5041:-3.13200558547|K02134:gene-SPHA_47910:-3.96626928821|K02137:gene-SPHA_32323:-3.9939666864|K02136:gene-SPHA_33384:-4.16704314001|K03961:gene-SPHA_34344:-1.79166488111|K00134:gene-SPHA_13770:-2.793…	http://www.genome.jp/kegg-bin/show_pathway?ko05010/K04550%09green/K03951%09green/K02138%09green/K02131%09green/K02133%09green/K02132%09green/K02134%09green/K02137%09green/K02136%09green/K03961%09green/K00134%09green/K03965%09green/K03964%09green/K03966%09green/K03943%09green/K03942%09green/K03941%09green/K03940%09green/K02264%09green/K02270%09green/K02183%09green/K04520%09green/K04505%09green/K02…
Proteasome	KEGG PATHWAY	ko03050	29	36	1.07851e-05	0.000548242	K03066:gene-SPHA_72811:-1.5047896|K03062:gene-SPHA_7215:-2.90414521194|K03063:gene-SPHA_29974:-1.1877192151|K03028:gene-SPHA_21602:-1.31345421431|K03029:gene-SPHA_27036:-1.05352883276|K10881:gene-SPHA_71718:-3.43068921435|K02728:gene-SPHA_15160:-2.57240268965|K02729:new_gene3570:-2.55360491827|K02725:gene-SPHA_53797:-4.0511718513|K02726:gene-SPHA_47636:-2.34626825439|K02727:gene-SPHA_18117:-1.101…	http://www.genome.jp/kegg-bin/show_pathway?ko03050/K03066%09green/K03062%09green/K03063%09green/K03028%09green/K03029%09green/K10881%09green/K02728%09green/K02729%09green/K02725%09green/K02726%09green/K02727%09green/K06698%09green/K03039%09green/K03038%09green/K03037%09green/K03035%09green/K03032%09green/K03030%09green/K11599%09green/K02739%09green/K02738%09green/K02732%09green/K02731%09green/K02…
Carbon metabolism	KEGG PATHWAY	ko01200	54	102	3.04317e-05	0.00132595	K01966:gene-SPHA_39445:-4.64511475211|K00850:new_gene739:-2.26084160066|K01070:gene-SPHA_50837:-1.82832589635|K01681:gene-SPHA_13137:-2.85403010265|K01681:gene-SPHA_41164:-2.91899010527|K00600:gene-SPHA_33652:-1.57266863745|K01623:gene-SPHA_15096:-3.11259843868|K01623:gene-SPHA_15092:-3.7977464417|K01810:gene-SPHA_26057:-2.35946685668|K00873:gene-SPHA_16657:-1.87108265172|K00627:gene-SPHA_59573:-…	http://www.genome.jp/kegg-bin/show_pathway?ko01200/K01966%09green/K00850%09green/K01070%09green/K01681%09green/K00600%09green/K01623%09green/K01810%09green/K00873%09green/K00627%09green/K00626%09green/K00261%09green/K00134%09green/K14455%09green/K14454%09green/K01834%09green/K01647%09green/K01899%09green/K00031%09green/K00382%09green/K00844%09green/K01679%09green/K17989%09green/K00121%09green/K01…
Biosynthesis of amino acids	KEGG PATHWAY	ko01230	43	74	3.87195e-05	0.00147618	K00850:new_gene739:-2.26084160066|K14085:gene-SPHA_37438:-1.50891348536|K01681:gene-SPHA_13137:-2.85403010265|K01681:gene-SPHA_41164:-2.91899010527|K00600:gene-SPHA_33652:-1.57266863745|K01623:gene-SPHA_15096:-3.11259843868|K01623:gene-SPHA_15092:-3.7977464417|K00815:new_gene2466:-11.9123073826|K01915:new_gene2733:-8.46410967977|K01915:gene-SPHA_50258:-3.22999167713|K00873:gene-SPHA_16657:-1.8710…	http://www.genome.jp/kegg-bin/show_pathway?ko01230/K00850%09green/K14085%09green/K01681%09green/K00600%09green/K01623%09green/K00815%09green/K01915%09green/K00873%09green/K01647%09green/K12657%09green/K00134%09green/K14455%09green/K14454%09green/K01834%09green/K00286%09green/K00789%09green/K00500%09green/K00031%09green/K01755%09green/K17989%09green/K01758%09green/K00825%09green/K00611%09green/K00…
Protein processing in endoplasmic reticulum	KEGG PATHWAY	ko04141	58	119	9.36698e-05	0.00317437	K10601:gene-SPHA_78643:-2.15429108748|K10597:gene-SPHA_17544:-1.77641456771|K06689:gene-SPHA_7674:-1.03084695928|K13989:gene-SPHA_31531:-2.33297263872|K09584:gene-SPHA_45785:-2.9198814382|K10666:gene-SPHA_23845:-1.03433774838|K04554:gene-SPHA_50381:-2.90505963229|K12670:gene-SPHA_27849:-4.82804780024|K09027:gene-SPHA_46768:-2.885026861|K10085:gene-SPHA_36020:-2.05761014995|K09517:gene-SPHA_59953:…	http://www.genome.jp/kegg-bin/show_pathway?ko04141/K10601%09green/K10597%09green/K06689%09green/K13989%09green/K09584%09green/K10666%09green/K04554%09green/K12670%09green/K09027%09green/K10085%09green/K09517%09green/K14026%09green/K09487%09green/K03868%09green/K11519%09green/K01230%09green/K10956%09green/K10839%09green/K07151%09green/K14008%09green/K05546%09green/K12667%09green/K11718%09green/K13…
Huntington's disease	KEGG PATHWAY	ko05016	70	164	0.000427565	0.0130407	K04559:gene-SPHA_55198:-2.42224930184|K04559:gene-SPHA_48827:-1.4634886493|K03951:gene-SPHA_52375:-2.5190747561|K02138:gene-SPHA_47853:-2.931040334|K11143:gene-SPHA_53663:-2.1896787048|K02131:gene-SPHA_34475:-3.50648163697|K02133:gene-SPHA_4110:-3.32763446866|K02132:gene-SPHA_5041:-3.13200558547|K02134:gene-SPHA_47910:-3.96626928821|K02137:gene-SPHA_32323:-3.9939666864|K02136:gene-SPHA_33384:-4.1…	http://www.genome.jp/kegg-bin/show_pathway?ko05016/K04559%09green/K03951%09green/K02138%09green/K11143%09green/K02131%09green/K02133%09green/K02132%09green/K02134%09green/K02137%09green/K02136%09green/K03961%09green/K10411%09green/K03965%09green/K03964%09green/K04646%09green/K03943%09green/K03942%09green/K03941%09green/K03940%09green/K03968%09green/K02264%09green/K04564%09green/K04565%09green/K10…
Valine, leucine and isoleucine degradation	KEGG PATHWAY	ko00280	23	38	0.00158636	0.0439855	K14085:gene-SPHA_37438:-1.50891348536|K00626:gene-SPHA_67155:-2.61587587701|K00626:gene-SPHA_71767:-2.09541736475|K07509:gene-SPHA_54658:-3.31338707152|K07508:gene-SPHA_36051:-1.16412587329|K01966:gene-SPHA_39445:-4.64511475211|K00827:gene-SPHA_33857:-1.95397866408|K00826:gene-SPHA_18013:-2.80727964002|K07511:gene-SPHA_66153:-2.54063783751|K09478:gene-SPHA_17834:-1.83277784822|K13524:gene-SPHA_23…	http://www.genome.jp/kegg-bin/show_pathway?ko00280/K14085%09green/K00626%09green/K07509%09green/K07508%09green/K01966%09green/K00827%09green/K00826%09green/K07511%09green/K09478%09green/K13524%09green/K00140%09green/K05606%09green/K05607%09green/K05605%09green/K00166%09green/K00167%09green/K00020%09green/K00382%09green/K00253%09green/K09699%09green/K07515%09green/K00022%09green
Citrate cycle (TCA cycle)	KEGG PATHWAY	ko00020	20	31	0.00181035	0.0460129	K00236:gene-SPHA_10540:-3.36610381275|K00658:gene-SPHA_77601:-2.48909728985|K00658:gene-SPHA_77589:-3.44049918253|K00164:new_gene2427:-2.10800712879|K01679:gene-SPHA_28843:-4.3377603272|K01681:gene-SPHA_13137:-2.85403010265|K01681:gene-SPHA_41164:-2.91899010527|K01596:gene-SPHA_48560:-5.38779848673|K01900:gene-SPHA_65322:-2.35089278873|K00234:gene-SPHA_13615:-1.77892976002|K00235:gene-SPHA_14114:…	http://www.genome.jp/kegg-bin/show_pathway?ko00020/K00236%09green/K00658%09green/K00164%09green/K01679%09green/K01681%09green/K01596%09green/K01900%09green/K00234%09green/K00235%09green/K01899%09green/K00382%09green/K00025%09green/K00026%09green/K00627%09green/K01647%09green/K00031%09green
Fructose and mannose metabolism	KEGG PATHWAY	ko00051	16	22	0.00215344	0.0505231	K01809:gene-SPHA_16337:-2.79520303125|K00966:gene-SPHA_37201:-3.37925531949|K00966:gene-SPHA_32271:-5.17620347912|K03841:gene-SPHA_59542:-5.61189840139|K02377:gene-SPHA_61350:-3.65281431505|K00846:gene-SPHA_79065:-2.08220287111|K00844:gene-SPHA_44951:-1.73747098902|K00844:gene-SPHA_1863:-2.3662499333|K00844:gene-SPHA_27526:-4.80743586698|K05305:gene-SPHA_45737:-2.64517646448|K01803:gene-SPHA_5278…	http://www.genome.jp/kegg-bin/show_pathway?ko00051/K01809%09green/K00966%09green/K03841%09green/K02377%09green/K00846%09green/K00844%09green/K05305%09green/K01803%09green/K18334%09green/K01623%09green/K00850%09green/K00863%09green
N-Glycan biosynthesis	KEGG PATHWAY	ko00510	21	35	0.00269378	0.0552858	K03842:gene-SPHA_7142:-1.55186646461|K03843:gene-SPHA_53161:-2.8228803002|K12670:gene-SPHA_27849:-4.82804780024|K03846:gene-SPHA_45729:-5.93483801507|K00738:gene-SPHA_47817:-2.86322113539|K03844:gene-SPHA_5717:-3.93542700029|K00729:gene-SPHA_37215:-2.94585597783|K03848:gene-SPHA_49139:-2.20975642903|K03849:gene-SPHA_14184:-3.78073088657|K12668:new_gene158:-5.8046045067|K12669:gene-SPHA_5299:-3.03…	http://www.genome.jp/kegg-bin/show_pathway?ko00510/K03842%09green/K03843%09green/K12670%09green/K03846%09green/K00738%09green/K03844%09green/K00729%09green/K03848%09green/K03849%09green/K12668%09green/K12669%09green/K03847%09green/K00721%09green/K07151%09green/K05546%09green/K00902%09green/K12667%09green/K01228%09green/K01230%09green/K07432%09green
Cardiac muscle contraction	KEGG PATHWAY	ko04260	19	30	0.00271897	0.0552858	K00415:gene-SPHA_24869:-2.95618327474|K00416:new_gene1500:-2.80957793515|K00417:new_gene958:-2.62785190199|K00411:gene-SPHA_60560:-1.71596880184|K01539:gene-SPHA_78658:-2.112271044|K04859:gene-SPHA_40202:-2.36145725842|K04859:gene-SPHA_40203:-4.51467802933|K00413:gene-SPHA_28861:-1.70542962083|K04962:new_gene3260:-1.87478745657|K04962:new_gene3259:-3.16174195496|K17751:gene-SPHA_40526:-3.71724774…	http://www.genome.jp/kegg-bin/show_pathway?ko04260/K00415%09green/K00416%09green/K00417%09green/K00411%09green/K01539%09green/K04859%09green/K00413%09green/K04962%09green/K17751%09green/K02263%09green/K01540%09green/K02270%09green/K02265%09green/K02264%09green/K02266%09green
Propanoate metabolism	KEGG PATHWAY	ko00640	16	26	0.00699763	0.126542	K13524:gene-SPHA_23143:-9.18751671175|K00140:gene-SPHA_56819:-2.86936845212|K05606:gene-SPHA_42904:-1.13982529389|K00382:gene-SPHA_19190:-1.81793636882|K05605:new_gene524:-1.63732524622|K00166:gene-SPHA_14958:-2.97319749091|K00167:gene-SPHA_42015:-2.29696194732|K00626:gene-SPHA_67155:-2.61587587701|K00626:gene-SPHA_71767:-2.09541736475|K01900:gene-SPHA_65322:-2.35089278873|K18426:gene-SPHA_29323:…	http://www.genome.jp/kegg-bin/show_pathway?ko00640/K13524%09green/K00140%09green/K05606%09green/K00382%09green/K05605%09green/K00166%09green/K00167%09green/K00626%09green/K01900%09green/K18426%09green/K01899%09green/K07511%09green/K09699%09green/K07515%09green/K01966%09green
Phagosome	KEGG PATHWAY	ko04145	39	91	0.00705315	0.126542	K01365:gene-SPHA_61563:-2.98739333283|K01365:new_gene769:-7.46370786286|K01365:gene-SPHA_61567:-7.04291363565|K01365:gene-SPHA_48877:-2.33792967514|K07888:new_gene3335:-2.02366777679|K04392:gene-SPHA_24899:-1.63202528803|K02155:gene-SPHA_36246:-1.69146237024|K12478:gene-SPHA_22769:-1.01132365159|K02150:gene-SPHA_58542:-1.41230064623|K05719:new_gene3023:-2.52953977794|K05719:gene-SPHA_48237:-1.926…	http://www.genome.jp/kegg-bin/show_pathway?ko04145/K01365%09green/K07888%09green/K04392%09green/K02155%09green/K12478%09green/K02150%09green/K05719%09green/K10956%09green/K07374%09green/K08009%09green/K08008%09green/K05692%09green/K10089%09green/K03661%09green/K00921%09green/K12182%09green/K02144%09green/K08517%09green/K02147%09green/K02148%09green/K02149%09green/K07897%09green/K08054%09green/K08…
Aminoacyl-tRNA biosynthesis	KEGG PATHWAY	ko00970	21	41	0.0103676	0.175673	K02434:gene-SPHA_16716:-1.51390101582|K14163:gene-SPHA_24781:-1.72086011594|K01883:gene-SPHA_51285:-1.01979603593|K01887:gene-SPHA_72956:-2.05876827324|K01887:gene-SPHA_72958:-1.3332634306|K01880:gene-SPHA_14809:-3.36701668407|K01870:gene-SPHA_21459:-3.66382093079|K01873:gene-SPHA_33946:-1.32440501865|K01872:gene-SPHA_29767:-2.56707170674|K01866:gene-SPHA_19027:-2.16706263381|K01874:gene-SPHA_752…	http://www.genome.jp/kegg-bin/show_pathway?ko00970/K02434%09green/K14163%09green/K01883%09green/K01887%09green/K01880%09green/K01870%09green/K01873%09green/K01872%09green/K01866%09green/K01874%09green/K01886%09green/K01876%09green/K01875%09green/K01889%09green/K01893%09green/K01892%09green/K01890%09green
Lysosome	KEGG PATHWAY	ko04142	44	110	0.0112726	0.180955	K12394:gene-SPHA_81386:-1.75781413129|K12396:gene-SPHA_24897:-1.22641967347|K12397:gene-SPHA_58147:-1.23316784754|K12391:gene-SPHA_54839:-2.27959093244|K12392:new_gene1214:-1.00935022138|K12393:gene-SPHA_44346:-1.06667152666|K01365:gene-SPHA_61563:-2.98739333283|K01365:new_gene769:-7.46370786286|K01365:gene-SPHA_61567:-7.04291363565|K01365:gene-SPHA_48877:-2.33792967514|K12398:gene-SPHA_22333:-2.…	http://www.genome.jp/kegg-bin/show_pathway?ko04142/K12394%09green/K12396%09green/K12397%09green/K12391%09green/K12392%09green/K12393%09green/K01365%09green/K12398%09green/K12373%09green/K01363%09green/K01444%09green/K12400%09green/K02155%09green/K04645%09green/K04646%09green/K10089%09green/K12309%09green/K12301%09green/K12383%09green/K12382%09green/K12387%09green/K01379%09green/K10087%09green/K03…
Peroxisome	KEGG PATHWAY	ko04146	30	68	0.0124834	0.190372	K05677:gene-SPHA_27317:-2.26801194798|K04564:gene-SPHA_22121:-2.57132510447|K13299:gene-SPHA_18268:-3.19077408118|K13348:gene-SPHA_77915:-4.17486505842|K04565:gene-SPHA_34357:-1.70785450422|K04565:gene-SPHA_73778:-6.22074008713|K13237:gene-SPHA_53331:-1.47728921863|K13237:new_gene2139:-3.75774793248|K01897:gene-SPHA_31242:-3.52522692059|K13239:gene-SPHA_36608:-2.4593011953|K13343:gene-SPHA_72882:…	http://www.genome.jp/kegg-bin/show_pathway?ko04146/K05677%09green/K04564%09green/K13299%09green/K13348%09green/K04565%09green/K13237%09green/K01897%09green/K13239%09green/K13343%09green/K13344%09green/K13346%09green/K00031%09green/K12405%09green/K12663%09green/K01796%09green/K13356%09green/K13354%09green/K13337%09green/K00272%09green/K13350%09green/K05940%09green/K08764%09green/K11992%09green/K00…
2-Oxocarboxylic acid metabolism	KEGG PATHWAY	ko01210	12	19	0.0160898	0.223063	K14455:gene-SPHA_55128:-1.90435251202|K14454:gene-SPHA_17832:-2.09325834086|K01681:gene-SPHA_13137:-2.85403010265|K01681:gene-SPHA_41164:-2.91899010527|K00825:gene-SPHA_24905:-2.97754194216|K00826:gene-SPHA_18013:-2.80727964002|K14677:gene-SPHA_70436:-3.06061976758|K11067:gene-SPHA_30589:-1.18989991585|K01647:gene-SPHA_57225:-1.52343688716|K00031:gene-SPHA_37927:-1.81737073029|K00031:gene-SPHA_37…	http://www.genome.jp/kegg-bin/show_pathway?ko01210/K14455%09green/K14454%09green/K01681%09green/K00825%09green/K00826%09green/K14677%09green/K11067%09green/K01647%09green/K00031%09green
Rheumatoid arthritis	KEGG PATHWAY	ko05323	12	19	0.0160898	0.223063	K01365:gene-SPHA_61563:-2.98739333283|K01365:new_gene769:-7.46370786286|K01365:gene-SPHA_61567:-7.04291363565|K01365:gene-SPHA_48877:-2.33792967514|K03661:gene-SPHA_19936:-1.45714314509|K02144:gene-SPHA_40090:-2.4930350889|K02147:gene-SPHA_41428:-3.31684369813|K02148:gene-SPHA_57134:-1.06494642769|K02149:gene-SPHA_49268:-2.15388751714|K02155:gene-SPHA_36246:-1.69146237024|K04448:gene-SPHA_3577:-1…	http://www.genome.jp/kegg-bin/show_pathway?ko05323/K01365%09green/K03661%09green/K02144%09green/K02147%09green/K02148%09green/K02149%09green/K02155%09green/K04448%09green/K02150%09green
Glycolysis / Gluconeogenesis	KEGG PATHWAY	ko00010	19	38	0.0171389	0.227277	K00134:gene-SPHA_13770:-2.79340632155|K00850:new_gene739:-2.26084160066|K01803:gene-SPHA_52787:-2.22236041714|K00844:gene-SPHA_44951:-1.73747098902|K00844:gene-SPHA_1863:-2.3662499333|K00844:gene-SPHA_27526:-4.80743586698|K01835:gene-SPHA_50343:-2.92181847014|K01834:gene-SPHA_48769:-2.20679401833|K01810:gene-SPHA_26057:-2.35946685668|K00121:gene-SPHA_24866:-1.97021315104|K01596:gene-SPHA_48560:-5…	http://www.genome.jp/kegg-bin/show_pathway?ko00010/K00134%09green/K00850%09green/K01803%09green/K00844%09green/K01835%09green/K01834%09green/K01810%09green/K00121%09green/K01596%09green/K01623%09green/K03841%09green/K00382%09green/K00927%09green/K00873%09green/K14085%09green/K00627%09green
Antigen processing and presentation	KEGG PATHWAY	ko04612	14	25	0.0198116	0.249211	K08054:gene-SPHA_46225:-3.2791653969|K08056:gene-SPHA_78413:-4.1312448341|K08057:gene-SPHA_48720:-3.16358447117|K01365:gene-SPHA_61563:-2.98739333283|K01365:new_gene769:-7.46370786286|K01365:gene-SPHA_61567:-7.04291363565|K01365:gene-SPHA_48877:-2.33792967514|K08059:gene-SPHA_36100:-4.69777331519|K01363:gene-SPHA_23146:-2.90203508508|K06698:gene-SPHA_38610:-1.66283116363|K08064:gene-SPHA_24522:-1…	http://www.genome.jp/kegg-bin/show_pathway?ko04612/K08054%09green/K08056%09green/K08057%09green/K01365%09green/K08059%09green/K01363%09green/K06698%09green/K08064%09green/K03283%09green
Cysteine and methionine metabolism	KEGG PATHWAY	ko00270	19	39	0.0206908	0.249211	K01920:gene-SPHA_40204:-2.51970654447|K14455:gene-SPHA_55128:-1.90435251202|K14454:gene-SPHA_17832:-2.09325834086|K08964:gene-SPHA_75055:-2.20974193908|K17989:gene-SPHA_77354:-4.23100196012|K17989:gene-SPHA_77342:-4.44159227101|K01758:gene-SPHA_32194:-2.88665257146|K01011:new_gene1127:-1.29480538854|K08963:gene-SPHA_36081:-1.70797248433|K00025:gene-SPHA_14575:-3.28595748882|K00547:gene-SPHA_73747…	http://www.genome.jp/kegg-bin/show_pathway?ko00270/K01920%09green/K14455%09green/K14454%09green/K08964%09green/K17989%09green/K01758%09green/K01011%09green/K08963%09green/K00025%09green/K00547%09green/K00827%09green/K00826%09green/K00815%09green/K00797%09green/K00789%09green/K11205%09green/K00026%09green/K01738%09green
Fatty acid degradation	KEGG PATHWAY	ko00071	15	28	0.0212442	0.249211	K09478:gene-SPHA_17834:-1.83277784822|K14085:gene-SPHA_37438:-1.50891348536|K08766:gene-SPHA_29855:-2.77483793213|K00121:gene-SPHA_24866:-1.97021315104|K07509:gene-SPHA_54658:-3.31338707152|K08765:gene-SPHA_38633:-2.25396266542|K00252:gene-SPHA_32155:-3.01903481727|K00626:gene-SPHA_67155:-2.61587587701|K00626:gene-SPHA_71767:-2.09541736475|K13239:gene-SPHA_36608:-2.4593011953|K01897:gene-SPHA_312…	http://www.genome.jp/kegg-bin/show_pathway?ko00071/K09478%09green/K14085%09green/K08766%09green/K00121%09green/K07509%09green/K08765%09green/K00252%09green/K00626%09green/K13239%09green/K01897%09green/K07511%09green/K07508%09green/K07515%09green/K00022%09green
Arginine biosynthesis	KEGG PATHWAY	ko00220	16	31	0.0224298	0.253373	K01755:gene-SPHA_40034:-1.15378491682|K01755:gene-SPHA_27134:-6.60376676625|K00261:new_gene893:-3.16069844897|K14455:gene-SPHA_55128:-1.90435251202|K01948:gene-SPHA_37652:-1.21727381248|K01940:gene-SPHA_9577:-5.78344005172|K00611:gene-SPHA_34737:-4.32164070029|K01476:gene-SPHA_8869:-1.595936656|K01476:gene-SPHA_8912:-1.28032860379|K01915:new_gene2733:-8.46410967977|K01915:gene-SPHA_50258:-3.22999…	http://www.genome.jp/kegg-bin/show_pathway?ko00220/K01755%09green/K00261%09green/K14455%09green/K01948%09green/K01940%09green/K00611%09green/K01476%09green/K01915%09green/K13240%09green/K14677%09green/K11067%09green/K14454%09green
Alanine, aspartate and glutamate metabolism	KEGG PATHWAY	ko00250	16	32	0.0273824	0.292708	K13524:gene-SPHA_23143:-9.18751671175|K01755:gene-SPHA_40034:-1.15378491682|K01755:gene-SPHA_27134:-6.60376676625|K00261:new_gene893:-3.16069844897|K14455:gene-SPHA_55128:-1.90435251202|K01948:gene-SPHA_37652:-1.21727381248|K00272:gene-SPHA_81157:-3.5899676022|K01940:gene-SPHA_9577:-5.78344005172|K00139:gene-SPHA_60769:-6.5231118375|K00827:gene-SPHA_33857:-1.95397866408|K11540:gene-SPHA_48959:-1.…	http://www.genome.jp/kegg-bin/show_pathway?ko00250/K13524%09green/K01755%09green/K00261%09green/K14455%09green/K01948%09green/K00272%09green/K01940%09green/K00139%09green/K00827%09green/K11540%09green/K00820%09green/K13566%09green/K01915%09green/K14454%09green
Endocytosis	KEGG PATHWAY	ko04144	54	151	0.0278313	0.292708	K04513:gene-SPHA_11148:-1.65154878041|K11248:gene-SPHA_37111:-2.86123999104|K04439:new_gene2881:-2.79962393476|K07888:new_gene3335:-2.02366777679|K04393:gene-SPHA_22764:-4.64712030949|K07904:gene-SPHA_67892:-1.70298377099|K12479:gene-SPHA_28296:-2.48219543432|K12478:gene-SPHA_22769:-1.01132365159|K18461:gene-SPHA_66168:-1.98161055105|K12196:gene-SPHA_29028:-1.33372876514|K18443:gene-SPHA_14717:-2…	http://www.genome.jp/kegg-bin/show_pathway?ko04144/K04513%09green/K11248%09green/K04439%09green/K07888%09green/K04393%09green/K07904%09green/K12479%09green/K12478%09green/K18461%09green/K12196%09green/K18443%09green/K12194%09green/K04646%09green/K05093%09green/K12198%09green/K19475%09green/K04705%09green/K04707%09green/K07937%09green/K12485%09green/K07938%09green/K12487%09green/K05755%09green/K05…
Galactose metabolism	KEGG PATHWAY	ko00052	9	14	0.0328549	0.334025	K00850:new_gene739:-2.26084160066|K00844:gene-SPHA_44951:-1.73747098902|K00844:gene-SPHA_1863:-2.3662499333|K00844:gene-SPHA_27526:-4.80743586698|K01835:gene-SPHA_50343:-2.92181847014|K00963:gene-SPHA_8310:-2.14911951135|K12309:gene-SPHA_3695:-2.01817312422|K01784:gene-SPHA_35865:-1.06770807883|K01229:gene-SPHA_66763:-1.20112398132	http://www.genome.jp/kegg-bin/show_pathway?ko00052/K00850%09green/K00844%09green/K01835%09green/K00963%09green/K12309%09green/K01784%09green/K01229%09green
Carbon fixation pathways in prokaryotes	KEGG PATHWAY	ko00720	10	17	0.0369131	0.341067	K05606:gene-SPHA_42904:-1.13982529389|K00297:gene-SPHA_18889:-7.17631466469|K01679:gene-SPHA_28843:-4.3377603272|K01681:gene-SPHA_13137:-2.85403010265|K01681:gene-SPHA_41164:-2.91899010527|K00626:gene-SPHA_67155:-2.61587587701|K00626:gene-SPHA_71767:-2.09541736475|K00031:gene-SPHA_37927:-1.81737073029|K00031:gene-SPHA_37926:-1.49279911705|K00031:gene-SPHA_34285:-4.48728264957	http://www.genome.jp/kegg-bin/show_pathway?ko00720/K05606%09green/K00297%09green/K01679%09green/K01681%09green/K00626%09green/K00031%09green
Phenylalanine, tyrosine and tryptophan biosynthesis	KEGG PATHWAY	ko00400	5	5	0.0371298	0.341067	K00500:gene-SPHA_73638:-9.52706119842|K00500:gene-SPHA_73646:-9.88593514557|K14455:gene-SPHA_55128:-1.90435251202|K14454:gene-SPHA_17832:-2.09325834086|K00815:new_gene2466:-11.9123073826	http://www.genome.jp/kegg-bin/show_pathway?ko00400/K00500%09green/K14455%09green/K14454%09green/K00815%09green
Phenylalanine metabolism	KEGG PATHWAY	ko00360	8	12	0.0380206	0.341067	K00274:gene-SPHA_21661:-1.92874929705|K14455:gene-SPHA_55128:-1.90435251202|K14454:gene-SPHA_17832:-2.09325834086|K15517:gene-SPHA_68332:-2.95161134865|K00815:new_gene2466:-11.9123073826|K00457:gene-SPHA_80545:-11.9504438364|K00500:gene-SPHA_73638:-9.52706119842|K00500:gene-SPHA_73646:-9.88593514557	http://www.genome.jp/kegg-bin/show_pathway?ko00360/K00274%09green/K14455%09green/K14454%09green/K15517%09green/K00815%09green/K00457%09green/K00500%09green
Protein export	KEGG PATHWAY	ko03060	8	12	0.0380206	0.341067	K09490:gene-SPHA_50544:-2.30992405465|K12948:gene-SPHA_18018:-4.4105064473|K09540:gene-SPHA_73091:-2.64434769145|K10956:gene-SPHA_55070:-4.38525838135|K13280:gene-SPHA_78547:-3.1281546428|K03108:gene-SPHA_34486:-1.18513862113|K03106:gene-SPHA_7220:-1.00586554|K12947:gene-SPHA_56455:-1.79116955805	http://www.genome.jp/kegg-bin/show_pathway?ko03060/K09490%09green/K12948%09green/K09540%09green/K10956%09green/K13280%09green/K03108%09green/K03106%09green/K12947%09green
Other glycan degradation	KEGG PATHWAY	ko00511	11	20	0.04006	0.349094	K01192:gene-SPHA_70261:-2.5078188177|K12373:gene-SPHA_54017:-1.56512800539|K12373:gene-SPHA_73093:-1.3516007706|K12309:gene-SPHA_3695:-2.01817312422|K01201:gene-SPHA_19353:-4.47788082569|K01206:gene-SPHA_3310:-1.53158394605|K01444:gene-SPHA_52157:-1.71051673159|K12311:gene-SPHA_43673:-3.33726961196|K12311:gene-SPHA_43679:-1.4536819948|K12311:gene-SPHA_43675:-1.97852191848|K12311:gene-SPHA_21210:-…	http://www.genome.jp/kegg-bin/show_pathway?ko00511/K01192%09green/K12373%09green/K12309%09green/K01201%09green/K01206%09green/K01444%09green/K12311%09green
Amino sugar and nucleotide sugar metabolism	KEGG PATHWAY	ko00520	27	68	0.0432382	0.366324	K01443:new_gene456:-1.9985710984|K00972:gene-SPHA_19816:-3.68927942685|K01183:gene-SPHA_11459:-8.14713044279|K01183:gene-SPHA_24739:-2.7973449355|K01183:gene-SPHA_80839:-10.780954086|K00326:new_gene1513:-1.8966376852|K00844:gene-SPHA_44951:-1.73747098902|K00844:gene-SPHA_1863:-2.3662499333|K00844:gene-SPHA_27526:-4.80743586698|K01835:gene-SPHA_50343:-2.92181847014|K05305:gene-SPHA_45737:-2.645176…	http://www.genome.jp/kegg-bin/show_pathway?ko00520/K01443%09green/K00972%09green/K01183%09green/K00326%09green/K00844%09green/K01835%09green/K05305%09green/K01836%09green/K00966%09green/K12373%09green/K00698%09green/K00884%09green/K01784%09green/K00820%09green/K01639%09green/K01810%09green/K02377%09green/K00621%09green/K01809%09green/K00963%09green
Glyoxylate and dicarboxylate metabolism	KEGG PATHWAY	ko00630	14	29	0.0455803	0.37573	K01647:gene-SPHA_57225:-1.52343688716|K01966:gene-SPHA_39445:-4.64511475211|K18123:gene-SPHA_26978:-3.79457011522|K01681:gene-SPHA_13137:-2.85403010265|K01681:gene-SPHA_41164:-2.91899010527|K00600:gene-SPHA_33652:-1.57266863745|K00382:gene-SPHA_19190:-1.81793636882|K01915:new_gene2733:-8.46410967977|K01915:gene-SPHA_50258:-3.22999167713|K00025:gene-SPHA_14575:-3.28595748882|K05606:gene-SPHA_42904…	http://www.genome.jp/kegg-bin/show_pathway?ko00630/K01647%09green/K01966%09green/K18123%09green/K01681%09green/K00600%09green/K00382%09green/K01915%09green/K00025%09green/K05606%09green/K00026%09green/K00626%09green
Epithelial cell signaling in Helicobacter pylori infection	KEGG PATHWAY	ko05120	17	38	0.04741	0.380528	K07209:gene-SPHA_14982:-1.04588639163|K04448:gene-SPHA_3577:-1.92886746772|K04430:gene-SPHA_26209:-1.34658977371|K03661:gene-SPHA_19936:-1.45714314509|K02148:gene-SPHA_57134:-1.06494642769|K04441:new_gene2737:-3.28639646394|K04440:gene-SPHA_41630:-1.11457283482|K02144:gene-SPHA_40090:-2.4930350889|K04392:gene-SPHA_24899:-1.63202528803|K02147:gene-SPHA_41428:-3.31684369813|K02149:gene-SPHA_49268:-…	http://www.genome.jp/kegg-bin/show_pathway?ko05120/K07209%09green/K04448%09green/K04430%09green/K03661%09green/K02148%09green/K04441%09green/K04440%09green/K02144%09green/K04392%09green/K02147%09green/K02149%09green/K02580%09green/K04393%09green/K02155%09green/K04361%09green/K02150%09green
Spliceosome	KEGG PATHWAY	ko03040	42	118	0.0502958	0.393339	K12863:gene-SPHA_47212:-2.56195128642|K12868:gene-SPHA_19610:-1.07913802629|K12869:gene-SPHA_43834:-1.48970481039|K11088:new_gene2459:-1.68230715591|K12842:new_gene2484:-1.706428897|K12828:gene-SPHA_35720:-4.15080434086|K12829:gene-SPHA_64969:-1.62242479528|K12826:gene-SPHA_71772:-1.87647965902|K12824:gene-SPHA_63092:-4.4481332462|K12823:gene-SPHA_72423:-2.00023347014|K12820:gene-SPHA_415:-1.1771…	http://www.genome.jp/kegg-bin/show_pathway?ko03040/K12863%09green/K12868%09green/K12869%09green/K11088%09green/K12842%09green/K12828%09green/K12829%09green/K12826%09green/K12824%09green/K12823%09green/K12820%09green/K12880%09green/K12882%09green/K12886%09green/K12875%09green/K12741%09green/K12623%09green/K12624%09green/K11093%09green/K12811%09green/K12876%09green/K12850%09green/K12812%09green/K12…
Choline metabolism in cancer	KEGG PATHWAY	ko05231	33	89	0.0529029	0.399954	K04448:gene-SPHA_3577:-1.92886746772|K03099:gene-SPHA_8665:-1.55658398035|K01115:new_gene23:-3.11467853854|K04440:gene-SPHA_41630:-1.11457283482|K00968:gene-SPHA_31091:-1.63092643396|K15377:gene-SPHA_6511:-2.31472654153|K08202:gene-SPHA_993:-5.37937532479|K08202:gene-SPHA_13135:-3.13070154538|K08202:gene-SPHA_979:-9.25292702594|K08202:gene-SPHA_30671:-4.53482448628|K08202:gene-SPHA_57372:-9.73191…	http://www.genome.jp/kegg-bin/show_pathway?ko05231/K04448%09green/K03099%09green/K01115%09green/K04440%09green/K00968%09green/K15377%09green/K08202%09green/K16342%09green/K08268%09green/K04392%09green/K14156%09green/K01080%09green/K04361%09green/K14387%09green/K00889%09green
Lysine degradation	KEGG PATHWAY	ko00310	21	51	0.0537643	0.399954	K09189:gene-SPHA_69755:-1.02170840574|K11423:gene-SPHA_60141:-3.51138403566|K14085:gene-SPHA_37438:-1.50891348536|K00658:gene-SPHA_77601:-2.48909728985|K00658:gene-SPHA_77589:-3.44049918253|K00164:new_gene2427:-2.10800712879|K14157:gene-SPHA_16445:-3.57118301827|K00626:gene-SPHA_67155:-2.61587587701|K00626:gene-SPHA_71767:-2.09541736475|K00825:gene-SPHA_24905:-2.97754194216|K11422:gene-SPHA_15768…	http://www.genome.jp/kegg-bin/show_pathway?ko00310/K09189%09green/K11423%09green/K14085%09green/K00658%09green/K00164%09green/K14157%09green/K00626%09green/K00825%09green/K11422%09green/K11421%09green/K11433%09green/K00252%09green/K07511%09green/K07515%09green/K00022%09green
Primary bile acid biosynthesis	KEGG PATHWAY	ko00120	5	6	0.0567567	0.411359	K11992:gene-SPHA_10613:-1.35640238677|K11992:gene-SPHA_10614:-4.01653679589|K08764:gene-SPHA_15424:-2.63078304068|K01796:gene-SPHA_54725:-1.09501047903|K12405:gene-SPHA_70602:-1.92599329143	http://www.genome.jp/kegg-bin/show_pathway?ko00120/K11992%09green/K08764%09green/K01796%09green/K12405%09green
Fatty acid elongation	KEGG PATHWAY	ko00062	7	11	0.0593436	0.411359	K10703:gene-SPHA_11879:-1.60336389762|K07509:gene-SPHA_54658:-3.31338707152|K07508:gene-SPHA_36051:-1.16412587329|K07511:gene-SPHA_66153:-2.54063783751|K10250:gene-SPHA_46213:-1.06664816677|K07515:gene-SPHA_54659:-1.4813446143|K00022:gene-SPHA_67826:-2.16223254395	http://www.genome.jp/kegg-bin/show_pathway?ko00062/K10703%09green/K07509%09green/K07508%09green/K07511%09green/K10250%09green/K07515%09green/K00022%09green
Two-component system	KEGG PATHWAY	ko02020	7	11	0.0593436	0.411359	K00413:gene-SPHA_28861:-1.70542962083|K00626:gene-SPHA_67155:-2.61587587701|K00626:gene-SPHA_71767:-2.09541736475|K00411:gene-SPHA_60560:-1.71596880184|K01077:gene-SPHA_46648:-2.29847274707|K01915:new_gene2733:-8.46410967977|K01915:gene-SPHA_50258:-3.22999167713	http://www.genome.jp/kegg-bin/show_pathway?ko02020/K00413%09green/K00626%09green/K00411%09green/K01077%09green/K01915%09green
Carbon fixation in photosynthetic organisms	KEGG PATHWAY	ko00710	11	22	0.0615478	0.417157	K00134:gene-SPHA_13770:-2.79340632155|K14455:gene-SPHA_55128:-1.90435251202|K14454:gene-SPHA_17832:-2.09325834086|K01803:gene-SPHA_52787:-2.22236041714|K01807:gene-SPHA_21990:-1.53081998699|K01623:gene-SPHA_15096:-3.11259843868|K01623:gene-SPHA_15092:-3.7977464417|K03841:gene-SPHA_59542:-5.61189840139|K00927:gene-SPHA_47656:-1.09163571599|K00025:gene-SPHA_14575:-3.28595748882|K00026:gene-SPHA_299…	http://www.genome.jp/kegg-bin/show_pathway?ko00710/K00134%09green/K14455%09green/K14454%09green/K01803%09green/K01807%09green/K01623%09green/K03841%09green/K00927%09green/K00025%09green/K00026%09green
Tryptophan metabolism	KEGG PATHWAY	ko00380	13	28	0.0642268	0.420293	K00274:gene-SPHA_21661:-1.92874929705|K00164:new_gene2427:-2.10800712879|K00626:gene-SPHA_67155:-2.61587587701|K00626:gene-SPHA_71767:-2.09541736475|K00825:gene-SPHA_24905:-2.97754194216|K00453:gene-SPHA_77928:-6.89446788904|K00816:gene-SPHA_14693:-1.82177453457|K14085:gene-SPHA_37438:-1.50891348536|K00252:gene-SPHA_32155:-3.01903481727|K07511:gene-SPHA_66153:-2.54063783751|K07515:gene-SPHA_54659…	http://www.genome.jp/kegg-bin/show_pathway?ko00380/K00274%09green/K00164%09green/K00626%09green/K00825%09green/K00453%09green/K00816%09green/K14085%09green/K00252%09green/K07511%09green/K07515%09green/K11182%09green/K00022%09green
Various types of N-glycan biosynthesis	KEGG PATHWAY	ko00513	14	31	0.0647665	0.420293	K03842:gene-SPHA_7142:-1.55186646461|K03843:gene-SPHA_53161:-2.8228803002|K12670:gene-SPHA_27849:-4.82804780024|K03846:gene-SPHA_45729:-5.93483801507|K00738:gene-SPHA_47817:-2.86322113539|K03844:gene-SPHA_5717:-3.93542700029|K12668:new_gene158:-5.8046045067|K12669:gene-SPHA_5299:-3.03659665489|K03847:gene-SPHA_67311:-1.81603428139|K07151:gene-SPHA_33063:-3.25388011647|K07151:gene-SPHA_42746:-2.42…	http://www.genome.jp/kegg-bin/show_pathway?ko00513/K03842%09green/K03843%09green/K12670%09green/K03846%09green/K00738%09green/K03844%09green/K12668%09green/K12669%09green/K03847%09green/K07151%09green/K12667%09green/K01230%09green/K07432%09green
Nitrogen metabolism	KEGG PATHWAY	ko00910	6	9	0.0695186	0.441469	K01672:gene-SPHA_54643:-4.54713271044|K00261:new_gene893:-3.16069844897|K18245:gene-SPHA_49651:-1.20452946893|K01948:gene-SPHA_37652:-1.21727381248|K01915:new_gene2733:-8.46410967977|K01915:gene-SPHA_50258:-3.22999167713	http://www.genome.jp/kegg-bin/show_pathway?ko00910/K01672%09green/K00261%09green/K18245%09green/K01948%09green/K01915%09green
HIF-1 signaling pathway	KEGG PATHWAY	ko04066	20	50	0.0709246	0.441469	K04515:gene-SPHA_53682:-1.60096134973|K04372:gene-SPHA_44865:-2.07831439203|K00134:gene-SPHA_13770:-2.79340632155|K03868:new_gene1610:-1.68675280373|K07299:gene-SPHA_32388:-4.58737725404|K00844:gene-SPHA_44951:-1.73747098902|K00844:gene-SPHA_1863:-2.3662499333|K00844:gene-SPHA_27526:-4.80743586698|K03873:new_gene2514:-1.29344081749|K03872:gene-SPHA_36908:-2.04191614166|K03871:gene-SPHA_10618:-1.2…	http://www.genome.jp/kegg-bin/show_pathway?ko04066/K04515%09green/K04372%09green/K00134%09green/K03868%09green/K07299%09green/K00844%09green/K03873%09green/K03872%09green/K03871%09green/K04498%09green/K02991%09green/K08268%09green/K03259%09green/K08008%09green/K02580%09green/K04361%09green
Butanoate metabolism	KEGG PATHWAY	ko00650	10	20	0.0728499	0.444384	K13524:gene-SPHA_23143:-9.18751671175|K00139:gene-SPHA_60769:-6.5231118375|K07515:gene-SPHA_54659:-1.4813446143|K00019:gene-SPHA_79289:-1.48632324088|K00019:gene-SPHA_63766:-9.60828829129|K01896:gene-SPHA_79183:-2.05796686553|K07511:gene-SPHA_66153:-2.54063783751|K00626:gene-SPHA_67155:-2.61587587701|K00626:gene-SPHA_71767:-2.09541736475|K00022:gene-SPHA_67826:-2.16223254395	http://www.genome.jp/kegg-bin/show_pathway?ko00650/K13524%09green/K00139%09green/K07515%09green/K00019%09green/K01896%09green/K07511%09green/K00626%09green/K00022%09green
Legionellosis	KEGG PATHWAY	ko05134	12	26	0.0757009	0.452721	K13525:gene-SPHA_18031:-2.18944463136|K15464:gene-SPHA_26976:-3.59384056823|K07953:new_gene2090:-2.2447307744|K02580:new_gene2594:-3.0444055895|K07937:gene-SPHA_38611:-1.89454204771|K08517:gene-SPHA_53975:-1.57877002684|K03231:gene-SPHA_77916:-4.4827835139|K03233:gene-SPHA_20787:-4.23905878219|K14416:new_gene2332:-3.08198494332|K03283:gene-SPHA_33061:-1.46425382699|K03283:new_gene3474:-2.69160920…	http://www.genome.jp/kegg-bin/show_pathway?ko05134/K13525%09green/K15464%09green/K07953%09green/K02580%09green/K07937%09green/K08517%09green/K03231%09green/K03233%09green/K14416%09green/K03283%09green
Streptomycin biosynthesis	KEGG PATHWAY	ko00521	5	7	0.0812426	0.476519	K01835:gene-SPHA_50343:-2.92181847014|K01858:gene-SPHA_11367:-2.17601924311|K00844:gene-SPHA_44951:-1.73747098902|K00844:gene-SPHA_1863:-2.3662499333|K00844:gene-SPHA_27526:-4.80743586698	http://www.genome.jp/kegg-bin/show_pathway?ko00521/K01835%09green/K01858%09green/K00844%09green
Caprolactam degradation	KEGG PATHWAY	ko00930	4	5	0.0942435	0.542345	K01053:new_gene824:-3.47018225955|K07511:gene-SPHA_66153:-2.54063783751|K07515:gene-SPHA_54659:-1.4813446143|K00022:gene-SPHA_67826:-2.16223254395	http://www.genome.jp/kegg-bin/show_pathway?ko00930/K01053%09green/K07511%09green/K07515%09green/K00022%09green
Renal cell carcinoma	KEGG PATHWAY	ko05211	15	37	0.100775	0.561625	K04353:gene-SPHA_56482:-1.1147824257|K03099:gene-SPHA_8665:-1.55658398035|K03873:new_gene2514:-1.29344081749|K03872:gene-SPHA_36908:-2.04191614166|K01679:gene-SPHA_28843:-4.3377603272|K04438:gene-SPHA_70888:-1.51155332179|K04498:gene-SPHA_46787:-2.67224172634|K08268:gene-SPHA_52544:-2.34325993148|K04393:gene-SPHA_22764:-4.64712030949|K04392:gene-SPHA_24899:-1.63202528803|K07299:gene-SPHA_32388:-4…	http://www.genome.jp/kegg-bin/show_pathway?ko05211/K04353%09green/K03099%09green/K03873%09green/K03872%09green/K01679%09green/K04438%09green/K04498%09green/K08268%09green/K04393%09green/K04392%09green/K07299%09green/K03868%09green/K09594%09green/K04448%09green/K03871%09green
Vibrio cholerae infection	KEGG PATHWAY	ko05110	14	34	0.102484	0.561625	K10949:gene-SPHA_2178:-2.52929873271|K05692:gene-SPHA_40723:-5.25832659695|K05692:gene-SPHA_24168:-1.56884274959|K10956:gene-SPHA_55070:-4.38525838135|K03661:gene-SPHA_19936:-1.45714314509|K02144:gene-SPHA_40090:-2.4930350889|K07937:gene-SPHA_38611:-1.89454204771|K02147:gene-SPHA_41428:-3.31684369813|K02148:gene-SPHA_57134:-1.06494642769|K02149:gene-SPHA_49268:-2.15388751714|K02155:gene-SPHA_3624…	http://www.genome.jp/kegg-bin/show_pathway?ko05110/K10949%09green/K05692%09green/K10956%09green/K03661%09green/K02144%09green/K07937%09green/K02147%09green/K02148%09green/K02149%09green/K02155%09green/K02150%09green/K09582%09green
Fat digestion and absorption	KEGG PATHWAY	ko04975	8	16	0.103118	0.561625	K01047:new_gene3269:-8.64858436001|K14455:gene-SPHA_55128:-1.90435251202|K14463:gene-SPHA_36502:-1.27922994505|K08750:new_gene1709:-3.66220354493|K01080:gene-SPHA_67580:-4.97057568376|K01080:gene-SPHA_31118:-6.00787935502|K14074:gene-SPHA_51065:-11.6133983822|K05641:gene-SPHA_41047:-1.77085527473	http://www.genome.jp/kegg-bin/show_pathway?ko04975/K01047%09green/K14455%09green/K14463%09green/K08750%09green/K01080%09green/K14074%09green/K05641%09green
RIG-I-like receptor signaling pathway	KEGG PATHWAY	ko04622	10	22	0.105934	0.566838	K07209:gene-SPHA_14982:-1.04588639163|K12655:gene-SPHA_59101:-1.41652148784|K09578:gene-SPHA_54285:-1.25891805424|K04441:new_gene2737:-3.28639646394|K04440:gene-SPHA_41630:-1.11457283482|K02580:new_gene2594:-3.0444055895|K00863:gene-SPHA_13034:-2.37835314483|K12646:gene-SPHA_23353:-1.43518621576|K12654:gene-SPHA_72980:-3.24698496458|K05410:gene-SPHA_70433:-3.09752055695	http://www.genome.jp/kegg-bin/show_pathway?ko04622/K07209%09green/K12655%09green/K09578%09green/K04441%09green/K04440%09green/K02580%09green/K00863%09green/K12646%09green/K12654%09green/K05410%09green
Pertussis	KEGG PATHWAY	ko05133	16	41	0.112364	0.590882	K05719:new_gene3023:-2.52953977794|K05719:gene-SPHA_48237:-1.92680087718|K04513:gene-SPHA_11148:-1.65154878041|K02580:new_gene2594:-3.0444055895|K04441:new_gene2737:-3.28639646394|K04440:gene-SPHA_41630:-1.11457283482|K05765:gene-SPHA_45877:-1.97901500362|K05765:new_gene24:-1.60620360503|K05765:new_gene485:-1.57396131468|K04448:gene-SPHA_3577:-1.92886746772|K02183:gene-SPHA_68462:-4.48547462003|K…	http://www.genome.jp/kegg-bin/show_pathway?ko05133/K05719%09green/K04513%09green/K02580%09green/K04441%09green/K04440%09green/K05765%09green/K04448%09green/K02183%09green
Collecting duct acid secretion	KEGG PATHWAY	ko04966	6	11	0.119047	0.614232	K18245:gene-SPHA_49651:-1.20452946893|K02147:gene-SPHA_41428:-3.31684369813|K02148:gene-SPHA_57134:-1.06494642769|K02149:gene-SPHA_49268:-2.15388751714|K02155:gene-SPHA_36246:-1.69146237024|K02150:gene-SPHA_58542:-1.41230064623	http://www.genome.jp/kegg-bin/show_pathway?ko04966/K18245%09green/K02147%09green/K02148%09green/K02149%09green/K02155%09green/K02150%09green
Tuberculosis	KEGG PATHWAY	ko05152	24	68	0.122833	0.614232	K04515:gene-SPHA_53682:-1.60096134973|K04513:gene-SPHA_11148:-1.65154878041|K01379:gene-SPHA_70887:-2.64427523311|K03661:gene-SPHA_19936:-1.45714314509|K04441:new_gene2737:-3.28639646394|K08064:gene-SPHA_24522:-1.25300175639|K04498:gene-SPHA_46787:-2.67224172634|K07888:new_gene3335:-2.02366777679|K04440:gene-SPHA_41630:-1.11457283482|K02144:gene-SPHA_40090:-2.4930350889|K07897:gene-SPHA_56557:-1.…	http://www.genome.jp/kegg-bin/show_pathway?ko05152/K04515%09green/K04513%09green/K01379%09green/K03661%09green/K04441%09green/K08064%09green/K04498%09green/K07888%09green/K04440%09green/K02144%09green/K07897%09green/K11217%09green/K02580%09green/K02155%09green/K12478%09green/K06560%09green/K02183%09green
Proximal tubule bicarbonate reclamation	KEGG PATHWAY	ko04964	8	17	0.125498	0.614232	K01539:gene-SPHA_78658:-2.112271044|K00261:new_gene893:-3.16069844897|K01540:gene-SPHA_14620:-2.96934319619|K18245:gene-SPHA_49651:-1.20452946893|K01596:gene-SPHA_48560:-5.38779848673|K13577:gene-SPHA_4645:-1.75328677147|K12040:gene-SPHA_61997:-1.64200457637|K00025:gene-SPHA_14575:-3.28595748882	http://www.genome.jp/kegg-bin/show_pathway?ko04964/K01539%09green/K00261%09green/K01540%09green/K18245%09green/K01596%09green/K13577%09green/K12040%09green/K00025%09green
SNARE interactions in vesicular transport	KEGG PATHWAY	ko04130	9	20	0.125886	0.614232	K08496:gene-SPHA_40022:-2.49595471798|K08497:gene-SPHA_74717:-2.55678198328|K08490:gene-SPHA_34904:-2.45647110542|K08504:gene-SPHA_59869:-1.41619762024|K08492:gene-SPHA_16738:-1.80584340581|K08498:gene-SPHA_37637:-2.77429700508|K08501:gene-SPHA_36285:-1.45079358608|K08515:gene-SPHA_42079:-1.18363430763|K08517:gene-SPHA_53975:-1.57877002684	http://www.genome.jp/kegg-bin/show_pathway?ko04130/K08496%09green/K08497%09green/K08490%09green/K08504%09green/K08492%09green/K08498%09green/K08501%09green/K08515%09green/K08517%09green
Shigellosis	KEGG PATHWAY	ko05131	16	42	0.126874	0.614232	K07209:gene-SPHA_14982:-1.04588639163|K05692:gene-SPHA_40723:-5.25832659695|K05692:gene-SPHA_24168:-1.56884274959|K05719:new_gene3023:-2.52953977794|K05719:gene-SPHA_48237:-1.92680087718|K12836:new_gene1015:-1.26382387225|K04441:new_gene2737:-3.28639646394|K06106:gene-SPHA_81124:-1.78958480113|K04438:gene-SPHA_70888:-1.51155332179|K04440:gene-SPHA_41630:-1.11457283482|K04393:gene-SPHA_22764:-4.64…	http://www.genome.jp/kegg-bin/show_pathway?ko05131/K07209%09green/K05692%09green/K05719%09green/K12836%09green/K04441%09green/K06106%09green/K04438%09green/K04440%09green/K04393%09green/K04392%09green/K02580%09green/K05755%09green/K05756%09green/K05757%09green
Bacterial invasion of epithelial cells	KEGG PATHWAY	ko05100	21	59	0.135166	0.644152	K02105:gene-SPHA_1924:-1.30970328351|K16942:gene-SPHA_9860:-2.49481071833|K04645:gene-SPHA_8069:-3.61158531678|K05719:new_gene3023:-2.52953977794|K05719:gene-SPHA_48237:-1.92680087718|K04513:gene-SPHA_11148:-1.65154878041|K04646:gene-SPHA_41649:-2.71528335638|K05691:gene-SPHA_48504:-1.6859448766|K16939:gene-SPHA_21721:-2.62673854001|K05692:gene-SPHA_40723:-5.25832659695|K05692:gene-SPHA_24168:-1.…	http://www.genome.jp/kegg-bin/show_pathway?ko05100/K02105%09green/K16942%09green/K04645%09green/K05719%09green/K04513%09green/K04646%09green/K05691%09green/K16939%09green/K05692%09green/K06106%09green/K05755%09green/K04438%09green/K04707%09green/K04393%09green/K04392%09green/K05760%09green/K05756%09green/K05757%09green
Hepatitis C	KEGG PATHWAY	ko05160	16	43	0.142415	0.645009	K07209:gene-SPHA_14982:-1.04588639163|K03099:gene-SPHA_8665:-1.55658398035|K06698:gene-SPHA_38610:-1.66283116363|K04382:gene-SPHA_37128:-2.11765185276|K03456:gene-SPHA_62915:-1.28545266055|K04441:new_gene2737:-3.28639646394|K04706:gene-SPHA_35642:-1.16534108465|K04440:gene-SPHA_41630:-1.11457283482|K03250:gene-SPHA_49623:-2.11487374673|K11217:new_gene111:-1.98006260854|K02580:new_gene2594:-3.0444…	http://www.genome.jp/kegg-bin/show_pathway?ko05160/K07209%09green/K03099%09green/K06698%09green/K04382%09green/K03456%09green/K04441%09green/K04706%09green/K04440%09green/K03250%09green/K11217%09green/K02580%09green/K04361%09green/K12646%09green/K03237%09green/K05410%09green
RNA transport	KEGG PATHWAY	ko03013	40	125	0.145606	0.645009	K03754:gene-SPHA_40731:-2.11765283129|K03260:new_gene3267:-2.97280698165|K03260:gene-SPHA_17867:-1.52833081005|K00974:new_gene229:-1.10886127366|K10577:gene-SPHA_48299:-1.86694672853|K03241:gene-SPHA_32961:-1.01770668757|K03242:gene-SPHA_39659:-1.67906515369|K03246:gene-SPHA_44888:-1.73116256662|K03247:gene-SPHA_67441:-3.61140276764|K03249:gene-SPHA_19550:-3.34829823559|K14327:gene-SPHA_79884:-2.…	http://www.genome.jp/kegg-bin/show_pathway?ko03013/K03754%09green/K03260%09green/K00974%09green/K10577%09green/K03241%09green/K03242%09green/K03246%09green/K03247%09green/K03249%09green/K14327%09green/K14326%09green/K07562%09green/K03231%09green/K12880%09green/K12882%09green/K03237%09green/K03538%09green/K03250%09green/K14004%09green/K03239%09green/K03238%09green/K03113%09green/K12875%09green/K12…
Pentose phosphate pathway	KEGG PATHWAY	ko00030	9	21	0.148616	0.645009	K03841:gene-SPHA_59542:-5.61189840139|K00850:new_gene739:-2.26084160066|K00852:gene-SPHA_80358:-1.00458369513|K01835:gene-SPHA_50343:-2.92181847014|K01807:gene-SPHA_21990:-1.53081998699|K01053:new_gene824:-3.47018225955|K01623:gene-SPHA_15096:-3.11259843868|K01623:gene-SPHA_15092:-3.7977464417|K01810:gene-SPHA_26057:-2.35946685668	http://www.genome.jp/kegg-bin/show_pathway?ko00030/K03841%09green/K00850%09green/K00852%09green/K01835%09green/K01807%09green/K01053%09green/K01623%09green/K01810%09green
Methane metabolism	KEGG PATHWAY	ko00680	9	21	0.148616	0.645009	K03841:gene-SPHA_59542:-5.61189840139|K00850:new_gene739:-2.26084160066|K01834:gene-SPHA_48769:-2.20679401833|K00600:gene-SPHA_33652:-1.57266863745|K01623:gene-SPHA_15096:-3.11259843868|K01623:gene-SPHA_15092:-3.7977464417|K01070:gene-SPHA_50837:-1.82832589635|K00121:gene-SPHA_24866:-1.97021315104|K00863:gene-SPHA_13034:-2.37835314483	http://www.genome.jp/kegg-bin/show_pathway?ko00680/K03841%09green/K00850%09green/K01834%09green/K00600%09green/K01623%09green/K01070%09green/K00121%09green/K00863%09green
Arginine and proline metabolism	KEGG PATHWAY	ko00330	18	50	0.148922	0.645009	K00274:gene-SPHA_21661:-1.92874929705|K14455:gene-SPHA_55128:-1.90435251202|K14454:gene-SPHA_17832:-2.09325834086|K11394:new_gene2660:-6.92076111789|K00286:gene-SPHA_14162:-2.75937396115|K18123:gene-SPHA_26978:-3.79457011522|K11142:gene-SPHA_23350:-3.37508354715|K01476:gene-SPHA_8869:-1.595936656|K01476:gene-SPHA_8912:-1.28032860379|K11182:gene-SPHA_3870:-6.28772496173|K13240:gene-SPHA_21592:-5.9…	http://www.genome.jp/kegg-bin/show_pathway?ko00330/K00274%09green/K14455%09green/K14454%09green/K11394%09green/K00286%09green/K18123%09green/K11142%09green/K01476%09green/K11182%09green/K13240%09green/K00797%09green/K00819%09green/K14085%09green/K00933%09green/K12657%09green
Epstein-Barr virus infection	KEGG PATHWAY	ko05169	33	101	0.149076	0.645009	K15979:gene-SPHA_10641:-2.39013365781|K16197:gene-SPHA_53321:-1.17258285828|K03066:gene-SPHA_72811:-1.5047896|K04430:gene-SPHA_26209:-1.34658977371|K03063:gene-SPHA_29974:-1.1877192151|K11217:new_gene111:-1.98006260854|K03028:gene-SPHA_21602:-1.31345421431|K03029:gene-SPHA_27036:-1.05352883276|K03062:gene-SPHA_7215:-2.90414521194|K10881:gene-SPHA_71718:-3.43068921435|K04441:new_gene2737:-3.286396…	http://www.genome.jp/kegg-bin/show_pathway?ko05169/K15979%09green/K16197%09green/K03066%09green/K04430%09green/K03063%09green/K11217%09green/K03028%09green/K03029%09green/K03062%09green/K10881%09green/K04441%09green/K04440%09green/K04448%09green/K06630%09green/K04403%09green/K01510%09green/K11406%09green/K03039%09green/K03038%09green/K03037%09green/K03035%09green/K12646%09green/K03032%09green/K03…
GnRH signaling pathway	KEGG PATHWAY	ko04912	28	84	0.151682	0.645009	K07763:gene-SPHA_25380:-3.5410449187|K07763:gene-SPHA_25381:-5.59663880396|K07763:gene-SPHA_69412:-1.94104484919|K07763:gene-SPHA_47806:-6.73161580394|K07763:gene-SPHA_25397:-4.26795520216|K07763:gene-SPHA_25390:-5.51463514228|K04515:gene-SPHA_53682:-1.60096134973|K04361:gene-SPHA_49107:-7.7871632954|K04361:gene-SPHA_49115:-8.91307747051|K03099:gene-SPHA_8665:-1.55658398035|K04430:gene-SPHA_26209…	http://www.genome.jp/kegg-bin/show_pathway?ko04912/K07763%09green/K04515%09green/K04361%09green/K03099%09green/K04430%09green/K08045%09green/K04958%09green/K01115%09green/K16342%09green/K04441%09green/K04440%09green/K04393%09green/K04448%09green/K02183%09green
Herpes simplex infection	KEGG PATHWAY	ko05168	23	67	0.152264	0.645009	K07209:gene-SPHA_14982:-1.04588639163|K03130:new_gene2094:-1.18986487824|K12893:gene-SPHA_72870:-1.89990651398|K12646:gene-SPHA_23353:-1.43518621576|K04403:gene-SPHA_26206:-4.41904211847|K03127:new_gene2029:-1.44925344943|K15410:gene-SPHA_217:-3.28898586577|K04440:gene-SPHA_41630:-1.11457283482|K04498:gene-SPHA_46787:-2.67224172634|K03134:gene-SPHA_27739:-1.55765994579|K05410:gene-SPHA_70433:-3.0…	http://www.genome.jp/kegg-bin/show_pathway?ko05168/K07209%09green/K03130%09green/K12893%09green/K12646%09green/K04403%09green/K03127%09green/K15410%09green/K04440%09green/K04498%09green/K03134%09green/K05410%09green/K03237%09green/K03347%09green/K11217%09green/K02580%09green/K12896%09green/K12886%09green/K04448%09green/K06269%09green/K12891%09green/K12890%09green
Ras signaling pathway	KEGG PATHWAY	ko04014	31	95	0.15941	0.666029	K04539:gene-SPHA_33654:-2.08562845481|K04536:gene-SPHA_37246:-1.48741901967|K01115:new_gene23:-3.11467853854|K07888:new_gene3335:-2.02366777679|K04393:gene-SPHA_22764:-4.64712030949|K04392:gene-SPHA_24899:-1.63202528803|K04353:gene-SPHA_56482:-1.1147824257|K04352:new_gene705:-3.19754607481|K05731:gene-SPHA_4838:-3.25697714893|K02678:gene-SPHA_35336:-1.95478426055|K05093:gene-SPHA_49688:-3.7281763…	http://www.genome.jp/kegg-bin/show_pathway?ko04014/K04539%09green/K04536%09green/K01115%09green/K07888%09green/K04393%09green/K04392%09green/K04353%09green/K04352%09green/K05731%09green/K02678%09green/K05093%09green/K04440%09green/K08773%09green/K16342%09green/K01047%09green/K07830%09green/K04513%09green/K02183%09green/K03099%09green/K17637%09green/K07209%09green/K02580%09green/K04361%09green/K05…
Salmonella infection	KEGG PATHWAY	ko05132	18	51	0.164671	0.67871	K04437:gene-SPHA_15423:-3.13422778153|K04437:gene-SPHA_18508:-5.43077215217|K04437:new_gene1622:-2.17266011973|K05692:gene-SPHA_40723:-5.25832659695|K05692:gene-SPHA_24168:-1.56884274959|K04441:new_gene2737:-3.28639646394|K05757:gene-SPHA_26940:-2.67040298618|K10413:new_gene2084:-1.64501712464|K10413:new_gene2077:-2.45432325839|K04440:gene-SPHA_41630:-1.11457283482|K04393:gene-SPHA_22764:-4.64712…	http://www.genome.jp/kegg-bin/show_pathway?ko05132/K04437%09green/K05692%09green/K04441%09green/K05757%09green/K10413%09green/K04440%09green/K04393%09green/K04392%09green/K02580%09green/K10415%09green/K04448%09green/K05755%09green/K07897%09green/K05756%09green
Ether lipid metabolism	KEGG PATHWAY	ko00565	9	22	0.173223	0.683296	K13644:gene-SPHA_5197:-2.18625947625|K04628:gene-SPHA_30742:-3.31694664442|K16342:gene-SPHA_58994:-1.48291955312|K16342:gene-SPHA_59023:-1.93220093563|K01047:new_gene3269:-8.64858436001|K08743:gene-SPHA_75229:-8.57052758904|K01080:gene-SPHA_67580:-4.97057568376|K01080:gene-SPHA_31118:-6.00787935502|K01115:new_gene23:-3.11467853854	http://www.genome.jp/kegg-bin/show_pathway?ko00565/K13644%09green/K04628%09green/K16342%09green/K01047%09green/K08743%09green/K01080%09green/K01115%09green
Drug metabolism - other enzymes	KEGG PATHWAY	ko00983	9	22	0.173223	0.683296	K00088:gene-SPHA_7906:-2.42658085357|K01431:gene-SPHA_64013:-3.66357670767|K00760:gene-SPHA_72774:-2.32407179237|K00699:new_gene2690:-2.94053867245|K00106:gene-SPHA_72872:-5.58954401629|K00569:gene-SPHA_30632:-2.76689178167|K00569:gene-SPHA_30638:-1.75003776546|K00569:gene-SPHA_30640:-1.45501028597|K00757:new_gene1639:-4.65541310742	http://www.genome.jp/kegg-bin/show_pathway?ko00983/K00088%09green/K01431%09green/K00760%09green/K00699%09green/K00106%09green/K00569%09green/K00757%09green
Synaptic vesicle cycle	KEGG PATHWAY	ko04721	13	35	0.175398	0.683296	K04645:gene-SPHA_8069:-3.61158531678|K04646:gene-SPHA_41649:-2.71528335638|K03661:gene-SPHA_19936:-1.45714314509|K02144:gene-SPHA_40090:-2.4930350889|K02147:gene-SPHA_41428:-3.31684369813|K02148:gene-SPHA_57134:-1.06494642769|K02149:gene-SPHA_49268:-2.15388751714|K02155:gene-SPHA_36246:-1.69146237024|K11824:gene-SPHA_70467:-1.2383381358|K08155:gene-SPHA_9991:-6.30129666755|K08155:gene-SPHA_9983:-…	http://www.genome.jp/kegg-bin/show_pathway?ko04721/K04645%09green/K04646%09green/K03661%09green/K02144%09green/K02147%09green/K02148%09green/K02149%09green/K02155%09green/K11824%09green/K08155%09green/K18211%09green/K02150%09green
Insulin signaling pathway	KEGG PATHWAY	ko04910	28	86	0.176634	0.683296	K04739:gene-SPHA_34822:-1.04683438801|K04739:gene-SPHA_52040:-1.57767800397|K07209:gene-SPHA_14982:-1.04588639163|K03841:gene-SPHA_59542:-5.61189840139|K03099:gene-SPHA_8665:-1.55658398035|K00844:gene-SPHA_44951:-1.73747098902|K00844:gene-SPHA_1863:-2.3662499333|K00844:gene-SPHA_27526:-4.80743586698|K07190:gene-SPHA_27726:-1.82742468373|K02991:gene-SPHA_28321:-4.73023944226|K16172:gene-SPHA_24144…	http://www.genome.jp/kegg-bin/show_pathway?ko04910/K04739%09green/K07209%09green/K03841%09green/K03099%09green/K00844%09green/K07190%09green/K02991%09green/K16172%09green/K04440%09green/K01596%09green/K04372%09green/K04438%09green/K04707%09green/K07199%09green/K03259%09green/K07197%09green/K06269%09green/K02183%09green
Tyrosine metabolism	KEGG PATHWAY	ko00350	8	19	0.176985	0.683296	K00274:gene-SPHA_21661:-1.92874929705|K14455:gene-SPHA_55128:-1.90435251202|K14454:gene-SPHA_17832:-2.09325834086|K00451:new_gene366:-4.37661486304|K01557:gene-SPHA_54816:-2.68850307307|K00457:gene-SPHA_80545:-11.9504438364|K00121:gene-SPHA_24866:-1.97021315104|K00815:new_gene2466:-11.9123073826	http://www.genome.jp/kegg-bin/show_pathway?ko00350/K00274%09green/K14455%09green/K14454%09green/K00451%09green/K01557%09green/K00457%09green/K00121%09green/K00815%09green
Fatty acid metabolism	KEGG PATHWAY	ko01212	12	32	0.181237	0.690965	K09478:gene-SPHA_17834:-1.83277784822|K10703:gene-SPHA_11879:-1.60336389762|K08766:gene-SPHA_29855:-2.77483793213|K07509:gene-SPHA_54658:-3.31338707152|K08765:gene-SPHA_38633:-2.25396266542|K00626:gene-SPHA_67155:-2.61587587701|K00626:gene-SPHA_71767:-2.09541736475|K01897:gene-SPHA_31242:-3.52522692059|K07511:gene-SPHA_66153:-2.54063783751|K07508:gene-SPHA_36051:-1.16412587329|K07515:gene-SPHA_54…	http://www.genome.jp/kegg-bin/show_pathway?ko01212/K09478%09green/K10703%09green/K08766%09green/K07509%09green/K08765%09green/K00626%09green/K01897%09green/K07511%09green/K07508%09green/K07515%09green/K00022%09green
Influenza A	KEGG PATHWAY	ko05164	22	66	0.186972	0.69595	K07209:gene-SPHA_14982:-1.04588639163|K15046:gene-SPHA_57453:-1.43704804|K04430:gene-SPHA_26209:-1.34658977371|K04440:gene-SPHA_41630:-1.11457283482|K15047:gene-SPHA_80925:-1.57722988001|K15047:gene-SPHA_10938:-5.71606284196|K15047:gene-SPHA_50385:-2.30125720844|K05692:gene-SPHA_40723:-5.25832659695|K05692:gene-SPHA_24168:-1.56884274959|K09523:gene-SPHA_34337:-2.12595597541|K04498:gene-SPHA_46787…	http://www.genome.jp/kegg-bin/show_pathway?ko05164/K07209%09green/K15046%09green/K04430%09green/K04440%09green/K15047%09green/K05692%09green/K09523%09green/K04498%09green/K04441%09green/K05410%09green/K12812%09green/K11217%09green/K02580%09green/K04448%09green/K12646%09green/K03237%09green/K03283%09green
TNF signaling pathway	KEGG PATHWAY	ko04668	17	49	0.187923	0.69595	K07763:gene-SPHA_25380:-3.5410449187|K07763:gene-SPHA_25381:-5.59663880396|K07763:gene-SPHA_69412:-1.94104484919|K07763:gene-SPHA_47806:-6.73161580394|K07763:gene-SPHA_25397:-4.26795520216|K07763:gene-SPHA_25390:-5.51463514228|K07209:gene-SPHA_14982:-1.04588639163|K09048:new_gene2190:-4.92832675752|K04430:gene-SPHA_26209:-1.34658977371|K16060:gene-SPHA_73748:-1.47248202725|K04403:gene-SPHA_26206:…	http://www.genome.jp/kegg-bin/show_pathway?ko04668/K07763%09green/K07209%09green/K09048%09green/K04430%09green/K16060%09green/K04403%09green/K02580%09green/K04441%09green/K04440%09green/K17065%09green/K15637%09green/K04448%09green
Osteoclast differentiation	KEGG PATHWAY	ko04380	14	39	0.18939	0.69595	K07209:gene-SPHA_14982:-1.04588639163|K08009:gene-SPHA_65670:-1.82800086927|K04440:gene-SPHA_41630:-1.11457283482|K11217:new_gene111:-1.98006260854|K04403:gene-SPHA_26206:-4.41904211847|K02580:new_gene2594:-3.0444055895|K04441:new_gene2737:-3.28639646394|K07364:gene-SPHA_46226:-4.41117058281|K04576:gene-SPHA_62327:-8.99137787901|K07361:new_gene664:-9.45529990183|K08008:gene-SPHA_4529:-2.610843999…	http://www.genome.jp/kegg-bin/show_pathway?ko04380/K07209%09green/K08009%09green/K04440%09green/K11217%09green/K04403%09green/K02580%09green/K04441%09green/K07364%09green/K04576%09green/K07361%09green/K08008%09green/K14381%09green/K04448%09green/K04392%09green
Hypertrophic cardiomyopathy (HCM)	KEGG PATHWAY	ko05410	18	54	0.216829	0.779718	K06584:gene-SPHA_72603:-1.93128213269|K04962:new_gene3260:-1.87478745657|K04962:new_gene3259:-3.16174195496|K05719:new_gene3023:-2.52953977794|K05719:gene-SPHA_48237:-1.92680087718|K04859:gene-SPHA_40202:-2.36145725842|K04859:gene-SPHA_40203:-4.51467802933|K05692:gene-SPHA_40723:-5.25832659695|K05692:gene-SPHA_24168:-1.56884274959|K06265:gene-SPHA_56526:-2.12698844207|K07199:gene-SPHA_37089:-1.99…	http://www.genome.jp/kegg-bin/show_pathway?ko05410/K06584%09green/K04962%09green/K05719%09green/K04859%09green/K05692%09green/K06265%09green/K07199%09green/K01283%09green/K12567%09green/K12566%09green
Complement and coagulation cascades	KEGG PATHWAY	ko04610	3	5	0.217299	0.779718	K03910:gene-SPHA_27923:-2.55925843151|K01324:gene-SPHA_28031:-5.10992969592|K01313:gene-SPHA_70236:-2.39089066333	http://www.genome.jp/kegg-bin/show_pathway?ko04610/K03910%09green/K01324%09green/K01313%09green
Synthesis and degradation of ketone bodies	KEGG PATHWAY	ko00072	4	8	0.222626	0.789544	K00019:gene-SPHA_79289:-1.48632324088|K00019:gene-SPHA_63766:-9.60828829129|K00626:gene-SPHA_67155:-2.61587587701|K00626:gene-SPHA_71767:-2.09541736475	http://www.genome.jp/kegg-bin/show_pathway?ko00072/K00019%09green/K00626%09green
PI3K-Akt signaling pathway	KEGG PATHWAY	ko04151	40	133	0.233346	0.818051	K16197:gene-SPHA_53321:-1.17258285828|K04539:gene-SPHA_33654:-2.08562845481|K04536:gene-SPHA_37246:-1.48741901967|K04392:gene-SPHA_24899:-1.63202528803|K03099:gene-SPHA_8665:-1.55658398035|K19719:gene-SPHA_68955:-4.22140752721|K09487:gene-SPHA_53455:-2.74968192358|K05719:new_gene3023:-2.52953977794|K05719:gene-SPHA_48237:-1.92680087718|K05093:gene-SPHA_49688:-3.72817639692|K05636:gene-SPHA_32474:…	http://www.genome.jp/kegg-bin/show_pathway?ko04151/K16197%09green/K04539%09green/K04536%09green/K04392%09green/K03099%09green/K19719%09green/K09487%09green/K05719%09green/K05093%09green/K05636%09green/K02991%09green/K16340%09green/K11583%09green/K06630%09green/K06240%09green/K09048%09green/K03456%09green/K01596%09green/K03259%09green/K11217%09green/K07209%09green/K04382%09green/K04659%09green/K16…
Plant-pathogen interaction	KEGG PATHWAY	ko04626	8	21	0.236129	0.818402	K09487:gene-SPHA_53455:-2.74968192358|K13448:gene-SPHA_3691:-4.24504096515|K02183:gene-SPHA_68462:-4.48547462003|K02183:gene-SPHA_28734:-4.34776042204|K02183:new_gene2041:-3.49905714273|K02183:new_gene2821:-3.3772758737|K02183:gene-SPHA_72978:-14.7168317259|K02183:new_gene277:-1.80206529106	http://www.genome.jp/kegg-bin/show_pathway?ko04626/K09487%09green/K13448%09green/K02183%09green
Terpenoid backbone biosynthesis	KEGG PATHWAY	ko00900	7	18	0.245177	0.83351	K12505:gene-SPHA_57364:-1.9838850898|K19177:gene-SPHA_36402:-2.38683011161|K00804:gene-SPHA_58616:-2.04258717353|K00021:gene-SPHA_45805:-2.90309551506|K00626:gene-SPHA_67155:-2.61587587701|K00626:gene-SPHA_71767:-2.09541736475|K11778:gene-SPHA_31514:-1.93702875414	http://www.genome.jp/kegg-bin/show_pathway?ko00900/K12505%09green/K19177%09green/K00804%09green/K00021%09green/K00626%09green/K11778%09green
Toll-like receptor signaling pathway	KEGG PATHWAY	ko04620	10	28	0.246089	0.83351	K07209:gene-SPHA_14982:-1.04588639163|K04430:gene-SPHA_26209:-1.34658977371|K04403:gene-SPHA_26206:-4.41904211847|K04441:new_gene2737:-3.28639646394|K05402:gene-SPHA_73085:-2.16453380182|K04440:gene-SPHA_41630:-1.11457283482|K04392:gene-SPHA_24899:-1.63202528803|K02580:new_gene2594:-3.0444055895|K04448:gene-SPHA_3577:-1.92886746772|K05410:gene-SPHA_70433:-3.09752055695	http://www.genome.jp/kegg-bin/show_pathway?ko04620/K07209%09green/K04430%09green/K04403%09green/K04441%09green/K05402%09green/K04440%09green/K04392%09green/K02580%09green/K04448%09green/K05410%09green
MAPK signaling pathway - yeast	KEGG PATHWAY	ko04011	9	25	0.256629	0.83351	K00006:gene-SPHA_29026:-1.49574798138|K00006:gene-SPHA_62815:-2.64285442624|K04513:gene-SPHA_11148:-1.65154878041|K04536:gene-SPHA_37246:-1.48741901967|K04441:new_gene2737:-3.28639646394|K04393:gene-SPHA_22764:-4.64712030949|K00889:gene-SPHA_63715:-1.13513601574|K06630:gene-SPHA_45810:-1.51402630654|K06630:gene-SPHA_80094:-3.08448142574	http://www.genome.jp/kegg-bin/show_pathway?ko04011/K00006%09green/K04513%09green/K04536%09green/K04441%09green/K04393%09green/K00889%09green/K06630%09green
Regulation of actin cytoskeleton	KEGG PATHWAY	ko04810	30	99	0.260416	0.83351	K12757:gene-SPHA_34215:-1.92874026543|K04513:gene-SPHA_11148:-1.65154878041|K04438:gene-SPHA_70888:-1.51155332179|K04393:gene-SPHA_22764:-4.64712030949|K04392:gene-SPHA_24899:-1.63202528803|K05731:gene-SPHA_4838:-3.25697714893|K05719:new_gene3023:-2.52953977794|K05719:gene-SPHA_48237:-1.92680087718|K05093:gene-SPHA_49688:-3.72817639692|K05750:gene-SPHA_50101:-1.46477795465|K07830:gene-SPHA_4106:-…	http://www.genome.jp/kegg-bin/show_pathway?ko04810/K12757%09green/K04513%09green/K04438%09green/K04393%09green/K04392%09green/K05731%09green/K05719%09green/K05093%09green/K05750%09green/K07830%09green/K06269%09green/K05755%09green/K05756%09green/K05757%09green/K05699%09green/K03099%09green/K01313%09green/K05692%09green/K00921%09green/K00907%09green/K06584%09green/K00889%09green/K05765%09green/K04…
Chemical carcinogenesis	KEGG PATHWAY	ko05204	11	32	0.262384	0.83351	K00799:gene-SPHA_71381:-3.64569579541|K00799:gene-SPHA_34252:-1.8213639923|K13299:gene-SPHA_18268:-3.19077408118|K00079:gene-SPHA_10828:-1.49742170599|K00079:gene-SPHA_65288:-1.94027606371|K15680:gene-SPHA_47977:-1.35735825231|K00699:new_gene2690:-2.94053867245|K04097:gene-SPHA_52171:-1.72194202467|K04097:gene-SPHA_49475:-10.1742161486|K00816:gene-SPHA_14693:-1.82177453457|K00121:gene-SPHA_24866:…	http://www.genome.jp/kegg-bin/show_pathway?ko05204/K00799%09green/K13299%09green/K00079%09green/K15680%09green/K00699%09green/K04097%09green/K00816%09green/K00121%09green
Selenocompound metabolism	KEGG PATHWAY	ko00450	5	12	0.263789	0.83351	K01008:gene-SPHA_51087:-1.98591330668|K01758:gene-SPHA_32194:-2.88665257146|K01874:gene-SPHA_75227:-2.04686552587|K01874:gene-SPHA_75273:-1.23358737633|K00816:gene-SPHA_14693:-1.82177453457	http://www.genome.jp/kegg-bin/show_pathway?ko00450/K01008%09green/K01758%09green/K01874%09green/K00816%09green
Glycosphingolipid biosynthesis - globo series	KEGG PATHWAY	ko00603	5	12	0.263789	0.83351	K03877:gene-SPHA_77203:-1.64821793735|K12373:gene-SPHA_54017:-1.56512800539|K12373:gene-SPHA_73093:-1.3516007706|K01204:gene-SPHA_15121:-1.00808648581|K00718:new_gene2487:-4.65561533662	http://www.genome.jp/kegg-bin/show_pathway?ko00603/K03877%09green/K12373%09green/K01204%09green/K00718%09green
Adipocytokine signaling pathway	KEGG PATHWAY	ko04920	10	29	0.27417	0.83351	K07209:gene-SPHA_14982:-1.04588639163|K07297:gene-SPHA_46288:-1.29803752649|K16172:gene-SPHA_24144:-3.16428653086|K08765:gene-SPHA_38633:-2.25396266542|K01596:gene-SPHA_48560:-5.38779848673|K02580:new_gene2594:-3.0444055895|K04440:gene-SPHA_41630:-1.11457283482|K07199:gene-SPHA_37089:-1.99953303407|K07299:gene-SPHA_32388:-4.58737725404|K01897:gene-SPHA_31242:-3.52522692059	http://www.genome.jp/kegg-bin/show_pathway?ko04920/K07209%09green/K07297%09green/K16172%09green/K08765%09green/K01596%09green/K02580%09green/K04440%09green/K07199%09green/K07299%09green/K01897%09green
Amoebiasis	KEGG PATHWAY	ko05146	14	43	0.277401	0.83351	K05699:gene-SPHA_29938:-2.15536394707|K13963:new_gene253:-2.67969617992|K05636:gene-SPHA_32474:-2.55298066881|K05636:gene-SPHA_32472:-1.64535771277|K07888:new_gene3335:-2.02366777679|K01476:gene-SPHA_8869:-1.595936656|K01476:gene-SPHA_8912:-1.28032860379|K02580:new_gene2594:-3.0444055895|K06236:gene-SPHA_68949:-4.16315784476|K06237:gene-SPHA_56952:-2.43491462013|K06237:gene-SPHA_56949:-2.96097785…	http://www.genome.jp/kegg-bin/show_pathway?ko05146/K05699%09green/K13963%09green/K05636%09green/K07888%09green/K01476%09green/K02580%09green/K06236%09green/K06237%09green/K07897%09green/K06240%09green
Arrhythmogenic right ventricular cardiomyopathy (ARVC)	KEGG PATHWAY	ko05412	14	43	0.277401	0.83351	K05699:gene-SPHA_29938:-2.15536394707|K02105:gene-SPHA_1924:-1.30970328351|K04962:new_gene3260:-1.87478745657|K04962:new_gene3259:-3.16174195496|K05719:new_gene3023:-2.52953977794|K05719:gene-SPHA_48237:-1.92680087718|K05691:gene-SPHA_48504:-1.6859448766|K04859:gene-SPHA_40202:-2.36145725842|K04859:gene-SPHA_40203:-4.51467802933|K05692:gene-SPHA_40723:-5.25832659695|K05692:gene-SPHA_24168:-1.5688…	http://www.genome.jp/kegg-bin/show_pathway?ko05412/K05699%09green/K02105%09green/K04962%09green/K05719%09green/K05691%09green/K04859%09green/K05692%09green/K06265%09green/K06584%09green/K12566%09green
Aminobenzoate degradation	KEGG PATHWAY	ko00627	3	6	0.278826	0.83351	K07511:gene-SPHA_66153:-2.54063783751|K07515:gene-SPHA_54659:-1.4813446143|K01077:gene-SPHA_46648:-2.29847274707	http://www.genome.jp/kegg-bin/show_pathway?ko00627/K07511%09green/K07515%09green/K01077%09green
Inflammatory bowel disease (IBD)	KEGG PATHWAY	ko05321	3	6	0.278826	0.83351	K02580:new_gene2594:-3.0444055895|K04448:gene-SPHA_3577:-1.92886746772|K04500:gene-SPHA_18900:-4.34016705302	http://www.genome.jp/kegg-bin/show_pathway?ko05321/K02580%09green/K04448%09green/K04500%09green
Linoleic acid metabolism	KEGG PATHWAY	ko00591	3	6	0.278826	0.83351	K16342:gene-SPHA_58994:-1.48291955312|K16342:gene-SPHA_59023:-1.93220093563|K01047:new_gene3269:-8.64858436001	http://www.genome.jp/kegg-bin/show_pathway?ko00591/K16342%09green/K01047%09green
Neurotrophin signaling pathway	KEGG PATHWAY	ko04722	23	75	0.278888	0.83351	K04353:gene-SPHA_56482:-1.1147824257|K04515:gene-SPHA_53682:-1.60096134973|K04505:gene-SPHA_18656:-2.32099613157|K03099:gene-SPHA_8665:-1.55658398035|K04513:gene-SPHA_11148:-1.65154878041|K07209:gene-SPHA_14982:-1.04588639163|K04441:new_gene2737:-3.28639646394|K16172:gene-SPHA_24144:-3.16428653086|K04438:gene-SPHA_70888:-1.51155332179|K04440:gene-SPHA_41630:-1.11457283482|K04393:gene-SPHA_22764:-…	http://www.genome.jp/kegg-bin/show_pathway?ko04722/K04353%09green/K04515%09green/K04505%09green/K03099%09green/K04513%09green/K07209%09green/K04441%09green/K16172%09green/K04438%09green/K04440%09green/K04393%09green/K04392%09green/K02580%09green/K12462%09green/K04448%09green/K06630%09green/K02183%09green
Dilated cardiomyopathy	KEGG PATHWAY	ko05414	17	54	0.286785	0.83351	K06584:gene-SPHA_72603:-1.93128213269|K04962:new_gene3260:-1.87478745657|K04962:new_gene3259:-3.16174195496|K05719:new_gene3023:-2.52953977794|K05719:gene-SPHA_48237:-1.92680087718|K08045:gene-SPHA_27544:-2.39513057586|K04859:gene-SPHA_40202:-2.36145725842|K04859:gene-SPHA_40203:-4.51467802933|K05692:gene-SPHA_40723:-5.25832659695|K05692:gene-SPHA_24168:-1.56884274959|K06265:gene-SPHA_56526:-2.12…	http://www.genome.jp/kegg-bin/show_pathway?ko05414/K06584%09green/K04962%09green/K05719%09green/K08045%09green/K04859%09green/K05692%09green/K06265%09green/K12567%09green/K12566%09green
ECM-receptor interaction	KEGG PATHWAY	ko04512	17	54	0.286785	0.83351	K19719:gene-SPHA_68955:-4.22140752721|K06584:gene-SPHA_72603:-1.93128213269|K05719:new_gene3023:-2.52953977794|K05719:gene-SPHA_48237:-1.92680087718|K04659:gene-SPHA_26421:-4.53756233592|K05636:gene-SPHA_32474:-2.55298066881|K05636:gene-SPHA_32472:-1.64535771277|K06265:gene-SPHA_56526:-2.12698844207|K06238:gene-SPHA_20705:-4.56123677984|K06238:gene-SPHA_26218:-5.63751663444|K06238:gene-SPHA_26195…	http://www.genome.jp/kegg-bin/show_pathway?ko04512/K19719%09green/K06584%09green/K05719%09green/K04659%09green/K05636%09green/K06265%09green/K06238%09green/K06254%09green/K06236%09green/K06237%09green/K06240%09green
Vasopressin-regulated water reabsorption	KEGG PATHWAY	ko04962	9	26	0.286946	0.83351	K09048:new_gene2190:-4.92832675752|K07888:new_gene3335:-2.02366777679|K10413:new_gene2084:-1.64501712464|K10413:new_gene2077:-2.45432325839|K10415:gene-SPHA_9067:-2.58429086581|K10424:gene-SPHA_68470:-1.6824002659|K12462:gene-SPHA_50386:-2.65854035876|K09866:new_gene3016:-7.76285816179|K07904:gene-SPHA_67892:-1.70298377099	http://www.genome.jp/kegg-bin/show_pathway?ko04962/K09048%09green/K07888%09green/K10413%09green/K10415%09green/K10424%09green/K12462%09green/K09866%09green/K07904%09green
Leishmaniasis	KEGG PATHWAY	ko05140	8	23	0.300901	0.850654	K05719:new_gene3023:-2.52953977794|K05719:gene-SPHA_48237:-1.92680087718|K04403:gene-SPHA_26206:-4.41904211847|K04441:new_gene2737:-3.28639646394|K08009:gene-SPHA_65670:-1.82800086927|K11217:new_gene111:-1.98006260854|K02580:new_gene2594:-3.0444055895|K04448:gene-SPHA_3577:-1.92886746772	http://www.genome.jp/kegg-bin/show_pathway?ko05140/K05719%09green/K04403%09green/K04441%09green/K08009%09green/K11217%09green/K02580%09green/K04448%09green
Porphyrin and chlorophyll metabolism	KEGG PATHWAY	ko00860	8	23	0.300901	0.850654	K00228:gene-SPHA_25854:-3.83250224383|K00643:gene-SPHA_32475:-2.82068040667|K00214:gene-SPHA_35092:-1.06740428966|K00699:new_gene2690:-2.94053867245|K14163:gene-SPHA_24781:-1.72086011594|K00798:gene-SPHA_50307:-5.37172554491|K00798:gene-SPHA_50296:-4.99921153589|K00510:gene-SPHA_70865:-4.53214670548	http://www.genome.jp/kegg-bin/show_pathway?ko00860/K00228%09green/K00643%09green/K00214%09green/K00699%09green/K14163%09green/K00798%09green/K00510%09green
Glycine, serine and threonine metabolism	KEGG PATHWAY	ko00260	10	30	0.303148	0.850654	K00274:gene-SPHA_21661:-1.92874929705|K01834:gene-SPHA_48769:-2.20679401833|K17989:gene-SPHA_77354:-4.23100196012|K17989:gene-SPHA_77342:-4.44159227101|K01758:gene-SPHA_32194:-2.88665257146|K00643:gene-SPHA_32475:-2.82068040667|K00600:gene-SPHA_33652:-1.57266863745|K00827:gene-SPHA_33857:-1.95397866408|K00382:gene-SPHA_19190:-1.81793636882|K14085:gene-SPHA_37438:-1.50891348536	http://www.genome.jp/kegg-bin/show_pathway?ko00260/K00274%09green/K01834%09green/K17989%09green/K01758%09green/K00643%09green/K00600%09green/K00827%09green/K00382%09green/K14085%09green
Fc gamma R-mediated phagocytosis	KEGG PATHWAY	ko04666	13	41	0.314918	0.850654	K04438:gene-SPHA_70888:-1.51155332179|K01115:new_gene23:-3.11467853854|K01080:gene-SPHA_67580:-4.97057568376|K01080:gene-SPHA_31118:-6.00787935502|K04393:gene-SPHA_22764:-4.64712030949|K04392:gene-SPHA_24899:-1.63202528803|K05765:gene-SPHA_45877:-1.97901500362|K05765:new_gene24:-1.60620360503|K05765:new_gene485:-1.57396131468|K00889:gene-SPHA_63715:-1.13513601574|K05755:gene-SPHA_41394:-1.8192712…	http://www.genome.jp/kegg-bin/show_pathway?ko04666/K04438%09green/K01115%09green/K01080%09green/K04393%09green/K04392%09green/K05765%09green/K00889%09green/K05755%09green/K05756%09green/K05757%09green
Phototransduction	KEGG PATHWAY	ko04744	7	20	0.316294	0.850654	K04536:gene-SPHA_37246:-1.48741901967|K02183:gene-SPHA_68462:-4.48547462003|K02183:gene-SPHA_28734:-4.34776042204|K02183:new_gene2041:-3.49905714273|K02183:new_gene2821:-3.3772758737|K02183:gene-SPHA_72978:-14.7168317259|K02183:new_gene277:-1.80206529106	http://www.genome.jp/kegg-bin/show_pathway?ko04744/K04536%09green/K02183%09green
Metabolism of xenobiotics by cytochrome P450	KEGG PATHWAY	ko00980	11	34	0.31722	0.850654	K13299:gene-SPHA_18268:-3.19077408118|K00078:gene-SPHA_11645:-1.9046512363|K00079:gene-SPHA_10828:-1.49742170599|K00079:gene-SPHA_65288:-1.94027606371|K15680:gene-SPHA_47977:-1.35735825231|K00699:new_gene2690:-2.94053867245|K04097:gene-SPHA_52171:-1.72194202467|K04097:gene-SPHA_49475:-10.1742161486|K00799:gene-SPHA_71381:-3.64569579541|K00799:gene-SPHA_34252:-1.8213639923|K00121:gene-SPHA_24866:-…	http://www.genome.jp/kegg-bin/show_pathway?ko00980/K13299%09green/K00078%09green/K00079%09green/K15680%09green/K00699%09green/K04097%09green/K00799%09green/K00121%09green
Ubiquitin mediated proteolysis	KEGG PATHWAY	ko04120	32	110	0.31805	0.850654	K10594:new_gene2457:-1.25050366871|K10601:gene-SPHA_78643:-2.15429108748|K10596:gene-SPHA_59219:-1.29542491116|K10597:gene-SPHA_17544:-1.77641456771|K10590:gene-SPHA_59708:-1.67557116802|K10590:new_gene653:-3.14169861184|K06689:gene-SPHA_7674:-1.03084695928|K10595:new_gene1439:-3.270788319|K10576:gene-SPHA_1307:-2.99165974543|K10577:gene-SPHA_48299:-1.86694672853|K04552:new_gene3304:-1.0817782331…	http://www.genome.jp/kegg-bin/show_pathway?ko04120/K10594%09green/K10601%09green/K10596%09green/K10597%09green/K10590%09green/K06689%09green/K10595%09green/K10576%09green/K10577%09green/K04552%09green/K04554%09green/K16060%09green/K03868%09green/K03869%09green/K04649%09green/K10699%09green/K04706%09green/K04707%09green/K03354%09green/K03355%09green/K10585%09green/K10611%09green/K10573%09green/K03…
Viral myocarditis	KEGG PATHWAY	ko05416	9	27	0.318142	0.850654	K05692:gene-SPHA_40723:-5.25832659695|K05692:gene-SPHA_24168:-1.56884274959|K17751:gene-SPHA_40526:-3.71724774889|K17751:gene-SPHA_6063:-3.16296738071|K06265:gene-SPHA_56526:-2.12698844207|K04392:gene-SPHA_24899:-1.63202528803|K03260:new_gene3267:-2.97280698165|K03260:gene-SPHA_17867:-1.52833081005|K12566:gene-SPHA_50256:-2.23618665094	http://www.genome.jp/kegg-bin/show_pathway?ko05416/K05692%09green/K17751%09green/K06265%09green/K04392%09green/K03260%09green/K12566%09green
Renin-angiotensin system	KEGG PATHWAY	ko04614	4	10	0.32397	0.850654	K01283:gene-SPHA_75258:-7.99966777465|K19514:gene-SPHA_74493:-2.49068925738|K01392:gene-SPHA_36032:-2.13668483587|K01285:gene-SPHA_19112:-1.22643777249	http://www.genome.jp/kegg-bin/show_pathway?ko04614/K01283%09green/K19514%09green/K01392%09green/K01285%09green
Central carbon metabolism in cancer	KEGG PATHWAY	ko05230	12	38	0.32962	0.850654	K00850:new_gene739:-2.26084160066|K00844:gene-SPHA_44951:-1.73747098902|K00844:gene-SPHA_1863:-2.3662499333|K00844:gene-SPHA_27526:-4.80743586698|K05093:gene-SPHA_49688:-3.72817639692|K01834:gene-SPHA_48769:-2.20679401833|K13780:gene-SPHA_10669:-1.31279392254|K08268:gene-SPHA_52544:-2.34325993148|K07299:gene-SPHA_32388:-4.58737725404|K00873:gene-SPHA_16657:-1.87108265172|K04361:gene-SPHA_49107:-7…	http://www.genome.jp/kegg-bin/show_pathway?ko05230/K00850%09green/K00844%09green/K05093%09green/K01834%09green/K13780%09green/K08268%09green/K07299%09green/K00873%09green/K04361%09green
Toxoplasmosis	KEGG PATHWAY	ko05145	17	56	0.330477	0.850654	K07209:gene-SPHA_14982:-1.04588639163|K05719:new_gene3023:-2.52953977794|K05719:gene-SPHA_48237:-1.92680087718|K16060:gene-SPHA_73748:-1.47248202725|K04403:gene-SPHA_26206:-4.41904211847|K05636:gene-SPHA_32474:-2.55298066881|K05636:gene-SPHA_32472:-1.64535771277|K04441:new_gene2737:-3.28639646394|K04440:gene-SPHA_41630:-1.11457283482|K00461:gene-SPHA_55124:-3.8244481933|K11217:new_gene111:-1.9800…	http://www.genome.jp/kegg-bin/show_pathway?ko05145/K07209%09green/K05719%09green/K16060%09green/K04403%09green/K05636%09green/K04441%09green/K04440%09green/K00461%09green/K11217%09green/K02580%09green/K03283%09green/K06240%09green
Pyruvate metabolism	KEGG PATHWAY	ko00620	10	31	0.332829	0.850654	K01679:gene-SPHA_28843:-4.3377603272|K01596:gene-SPHA_48560:-5.38779848673|K00382:gene-SPHA_19190:-1.81793636882|K14085:gene-SPHA_37438:-1.50891348536|K00025:gene-SPHA_14575:-3.28595748882|K00873:gene-SPHA_16657:-1.87108265172|K00026:gene-SPHA_29963:-1.36741939046|K00627:gene-SPHA_59573:-1.57683881443|K00626:gene-SPHA_67155:-2.61587587701|K00626:gene-SPHA_71767:-2.09541736475	http://www.genome.jp/kegg-bin/show_pathway?ko00620/K01679%09green/K01596%09green/K00382%09green/K14085%09green/K00025%09green/K00873%09green/K00026%09green/K00627%09green/K00626%09green
Glucagon signaling pathway	KEGG PATHWAY	ko04922	20	67	0.333058	0.850654	K04515:gene-SPHA_53682:-1.60096134973|K01596:gene-SPHA_48560:-5.38779848673|K09048:new_gene2190:-4.92832675752|K01834:gene-SPHA_48769:-2.20679401833|K04958:gene-SPHA_80637:-2.2780820541|K04958:gene-SPHA_15590:-4.47051398819|K04958:new_gene1121:-2.10322344936|K08765:gene-SPHA_38633:-2.25396266542|K04498:gene-SPHA_46787:-2.67224172634|K07199:gene-SPHA_37089:-1.99953303407|K07299:gene-SPHA_32388:-4.…	http://www.genome.jp/kegg-bin/show_pathway?ko04922/K04515%09green/K01596%09green/K09048%09green/K01834%09green/K04958%09green/K08765%09green/K04498%09green/K07199%09green/K07299%09green/K00873%09green/K17491%09green/K07190%09green/K02183%09green
Carbohydrate digestion and absorption	KEGG PATHWAY	ko04973	6	17	0.333497	0.850654	K01539:gene-SPHA_78658:-2.112271044|K01540:gene-SPHA_14620:-2.96934319619|K01229:gene-SPHA_66763:-1.20112398132|K00844:gene-SPHA_44951:-1.73747098902|K00844:gene-SPHA_1863:-2.3662499333|K00844:gene-SPHA_27526:-4.80743586698	http://www.genome.jp/kegg-bin/show_pathway?ko04973/K01539%09green/K01540%09green/K01229%09green/K00844%09green
beta-Alanine metabolism	KEGG PATHWAY	ko00410	8	24	0.334684	0.850654	K13524:gene-SPHA_23143:-9.18751671175|K00140:gene-SPHA_56819:-2.86936845212|K05605:new_gene524:-1.63732524622|K01431:gene-SPHA_64013:-3.66357670767|K14085:gene-SPHA_37438:-1.50891348536|K00797:gene-SPHA_74703:-1.86539374367|K07511:gene-SPHA_66153:-2.54063783751|K07515:gene-SPHA_54659:-1.4813446143	http://www.genome.jp/kegg-bin/show_pathway?ko00410/K13524%09green/K00140%09green/K05605%09green/K01431%09green/K14085%09green/K00797%09green/K07511%09green/K07515%09green
AMPK signaling pathway	KEGG PATHWAY	ko04152	18	60	0.338744	0.853552	K07877:new_gene1059:-1.31135279716|K03841:gene-SPHA_59542:-5.61189840139|K09048:new_gene2190:-4.92832675752|K04382:gene-SPHA_37128:-2.11765185276|K03456:gene-SPHA_62915:-1.28545266055|K07197:gene-SPHA_14494:-2.00562165704|K16172:gene-SPHA_24144:-3.16428653086|K08765:gene-SPHA_38633:-2.25396266542|K01596:gene-SPHA_48560:-5.38779848673|K08292:gene-SPHA_76959:-1.54444076224|K07199:gene-SPHA_37089:-1…	http://www.genome.jp/kegg-bin/show_pathway?ko04152/K07877%09green/K03841%09green/K09048%09green/K04382%09green/K03456%09green/K07197%09green/K16172%09green/K08765%09green/K01596%09green/K08292%09green/K07199%09green/K07297%09green/K00850%09green/K11583%09green/K00021%09green/K03234%09green/K08272%09green
Focal adhesion	KEGG PATHWAY	ko04510	38	134	0.346367	0.853552	K04437:gene-SPHA_15423:-3.13422778153|K04437:gene-SPHA_18508:-5.43077215217|K04437:new_gene1622:-2.17266011973|K12757:gene-SPHA_34215:-1.92874026543|K04513:gene-SPHA_11148:-1.65154878041|K04438:gene-SPHA_70888:-1.51155332179|K04393:gene-SPHA_22764:-4.64712030949|K04392:gene-SPHA_24899:-1.63202528803|K19719:gene-SPHA_68955:-4.22140752721|K05719:new_gene3023:-2.52953977794|K05719:gene-SPHA_48237:-1…	http://www.genome.jp/kegg-bin/show_pathway?ko04510/K04437%09green/K12757%09green/K04513%09green/K04438%09green/K04393%09green/K04392%09green/K19719%09green/K05719%09green/K05636%09green/K04440%09green/K04448%09green/K06269%09green/K06240%09green/K05699%09green/K02105%09green/K03099%09green/K16060%09green/K05692%09green/K00907%09green/K04353%09green/K04659%09green/K06237%09green/K06584%09green/K06…
Tight junction	KEGG PATHWAY	ko04530	19	64	0.346438	0.853552	K05699:gene-SPHA_29938:-2.15536394707|K02105:gene-SPHA_1924:-1.30970328351|K12757:gene-SPHA_34215:-1.92874026543|K06111:gene-SPHA_41987:-1.07199083734|K04513:gene-SPHA_11148:-1.65154878041|K05691:gene-SPHA_48504:-1.6859448766|K05631:gene-SPHA_33893:-2.07695680924|K05692:gene-SPHA_40723:-5.25832659695|K05692:gene-SPHA_24168:-1.56884274959|K17751:gene-SPHA_40526:-3.71724774889|K17751:gene-SPHA_6063…	http://www.genome.jp/kegg-bin/show_pathway?ko04530/K05699%09green/K02105%09green/K12757%09green/K06111%09green/K04513%09green/K05691%09green/K05631%09green/K05692%09green/K17751%09green/K10352%09green/K04393%09green/K06106%09green/K03456%09green/K06110%09green/K07830%09green/K06096%09green/K04382%09green
mRNA surveillance pathway	KEGG PATHWAY	ko03015	22	75	0.347018	0.853552	K08873:new_gene417:-2.39297472873|K14416:new_gene2332:-3.08198494332|K14411:gene-SPHA_25829:-3.46669608658|K04382:gene-SPHA_37128:-2.11765185276|K03456:gene-SPHA_62915:-1.28545266055|K14400:gene-SPHA_19549:-1.69565518396|K14962:gene-SPHA_11837:-1.66805274219|K13171:gene-SPHA_62755:-2.66253051551|K03267:gene-SPHA_7675:-1.1511784288|K12882:new_gene1463:-1.35455589423|K12882:new_gene562:-1.122942957…	http://www.genome.jp/kegg-bin/show_pathway?ko03015/K08873%09green/K14416%09green/K14411%09green/K04382%09green/K03456%09green/K14400%09green/K14962%09green/K13171%09green/K03267%09green/K12882%09green/K03265%09green/K14327%09green/K00565%09green/K12876%09green/K12875%09green/K11583%09green/K06269%09green/K14326%09green/K12812%09green/K14401%09green
T cell receptor signaling pathway	KEGG PATHWAY	ko04660	12	39	0.356813	0.864091	K07209:gene-SPHA_14982:-1.04588639163|K03099:gene-SPHA_8665:-1.55658398035|K04513:gene-SPHA_11148:-1.65154878041|K04707:new_gene2555:-1.96994069263|K04707:new_gene1117:-2.05354934966|K12076:gene-SPHA_61362:-1.30039004711|K04441:new_gene2737:-3.28639646394|K07364:gene-SPHA_46226:-4.41117058281|K04393:gene-SPHA_22764:-4.64712030949|K07361:new_gene664:-9.45529990183|K02580:new_gene2594:-3.0444055895…	http://www.genome.jp/kegg-bin/show_pathway?ko04660/K07209%09green/K03099%09green/K04513%09green/K04707%09green/K12076%09green/K04441%09green/K07364%09green/K04393%09green/K07361%09green/K02580%09green/K04448%09green
Proteoglycans in cancer	KEGG PATHWAY	ko05205	37	131	0.356969	0.864091	K04515:gene-SPHA_53682:-1.60096134973|K04437:gene-SPHA_15423:-3.13422778153|K04437:gene-SPHA_18508:-5.43077215217|K04437:new_gene1622:-2.17266011973|K04513:gene-SPHA_11148:-1.65154878041|K01365:gene-SPHA_61563:-2.98739333283|K01365:new_gene769:-7.46370786286|K01365:gene-SPHA_61567:-7.04291363565|K01365:gene-SPHA_48877:-2.33792967514|K02991:gene-SPHA_28321:-4.73023944226|K08268:gene-SPHA_52544:-2.…	http://www.genome.jp/kegg-bin/show_pathway?ko05205/K04515%09green/K04437%09green/K04513%09green/K01365%09green/K02991%09green/K08268%09green/K04393%09green/K04392%09green/K05731%09green/K05719%09green/K12823%09green/K06106%09green/K04441%09green/K04707%09green/K02432%09green/K07830%09green/K06269%09green/K02105%09green/K03099%09green/K05692%09green/K10380%09green/K06497%09green/K16865%09green/K04…
Oxytocin signaling pathway	KEGG PATHWAY	ko04921	32	113	0.366089	0.873872	K04515:gene-SPHA_53682:-1.60096134973|K04962:new_gene3260:-1.87478745657|K04962:new_gene3259:-3.16174195496|K04361:gene-SPHA_49107:-7.7871632954|K04361:gene-SPHA_49115:-8.91307747051|K12751:gene-SPHA_46106:-2.7760850585|K04513:gene-SPHA_11148:-1.65154878041|K00907:gene-SPHA_3427:-2.16983893684|K04859:gene-SPHA_40202:-2.36145725842|K04859:gene-SPHA_40203:-4.51467802933|K05692:gene-SPHA_40723:-5.25…	http://www.genome.jp/kegg-bin/show_pathway?ko04921/K04515%09green/K04962%09green/K04361%09green/K12751%09green/K04513%09green/K00907%09green/K04859%09green/K05692%09green/K04958%09green/K03234%09green/K04454%09green/K16342%09green/K12323%09green/K08292%09green/K07199%09green/K04448%09green/K06269%09green/K08045%09green/K02183%09green
Adrenergic signaling in cardiomyocytes	KEGG PATHWAY	ko04261	22	76	0.36674	0.873872	K04515:gene-SPHA_53682:-1.60096134973|K01539:gene-SPHA_78658:-2.112271044|K04962:new_gene3260:-1.87478745657|K04962:new_gene3259:-3.16174195496|K09048:new_gene2190:-4.92832675752|K08045:gene-SPHA_27544:-2.39513057586|K04859:gene-SPHA_40202:-2.36145725842|K04859:gene-SPHA_40203:-4.51467802933|K04382:gene-SPHA_37128:-2.11765185276|K03456:gene-SPHA_62915:-1.28545266055|K17751:gene-SPHA_40526:-3.7172…	http://www.genome.jp/kegg-bin/show_pathway?ko04261/K04515%09green/K01539%09green/K04962%09green/K09048%09green/K08045%09green/K04859%09green/K04382%09green/K03456%09green/K17751%09green/K01540%09green/K04441%09green/K11583%09green/K06269%09green/K02183%09green
Mineral absorption	KEGG PATHWAY	ko04978	9	29	0.38222	0.88904	K01539:gene-SPHA_78658:-2.112271044|K00522:gene-SPHA_54688:-9.19451819955|K00522:gene-SPHA_8908:-1.50698384943|K00522:gene-SPHA_8899:-8.70890947801|K00522:gene-SPHA_13163:-4.39723283818|K01540:gene-SPHA_14620:-2.96934319619|K14686:gene-SPHA_46521:-6.75982371423|K12040:gene-SPHA_61997:-1.64200457637|K00510:gene-SPHA_70865:-4.53214670548	http://www.genome.jp/kegg-bin/show_pathway?ko04978/K01539%09green/K00522%09green/K01540%09green/K14686%09green/K12040%09green/K00510%09green
Sphingolipid metabolism	KEGG PATHWAY	ko00600	12	40	0.384334	0.88904	K12309:gene-SPHA_3695:-2.01817312422|K04628:gene-SPHA_30742:-3.31694664442|K01202:gene-SPHA_66818:-1.61502298392|K04711:gene-SPHA_17601:-1.61812142531|K01201:gene-SPHA_19353:-4.47788082569|K04716:gene-SPHA_27520:-1.80815812795|K04715:gene-SPHA_17743:-4.99113943991|K04715:gene-SPHA_17751:-5.23144522725|K04715:gene-SPHA_18913:-2.30462800342|K01080:gene-SPHA_67580:-4.97057568376|K01080:gene-SPHA_311…	http://www.genome.jp/kegg-bin/show_pathway?ko00600/K12309%09green/K04628%09green/K01202%09green/K04711%09green/K01201%09green/K04716%09green/K04715%09green/K01080%09green/K01634%09green
Protein digestion and absorption	KEGG PATHWAY	ko04974	16	55	0.39162	0.88904	K19719:gene-SPHA_68955:-4.22140752721|K01539:gene-SPHA_78658:-2.112271044|K01540:gene-SPHA_14620:-2.96934319619|K05849:gene-SPHA_79202:-3.08499212368|K01395:gene-SPHA_899:-10.9923347968|K13868:gene-SPHA_17931:-4.65321479441|K13868:gene-SPHA_2594:-2.3092418655|K06238:gene-SPHA_20705:-4.56123677984|K06238:gene-SPHA_26218:-5.63751663444|K06238:gene-SPHA_26195:-2.87915756973|K12040:gene-SPHA_61997:-1…	http://www.genome.jp/kegg-bin/show_pathway?ko04974/K19719%09green/K01539%09green/K01540%09green/K05849%09green/K01395%09green/K13868%09green/K06238%09green/K12040%09green/K19721%09green/K06236%09green/K06237%09green/K01285%09green
Leukocyte transendothelial migration	KEGG PATHWAY	ko04670	16	55	0.39162	0.88904	K04353:gene-SPHA_56482:-1.1147824257|K02105:gene-SPHA_1924:-1.30970328351|K12757:gene-SPHA_34215:-1.92874026543|K05719:new_gene3023:-2.52953977794|K05719:gene-SPHA_48237:-1.92680087718|K04513:gene-SPHA_11148:-1.65154878041|K05699:gene-SPHA_29938:-2.15536394707|K05692:gene-SPHA_40723:-5.25832659695|K05692:gene-SPHA_24168:-1.56884274959|K05691:gene-SPHA_48504:-1.6859448766|K04441:new_gene2737:-3.28…	http://www.genome.jp/kegg-bin/show_pathway?ko04670/K04353%09green/K02105%09green/K12757%09green/K05719%09green/K04513%09green/K05699%09green/K05692%09green/K05691%09green/K04441%09green/K04393%09green/K04392%09green/K08009%09green/K08008%09green/K05760%09green
Insulin resistance	KEGG PATHWAY	ko04931	16	55	0.39162	0.88904	K07209:gene-SPHA_14982:-1.04588639163|K07197:gene-SPHA_14494:-2.00562165704|K09048:new_gene2190:-4.92832675752|K16172:gene-SPHA_24144:-3.16428653086|K08765:gene-SPHA_38633:-2.25396266542|K01596:gene-SPHA_48560:-5.38779848673|K08745:gene-SPHA_22328:-2.06269272762|K04440:gene-SPHA_41630:-1.11457283482|K15719:gene-SPHA_50488:-2.3835629158|K07199:gene-SPHA_37089:-1.99953303407|K07299:gene-SPHA_32388:…	http://www.genome.jp/kegg-bin/show_pathway?ko04931/K07209%09green/K07197%09green/K09048%09green/K16172%09green/K08765%09green/K01596%09green/K08745%09green/K04440%09green/K15719%09green/K07199%09green/K07299%09green/K17605%09green/K09667%09green/K06269%09green/K02580%09green/K00820%09green
Pancreatic cancer	KEGG PATHWAY	ko05212	10	33	0.39351	0.88904	K07209:gene-SPHA_14982:-1.04588639163|K04500:gene-SPHA_18900:-4.34016705302|K08773:gene-SPHA_53370:-1.60388349418|K04440:gene-SPHA_41630:-1.11457283482|K04393:gene-SPHA_22764:-4.64712030949|K04392:gene-SPHA_24899:-1.63202528803|K11217:new_gene111:-1.98006260854|K02580:new_gene2594:-3.0444055895|K04361:gene-SPHA_49107:-7.7871632954|K04361:gene-SPHA_49115:-8.91307747051	http://www.genome.jp/kegg-bin/show_pathway?ko05212/K07209%09green/K04500%09green/K08773%09green/K04440%09green/K04393%09green/K04392%09green/K11217%09green/K02580%09green/K04361%09green
TGF-beta signaling pathway	KEGG PATHWAY	ko04350	10	33	0.39351	0.88904	K17695:new_gene1737:-2.13918104216|K04678:gene-SPHA_28366:-1.26213570691|K04513:gene-SPHA_11148:-1.65154878041|K04500:gene-SPHA_18900:-4.34016705302|K04661:gene-SPHA_48327:-5.75839236183|K03456:gene-SPHA_62915:-1.28545266055|K04498:gene-SPHA_46787:-2.67224172634|K03347:gene-SPHA_7145:-1.055493012|K03868:new_gene1610:-1.68675280373|K04382:gene-SPHA_37128:-2.11765185276	http://www.genome.jp/kegg-bin/show_pathway?ko04350/K17695%09green/K04678%09green/K04513%09green/K04500%09green/K04661%09green/K03456%09green/K04498%09green/K03347%09green/K03868%09green/K04382%09green
Dopaminergic synapse	KEGG PATHWAY	ko04728	25	89	0.402595	0.902879	K04515:gene-SPHA_53682:-1.60096134973|K00274:gene-SPHA_21661:-1.92874929705|K09048:new_gene2190:-4.92832675752|K04539:gene-SPHA_33654:-2.08562845481|K08045:gene-SPHA_27544:-2.39513057586|K04382:gene-SPHA_37128:-2.11765185276|K04536:gene-SPHA_37246:-1.48741901967|K05200:gene-SPHA_9990:-4.51464817163|K03456:gene-SPHA_62915:-1.28545266055|K04958:gene-SPHA_80637:-2.2780820541|K04958:gene-SPHA_15590:-…	http://www.genome.jp/kegg-bin/show_pathway?ko04728/K04515%09green/K00274%09green/K09048%09green/K04539%09green/K08045%09green/K04382%09green/K04536%09green/K05200%09green/K03456%09green/K04958%09green/K05198%09green/K04441%09green/K04440%09green/K11583%09green/K06269%09green/K08155%09green/K02183%09green
PPAR signaling pathway	KEGG PATHWAY	ko03320	9	30	0.414635	0.916816	K08762:new_gene2703:-3.06182089942|K08770:new_gene1162:-1.33671498578|K08766:gene-SPHA_29855:-2.77483793213|K08764:gene-SPHA_15424:-2.63078304068|K08765:gene-SPHA_38633:-2.25396266542|K01596:gene-SPHA_48560:-5.38779848673|K08745:gene-SPHA_22328:-2.06269272762|K08750:new_gene1709:-3.66220354493|K01897:gene-SPHA_31242:-3.52522692059	http://www.genome.jp/kegg-bin/show_pathway?ko03320/K08762%09green/K08770%09green/K08766%09green/K08764%09green/K08765%09green/K01596%09green/K08745%09green/K08750%09green/K01897%09green
One carbon pool by folate	KEGG PATHWAY	ko00670	6	19	0.414821	0.916816	K00297:gene-SPHA_18889:-7.17631466469|K00602:gene-SPHA_65669:-1.80935680972|K11787:gene-SPHA_15164:-1.62671687477|K00288:gene-SPHA_78671:-2.2463779919|K00288:new_gene92:-2.03926591696|K00600:gene-SPHA_33652:-1.57266863745	http://www.genome.jp/kegg-bin/show_pathway?ko00670/K00297%09green/K00602%09green/K11787%09green/K00288%09green/K00600%09green
Isoquinoline alkaloid biosynthesis	KEGG PATHWAY	ko00950	4	12	0.427542	0.93167	K00274:gene-SPHA_21661:-1.92874929705|K14455:gene-SPHA_55128:-1.90435251202|K14454:gene-SPHA_17832:-2.09325834086|K00815:new_gene2466:-11.9123073826	http://www.genome.jp/kegg-bin/show_pathway?ko00950/K00274%09green/K14455%09green/K14454%09green/K00815%09green
NOD-like receptor signaling pathway	KEGG PATHWAY	ko04621	7	23	0.427652	0.93167	K07209:gene-SPHA_14982:-1.04588639163|K09487:gene-SPHA_53455:-2.74968192358|K16060:gene-SPHA_73748:-1.47248202725|K04403:gene-SPHA_26206:-4.41904211847|K04441:new_gene2737:-3.28639646394|K04440:gene-SPHA_41630:-1.11457283482|K02580:new_gene2594:-3.0444055895	http://www.genome.jp/kegg-bin/show_pathway?ko04621/K07209%09green/K09487%09green/K16060%09green/K04403%09green/K04441%09green/K04440%09green/K02580%09green
Fc epsilon RI signaling pathway	KEGG PATHWAY	ko04664	8	27	0.438144	0.944729	K03099:gene-SPHA_8665:-1.55658398035|K04430:gene-SPHA_26209:-1.34658977371|K16342:gene-SPHA_58994:-1.48291955312|K16342:gene-SPHA_59023:-1.93220093563|K04441:new_gene2737:-3.28639646394|K04440:gene-SPHA_41630:-1.11457283482|K04392:gene-SPHA_24899:-1.63202528803|K07361:new_gene664:-9.45529990183	http://www.genome.jp/kegg-bin/show_pathway?ko04664/K03099%09green/K04430%09green/K16342%09green/K04441%09green/K04440%09green/K04392%09green/K07361%09green
Pantothenate and CoA biosynthesis	KEGG PATHWAY	ko00770	5	16	0.443391	0.944729	K08069:new_gene2615:-4.84520131802|K01431:gene-SPHA_64013:-3.66357670767|K00826:gene-SPHA_18013:-2.80727964002|K09680:gene-SPHA_30251:-2.0620001802|K01598:gene-SPHA_18517:-1.88915850345	http://www.genome.jp/kegg-bin/show_pathway?ko00770/K08069%09green/K01431%09green/K00826%09green/K09680%09green/K01598%09green
Prostate cancer	KEGG PATHWAY	ko05215	10	35	0.454664	0.944729	K02105:gene-SPHA_1924:-1.30970328351|K09487:gene-SPHA_53455:-2.74968192358|K03099:gene-SPHA_8665:-1.55658398035|K07209:gene-SPHA_14982:-1.04588639163|K05093:gene-SPHA_49688:-3.72817639692|K04498:gene-SPHA_46787:-2.67224172634|K02580:new_gene2594:-3.0444055895|K09048:new_gene2190:-4.92832675752|K04361:gene-SPHA_49107:-7.7871632954|K04361:gene-SPHA_49115:-8.91307747051	http://www.genome.jp/kegg-bin/show_pathway?ko05215/K02105%09green/K09487%09green/K03099%09green/K07209%09green/K05093%09green/K04498%09green/K02580%09green/K09048%09green/K04361%09green
Chemokine signaling pathway	KEGG PATHWAY	ko04062	15	54	0.457951	0.944729	K04353:gene-SPHA_56482:-1.1147824257|K07209:gene-SPHA_14982:-1.04588639163|K04539:gene-SPHA_33654:-2.08562845481|K05731:gene-SPHA_4838:-3.25697714893|K03099:gene-SPHA_8665:-1.55658398035|K08045:gene-SPHA_27544:-2.39513057586|K04513:gene-SPHA_11148:-1.65154878041|K04536:gene-SPHA_37246:-1.48741901967|K04438:gene-SPHA_70888:-1.51155332179|K04439:new_gene2881:-2.79962393476|K11224:gene-SPHA_48418:-3…	http://www.genome.jp/kegg-bin/show_pathway?ko04062/K04353%09green/K07209%09green/K04539%09green/K05731%09green/K03099%09green/K08045%09green/K04513%09green/K04536%09green/K04438%09green/K04439%09green/K11224%09green/K04393%09green/K04392%09green/K02580%09green/K05760%09green
Glycosphingolipid biosynthesis - ganglio series	KEGG PATHWAY	ko00604	3	9	0.464336	0.944729	K12309:gene-SPHA_3695:-2.01817312422|K12373:gene-SPHA_54017:-1.56512800539|K12373:gene-SPHA_73093:-1.3516007706	http://www.genome.jp/kegg-bin/show_pathway?ko00604/K12309%09green/K12373%09green
Prion diseases	KEGG PATHWAY	ko05020	3	9	0.464336	0.944729	K04565:gene-SPHA_34357:-1.70785450422|K04565:gene-SPHA_73778:-6.22074008713|K09490:gene-SPHA_50544:-2.30992405465	http://www.genome.jp/kegg-bin/show_pathway?ko05020/K04565%09green/K09490%09green
alpha-Linolenic acid metabolism	KEGG PATHWAY	ko00592	3	9	0.464336	0.944729	K16342:gene-SPHA_58994:-1.48291955312|K16342:gene-SPHA_59023:-1.93220093563|K01047:new_gene3269:-8.64858436001	http://www.genome.jp/kegg-bin/show_pathway?ko00592/K16342%09green/K01047%09green
Starch and sucrose metabolism	KEGG PATHWAY	ko00500	7	24	0.464621	0.944729	K01835:gene-SPHA_50343:-2.92181847014|K00699:new_gene2690:-2.94053867245|K00844:gene-SPHA_44951:-1.73747098902|K00844:gene-SPHA_1863:-2.3662499333|K00844:gene-SPHA_27526:-4.80743586698|K00963:gene-SPHA_8310:-2.14911951135|K01810:gene-SPHA_26057:-2.35946685668	http://www.genome.jp/kegg-bin/show_pathway?ko00500/K01835%09green/K00699%09green/K00844%09green/K00963%09green/K01810%09green
Jak-STAT signaling pathway	KEGG PATHWAY	ko04630	7	24	0.464621	0.944729	K03099:gene-SPHA_8665:-1.55658398035|K04705:gene-SPHA_48537:-1.04020704017|K04498:gene-SPHA_46787:-2.67224172634|K11224:gene-SPHA_48418:-3.1664859738|K04706:gene-SPHA_35642:-1.16534108465|K05492:gene-SPHA_33932:-2.67717766322|K11217:new_gene111:-1.98006260854	http://www.genome.jp/kegg-bin/show_pathway?ko04630/K03099%09green/K04705%09green/K04498%09green/K11224%09green/K04706%09green/K05492%09green/K11217%09green
Type II diabetes mellitus	KEGG PATHWAY	ko04930	7	24	0.464621	0.944729	K00873:gene-SPHA_16657:-1.87108265172|K07209:gene-SPHA_14982:-1.04588639163|K04440:gene-SPHA_41630:-1.11457283482|K16172:gene-SPHA_24144:-3.16428653086|K00844:gene-SPHA_44951:-1.73747098902|K00844:gene-SPHA_1863:-2.3662499333|K00844:gene-SPHA_27526:-4.80743586698	http://www.genome.jp/kegg-bin/show_pathway?ko04930/K00873%09green/K07209%09green/K04440%09green/K16172%09green/K00844%09green
MAPK signaling pathway	KEGG PATHWAY	ko04010	34	127	0.471677	0.952726	K04437:gene-SPHA_15423:-3.13422778153|K04437:gene-SPHA_18508:-5.43077215217|K04437:new_gene1622:-2.17266011973|K04412:gene-SPHA_64952:-1.27903440224|K04430:gene-SPHA_26209:-1.34658977371|K04438:gene-SPHA_70888:-1.51155332179|K04439:new_gene2881:-2.79962393476|K04393:gene-SPHA_22764:-4.64712030949|K04392:gene-SPHA_24899:-1.63202528803|K04448:gene-SPHA_3577:-1.92886746772|K04353:gene-SPHA_56482:-1.…	http://www.genome.jp/kegg-bin/show_pathway?ko04010/K04437%09green/K04412%09green/K04430%09green/K04438%09green/K04439%09green/K04393%09green/K04392%09green/K04448%09green/K04353%09green/K04352%09green/K05093%09green/K20216%09green/K16342%09green/K04441%09green/K04440%09green/K04370%09green/K07830%09green/K03099%09green/K04422%09green/K04403%09green/K07209%09green/K04372%09green/K04859%09green/K04…
ErbB signaling pathway	KEGG PATHWAY	ko04012	11	40	0.490177	0.973848	K04515:gene-SPHA_53682:-1.60096134973|K04361:gene-SPHA_49107:-7.7871632954|K04361:gene-SPHA_49115:-8.91307747051|K03099:gene-SPHA_8665:-1.55658398035|K04430:gene-SPHA_26209:-1.34658977371|K04440:gene-SPHA_41630:-1.11457283482|K04438:gene-SPHA_70888:-1.51155332179|K11224:gene-SPHA_48418:-3.1664859738|K04707:new_gene2555:-1.96994069263|K04707:new_gene1117:-2.05354934966|K04448:gene-SPHA_3577:-1.928…	http://www.genome.jp/kegg-bin/show_pathway?ko04012/K04515%09green/K04361%09green/K03099%09green/K04430%09green/K04440%09green/K04438%09green/K11224%09green/K04707%09green/K04448%09green
Olfactory transduction	KEGG PATHWAY	ko04740	11	40	0.490177	0.973848	K04515:gene-SPHA_53682:-1.60096134973|K05849:gene-SPHA_79202:-3.08499212368|K04536:gene-SPHA_37246:-1.48741901967|K04439:new_gene2881:-2.79962393476|K13755:gene-SPHA_77005:-3.47526849617|K02183:gene-SPHA_68462:-4.48547462003|K02183:gene-SPHA_28734:-4.34776042204|K02183:new_gene2041:-3.49905714273|K02183:new_gene2821:-3.3772758737|K02183:gene-SPHA_72978:-14.7168317259|K02183:new_gene277:-1.8020652…	http://www.genome.jp/kegg-bin/show_pathway?ko04740/K04515%09green/K05849%09green/K04536%09green/K04439%09green/K13755%09green/K02183%09green
Longevity regulating pathway - worm	KEGG PATHWAY	ko04212	12	44	0.494884	0.973848	K18461:gene-SPHA_66168:-1.98161055105|K13356:gene-SPHA_54606:-1.41489476937|K16197:gene-SPHA_53321:-1.17258285828|K04440:gene-SPHA_41630:-1.11457283482|K12824:gene-SPHA_63092:-4.4481332462|K16172:gene-SPHA_24144:-3.16428653086|K04564:gene-SPHA_22121:-2.57132510447|K04441:new_gene2737:-3.28639646394|K08268:gene-SPHA_52544:-2.34325993148|K17491:gene-SPHA_30869:-1.22516133111|K14938:gene-SPHA_9958:-…	http://www.genome.jp/kegg-bin/show_pathway?ko04212/K18461%09green/K13356%09green/K16197%09green/K04440%09green/K12824%09green/K16172%09green/K04564%09green/K04441%09green/K08268%09green/K17491%09green/K14938%09green/K03871%09green
Regulation of mitophagy - yeast	KEGG PATHWAY	ko04139	6	21	0.494906	0.973848	K08955:gene-SPHA_78249:-2.05749055335|K17969:gene-SPHA_56948:-1.26973234144|K04441:new_gene2737:-3.28639646394|K17065:gene-SPHA_46291:-1.69136467319|K11088:new_gene2459:-1.68230715591|K00889:gene-SPHA_63715:-1.13513601574	http://www.genome.jp/kegg-bin/show_pathway?ko04139/K08955%09green/K17969%09green/K04441%09green/K17065%09green/K11088%09green/K00889%09green
Amphetamine addiction	KEGG PATHWAY	ko05031	16	60	0.510262	0.997377	K04515:gene-SPHA_53682:-1.60096134973|K00274:gene-SPHA_21661:-1.92874929705|K09048:new_gene2190:-4.92832675752|K05200:gene-SPHA_9990:-4.51464817163|K08045:gene-SPHA_27544:-2.39513057586|K08155:gene-SPHA_9991:-6.30129666755|K08155:gene-SPHA_9983:-11.2288574589|K05198:gene-SPHA_55428:-9.01169723587|K04448:gene-SPHA_3577:-1.92886746772|K06269:gene-SPHA_14454:-2.77207309772|K02183:gene-SPHA_68462:-4.…	http://www.genome.jp/kegg-bin/show_pathway?ko05031/K04515%09green/K00274%09green/K09048%09green/K05200%09green/K08045%09green/K08155%09green/K05198%09green/K04448%09green/K06269%09green/K02183%09green
Phosphonate and phosphinate metabolism	KEGG PATHWAY	ko00440	2	6	0.515436	0.997377	K13644:gene-SPHA_5197:-2.18625947625|K00968:gene-SPHA_31091:-1.63092643396	http://www.genome.jp/kegg-bin/show_pathway?ko00440/K13644%09green/K00968%09green
Ubiquinone and other terpenoid-quinone biosynthesis	KEGG PATHWAY	ko00130	3	10	0.521886	0.997377	K06134:gene-SPHA_41565:-4.99091600416|K00815:new_gene2466:-11.9123073826|K00457:gene-SPHA_80545:-11.9504438364	http://www.genome.jp/kegg-bin/show_pathway?ko00130/K06134%09green/K00815%09green/K00457%09green
Sulfur metabolism	KEGG PATHWAY	ko00920	3	10	0.521886	0.997377	K17218:gene-SPHA_45649:-4.37919788256|K01738:gene-SPHA_35443:-1.86251337599|K01011:new_gene1127:-1.29480538854	http://www.genome.jp/kegg-bin/show_pathway?ko00920/K17218%09green/K01738%09green/K01011%09green
Glutathione metabolism	KEGG PATHWAY	ko00480	13	49	0.525147	0.997377	K13299:gene-SPHA_18268:-3.19077408118|K01255:gene-SPHA_44950:-1.18340559729|K11142:gene-SPHA_23350:-3.37508354715|K04097:gene-SPHA_52171:-1.72194202467|K04097:gene-SPHA_49475:-10.1742161486|K00799:gene-SPHA_71381:-3.64569579541|K00799:gene-SPHA_34252:-1.8213639923|K00797:gene-SPHA_74703:-1.86539374367|K11205:gene-SPHA_68788:-1.9325078207|K01920:gene-SPHA_40204:-2.51970654447|K00031:gene-SPHA_3792…	http://www.genome.jp/kegg-bin/show_pathway?ko00480/K13299%09green/K01255%09green/K11142%09green/K04097%09green/K00799%09green/K00797%09green/K11205%09green/K01920%09green/K00031%09green
Retinol metabolism	KEGG PATHWAY	ko00830	4	14	0.526484	0.997377	K00699:new_gene2690:-2.94053867245|K15734:gene-SPHA_81545:-1.48780064133|K07249:gene-SPHA_42456:-5.50830742336|K00121:gene-SPHA_24866:-1.97021315104	http://www.genome.jp/kegg-bin/show_pathway?ko00830/K00699%09green/K15734%09green/K07249%09green/K00121%09green
Chagas disease (American trypanosomiasis)	KEGG PATHWAY	ko05142	11	42	0.546476	0.99879	K07209:gene-SPHA_14982:-1.04588639163|K08057:gene-SPHA_48720:-3.16358447117|K04500:gene-SPHA_18900:-4.34016705302|K04430:gene-SPHA_26209:-1.34658977371|K04382:gene-SPHA_37128:-2.11765185276|K03456:gene-SPHA_62915:-1.28545266055|K04441:new_gene2737:-3.28639646394|K04440:gene-SPHA_41630:-1.11457283482|K02580:new_gene2594:-3.0444055895|K01283:gene-SPHA_75258:-7.99966777465|K04448:gene-SPHA_3577:-1.9…	http://www.genome.jp/kegg-bin/show_pathway?ko05142/K07209%09green/K08057%09green/K04500%09green/K04430%09green/K04382%09green/K03456%09green/K04441%09green/K04440%09green/K02580%09green/K01283%09green/K04448%09green
Pathogenic Escherichia coli infection	KEGG PATHWAY	ko05130	14	54	0.552678	0.99879	K02105:gene-SPHA_1924:-1.30970328351|K05719:new_gene3023:-2.52953977794|K05719:gene-SPHA_48237:-1.92680087718|K04513:gene-SPHA_11148:-1.65154878041|K07374:gene-SPHA_72890:-1.64560049581|K05692:gene-SPHA_40723:-5.25832659695|K05692:gene-SPHA_24168:-1.56884274959|K11294:gene-SPHA_78971:-1.20199953088|K11294:gene-SPHA_23504:-3.02263954367|K06106:gene-SPHA_81124:-1.78958480113|K04393:gene-SPHA_22764:…	http://www.genome.jp/kegg-bin/show_pathway?ko05130/K02105%09green/K05719%09green/K04513%09green/K07374%09green/K05692%09green/K11294%09green/K06106%09green/K04393%09green/K05755%09green/K05756%09green/K05757%09green
Platelet activation	KEGG PATHWAY	ko04611	19	74	0.561629	0.99879	K04353:gene-SPHA_56482:-1.1147824257|K12757:gene-SPHA_34215:-1.92874026543|K05719:new_gene3023:-2.52953977794|K05719:gene-SPHA_48237:-1.92680087718|K04513:gene-SPHA_11148:-1.65154878041|K00907:gene-SPHA_3427:-2.16983893684|K06236:gene-SPHA_68949:-4.16315784476|K05692:gene-SPHA_40723:-5.25832659695|K05692:gene-SPHA_24168:-1.56884274959|K04958:gene-SPHA_80637:-2.2780820541|K04958:gene-SPHA_15590:-4…	http://www.genome.jp/kegg-bin/show_pathway?ko04611/K04353%09green/K12757%09green/K05719%09green/K04513%09green/K00907%09green/K06236%09green/K05692%09green/K04958%09green/K16342%09green/K04441%09green/K07361%09green/K06271%09green/K06269%09green/K08045%09green
NF-kappa B signaling pathway	KEGG PATHWAY	ko04064	6	23	0.570917	0.99879	K07209:gene-SPHA_14982:-1.04588639163|K16060:gene-SPHA_73748:-1.47248202725|K10577:gene-SPHA_48299:-1.86694672853|K04403:gene-SPHA_26206:-4.41904211847|K02580:new_gene2594:-3.0444055895|K12646:gene-SPHA_23353:-1.43518621576	http://www.genome.jp/kegg-bin/show_pathway?ko04064/K07209%09green/K16060%09green/K10577%09green/K04403%09green/K02580%09green/K12646%09green
Ovarian steroidogenesis	KEGG PATHWAY	ko04913	5	19	0.57136	0.99879	K16342:gene-SPHA_58994:-1.48291955312|K16342:gene-SPHA_59023:-1.93220093563|K00461:gene-SPHA_55124:-3.8244481933|K13368:gene-SPHA_11457:-3.53523792623|K08045:gene-SPHA_27544:-2.39513057586	http://www.genome.jp/kegg-bin/show_pathway?ko04913/K16342%09green/K00461%09green/K13368%09green/K08045%09green
Chronic myeloid leukemia	KEGG PATHWAY	ko05220	8	31	0.571439	0.99879	K07209:gene-SPHA_14982:-1.04588639163|K03099:gene-SPHA_8665:-1.55658398035|K08878:gene-SPHA_41622:-3.43456803163|K04438:gene-SPHA_70888:-1.51155332179|K11224:gene-SPHA_48418:-3.1664859738|K04707:new_gene2555:-1.96994069263|K04707:new_gene1117:-2.05354934966|K02580:new_gene2594:-3.0444055895	http://www.genome.jp/kegg-bin/show_pathway?ko05220/K07209%09green/K03099%09green/K08878%09green/K04438%09green/K11224%09green/K04707%09green/K02580%09green
Amyotrophic lateral sclerosis (ALS)	KEGG PATHWAY	ko05014	10	39	0.572876	0.99879	K11519:gene-SPHA_66943:-3.18155660654|K05198:gene-SPHA_55428:-9.01169723587|K04565:gene-SPHA_34357:-1.70785450422|K04565:gene-SPHA_73778:-6.22074008713|K04441:new_gene2737:-3.28639646394|K04392:gene-SPHA_24899:-1.63202528803|K04575:gene-SPHA_2934:-1.08046694153|K04574:gene-SPHA_4680:-2.16051908168|K13240:gene-SPHA_21592:-5.96732640756|K13240:gene-SPHA_21587:-5.9694741607	http://www.genome.jp/kegg-bin/show_pathway?ko05014/K11519%09green/K05198%09green/K04565%09green/K04441%09green/K04392%09green/K04575%09green/K04574%09green/K13240%09green
AGE-RAGE signaling pathway in diabetic complications	KEGG PATHWAY	ko04933	12	47	0.574732	0.99879	K04500:gene-SPHA_18900:-4.34016705302|K11224:gene-SPHA_48418:-3.1664859738|K04441:new_gene2737:-3.28639646394|K04440:gene-SPHA_41630:-1.11457283482|K04393:gene-SPHA_22764:-4.64712030949|K04392:gene-SPHA_24899:-1.63202528803|K08008:gene-SPHA_4529:-2.61084399927|K02580:new_gene2594:-3.0444055895|K04448:gene-SPHA_3577:-1.92886746772|K06236:gene-SPHA_68949:-4.16315784476|K06237:gene-SPHA_56952:-2.434…	http://www.genome.jp/kegg-bin/show_pathway?ko04933/K04500%09green/K11224%09green/K04441%09green/K04440%09green/K04393%09green/K04392%09green/K08008%09green/K02580%09green/K04448%09green/K06236%09green/K06237%09green
Thyroid hormone synthesis	KEGG PATHWAY	ko04918	12	47	0.574732	0.99879	K08054:gene-SPHA_46225:-3.2791653969|K01539:gene-SPHA_78658:-2.112271044|K09490:gene-SPHA_50544:-2.30992405465|K09048:new_gene2190:-4.92832675752|K08045:gene-SPHA_27544:-2.39513057586|K04958:gene-SPHA_80637:-2.2780820541|K04958:gene-SPHA_15590:-4.47051398819|K04958:new_gene1121:-2.10322344936|K01540:gene-SPHA_14620:-2.96934319619|K09487:gene-SPHA_53455:-2.74968192358|K09582:gene-SPHA_36529:-2.670…	http://www.genome.jp/kegg-bin/show_pathway?ko04918/K08054%09green/K01539%09green/K09490%09green/K09048%09green/K08045%09green/K04958%09green/K01540%09green/K09487%09green/K09582%09green
Type I diabetes mellitus	KEGG PATHWAY	ko04940	2	7	0.583038	0.99879	K19863:gene-SPHA_3183:-2.00765850292|K01294:gene-SPHA_60812:-4.56606378309	http://www.genome.jp/kegg-bin/show_pathway?ko04940/K19863%09green/K01294%09green
Oocyte meiosis	KEGG PATHWAY	ko04114	22	87	0.585545	0.99879	K04515:gene-SPHA_53682:-1.60096134973|K16197:gene-SPHA_53321:-1.17258285828|K03868:new_gene1610:-1.68675280373|K03347:gene-SPHA_7145:-1.055493012|K08045:gene-SPHA_27544:-2.39513057586|K04382:gene-SPHA_37128:-2.11765185276|K03456:gene-SPHA_62915:-1.28545266055|K04958:gene-SPHA_80637:-2.2780820541|K04958:gene-SPHA_15590:-4.47051398819|K04958:new_gene1121:-2.10322344936|K03354:gene-SPHA_52383:-1.342…	http://www.genome.jp/kegg-bin/show_pathway?ko04114/K04515%09green/K16197%09green/K03868%09green/K03347%09green/K08045%09green/K04382%09green/K03456%09green/K04958%09green/K03354%09green/K03355%09green/K08836%09green/K06269%09green/K06630%09green/K02183%09green
Serotonergic synapse	KEGG PATHWAY	ko04726	15	60	0.600639	0.99879	K04520:new_gene3104:-3.13389008721|K00274:gene-SPHA_21661:-1.92874929705|K04539:gene-SPHA_33654:-2.08562845481|K08045:gene-SPHA_27544:-2.39513057586|K04536:gene-SPHA_37246:-1.48741901967|K04958:gene-SPHA_80637:-2.2780820541|K04958:gene-SPHA_15590:-4.47051398819|K04958:new_gene1121:-2.10322344936|K05037:gene-SPHA_27099:-2.93868632267|K16342:gene-SPHA_58994:-1.48291955312|K16342:gene-SPHA_59023:-1.…	http://www.genome.jp/kegg-bin/show_pathway?ko04726/K04520%09green/K00274%09green/K04539%09green/K08045%09green/K04536%09green/K04958%09green/K05037%09green/K16342%09green/K00461%09green/K08155%09green/K04153%09green
Apoptosis - fly	KEGG PATHWAY	ko04214	10	40	0.600742	0.99879	K03386:gene-SPHA_68798:-3.75915116345|K04412:gene-SPHA_64952:-1.27903440224|K04361:gene-SPHA_49107:-7.7871632954|K04361:gene-SPHA_49115:-8.91307747051|K20216:new_gene390:-4.05757813412|K01527:gene-SPHA_46149:-2.99568080221|K04440:gene-SPHA_41630:-1.11457283482|K17065:gene-SPHA_46291:-1.69136467319|K04448:gene-SPHA_3577:-1.92886746772|K06030:gene-SPHA_53122:-1.21883436384	http://www.genome.jp/kegg-bin/show_pathway?ko04214/K03386%09green/K04412%09green/K04361%09green/K20216%09green/K01527%09green/K04440%09green/K17065%09green/K04448%09green/K06030%09green
Glioma	KEGG PATHWAY	ko05214	10	40	0.600742	0.99879	K04515:gene-SPHA_53682:-1.60096134973|K04361:gene-SPHA_49107:-7.7871632954|K04361:gene-SPHA_49115:-8.91307747051|K03099:gene-SPHA_8665:-1.55658398035|K02183:gene-SPHA_68462:-4.48547462003|K02183:gene-SPHA_28734:-4.34776042204|K02183:new_gene2041:-3.49905714273|K02183:new_gene2821:-3.3772758737|K02183:gene-SPHA_72978:-14.7168317259|K02183:new_gene277:-1.80206529106	http://www.genome.jp/kegg-bin/show_pathway?ko05214/K04515%09green/K04361%09green/K03099%09green/K02183%09green
Pancreatic secretion	KEGG PATHWAY	ko04972	16	64	0.601001	0.99879	K04353:gene-SPHA_56482:-1.1147824257|K01539:gene-SPHA_78658:-2.112271044|K04962:new_gene3260:-1.87478745657|K04962:new_gene3259:-3.16174195496|K08045:gene-SPHA_27544:-2.39513057586|K04513:gene-SPHA_11148:-1.65154878041|K18245:gene-SPHA_49651:-1.20452946893|K04958:gene-SPHA_80637:-2.2780820541|K04958:gene-SPHA_15590:-4.47051398819|K04958:new_gene1121:-2.10322344936|K04194:gene-SPHA_13428:-2.419163…	http://www.genome.jp/kegg-bin/show_pathway?ko04972/K04353%09green/K01539%09green/K04962%09green/K08045%09green/K04513%09green/K18245%09green/K04958%09green/K04194%09green/K01540%09green/K01047%09green/K04392%09green/K14074%09green/K07904%09green
MAPK signaling pathway - fly	KEGG PATHWAY	ko04013	18	73	0.622275	0.99879	K16197:gene-SPHA_53321:-1.17258285828|K03211:gene-SPHA_27347:-3.14762952518|K03211:gene-SPHA_27337:-3.26942406205|K04361:gene-SPHA_49107:-7.7871632954|K04361:gene-SPHA_49115:-8.91307747051|K03099:gene-SPHA_8665:-1.55658398035|K02678:gene-SPHA_35336:-1.95478426055|K06689:gene-SPHA_7674:-1.03084695928|K04352:new_gene705:-3.19754607481|K04440:gene-SPHA_41630:-1.11457283482|K04382:gene-SPHA_37128:-2.…	http://www.genome.jp/kegg-bin/show_pathway?ko04013/K16197%09green/K03211%09green/K04361%09green/K03099%09green/K02678%09green/K06689%09green/K04352%09green/K04440%09green/K04382%09green/K20216%09green/K04564%09green/K04441%09green/K07364%09green/K04392%09green/K04430%09green/K04448%09green
Gastric acid secretion	KEGG PATHWAY	ko04971	15	61	0.622862	0.99879	K04515:gene-SPHA_53682:-1.60096134973|K01539:gene-SPHA_78658:-2.112271044|K08045:gene-SPHA_27544:-2.39513057586|K01540:gene-SPHA_14620:-2.96934319619|K04958:gene-SPHA_80637:-2.2780820541|K04958:gene-SPHA_15590:-4.47051398819|K04958:new_gene1121:-2.10322344936|K18245:gene-SPHA_49651:-1.20452946893|K00907:gene-SPHA_3427:-2.16983893684|K02183:gene-SPHA_68462:-4.48547462003|K02183:gene-SPHA_28734:-4.…	http://www.genome.jp/kegg-bin/show_pathway?ko04971/K04515%09green/K01539%09green/K08045%09green/K01540%09green/K04958%09green/K18245%09green/K00907%09green/K02183%09green
Glycerophospholipid metabolism	KEGG PATHWAY	ko00564	15	61	0.622862	0.99879	K00006:gene-SPHA_29026:-1.49574798138|K00006:gene-SPHA_62815:-2.64285442624|K13511:gene-SPHA_50597:-1.46983249419|K05929:gene-SPHA_53208:-2.11755423605|K16342:gene-SPHA_58994:-1.48291955312|K16342:gene-SPHA_59023:-1.93220093563|K13644:gene-SPHA_5197:-2.18625947625|K00968:gene-SPHA_31091:-1.63092643396|K01115:new_gene23:-3.11467853854|K00623:gene-SPHA_16495:-7.40013357651|K01047:new_gene3269:-8.64…	http://www.genome.jp/kegg-bin/show_pathway?ko00564/K00006%09green/K13511%09green/K05929%09green/K16342%09green/K13644%09green/K00968%09green/K01115%09green/K00623%09green/K01047%09green/K14156%09green/K01517%09green/K01080%09green
Phototransduction - fly	KEGG PATHWAY	ko04745	13	53	0.624015	0.99879	K04515:gene-SPHA_53682:-1.60096134973|K02183:gene-SPHA_68462:-4.48547462003|K02183:gene-SPHA_28734:-4.34776042204|K02183:new_gene2041:-3.49905714273|K02183:new_gene2821:-3.3772758737|K02183:gene-SPHA_72978:-14.7168317259|K02183:new_gene277:-1.80206529106|K05692:gene-SPHA_40723:-5.25832659695|K05692:gene-SPHA_24168:-1.56884274959|K04958:gene-SPHA_80637:-2.2780820541|K04958:gene-SPHA_15590:-4.47051…	http://www.genome.jp/kegg-bin/show_pathway?ko04745/K04515%09green/K02183%09green/K05692%09green/K04958%09green/K04967%09green
Circadian rhythm	KEGG PATHWAY	ko04710	3	12	0.625838	0.99879	K03868:new_gene1610:-1.68675280373|K07199:gene-SPHA_37089:-1.99953303407|K03347:gene-SPHA_7145:-1.055493012	http://www.genome.jp/kegg-bin/show_pathway?ko04710/K03868%09green/K07199%09green/K03347%09green
Ascorbate and aldarate metabolism	KEGG PATHWAY	ko00053	3	12	0.625838	0.99879	K01053:new_gene824:-3.47018225955|K00699:new_gene2690:-2.94053867245|K14085:gene-SPHA_37438:-1.50891348536	http://www.genome.jp/kegg-bin/show_pathway?ko00053/K01053%09green/K00699%09green/K14085%09green
Glycosphingolipid biosynthesis - lacto and neolacto series	KEGG PATHWAY	ko00601	3	12	0.625838	0.99879	K03766:gene-SPHA_37297:-7.9257713068|K03877:gene-SPHA_77203:-1.64821793735|K00718:new_gene2487:-4.65561533662	http://www.genome.jp/kegg-bin/show_pathway?ko00601/K03766%09green/K03877%09green/K00718%09green
Measles	KEGG PATHWAY	ko05162	11	45	0.62613	0.99879	K11217:new_gene111:-1.98006260854|K11224:gene-SPHA_48418:-3.1664859738|K03247:gene-SPHA_67441:-3.61140276764|K02580:new_gene2594:-3.0444055895|K14753:gene-SPHA_37141:-4.23629770501|K05410:gene-SPHA_70433:-3.09752055695|K12646:gene-SPHA_23353:-1.43518621576|K03237:gene-SPHA_19219:-3.21840396465|K03283:gene-SPHA_33061:-1.46425382699|K03283:new_gene3474:-2.69160920794|K03283:new_gene3473:-3.72076061…	http://www.genome.jp/kegg-bin/show_pathway?ko05162/K11217%09green/K11224%09green/K03247%09green/K02580%09green/K14753%09green/K05410%09green/K12646%09green/K03237%09green/K03283%09green
cAMP signaling pathway	KEGG PATHWAY	ko04024	31	125	0.626468	0.99879	K04515:gene-SPHA_53682:-1.60096134973|K04513:gene-SPHA_11148:-1.65154878041|K01115:new_gene23:-3.11467853854|K04392:gene-SPHA_24899:-1.63202528803|K04353:gene-SPHA_56482:-1.1147824257|K04962:new_gene3260:-1.87478745657|K04962:new_gene3259:-3.16174195496|K05731:gene-SPHA_4838:-3.25697714893|K05200:gene-SPHA_9990:-4.51464817163|K08045:gene-SPHA_27544:-2.39513057586|K13293:gene-SPHA_57274:-1.2130480…	http://www.genome.jp/kegg-bin/show_pathway?ko04024/K04515%09green/K04513%09green/K01115%09green/K04392%09green/K04353%09green/K04962%09green/K05731%09green/K05200%09green/K08045%09green/K13293%09green/K12323%09green/K04440%09green/K07830%09green/K06269%09green/K02183%09green/K01539%09green/K09048%09green/K05198%09green/K18435%09green/K04448%09green/K04498%09green/K01540%09green/K02580%09green/K04…
Longevity regulating pathway - multiple species	KEGG PATHWAY	ko04213	9	37	0.629771	0.99879	K08045:gene-SPHA_27544:-2.39513057586|K16172:gene-SPHA_24144:-3.16428653086|K04564:gene-SPHA_22121:-2.57132510447|K04565:gene-SPHA_34357:-1.70785450422|K04565:gene-SPHA_73778:-6.22074008713|K07199:gene-SPHA_37089:-1.99953303407|K03283:gene-SPHA_33061:-1.46425382699|K03283:new_gene3474:-2.69160920794|K03283:new_gene3473:-3.72076061281	http://www.genome.jp/kegg-bin/show_pathway?ko04213/K08045%09green/K16172%09green/K04564%09green/K04565%09green/K07199%09green/K03283%09green
Arachidonic acid metabolism	KEGG PATHWAY	ko00590	9	37	0.629771	0.99879	K01047:new_gene3269:-8.64858436001|K05309:gene-SPHA_49383:-1.30363792759|K00079:gene-SPHA_10828:-1.49742170599|K00079:gene-SPHA_65288:-1.94027606371|K16342:gene-SPHA_58994:-1.48291955312|K16342:gene-SPHA_59023:-1.93220093563|K04097:gene-SPHA_52171:-1.72194202467|K04097:gene-SPHA_49475:-10.1742161486|K00461:gene-SPHA_55124:-3.8244481933	http://www.genome.jp/kegg-bin/show_pathway?ko00590/K01047%09green/K05309%09green/K00079%09green/K16342%09green/K04097%09green/K00461%09green
EGFR tyrosine kinase inhibitor resistance	KEGG PATHWAY	ko01521	8	33	0.632471	0.99879	K03099:gene-SPHA_8665:-1.55658398035|K05093:gene-SPHA_49688:-3.72817639692|K02991:gene-SPHA_28321:-4.73023944226|K03259:gene-SPHA_27644:-2.37181276505|K03259:gene-SPHA_24625:-2.27910658041|K11217:new_gene111:-1.98006260854|K04361:gene-SPHA_49107:-7.7871632954|K04361:gene-SPHA_49115:-8.91307747051	http://www.genome.jp/kegg-bin/show_pathway?ko01521/K03099%09green/K05093%09green/K02991%09green/K03259%09green/K11217%09green/K04361%09green
Cocaine addiction	KEGG PATHWAY	ko05030	8	33	0.632471	0.99879	K00274:gene-SPHA_21661:-1.92874929705|K09048:new_gene2190:-4.92832675752|K08045:gene-SPHA_27544:-2.39513057586|K05198:gene-SPHA_55428:-9.01169723587|K02580:new_gene2594:-3.0444055895|K04448:gene-SPHA_3577:-1.92886746772|K08155:gene-SPHA_9991:-6.30129666755|K08155:gene-SPHA_9983:-11.2288574589	http://www.genome.jp/kegg-bin/show_pathway?ko05030/K00274%09green/K09048%09green/K08045%09green/K05198%09green/K02580%09green/K04448%09green/K08155%09green
Homologous recombination	KEGG PATHWAY	ko03440	6	25	0.64084	0.99879	K02328:gene-SPHA_69040:-1.35059742253|K07466:new_gene1653:-1.72679839869|K03165:gene-SPHA_47948:-1.24844306822|K03165:new_gene1660:-1.16753097172|K10871:gene-SPHA_45493:-1.75300238994|K10881:gene-SPHA_71718:-3.43068921435	http://www.genome.jp/kegg-bin/show_pathway?ko03440/K02328%09green/K07466%09green/K03165%09green/K10871%09green/K10881%09green
Apoptosis	KEGG PATHWAY	ko04210	20	82	0.641268	0.99879	K07209:gene-SPHA_14982:-1.04588639163|K16060:gene-SPHA_73748:-1.47248202725|K01379:gene-SPHA_70887:-2.64427523311|K01365:gene-SPHA_61563:-2.98739333283|K01365:new_gene769:-7.46370786286|K01365:gene-SPHA_61567:-7.04291363565|K01365:gene-SPHA_48877:-2.33792967514|K04440:gene-SPHA_41630:-1.11457283482|K05692:gene-SPHA_40723:-5.25832659695|K05692:gene-SPHA_24168:-1.56884274959|K07374:gene-SPHA_72890:…	http://www.genome.jp/kegg-bin/show_pathway?ko04210/K07209%09green/K16060%09green/K01379%09green/K01365%09green/K04440%09green/K05692%09green/K07374%09green/K04958%09green/K01363%09green/K06114%09green/K02310%09green/K02580%09green/K04448%09green/K03237%09green
Adherens junction	KEGG PATHWAY	ko04520	13	54	0.647105	0.99879	K05699:gene-SPHA_29938:-2.15536394707|K02105:gene-SPHA_1924:-1.30970328351|K04361:gene-SPHA_49107:-7.7871632954|K04361:gene-SPHA_49115:-8.91307747051|K04500:gene-SPHA_18900:-4.34016705302|K04513:gene-SPHA_11148:-1.65154878041|K05691:gene-SPHA_48504:-1.6859448766|K05692:gene-SPHA_40723:-5.25832659695|K05692:gene-SPHA_24168:-1.56884274959|K04498:gene-SPHA_46787:-2.67224172634|K04393:gene-SPHA_22764…	http://www.genome.jp/kegg-bin/show_pathway?ko04520/K05699%09green/K02105%09green/K04361%09green/K04500%09green/K04513%09green/K05691%09green/K05692%09green/K04498%09green/K04393%09green/K04392%09green/K06082%09green
Hepatitis B	KEGG PATHWAY	ko05161	12	50	0.648872	0.99879	K16197:gene-SPHA_53321:-1.17258285828|K09048:new_gene2190:-4.92832675752|K04430:gene-SPHA_26209:-1.34658977371|K07209:gene-SPHA_14982:-1.04588639163|K04498:gene-SPHA_46787:-2.67224172634|K11224:gene-SPHA_48418:-3.1664859738|K04440:gene-SPHA_41630:-1.11457283482|K11217:new_gene111:-1.98006260854|K02580:new_gene2594:-3.0444055895|K04448:gene-SPHA_3577:-1.92886746772|K12646:gene-SPHA_23353:-1.435186…	http://www.genome.jp/kegg-bin/show_pathway?ko05161/K16197%09green/K09048%09green/K04430%09green/K07209%09green/K04498%09green/K11224%09green/K04440%09green/K11217%09green/K02580%09green/K04448%09green/K12646%09green/K05410%09green
Other types of O-glycan biosynthesis	KEGG PATHWAY	ko00514	4	17	0.656992	0.99879	K05948:gene-SPHA_66507:-1.76427962626|K09667:gene-SPHA_60235:-2.91507404774|K03691:new_gene1749:-2.99024697303|K00728:gene-SPHA_27525:-2.91255045273	http://www.genome.jp/kegg-bin/show_pathway?ko00514/K05948%09green/K09667%09green/K03691%09green/K00728%09green
Thyroid cancer	KEGG PATHWAY	ko05216	4	17	0.656992	0.99879	K02105:gene-SPHA_1924:-1.30970328351|K09288:gene-SPHA_23295:-1.8743109482|K09289:gene-SPHA_78970:-1.28631975989|K09292:gene-SPHA_34805:-1.00937555894	http://www.genome.jp/kegg-bin/show_pathway?ko05216/K02105%09green/K09288%09green/K09289%09green/K09292%09green
Steroid hormone biosynthesis	KEGG PATHWAY	ko00140	4	17	0.656992	0.99879	K00699:new_gene2690:-2.94053867245|K13370:gene-SPHA_51168:-3.67548755606|K13368:gene-SPHA_11457:-3.53523792623|K15680:gene-SPHA_47977:-1.35735825231	http://www.genome.jp/kegg-bin/show_pathway?ko00140/K00699%09green/K13370%09green/K13368%09green/K15680%09green
Circadian entrainment	KEGG PATHWAY	ko04713	20	83	0.659679	0.99879	K04515:gene-SPHA_53682:-1.60096134973|K04962:new_gene3260:-1.87478745657|K04962:new_gene3259:-3.16174195496|K04539:gene-SPHA_33654:-2.08562845481|K08045:gene-SPHA_27544:-2.39513057586|K04536:gene-SPHA_37246:-1.48741901967|K05200:gene-SPHA_9990:-4.51464817163|K04958:gene-SPHA_80637:-2.2780820541|K04958:gene-SPHA_15590:-4.47051398819|K04958:new_gene1121:-2.10322344936|K05198:gene-SPHA_55428:-9.0116…	http://www.genome.jp/kegg-bin/show_pathway?ko04713/K04515%09green/K04962%09green/K04539%09green/K08045%09green/K04536%09green/K05200%09green/K04958%09green/K05198%09green/K13240%09green/K16513%09green/K02183%09green
Estrogen signaling pathway	KEGG PATHWAY	ko04915	19	79	0.660486	0.99879	K02183:gene-SPHA_68462:-4.48547462003|K02183:gene-SPHA_28734:-4.34776042204|K02183:new_gene2041:-3.49905714273|K02183:new_gene2821:-3.3772758737|K02183:gene-SPHA_72978:-14.7168317259|K02183:new_gene277:-1.80206529106|K04361:gene-SPHA_49107:-7.7871632954|K04361:gene-SPHA_49115:-8.91307747051|K09048:new_gene2190:-4.92832675752|K08045:gene-SPHA_27544:-2.39513057586|K04958:gene-SPHA_80637:-2.27808205…	http://www.genome.jp/kegg-bin/show_pathway?ko04915/K02183%09green/K04361%09green/K09048%09green/K08045%09green/K04958%09green/K09487%09green/K03099%09green/K04448%09green/K03283%09green
Vascular smooth muscle contraction	KEGG PATHWAY	ko04270	21	88	0.676528	0.99879	K04513:gene-SPHA_11148:-1.65154878041|K08045:gene-SPHA_27544:-2.39513057586|K00907:gene-SPHA_3427:-2.16983893684|K04958:gene-SPHA_80637:-2.2780820541|K04958:gene-SPHA_15590:-4.47051398819|K04958:new_gene1121:-2.10322344936|K16342:gene-SPHA_58994:-1.48291955312|K16342:gene-SPHA_59023:-1.93220093563|K12323:gene-SPHA_7133:-2.24691227773|K01047:new_gene3269:-8.64858436001|K12337:gene-SPHA_3040:-1.707…	http://www.genome.jp/kegg-bin/show_pathway?ko04270/K04513%09green/K08045%09green/K00907%09green/K04958%09green/K16342%09green/K12323%09green/K01047%09green/K12337%09green/K04266%09green/K02183%09green/K06269%09green/K12751%09green
Nicotinate and nicotinamide metabolism	KEGG PATHWAY	ko00760	5	22	0.682138	0.99879	K01081:gene-SPHA_73086:-1.98416931711|K01081:gene-SPHA_17556:-1.02952164456|K03462:new_gene2536:-1.47705512612|K19970:gene-SPHA_26813:-8.85726666938|K19970:gene-SPHA_26810:-3.89656969311	http://www.genome.jp/kegg-bin/show_pathway?ko00760/K01081%09green/K03462%09green/K19970%09green
Pentose and glucuronate interconversions	KEGG PATHWAY	ko00040	5	22	0.682138	0.99879	K00854:gene-SPHA_28253:-4.77231013926|K03331:gene-SPHA_26210:-3.12732676357|K00078:gene-SPHA_11645:-1.9046512363|K00699:new_gene2690:-2.94053867245|K00963:gene-SPHA_8310:-2.14911951135	http://www.genome.jp/kegg-bin/show_pathway?ko00040/K00854%09green/K03331%09green/K00078%09green/K00699%09green/K00963%09green
Rap1 signaling pathway	KEGG PATHWAY	ko04015	27	113	0.687795	0.99879	K04353:gene-SPHA_56482:-1.1147824257|K02105:gene-SPHA_1924:-1.30970328351|K05731:gene-SPHA_4838:-3.25697714893|K05719:new_gene3023:-2.52953977794|K05719:gene-SPHA_48237:-1.92680087718|K04513:gene-SPHA_11148:-1.65154878041|K05093:gene-SPHA_49688:-3.72817639692|K05631:gene-SPHA_33893:-2.07695680924|K05692:gene-SPHA_40723:-5.25832659695|K05692:gene-SPHA_24168:-1.56884274959|K04438:gene-SPHA_70888:-1…	http://www.genome.jp/kegg-bin/show_pathway?ko04015/K04353%09green/K02105%09green/K05731%09green/K05719%09green/K04513%09green/K05093%09green/K05631%09green/K05692%09green/K04438%09green/K04361%09green/K04441%09green/K04393%09green/K04392%09green/K07361%09green/K06271%09green/K04266%09green/K06082%09green/K08045%09green/K02183%09green
Drug metabolism - cytochrome P450	KEGG PATHWAY	ko00982	8	35	0.68837	0.99879	K00274:gene-SPHA_21661:-1.92874929705|K13299:gene-SPHA_18268:-3.19077408118|K04097:gene-SPHA_52171:-1.72194202467|K04097:gene-SPHA_49475:-10.1742161486|K00699:new_gene2690:-2.94053867245|K00799:gene-SPHA_71381:-3.64569579541|K00799:gene-SPHA_34252:-1.8213639923|K00121:gene-SPHA_24866:-1.97021315104	http://www.genome.jp/kegg-bin/show_pathway?ko00982/K00274%09green/K13299%09green/K04097%09green/K00699%09green/K00799%09green/K00121%09green
FoxO signaling pathway	KEGG PATHWAY	ko04068	13	56	0.690928	0.99879	K01596:gene-SPHA_48560:-5.38779848673|K03099:gene-SPHA_8665:-1.55658398035|K04500:gene-SPHA_18900:-4.34016705302|K04564:gene-SPHA_22121:-2.57132510447|K15464:gene-SPHA_26976:-3.59384056823|K16172:gene-SPHA_24144:-3.16428653086|K04498:gene-SPHA_46787:-2.67224172634|K04441:new_gene2737:-3.28639646394|K04440:gene-SPHA_41630:-1.11457283482|K07199:gene-SPHA_37089:-1.99953303407|K04361:gene-SPHA_49107:…	http://www.genome.jp/kegg-bin/show_pathway?ko04068/K01596%09green/K03099%09green/K04500%09green/K04564%09green/K15464%09green/K16172%09green/K04498%09green/K04441%09green/K04440%09green/K07199%09green/K04361%09green/K07209%09green
Quorum sensing	KEGG PATHWAY	ko02024	2	9	0.696613	0.99879	K01897:gene-SPHA_31242:-3.52522692059|K03106:gene-SPHA_7220:-1.00586554	http://www.genome.jp/kegg-bin/show_pathway?ko02024/K01897%09green/K03106%09green
Biosynthesis of unsaturated fatty acids	KEGG PATHWAY	ko01040	2	9	0.696613	0.99879	K10703:gene-SPHA_11879:-1.60336389762|K07515:gene-SPHA_54659:-1.4813446143	http://www.genome.jp/kegg-bin/show_pathway?ko01040/K10703%09green/K07515%09green
Small cell lung cancer	KEGG PATHWAY	ko05222	11	48	0.697979	0.99879	K07209:gene-SPHA_14982:-1.04588639163|K05719:new_gene3023:-2.52953977794|K05719:gene-SPHA_48237:-1.92680087718|K16060:gene-SPHA_73748:-1.47248202725|K05636:gene-SPHA_32474:-2.55298066881|K05636:gene-SPHA_32472:-1.64535771277|K02580:new_gene2594:-3.0444055895|K06237:gene-SPHA_56952:-2.43491462013|K06237:gene-SPHA_56949:-2.9609778574|K06240:gene-SPHA_45337:-2.25020410769|K06240:gene-SPHA_34047:-3.2…	http://www.genome.jp/kegg-bin/show_pathway?ko05222/K07209%09green/K05719%09green/K16060%09green/K05636%09green/K02580%09green/K06237%09green/K06240%09green
Inflammatory mediator regulation of TRP channels	KEGG PATHWAY	ko04750	16	69	0.702674	0.99879	K04515:gene-SPHA_53682:-1.60096134973|K08045:gene-SPHA_27544:-2.39513057586|K04958:gene-SPHA_80637:-2.2780820541|K04958:gene-SPHA_15590:-4.47051398819|K04958:new_gene1121:-2.10322344936|K16342:gene-SPHA_58994:-1.48291955312|K16342:gene-SPHA_59023:-1.93220093563|K04441:new_gene2737:-3.28639646394|K04440:gene-SPHA_41630:-1.11457283482|K06269:gene-SPHA_14454:-2.77207309772|K02183:gene-SPHA_68462:-4.…	http://www.genome.jp/kegg-bin/show_pathway?ko04750/K04515%09green/K08045%09green/K04958%09green/K16342%09green/K04441%09green/K04440%09green/K06269%09green/K02183%09green
Long-term potentiation	KEGG PATHWAY	ko04720	14	61	0.708213	0.99879	K04353:gene-SPHA_56482:-1.1147824257|K04515:gene-SPHA_53682:-1.60096134973|K04958:gene-SPHA_80637:-2.2780820541|K04958:gene-SPHA_15590:-4.47051398819|K04958:new_gene1121:-2.10322344936|K05198:gene-SPHA_55428:-9.01169723587|K04498:gene-SPHA_46787:-2.67224172634|K06269:gene-SPHA_14454:-2.77207309772|K02183:gene-SPHA_68462:-4.48547462003|K02183:gene-SPHA_28734:-4.34776042204|K02183:new_gene2041:-3.4…	http://www.genome.jp/kegg-bin/show_pathway?ko04720/K04353%09green/K04515%09green/K04958%09green/K05198%09green/K04498%09green/K06269%09green/K02183%09green
Glycosylphosphatidylinositol(GPI)-anchor biosynthesis	KEGG PATHWAY	ko00563	5	23	0.714437	0.99879	K07542:gene-SPHA_44157:-1.97514523128|K07541:gene-SPHA_7131:-2.90609584334|K05285:gene-SPHA_24592:-1.69503263456|K03860:gene-SPHA_6526:-1.06808836087|K05290:gene-SPHA_58130:-1.90703678752	http://www.genome.jp/kegg-bin/show_pathway?ko00563/K07542%09green/K07541%09green/K05285%09green/K03860%09green/K05290%09green
B cell receptor signaling pathway	KEGG PATHWAY	ko04662	5	23	0.714437	0.99879	K02580:new_gene2594:-3.0444055895|K07209:gene-SPHA_14982:-1.04588639163|K04448:gene-SPHA_3577:-1.92886746772|K03099:gene-SPHA_8665:-1.55658398035|K04392:gene-SPHA_24899:-1.63202528803	http://www.genome.jp/kegg-bin/show_pathway?ko04662/K02580%09green/K07209%09green/K04448%09green/K03099%09green/K04392%09green
Purine metabolism	KEGG PATHWAY	ko00230	33	140	0.724949	0.99879	K00856:gene-SPHA_12441:-2.82348759699|K00856:gene-SPHA_12451:-3.40498351572|K13988:gene-SPHA_2554:-6.1334308929|K00088:gene-SPHA_7906:-2.42658085357|K00942:gene-SPHA_48199:-1.17950031547|K01587:gene-SPHA_17842:-3.1604468052|K01587:gene-SPHA_17840:-2.0355337103|K00602:gene-SPHA_65669:-1.80935680972|K00939:gene-SPHA_58128:-2.83792209269|K00939:gene-SPHA_33881:-3.893507744|K00939:new_gene1856:-1.089…	http://www.genome.jp/kegg-bin/show_pathway?ko00230/K00856%09green/K13988%09green/K00088%09green/K00942%09green/K01587%09green/K00602%09green/K00939%09green/K00873%09green/K11787%09green/K13755%09green/K08045%09green/K01835%09green/K13293%09green/K12323%09green/K01081%09green/K01490%09green/K19970%09green/K01517%09green/K01510%09green/K00759%09green/K13761%09green/K02328%09green/K00940%09green/K00…
RNA degradation	KEGG PATHWAY	ko03018	14	62	0.727486	0.99879	K14443:gene-SPHA_959:-3.87237779903|K00850:new_gene739:-2.26084160066|K18681:gene-SPHA_18521:-1.32852149035|K12624:new_gene2790:-1.73118926188|K12623:gene-SPHA_77348:-1.70771914073|K12607:gene-SPHA_69488:-1.21392279677|K12616:gene-SPHA_53786:-1.03151571647|K12602:gene-SPHA_35862:-2.30153070286|K12580:gene-SPHA_13964:-1.07220763098|K10643:gene-SPHA_40210:-1.47200243531|K03681:gene-SPHA_45979:-1.35…	http://www.genome.jp/kegg-bin/show_pathway?ko03018/K14443%09green/K00850%09green/K18681%09green/K12624%09green/K12623%09green/K12607%09green/K12616%09green/K12602%09green/K12580%09green/K10643%09green/K03681%09green/K12581%09green/K12571%09green/K12599%09green
Acute myeloid leukemia	KEGG PATHWAY	ko05221	4	19	0.729268	0.99879	K02580:new_gene2594:-3.0444055895|K11224:gene-SPHA_48418:-3.1664859738|K03099:gene-SPHA_8665:-1.55658398035|K07209:gene-SPHA_14982:-1.04588639163	http://www.genome.jp/kegg-bin/show_pathway?ko05221/K02580%09green/K11224%09green/K03099%09green/K07209%09green
VEGF signaling pathway	KEGG PATHWAY	ko04370	6	28	0.731841	0.99879	K16342:gene-SPHA_58994:-1.48291955312|K16342:gene-SPHA_59023:-1.93220093563|K04441:new_gene2737:-3.28639646394|K04393:gene-SPHA_22764:-4.64712030949|K05760:gene-SPHA_63583:-1.0098313524|K04392:gene-SPHA_24899:-1.63202528803	http://www.genome.jp/kegg-bin/show_pathway?ko04370/K16342%09green/K04441%09green/K04393%09green/K05760%09green/K04392%09green
Cytosolic DNA-sensing pathway	KEGG PATHWAY	ko04623	5	24	0.744337	0.99879	K02580:new_gene2594:-3.0444055895|K07209:gene-SPHA_14982:-1.04588639163|K12646:gene-SPHA_23353:-1.43518621576|K12654:gene-SPHA_72980:-3.24698496458|K05410:gene-SPHA_70433:-3.09752055695	http://www.genome.jp/kegg-bin/show_pathway?ko04623/K02580%09green/K07209%09green/K12646%09green/K12654%09green/K05410%09green
Dorso-ventral axis formation	KEGG PATHWAY	ko04320	7	33	0.747412	0.99879	K03211:gene-SPHA_27347:-3.14762952518|K03211:gene-SPHA_27337:-3.26942406205|K04361:gene-SPHA_49107:-7.7871632954|K04361:gene-SPHA_49115:-8.91307747051|K03099:gene-SPHA_8665:-1.55658398035|K02678:gene-SPHA_35336:-1.95478426055|K02599:gene-SPHA_30197:-4.88883218228	http://www.genome.jp/kegg-bin/show_pathway?ko04320/K03211%09green/K04361%09green/K03099%09green/K02678%09green/K02599%09green
Viral carcinogenesis	KEGG PATHWAY	ko05203	24	105	0.749897	0.99879	K15979:gene-SPHA_10641:-2.39013365781|K16197:gene-SPHA_53321:-1.17258285828|K04513:gene-SPHA_11148:-1.65154878041|K11224:gene-SPHA_48418:-3.1664859738|K04393:gene-SPHA_22764:-4.64712030949|K04392:gene-SPHA_24899:-1.63202528803|K00873:gene-SPHA_16657:-1.87108265172|K03062:gene-SPHA_7215:-2.90414521194|K10691:new_gene533:-1.95760191966|K12886:gene-SPHA_53596:-1.59870525907|K04448:gene-SPHA_3577:-1.…	http://www.genome.jp/kegg-bin/show_pathway?ko05203/K15979%09green/K16197%09green/K04513%09green/K11224%09green/K04393%09green/K04392%09green/K00873%09green/K03062%09green/K10691%09green/K12886%09green/K04448%09green/K06630%09green/K05699%09green/K09048%09green/K11252%09green/K12076%09green/K11217%09green/K11406%09green/K09504%09green/K16174%09green/K04498%09green/K02580%09green/K05760%09green
Chloroalkane and chloroalkene degradation	KEGG PATHWAY	ko00625	1	5	0.75033	0.99879	K00121:gene-SPHA_24866:-1.97021315104	http://www.genome.jp/kegg-bin/show_pathway?ko00625/K00121%09green
Riboflavin metabolism	KEGG PATHWAY	ko00740	1	5	0.75033	0.99879	K00861:gene-SPHA_66814:-2.92345741114	http://www.genome.jp/kegg-bin/show_pathway?ko00740/K00861%09green
Base excision repair	KEGG PATHWAY	ko03410	6	29	0.758244	0.99879	K10771:gene-SPHA_12558:-1.48970556603|K04799:new_gene782:-1.53773793891|K03660:gene-SPHA_50426:-1.39033747949|K02328:gene-SPHA_69040:-1.35059742253|K10802:gene-SPHA_27723:-4.80780792309|K10800:gene-SPHA_35456:-4.63658958099	http://www.genome.jp/kegg-bin/show_pathway?ko03410/K10771%09green/K04799%09green/K03660%09green/K02328%09green/K10802%09green/K10800%09green
Pathways in cancer	KEGG PATHWAY	ko05200	46	196	0.761142	0.99879	K09292:gene-SPHA_34805:-1.00937555894|K04513:gene-SPHA_11148:-1.65154878041|K04536:gene-SPHA_37246:-1.48741901967|K08878:gene-SPHA_41622:-3.43456803163|K04438:gene-SPHA_70888:-1.51155332179|K16060:gene-SPHA_73748:-1.47248202725|K11224:gene-SPHA_48418:-3.1664859738|K08268:gene-SPHA_52544:-2.34325993148|K04393:gene-SPHA_22764:-4.64712030949|K04392:gene-SPHA_24899:-1.63202528803|K09487:gene-SPHA_534…	http://www.genome.jp/kegg-bin/show_pathway?ko05200/K09292%09green/K04513%09green/K04536%09green/K08878%09green/K04438%09green/K16060%09green/K11224%09green/K08268%09green/K04393%09green/K04392%09green/K09487%09green/K03868%09green/K05719%09green/K08045%09green/K05093%09green/K04440%09green/K08773%09green/K05636%09green/K04707%09green/K07299%09green/K04448%09green/K01679%09green/K06240%09green/K02…
Longevity regulating pathway	KEGG PATHWAY	ko04211	10	47	0.767025	0.99879	K10141:gene-SPHA_76183:-1.00430627996|K09048:new_gene2190:-4.92832675752|K08045:gene-SPHA_27544:-2.39513057586|K16172:gene-SPHA_24144:-3.16428653086|K04564:gene-SPHA_22121:-2.57132510447|K07297:gene-SPHA_46288:-1.29803752649|K07199:gene-SPHA_37089:-1.99953303407|K03259:gene-SPHA_27644:-2.37181276505|K03259:gene-SPHA_24625:-2.27910658041|K02580:new_gene2594:-3.0444055895	http://www.genome.jp/kegg-bin/show_pathway?ko04211/K10141%09green/K09048%09green/K08045%09green/K16172%09green/K04564%09green/K07297%09green/K07199%09green/K03259%09green/K02580%09green
Alcoholism	KEGG PATHWAY	ko05034	20	90	0.773454	0.99879	K00274:gene-SPHA_21661:-1.92874929705|K04539:gene-SPHA_33654:-2.08562845481|K09048:new_gene2190:-4.92832675752|K11251:gene-SPHA_47692:-1.59655925479|K08045:gene-SPHA_27544:-2.39513057586|K11253:gene-SPHA_49862:-2.44320032944|K04536:gene-SPHA_37246:-1.48741901967|K03099:gene-SPHA_8665:-1.55658398035|K11406:gene-SPHA_35716:-1.18900740895|K11252:new_gene215:-2.04594132504|K04266:gene-SPHA_14234:-3.5…	http://www.genome.jp/kegg-bin/show_pathway?ko05034/K00274%09green/K04539%09green/K09048%09green/K11251%09green/K08045%09green/K11253%09green/K04536%09green/K03099%09green/K11406%09green/K11252%09green/K04266%09green/K06269%09green/K08155%09green/K02183%09green
Insulin secretion	KEGG PATHWAY	ko04911	11	52	0.779431	0.99879	K04515:gene-SPHA_53682:-1.60096134973|K01539:gene-SPHA_78658:-2.112271044|K04962:new_gene3260:-1.87478745657|K04962:new_gene3259:-3.16174195496|K09048:new_gene2190:-4.92832675752|K08045:gene-SPHA_27544:-2.39513057586|K16882:gene-SPHA_10977:-2.86307245793|K04194:gene-SPHA_13428:-2.41916332453|K01540:gene-SPHA_14620:-2.96934319619|K07299:gene-SPHA_32388:-4.58737725404|K18211:gene-SPHA_68543:-3.4798…	http://www.genome.jp/kegg-bin/show_pathway?ko04911/K04515%09green/K01539%09green/K04962%09green/K09048%09green/K08045%09green/K16882%09green/K04194%09green/K01540%09green/K07299%09green/K18211%09green
Glutamatergic synapse	KEGG PATHWAY	ko04724	18	82	0.779722	0.99879	K05202:gene-SPHA_19746:-6.81609090202|K05202:gene-SPHA_19755:-8.30010278204|K05202:gene-SPHA_71809:-9.63319046689|K04539:gene-SPHA_33654:-2.08562845481|K08045:gene-SPHA_27544:-2.39513057586|K04536:gene-SPHA_37246:-1.48741901967|K05200:gene-SPHA_9990:-4.51464817163|K04958:gene-SPHA_80637:-2.2780820541|K04958:gene-SPHA_15590:-4.47051398819|K04958:new_gene1121:-2.10322344936|K05198:gene-SPHA_55428:-…	http://www.genome.jp/kegg-bin/show_pathway?ko04724/K05202%09green/K04539%09green/K08045%09green/K04536%09green/K05200%09green/K04958%09green/K05198%09green/K01115%09green/K16342%09green/K01915%09green/K15008%09green
Endocrine and other factor-regulated calcium reabsorption	KEGG PATHWAY	ko04961	6	30	0.782684	0.99879	K01539:gene-SPHA_78658:-2.112271044|K04645:gene-SPHA_8069:-3.61158531678|K04646:gene-SPHA_41649:-2.71528335638|K01540:gene-SPHA_14620:-2.96934319619|K11824:gene-SPHA_70467:-1.2383381358|K07904:gene-SPHA_67892:-1.70298377099	http://www.genome.jp/kegg-bin/show_pathway?ko04961/K01539%09green/K04645%09green/K04646%09green/K01540%09green/K11824%09green/K07904%09green
Bile secretion	KEGG PATHWAY	ko04976	8	39	0.782945	0.99879	K01539:gene-SPHA_78658:-2.112271044|K08045:gene-SPHA_27544:-2.39513057586|K09866:new_gene3016:-7.76285816179|K18245:gene-SPHA_49651:-1.20452946893|K01540:gene-SPHA_14620:-2.96934319619|K12040:gene-SPHA_61997:-1.64200457637|K07299:gene-SPHA_32388:-4.58737725404|K00021:gene-SPHA_45805:-2.90309551506	http://www.genome.jp/kegg-bin/show_pathway?ko04976/K01539%09green/K08045%09green/K09866%09green/K18245%09green/K01540%09green/K12040%09green/K07299%09green/K00021%09green
Sulfur relay system	KEGG PATHWAY	ko04122	2	11	0.783284	0.99879	K03635:gene-SPHA_49645:-1.08135191394|K01011:new_gene1127:-1.29480538854	http://www.genome.jp/kegg-bin/show_pathway?ko04122/K03635%09green/K01011%09green
Glycosaminoglycan biosynthesis - heparan sulfate / heparin	KEGG PATHWAY	ko00534	4	21	0.789489	0.99879	K08104:new_gene3354:-3.52608721581|K02370:gene-SPHA_75942:-10.7475685002|K02367:gene-SPHA_26458:-1.54615708572|K07809:gene-SPHA_31614:-1.41200102822	http://www.genome.jp/kegg-bin/show_pathway?ko00534/K08104%09green/K02370%09green/K02367%09green/K07809%09green
Renin secretion	KEGG PATHWAY	ko04924	14	66	0.796218	0.99879	K08045:gene-SPHA_27544:-2.39513057586|K04958:gene-SPHA_80637:-2.2780820541|K04958:gene-SPHA_15590:-4.47051398819|K04958:new_gene1121:-2.10322344936|K01363:gene-SPHA_23146:-2.90203508508|K12323:gene-SPHA_7133:-2.24691227773|K01283:gene-SPHA_75258:-7.99966777465|K13755:gene-SPHA_77005:-3.47526849617|K02183:gene-SPHA_68462:-4.48547462003|K02183:gene-SPHA_28734:-4.34776042204|K02183:new_gene2041:-3.4…	http://www.genome.jp/kegg-bin/show_pathway?ko04924/K08045%09green/K04958%09green/K01363%09green/K12323%09green/K01283%09green/K13755%09green/K02183%09green
Axon guidance	KEGG PATHWAY	ko04360	17	79	0.797787	0.99879	K04515:gene-SPHA_53682:-1.60096134973|K04352:new_gene705:-3.19754607481|K06753:gene-SPHA_78661:-1.62303012469|K06841:gene-SPHA_8007:-2.12228014827|K06841:gene-SPHA_8008:-2.11716544778|K05719:new_gene3023:-2.52953977794|K05719:gene-SPHA_48237:-1.92680087718|K04513:gene-SPHA_11148:-1.65154878041|K04967:new_gene2454:-2.38486919826|K06820:gene-SPHA_17894:-1.10213905741|K06820:gene-SPHA_81098:-1.84019…	http://www.genome.jp/kegg-bin/show_pathway?ko04360/K04515%09green/K04352%09green/K06753%09green/K06841%09green/K05719%09green/K04513%09green/K04967%09green/K06820%09green/K04393%09green/K04392%09green/K05765%09green/K07520%09green
Circadian rhythm - fly	KEGG PATHWAY	ko04711	1	6	0.801901	0.99879	K09057:gene-SPHA_32871:-4.07357914298	http://www.genome.jp/kegg-bin/show_pathway?ko04711/K09057%09green
Long-term depression	KEGG PATHWAY	ko04730	10	49	0.804201	0.99879	K04382:gene-SPHA_37128:-2.11765185276|K03456:gene-SPHA_62915:-1.28545266055|K04958:gene-SPHA_80637:-2.2780820541|K04958:gene-SPHA_15590:-4.47051398819|K04958:new_gene1121:-2.10322344936|K05198:gene-SPHA_55428:-9.01169723587|K16342:gene-SPHA_58994:-1.48291955312|K16342:gene-SPHA_59023:-1.93220093563|K13240:gene-SPHA_21592:-5.96732640756|K13240:gene-SPHA_21587:-5.9694741607	http://www.genome.jp/kegg-bin/show_pathway?ko04730/K04382%09green/K03456%09green/K04958%09green/K05198%09green/K16342%09green/K13240%09green
Folate biosynthesis	KEGG PATHWAY	ko00790	2	12	0.817854	0.99879	K03635:gene-SPHA_49645:-1.08135191394|K01077:gene-SPHA_46648:-2.29847274707	http://www.genome.jp/kegg-bin/show_pathway?ko00790/K03635%09green/K01077%09green
Bladder cancer	KEGG PATHWAY	ko05219	2	12	0.817854	0.99879	K04361:gene-SPHA_49107:-7.7871632954|K04361:gene-SPHA_49115:-8.91307747051	http://www.genome.jp/kegg-bin/show_pathway?ko05219/K04361%09green
Endometrial cancer	KEGG PATHWAY	ko05213	5	27	0.820005	0.99879	K05691:gene-SPHA_48504:-1.6859448766|K02105:gene-SPHA_1924:-1.30970328351|K04361:gene-SPHA_49107:-7.7871632954|K04361:gene-SPHA_49115:-8.91307747051|K03099:gene-SPHA_8665:-1.55658398035	http://www.genome.jp/kegg-bin/show_pathway?ko05213/K05691%09green/K02105%09green/K04361%09green/K03099%09green
Prolactin signaling pathway	KEGG PATHWAY	ko04917	5	27	0.820005	0.99879	K02580:new_gene2594:-3.0444055895|K11224:gene-SPHA_48418:-3.1664859738|K04441:new_gene2737:-3.28639646394|K04440:gene-SPHA_41630:-1.11457283482|K03099:gene-SPHA_8665:-1.55658398035	http://www.genome.jp/kegg-bin/show_pathway?ko04917/K02580%09green/K11224%09green/K04441%09green/K04440%09green/K03099%09green
Salivary secretion	KEGG PATHWAY	ko04970	18	85	0.820658	0.99879	K01539:gene-SPHA_78658:-2.112271044|K08045:gene-SPHA_27544:-2.39513057586|K13899:gene-SPHA_59850:-7.21832664672|K04958:gene-SPHA_80637:-2.2780820541|K04958:gene-SPHA_15590:-4.47051398819|K04958:new_gene1121:-2.10322344936|K01540:gene-SPHA_14620:-2.96934319619|K13912:new_gene1744:-2.09999066919|K13912:gene-SPHA_14981:-8.06356955087|K13912:gene-SPHA_7673:-1.80328093639|K13240:gene-SPHA_21592:-5.967…	http://www.genome.jp/kegg-bin/show_pathway?ko04970/K01539%09green/K08045%09green/K13899%09green/K04958%09green/K01540%09green/K13912%09green/K13240%09green/K02183%09green
Transcriptional misregulation in cancer	KEGG PATHWAY	ko05202	16	77	0.829067	0.99879	K09431:gene-SPHA_72408:-3.46540641925|K03211:gene-SPHA_27347:-3.14762952518|K03211:gene-SPHA_27337:-3.26942406205|K15604:gene-SPHA_35257:-3.05742958775|K09355:new_gene1951:-1.01791279974|K11253:gene-SPHA_49862:-2.44320032944|K13098:gene-SPHA_21059:-1.91072537573|K12823:gene-SPHA_72423:-2.00023347014|K11459:gene-SPHA_26617:-4.24333715955|K04454:gene-SPHA_70775:-2.25079000216|K02580:new_gene2594:-3…	http://www.genome.jp/kegg-bin/show_pathway?ko05202/K09431%09green/K03211%09green/K15604%09green/K09355%09green/K11253%09green/K13098%09green/K12823%09green/K11459%09green/K04454%09green/K02580%09green/K15613%09green/K08821%09green/K15620%09green/K15622%09green
Melanogenesis	KEGG PATHWAY	ko04916	12	60	0.837198	0.99879	K04515:gene-SPHA_53682:-1.60096134973|K02105:gene-SPHA_1924:-1.30970328351|K09048:new_gene2190:-4.92832675752|K08045:gene-SPHA_27544:-2.39513057586|K04498:gene-SPHA_46787:-2.67224172634|K02432:gene-SPHA_21831:-1.78709896289|K02183:gene-SPHA_68462:-4.48547462003|K02183:gene-SPHA_28734:-4.34776042204|K02183:new_gene2041:-3.49905714273|K02183:new_gene2821:-3.3772758737|K02183:gene-SPHA_72978:-14.716…	http://www.genome.jp/kegg-bin/show_pathway?ko04916/K04515%09green/K02105%09green/K09048%09green/K08045%09green/K04498%09green/K02432%09green/K02183%09green
cGMP-PKG signaling pathway	KEGG PATHWAY	ko04022	23	108	0.838355	0.99879	K01539:gene-SPHA_78658:-2.112271044|K01540:gene-SPHA_14620:-2.96934319619|K09048:new_gene2190:-4.92832675752|K08045:gene-SPHA_27544:-2.39513057586|K04513:gene-SPHA_11148:-1.65154878041|K05849:gene-SPHA_79202:-3.08499212368|K04958:gene-SPHA_80637:-2.2780820541|K04958:gene-SPHA_15590:-4.47051398819|K04958:new_gene1121:-2.10322344936|K16172:gene-SPHA_24144:-3.16428653086|K15040:gene-SPHA_44227:-3.30…	http://www.genome.jp/kegg-bin/show_pathway?ko04022/K01539%09green/K01540%09green/K09048%09green/K08045%09green/K04513%09green/K05849%09green/K04958%09green/K16172%09green/K15040%09green/K04454%09green/K00907%09green/K12323%09green/K12337%09green/K06269%09green/K02183%09green
Mucin type O-Glycan biosynthesis	KEGG PATHWAY	ko00512	3	18	0.839338	0.99879	K00731:gene-SPHA_65767:-1.28580775025|K00710:gene-SPHA_3336:-1.30119596127|K00710:gene-SPHA_12770:-4.76400371046	http://www.genome.jp/kegg-bin/show_pathway?ko00512/K00731%09green/K00710%09green
Hedgehog signaling pathway - fly	KEGG PATHWAY	ko04341	4	24	0.859145	0.99879	K03868:new_gene1610:-1.68675280373|K04678:gene-SPHA_28366:-1.26213570691|K03869:gene-SPHA_18119:-1.20757790187|K03347:gene-SPHA_7145:-1.055493012	http://www.genome.jp/kegg-bin/show_pathway?ko04341/K03868%09green/K04678%09green/K03869%09green/K03347%09green
Aldosterone-regulated sodium reabsorption	KEGG PATHWAY	ko04960	3	19	0.862182	0.99879	K01539:gene-SPHA_78658:-2.112271044|K16172:gene-SPHA_24144:-3.16428653086|K01540:gene-SPHA_14620:-2.96934319619	http://www.genome.jp/kegg-bin/show_pathway?ko04960/K01539%09green/K16172%09green/K01540%09green
Sphingolipid signaling pathway	KEGG PATHWAY	ko04071	12	62	0.86344	0.99879	K01634:gene-SPHA_22439:-2.71571708743|K04513:gene-SPHA_11148:-1.65154878041|K01379:gene-SPHA_70887:-2.64427523311|K04382:gene-SPHA_37128:-2.11765185276|K03456:gene-SPHA_62915:-1.28545266055|K01115:new_gene23:-3.11467853854|K04441:new_gene2737:-3.28639646394|K04440:gene-SPHA_41630:-1.11457283482|K04716:gene-SPHA_27520:-1.80815812795|K02580:new_gene2594:-3.0444055895|K11583:gene-SPHA_13000:-3.53484…	http://www.genome.jp/kegg-bin/show_pathway?ko04071/K01634%09green/K04513%09green/K01379%09green/K04382%09green/K03456%09green/K01115%09green/K04441%09green/K04440%09green/K04716%09green/K02580%09green/K11583%09green/K04392%09green
Regulation of autophagy	KEGG PATHWAY	ko04140	2	14	0.872508	0.99879	K08342:gene-SPHA_31429:-2.00622970228|K08333:new_gene2950:-1.30542628393	http://www.genome.jp/kegg-bin/show_pathway?ko04140/K08342%09green/K08333%09green
Systemic lupus erythematosus	KEGG PATHWAY	ko05322	5	30	0.8765	0.99879	K05699:gene-SPHA_29938:-2.15536394707|K11252:new_gene215:-2.04594132504|K11088:new_gene2459:-1.68230715591|K11251:gene-SPHA_47692:-1.59655925479|K11253:gene-SPHA_49862:-2.44320032944	http://www.genome.jp/kegg-bin/show_pathway?ko05322/K05699%09green/K11252%09green/K11088%09green/K11251%09green/K11253%09green
Colorectal cancer	KEGG PATHWAY	ko05210	6	35	0.877481	0.99879	K02105:gene-SPHA_1924:-1.30970328351|K04513:gene-SPHA_11148:-1.65154878041|K04500:gene-SPHA_18900:-4.34016705302|K04440:gene-SPHA_41630:-1.11457283482|K04392:gene-SPHA_24899:-1.63202528803|K04448:gene-SPHA_3577:-1.92886746772	http://www.genome.jp/kegg-bin/show_pathway?ko05210/K02105%09green/K04513%09green/K04500%09green/K04440%09green/K04392%09green/K04448%09green
Retrograde endocannabinoid signaling	KEGG PATHWAY	ko04723	11	59	0.881914	0.99879	K08045:gene-SPHA_27544:-2.39513057586|K04539:gene-SPHA_33654:-2.08562845481|K05200:gene-SPHA_9990:-4.51464817163|K04536:gene-SPHA_37246:-1.48741901967|K15528:gene-SPHA_52524:-5.82966527658|K04958:gene-SPHA_80637:-2.2780820541|K04958:gene-SPHA_15590:-4.47051398819|K04958:new_gene1121:-2.10322344936|K05198:gene-SPHA_55428:-9.01169723587|K04441:new_gene2737:-3.28639646394|K04440:gene-SPHA_41630:-1.1…	http://www.genome.jp/kegg-bin/show_pathway?ko04723/K08045%09green/K04539%09green/K05200%09green/K04536%09green/K15528%09green/K04958%09green/K05198%09green/K04441%09green/K04440%09green
Glycosaminoglycan degradation	KEGG PATHWAY	ko00531	3	20	0.882119	0.99879	K12309:gene-SPHA_3695:-2.01817312422|K12373:gene-SPHA_54017:-1.56512800539|K12373:gene-SPHA_73093:-1.3516007706	http://www.genome.jp/kegg-bin/show_pathway?ko00531/K12309%09green/K12373%09green
Aldosterone synthesis and secretion	KEGG PATHWAY	ko04925	14	73	0.884925	0.99879	K04515:gene-SPHA_53682:-1.60096134973|K09048:new_gene2190:-4.92832675752|K08558:gene-SPHA_33551:-5.29996025241|K08045:gene-SPHA_27544:-2.39513057586|K04958:gene-SPHA_80637:-2.2780820541|K04958:gene-SPHA_15590:-4.47051398819|K04958:new_gene1121:-2.10322344936|K12323:gene-SPHA_7133:-2.24691227773|K02183:gene-SPHA_68462:-4.48547462003|K02183:gene-SPHA_28734:-4.34776042204|K02183:new_gene2041:-3.4990…	http://www.genome.jp/kegg-bin/show_pathway?ko04925/K04515%09green/K09048%09green/K08558%09green/K08045%09green/K04958%09green/K12323%09green/K02183%09green
mTOR signaling pathway	KEGG PATHWAY	ko04150	18	91	0.885364	0.99879	K07209:gene-SPHA_14982:-1.04588639163|K03099:gene-SPHA_8665:-1.55658398035|K02432:gene-SPHA_21831:-1.78709896289|K04513:gene-SPHA_11148:-1.65154878041|K02147:gene-SPHA_41428:-3.31684369813|K16172:gene-SPHA_24144:-3.16428653086|K13780:gene-SPHA_10669:-1.31279392254|K02991:gene-SPHA_28321:-4.73023944226|K02144:gene-SPHA_40090:-2.4930350889|K08272:gene-SPHA_52528:-2.57734278992|K03259:gene-SPHA_2764…	http://www.genome.jp/kegg-bin/show_pathway?ko04150/K07209%09green/K03099%09green/K02432%09green/K04513%09green/K02147%09green/K16172%09green/K13780%09green/K02991%09green/K02144%09green/K08272%09green/K03259%09green/K02149%09green/K02148%09green/K04370%09green/K09594%09green/K14004%09green/K02150%09green
HTLV-I infection	KEGG PATHWAY	ko05166	25	122	0.887091	0.99879	K02678:gene-SPHA_35336:-1.95478426055|K11224:gene-SPHA_48418:-3.1664859738|K04448:gene-SPHA_3577:-1.92886746772|K04430:gene-SPHA_26209:-1.34658977371|K08045:gene-SPHA_27544:-2.39513057586|K07299:gene-SPHA_32388:-4.58737725404|K03355:gene-SPHA_33752:-1.68227411821|K15310:gene-SPHA_51210:-5.34978189939|K07830:gene-SPHA_4106:-1.72135475092|K02105:gene-SPHA_1924:-1.30970328351|K03354:gene-SPHA_52383:…	http://www.genome.jp/kegg-bin/show_pathway?ko05166/K02678%09green/K11224%09green/K04448%09green/K04430%09green/K08045%09green/K07299%09green/K03355%09green/K15310%09green/K07830%09green/K02105%09green/K03354%09green/K04500%09green/K12076%09green/K11217%09green/K02328%09green/K09027%09green/K08054%09green/K07209%09green/K08057%09green/K15040%09green/K02432%09green/K04498%09green/K15309%09green/K06…
Apoptosis - multiple species	KEGG PATHWAY	ko04215	2	15	0.893763	0.99879	K04440:gene-SPHA_41630:-1.11457283482|K16060:gene-SPHA_73748:-1.47248202725	http://www.genome.jp/kegg-bin/show_pathway?ko04215/K04440%09green/K16060%09green
Glycosaminoglycan biosynthesis - chondroitin sulfate / dermatan sulfate	KEGG PATHWAY	ko00532	2	15	0.893763	0.99879	K08106:gene-SPHA_6024:-2.61528691753|K00746:gene-SPHA_20916:-2.6799980221	http://www.genome.jp/kegg-bin/show_pathway?ko00532/K08106%09green/K00746%09green
Cytokine-cytokine receptor interaction	KEGG PATHWAY	ko04060	2	15	0.893763	0.99879	K04361:gene-SPHA_49107:-7.7871632954|K04361:gene-SPHA_49115:-8.91307747051	http://www.genome.jp/kegg-bin/show_pathway?ko04060/K04361%09green
Hedgehog signaling pathway	KEGG PATHWAY	ko04340	4	26	0.893769	0.99879	K04678:gene-SPHA_28366:-1.26213570691|K03869:gene-SPHA_18119:-1.20757790187|K03347:gene-SPHA_7145:-1.055493012|K04439:new_gene2881:-2.79962393476	http://www.genome.jp/kegg-bin/show_pathway?ko04340/K04678%09green/K03869%09green/K03347%09green/K04439%09green
Cholinergic synapse	KEGG PATHWAY	ko04725	10	56	0.899861	0.99879	K04515:gene-SPHA_53682:-1.60096134973|K09048:new_gene2190:-4.92832675752|K04539:gene-SPHA_33654:-2.08562845481|K08045:gene-SPHA_27544:-2.39513057586|K04536:gene-SPHA_37246:-1.48741901967|K04958:gene-SPHA_80637:-2.2780820541|K04958:gene-SPHA_15590:-4.47051398819|K04958:new_gene1121:-2.10322344936|K00623:gene-SPHA_16495:-7.40013357651|K14387:gene-SPHA_7639:-11.2839919905	http://www.genome.jp/kegg-bin/show_pathway?ko04725/K04515%09green/K09048%09green/K04539%09green/K08045%09green/K04536%09green/K04958%09green/K00623%09green/K14387%09green
Hippo signaling pathway - fly	KEGG PATHWAY	ko04391	13	70	0.900019	0.99879	K16197:gene-SPHA_53321:-1.17258285828|K04412:gene-SPHA_64952:-1.27903440224|K03456:gene-SPHA_62915:-1.28545266055|K16676:gene-SPHA_62218:-1.5949387864|K04382:gene-SPHA_37128:-2.11765185276|K05692:gene-SPHA_40723:-5.25832659695|K05692:gene-SPHA_24168:-1.56884274959|K12076:gene-SPHA_61362:-1.30039004711|K04440:gene-SPHA_41630:-1.11457283482|K06630:gene-SPHA_45810:-1.51402630654|K06630:gene-SPHA_800…	http://www.genome.jp/kegg-bin/show_pathway?ko04391/K16197%09green/K04412%09green/K03456%09green/K16676%09green/K04382%09green/K05692%09green/K12076%09green/K04440%09green/K06630%09green/K16507%09green
ABC transporters	KEGG PATHWAY	ko02010	5	32	0.905136	0.99879	K05677:gene-SPHA_27317:-2.26801194798|K05033:gene-SPHA_37616:-6.06809484409|K05033:gene-SPHA_37605:-3.58161848311|K05657:new_gene3529:-1.01228809461|K05641:gene-SPHA_41047:-1.77085527473	http://www.genome.jp/kegg-bin/show_pathway?ko02010/K05677%09green/K05033%09green/K05657%09green/K05641%09green
Meiosis - yeast	KEGG PATHWAY	ko04113	8	47	0.905798	0.99879	K06671:gene-SPHA_36368:-1.77802376691|K10872:gene-SPHA_27561:-5.54961556707|K04382:gene-SPHA_37128:-2.11765185276|K03456:gene-SPHA_62915:-1.28545266055|K02830:gene-SPHA_80097:-2.06843776566|K03354:gene-SPHA_52383:-1.34294001854|K03355:gene-SPHA_33752:-1.68227411821|K06269:gene-SPHA_14454:-2.77207309772	http://www.genome.jp/kegg-bin/show_pathway?ko04113/K06671%09green/K10872%09green/K04382%09green/K03456%09green/K02830%09green/K03354%09green/K03355%09green/K06269%09green
Inositol phosphate metabolism	KEGG PATHWAY	ko00562	8	47	0.905798	0.99879	K00140:gene-SPHA_56819:-2.86936845212|K01803:gene-SPHA_52787:-2.22236041714|K00921:new_gene172:-2.3714662211|K01858:gene-SPHA_11367:-2.17601924311|K00913:gene-SPHA_49219:-3.61305957554|K00913:gene-SPHA_49222:-4.56478819058|K19801:gene-SPHA_32563:-1.08860905579|K00889:gene-SPHA_63715:-1.13513601574	http://www.genome.jp/kegg-bin/show_pathway?ko00562/K00140%09green/K01803%09green/K00921%09green/K01858%09green/K00913%09green/K19801%09green/K00889%09green
Hippo signaling pathway	KEGG PATHWAY	ko04390	15	81	0.914991	0.99879	K02105:gene-SPHA_1924:-1.30970328351|K04412:gene-SPHA_64952:-1.27903440224|K03456:gene-SPHA_62915:-1.28545266055|K04500:gene-SPHA_18900:-4.34016705302|K16197:gene-SPHA_53321:-1.17258285828|K05691:gene-SPHA_48504:-1.6859448766|K04382:gene-SPHA_37128:-2.11765185276|K05692:gene-SPHA_40723:-5.25832659695|K05692:gene-SPHA_24168:-1.56884274959|K12076:gene-SPHA_61362:-1.30039004711|K16819:gene-SPHA_8106…	http://www.genome.jp/kegg-bin/show_pathway?ko04390/K02105%09green/K04412%09green/K03456%09green/K04500%09green/K16197%09green/K05691%09green/K04382%09green/K05692%09green/K12076%09green/K16819%09green/K02432%09green/K06269%09green/K06630%09green
African trypanosomiasis	KEGG PATHWAY	ko05143	1	10	0.921511	0.99879	K01392:gene-SPHA_36032:-2.13668483587	http://www.genome.jp/kegg-bin/show_pathway?ko05143/K01392%09green
Cyanoamino acid metabolism	KEGG PATHWAY	ko00460	1	10	0.921511	0.99879	K00600:gene-SPHA_33652:-1.57266863745	http://www.genome.jp/kegg-bin/show_pathway?ko00460/K00600%09green
Taste transduction	KEGG PATHWAY	ko04742	2	17	0.926732	0.99879	K13755:gene-SPHA_77005:-3.47526849617|K04153:gene-SPHA_73858:-6.70259584576	http://www.genome.jp/kegg-bin/show_pathway?ko04742/K13755%09green/K04153%09green
Histidine metabolism	KEGG PATHWAY	ko00340	3	23	0.927366	0.99879	K00274:gene-SPHA_21661:-1.92874929705|K11182:gene-SPHA_3870:-6.28772496173|K14085:gene-SPHA_37438:-1.50891348536	http://www.genome.jp/kegg-bin/show_pathway?ko00340/K00274%09green/K11182%09green/K14085%09green
Phospholipase D signaling pathway	KEGG PATHWAY	ko04072	13	74	0.931642	0.99879	K07830:gene-SPHA_4106:-1.72135475092|K03099:gene-SPHA_8665:-1.55658398035|K04513:gene-SPHA_11148:-1.65154878041|K08045:gene-SPHA_27544:-2.39513057586|K01115:new_gene23:-3.11467853854|K16342:gene-SPHA_58994:-1.48291955312|K16342:gene-SPHA_59023:-1.93220093563|K07937:gene-SPHA_38611:-1.89454204771|K01080:gene-SPHA_67580:-4.97057568376|K01080:gene-SPHA_31118:-6.00787935502|K04361:gene-SPHA_49107:-7.…	http://www.genome.jp/kegg-bin/show_pathway?ko04072/K07830%09green/K03099%09green/K04513%09green/K08045%09green/K01115%09green/K16342%09green/K07937%09green/K01080%09green/K04361%09green/K00889%09green
Calcium signaling pathway	KEGG PATHWAY	ko04020	23	121	0.936843	0.99879	K04515:gene-SPHA_53682:-1.60096134973|K05849:gene-SPHA_79202:-3.08499212368|K04962:new_gene3260:-1.87478745657|K04962:new_gene3259:-3.16174195496|K15040:gene-SPHA_44227:-3.30015616968|K04958:gene-SPHA_80637:-2.2780820541|K04958:gene-SPHA_15590:-4.47051398819|K04958:new_gene1121:-2.10322344936|K04194:gene-SPHA_13428:-2.41916332453|K00907:gene-SPHA_3427:-2.16983893684|K13240:gene-SPHA_21592:-5.9673…	http://www.genome.jp/kegg-bin/show_pathway?ko04020/K04515%09green/K05849%09green/K04962%09green/K15040%09green/K04958%09green/K04194%09green/K00907%09green/K13240%09green/K04266%09green/K04361%09green/K07190%09green/K13755%09green/K02183%09green
Notch signaling pathway	KEGG PATHWAY	ko04330	5	35	0.937208	0.99879	K04498:gene-SPHA_46787:-2.67224172634|K05948:gene-SPHA_66507:-1.76427962626|K04505:gene-SPHA_18656:-2.32099613157|K02599:gene-SPHA_30197:-4.88883218228|K06057:gene-SPHA_64672:-1.37256711065	http://www.genome.jp/kegg-bin/show_pathway?ko04330/K04498%09green/K05948%09green/K04505%09green/K02599%09green/K06057%09green
Fatty acid biosynthesis	KEGG PATHWAY	ko00061	1	11	0.937733	0.99879	K01897:gene-SPHA_31242:-3.52522692059	http://www.genome.jp/kegg-bin/show_pathway?ko00061/K01897%09green
Signaling pathways regulating pluripotency of stem cells	KEGG PATHWAY	ko04550	11	66	0.941898	0.99879	K02105:gene-SPHA_1924:-1.30970328351|K17695:new_gene1737:-2.13918104216|K04500:gene-SPHA_18900:-4.34016705302|K05093:gene-SPHA_49688:-3.72817639692|K04441:new_gene2737:-3.28639646394|K11459:gene-SPHA_26617:-4.24333715955|K11421:new_gene3059:-2.13257805768|K02432:gene-SPHA_21831:-1.78709896289|K11217:new_gene111:-1.98006260854|K15613:gene-SPHA_52298:-3.84017946601|K15613:gene-SPHA_71788:-5.4244223…	http://www.genome.jp/kegg-bin/show_pathway?ko04550/K02105%09green/K17695%09green/K04500%09green/K05093%09green/K04441%09green/K11459%09green/K11421%09green/K02432%09green/K11217%09green/K15613%09green
GABAergic synapse	KEGG PATHWAY	ko04727	6	41	0.942928	0.99879	K13524:gene-SPHA_23143:-9.18751671175|K04536:gene-SPHA_37246:-1.48741901967|K04539:gene-SPHA_33654:-2.08562845481|K08045:gene-SPHA_27544:-2.39513057586|K01915:new_gene2733:-8.46410967977|K01915:gene-SPHA_50258:-3.22999167713	http://www.genome.jp/kegg-bin/show_pathway?ko04727/K13524%09green/K04536%09green/K04539%09green/K08045%09green/K01915%09green
MicroRNAs in cancer	KEGG PATHWAY	ko05206	15	86	0.946532	0.99879	K07209:gene-SPHA_14982:-1.04588639163|K03099:gene-SPHA_8665:-1.55658398035|K04513:gene-SPHA_11148:-1.65154878041|K10577:gene-SPHA_48299:-1.86694672853|K16865:gene-SPHA_45751:-3.74834430564|K02599:gene-SPHA_30197:-4.88883218228|K11459:gene-SPHA_26617:-4.24333715955|K04498:gene-SPHA_46787:-2.67224172634|K04438:gene-SPHA_70888:-1.51155332179|K11430:gene-SPHA_1645:-1.82517995569|K16172:gene-SPHA_2414…	http://www.genome.jp/kegg-bin/show_pathway?ko05206/K07209%09green/K03099%09green/K04513%09green/K10577%09green/K16865%09green/K02599%09green/K11459%09green/K04498%09green/K04438%09green/K11430%09green/K16172%09green/K12886%09green/K02580%09green/K04361%09green
Phosphatidylinositol signaling system	KEGG PATHWAY	ko04070	15	86	0.946532	0.99879	K04958:gene-SPHA_80637:-2.2780820541|K04958:gene-SPHA_15590:-4.47051398819|K04958:new_gene1121:-2.10322344936|K00921:new_gene172:-2.3714662211|K00913:gene-SPHA_49219:-3.61305957554|K00913:gene-SPHA_49222:-4.56478819058|K13024:gene-SPHA_53137:-3.57017410766|K19801:gene-SPHA_32563:-1.08860905579|K00889:gene-SPHA_63715:-1.13513601574|K02183:gene-SPHA_68462:-4.48547462003|K02183:gene-SPHA_28734:-4.34…	http://www.genome.jp/kegg-bin/show_pathway?ko04070/K04958%09green/K00921%09green/K00913%09green/K13024%09green/K19801%09green/K00889%09green/K02183%09green
Endocrine resistance	KEGG PATHWAY	ko01522	8	52	0.947572	0.99879	K04361:gene-SPHA_49107:-7.7871632954|K04361:gene-SPHA_49115:-8.91307747051|K03099:gene-SPHA_8665:-1.55658398035|K08045:gene-SPHA_27544:-2.39513057586|K02599:gene-SPHA_30197:-4.88883218228|K04441:new_gene2737:-3.28639646394|K04440:gene-SPHA_41630:-1.11457283482|K04448:gene-SPHA_3577:-1.92886746772	http://www.genome.jp/kegg-bin/show_pathway?ko01522/K04361%09green/K03099%09green/K08045%09green/K02599%09green/K04441%09green/K04440%09green/K04448%09green
Melanoma	KEGG PATHWAY	ko05218	2	19	0.949863	0.99879	K04361:gene-SPHA_49107:-7.7871632954|K04361:gene-SPHA_49115:-8.91307747051	http://www.genome.jp/kegg-bin/show_pathway?ko05218/K04361%09green
Non-homologous end-joining	KEGG PATHWAY	ko03450	1	12	0.950604	0.99879	K04799:new_gene782:-1.53773793891	http://www.genome.jp/kegg-bin/show_pathway?ko03450/K04799%09green
Cell adhesion molecules (CAMs)	KEGG PATHWAY	ko04514	5	37	0.952795	0.99879	K06584:gene-SPHA_72603:-1.93128213269|K06760:gene-SPHA_28357:-2.92404828573|K05719:new_gene3023:-2.52953977794|K05719:gene-SPHA_48237:-1.92680087718|K07377:gene-SPHA_62477:-3.89189487708	http://www.genome.jp/kegg-bin/show_pathway?ko04514/K06584%09green/K06760%09green/K05719%09green/K07377%09green
Glycerolipid metabolism	KEGG PATHWAY	ko00561	5	37	0.952795	0.99879	K01080:gene-SPHA_67580:-4.97057568376|K01080:gene-SPHA_31118:-6.00787935502|K00863:gene-SPHA_13034:-2.37835314483|K14074:gene-SPHA_51065:-11.6133983822|K14085:gene-SPHA_37438:-1.50891348536	http://www.genome.jp/kegg-bin/show_pathway?ko00561/K01080%09green/K00863%09green/K14074%09green/K14085%09green
Wnt signaling pathway	KEGG PATHWAY	ko04310	12	74	0.95837	0.99879	K04515:gene-SPHA_53682:-1.60096134973|K02105:gene-SPHA_1924:-1.30970328351|K04505:gene-SPHA_18656:-2.32099613157|K04511:gene-SPHA_59281:-12.3401792245|K02432:gene-SPHA_21831:-1.78709896289|K04513:gene-SPHA_11148:-1.65154878041|K04498:gene-SPHA_46787:-2.67224172634|K04440:gene-SPHA_41630:-1.11457283482|K04392:gene-SPHA_24899:-1.63202528803|K03347:gene-SPHA_7145:-1.055493012|K03868:new_gene1610:-1.…	http://www.genome.jp/kegg-bin/show_pathway?ko04310/K04515%09green/K02105%09green/K04505%09green/K04511%09green/K02432%09green/K04513%09green/K04498%09green/K04440%09green/K04392%09green/K03347%09green/K03868%09green/K04448%09green
Nicotine addiction	KEGG PATHWAY	ko05033	2	20	0.958631	0.99879	K05198:gene-SPHA_55428:-9.01169723587|K05200:gene-SPHA_9990:-4.51464817163	http://www.genome.jp/kegg-bin/show_pathway?ko05033/K05198%09green/K05200%09green
Maturity onset diabetes of the young	KEGG PATHWAY	ko04950	1	13	0.960815	0.99879	K08040:gene-SPHA_4666:-7.26892014273	http://www.genome.jp/kegg-bin/show_pathway?ko04950/K08040%09green
Natural killer cell mediated cytotoxicity	KEGG PATHWAY	ko04650	3	27	0.96306	0.99879	K03099:gene-SPHA_8665:-1.55658398035|K04392:gene-SPHA_24899:-1.63202528803|K07361:new_gene664:-9.45529990183	http://www.genome.jp/kegg-bin/show_pathway?ko04650/K03099%09green/K04392%09green/K07361%09green
Non-small cell lung cancer	KEGG PATHWAY	ko05223	3	27	0.96306	0.99879	K04361:gene-SPHA_49107:-7.7871632954|K04361:gene-SPHA_49115:-8.91307747051|K03099:gene-SPHA_8665:-1.55658398035	http://www.genome.jp/kegg-bin/show_pathway?ko05223/K04361%09green/K03099%09green
Basal transcription factors	KEGG PATHWAY	ko03022	4	34	0.968625	0.99879	K03127:new_gene2029:-1.44925344943|K03134:gene-SPHA_27739:-1.55765994579|K03130:new_gene2094:-1.18986487824|K03138:gene-SPHA_17315:-1.84508127513	http://www.genome.jp/kegg-bin/show_pathway?ko03022/K03127%09green/K03134%09green/K03130%09green/K03138%09green
Thyroid hormone signaling pathway	KEGG PATHWAY	ko04919	13	82	0.970096	0.99879	K15162:gene-SPHA_70187:-2.67845537871|K15162:gene-SPHA_70196:-4.32851410646|K15162:gene-SPHA_70211:-2.98560825674|K02105:gene-SPHA_1924:-1.30970328351|K01539:gene-SPHA_78658:-2.112271044|K05692:gene-SPHA_40723:-5.25832659695|K05692:gene-SPHA_24168:-1.56884274959|K02599:gene-SPHA_30197:-4.88883218228|K04498:gene-SPHA_46787:-2.67224172634|K01540:gene-SPHA_14620:-2.96934319619|K08268:gene-SPHA_52544…	http://www.genome.jp/kegg-bin/show_pathway?ko04919/K15162%09green/K02105%09green/K01539%09green/K05692%09green/K02599%09green/K04498%09green/K01540%09green/K08268%09green/K15167%09green/K07299%09green
Morphine addiction	KEGG PATHWAY	ko05032	6	46	0.971348	0.99879	K08045:gene-SPHA_27544:-2.39513057586|K04539:gene-SPHA_33654:-2.08562845481|K04536:gene-SPHA_37246:-1.48741901967|K13293:gene-SPHA_57274:-1.2130480442|K04439:new_gene2881:-2.79962393476|K13755:gene-SPHA_77005:-3.47526849617	http://www.genome.jp/kegg-bin/show_pathway?ko05032/K08045%09green/K04539%09green/K04536%09green/K13293%09green/K04439%09green/K13755%09green
Pyrimidine metabolism	KEGG PATHWAY	ko00240	13	83	0.973187	0.99879	K19970:gene-SPHA_26813:-8.85726666938|K19970:gene-SPHA_26810:-3.89656969311|K16330:gene-SPHA_26114:-1.37564064066|K01510:new_gene1962:-7.9564192557|K01431:gene-SPHA_64013:-3.66357670767|K11540:gene-SPHA_48959:-1.49411111975|K02328:gene-SPHA_69040:-1.35059742253|K01081:gene-SPHA_73086:-1.98416931711|K01081:gene-SPHA_17556:-1.02952164456|K00940:gene-SPHA_8204:-1.5459263393|K00940:new_gene297:-4.394…	http://www.genome.jp/kegg-bin/show_pathway?ko00240/K19970%09green/K16330%09green/K01510%09green/K01431%09green/K11540%09green/K02328%09green/K01081%09green/K00940%09green/K00757%09green/K13800%09green
Regulation of lipolysis in adipocytes	KEGG PATHWAY	ko04923	3	29	0.973941	0.99879	K12323:gene-SPHA_7133:-2.24691227773|K08045:gene-SPHA_27544:-2.39513057586|K16172:gene-SPHA_24144:-3.16428653086	http://www.genome.jp/kegg-bin/show_pathway?ko04923/K12323%09green/K08045%09green/K16172%09green
Hippo signaling pathway -multiple species	KEGG PATHWAY	ko04392	3	29	0.973941	0.99879	K04412:gene-SPHA_64952:-1.27903440224|K16507:gene-SPHA_75689:-4.58367204012|K16507:new_gene2530:-6.93585899412	http://www.genome.jp/kegg-bin/show_pathway?ko04392/K04412%09green/K16507%09green
Cell cycle - yeast	KEGG PATHWAY	ko04111	9	63	0.974485	0.99879	K06672:gene-SPHA_15381:-2.63839219712|K06671:gene-SPHA_36368:-1.77802376691|K03868:new_gene1610:-1.68675280373|K03354:gene-SPHA_52383:-1.34294001854|K04382:gene-SPHA_37128:-2.11765185276|K03456:gene-SPHA_62915:-1.28545266055|K02830:gene-SPHA_80097:-2.06843776566|K03347:gene-SPHA_7145:-1.055493012|K03355:gene-SPHA_33752:-1.68227411821	http://www.genome.jp/kegg-bin/show_pathway?ko04111/K06672%09green/K06671%09green/K03868%09green/K03354%09green/K04382%09green/K03456%09green/K02830%09green/K03347%09green/K03355%09green
Fanconi anemia pathway	KEGG PATHWAY	ko03460	5	42	0.977584	0.99879	K10990:gene-SPHA_972:-1.0212178012|K03515:gene-SPHA_1249:-2.47228217851|K07466:new_gene1653:-1.72679839869|K03165:gene-SPHA_47948:-1.24844306822|K03165:new_gene1660:-1.16753097172	http://www.genome.jp/kegg-bin/show_pathway?ko03460/K10990%09green/K03515%09green/K07466%09green/K03165%09green
Platinum drug resistance	KEGG PATHWAY	ko01524	4	37	0.980738	0.99879	K14686:gene-SPHA_46521:-6.75982371423|K16060:gene-SPHA_73748:-1.47248202725|K00799:gene-SPHA_71381:-3.64569579541|K00799:gene-SPHA_34252:-1.8213639923	http://www.genome.jp/kegg-bin/show_pathway?ko01524/K14686%09green/K16060%09green/K00799%09green
Mismatch repair	KEGG PATHWAY	ko03430	2	25	0.984505	0.99879	K02328:gene-SPHA_69040:-1.35059742253|K07466:new_gene1653:-1.72679839869	http://www.genome.jp/kegg-bin/show_pathway?ko03430/K02328%09green/K07466%09green
Nucleotide excision repair	KEGG PATHWAY	ko03420	4	40	0.988332	0.99879	K02328:gene-SPHA_69040:-1.35059742253|K07466:new_gene1653:-1.72679839869|K03868:new_gene1610:-1.68675280373|K10839:gene-SPHA_45289:-2.10940053028	http://www.genome.jp/kegg-bin/show_pathway?ko03420/K02328%09green/K07466%09green/K03868%09green/K10839%09green
Progesterone-mediated oocyte maturation	KEGG PATHWAY	ko04914	5	49	0.992585	0.99879	K04441:new_gene2737:-3.28639646394|K04440:gene-SPHA_41630:-1.11457283482|K03354:gene-SPHA_52383:-1.34294001854|K08045:gene-SPHA_27544:-2.39513057586|K03355:gene-SPHA_33752:-1.68227411821	http://www.genome.jp/kegg-bin/show_pathway?ko04914/K04441%09green/K04440%09green/K03354%09green/K08045%09green/K03355%09green
Gap junction	KEGG PATHWAY	ko04540	8	69	0.994621	0.99879	K03099:gene-SPHA_8665:-1.55658398035|K04361:gene-SPHA_49107:-7.7871632954|K04361:gene-SPHA_49115:-8.91307747051|K07374:gene-SPHA_72890:-1.64560049581|K04958:gene-SPHA_80637:-2.2780820541|K04958:gene-SPHA_15590:-4.47051398819|K04958:new_gene1121:-2.10322344936|K08045:gene-SPHA_27544:-2.39513057586	http://www.genome.jp/kegg-bin/show_pathway?ko04540/K03099%09green/K04361%09green/K07374%09green/K04958%09green/K08045%09green
DNA replication	KEGG PATHWAY	ko03030	3	40	0.996531	0.99879	K02328:gene-SPHA_69040:-1.35059742253|K07466:new_gene1653:-1.72679839869|K04799:new_gene782:-1.53773793891	http://www.genome.jp/kegg-bin/show_pathway?ko03030/K02328%09green/K07466%09green/K04799%09green
Cell cycle	KEGG PATHWAY	ko04110	11	90	0.996905	0.99879	K16197:gene-SPHA_53321:-1.17258285828|K06671:gene-SPHA_36368:-1.77802376691|K03868:new_gene1610:-1.68675280373|K03347:gene-SPHA_7145:-1.055493012|K04500:gene-SPHA_18900:-4.34016705302|K04498:gene-SPHA_46787:-2.67224172634|K03354:gene-SPHA_52383:-1.34294001854|K03355:gene-SPHA_33752:-1.68227411821|K06632:gene-SPHA_66854:-3.55907494284|K06630:gene-SPHA_45810:-1.51402630654|K06630:gene-SPHA_80094:-3…	http://www.genome.jp/kegg-bin/show_pathway?ko04110/K16197%09green/K06671%09green/K03868%09green/K03347%09green/K04500%09green/K04498%09green/K03354%09green/K03355%09green/K06632%09green/K06630%09green
Basal cell carcinoma	KEGG PATHWAY	ko05217	2	33	0.99695	0.99879	K02105:gene-SPHA_1924:-1.30970328351|K02432:gene-SPHA_21831:-1.78709896289	http://www.genome.jp/kegg-bin/show_pathway?ko05217/K02105%09green/K02432%09green
Ribosome biogenesis in eukaryotes	KEGG PATHWAY	ko03008	6	64	0.998209	0.99879	K14560:new_gene1736:-1.47883407047|K07562:gene-SPHA_48753:-1.01730925164|K14538:gene-SPHA_43959:-1.70783445083|K06943:gene-SPHA_27924:-2.59173067955|K14537:gene-SPHA_49908:-1.76041822279|K03538:gene-SPHA_2611:-1.53682187366	http://www.genome.jp/kegg-bin/show_pathway?ko03008/K14560%09green/K07562%09green/K14538%09green/K06943%09green/K14537%09green/K03538%09green
Neuroactive ligand-receptor interaction	KEGG PATHWAY	ko04080	12	100	0.998292	0.99879	K05202:gene-SPHA_19746:-6.81609090202|K05202:gene-SPHA_19755:-8.30010278204|K05202:gene-SPHA_71809:-9.63319046689|K05200:gene-SPHA_9990:-4.51464817163|K04233:new_gene887:-3.27627442916|K04194:gene-SPHA_13428:-2.41916332453|K05198:gene-SPHA_55428:-9.01169723587|K04134:gene-SPHA_47174:-1.571764358|K04576:gene-SPHA_62327:-8.99137787901|K04266:gene-SPHA_14234:-3.58400063239|K04153:gene-SPHA_73858:-6.…	http://www.genome.jp/kegg-bin/show_pathway?ko04080/K05202%09green/K05200%09green/K04233%09green/K04194%09green/K05198%09green/K04134%09green/K04576%09green/K04266%09green/K04153%09green/K01313%09green
p53 signaling pathway	KEGG PATHWAY	ko04115	1	28	0.99879	0.99879	K10141:gene-SPHA_76183:-1.00430627996	http://www.genome.jp/kegg-bin/show_pathway?ko04115/K10141%09green

## Sheet: Ova III_VS_Ova IV
Term	Database	ID	Input_number	Background_number	P_Value	Corrected_P_Value	Input	Hyperlink
Lysosome	KEGG PATHWAY	ko04142	31	110	4.19449e-06	0.00112361	K12391:gene-SPHA_54839:-1.26854203462|K12391:gene-SPHA_54724:-2.15654948462|K01365:gene-SPHA_48877:-1.28842192067|K01365:gene-SPHA_61563:-5.28070723008|K12373:gene-SPHA_66394:-1.88287776483|K12373:gene-SPHA_73093:-1.39386813441|K01363:gene-SPHA_23146:-5.54109878536|K01444:gene-SPHA_52157:-2.19649472757|K02154:gene-SPHA_46387:-2.97514430584|K02154:gene-SPHA_46411:-3.05593178289|K19363:gene-SPHA_53…	http://www.genome.jp/kegg-bin/show_pathway?ko04142/K12391%09green/K01365%09green/K12373%09green/K01363%09green/K01444%09green/K02154%09green/K19363%09green/K04646%09green/K12347%09green/K01217%09green/K12305%09green/K12383%09green/K12382%09green/K12385%09green/K01379%09green/K03662%09green/K12389%09green/K01074%09green/K01192%09green/K06497%09green/K06528%09green/K01137%09green/K01204%09green/K12…
Endocytosis	KEGG PATHWAY	ko04144	37	151	8.05453e-06	0.00112361	K10591:gene-SPHA_48967:-1.14571875378|K12474:gene-SPHA_39670:-3.63103409072|K04393:gene-SPHA_64679:-1.52773741577|K19366:gene-SPHA_43068:-2.93009311115|K19367:gene-SPHA_21090:-2.27445967178|K19475:gene-SPHA_48225:-1.5535946021|K17919:gene-SPHA_8307:-2.39123423236|K12190:gene-SPHA_26790:-2.28451253838|K12191:gene-SPHA_5630:-1.50847679603|K12196:gene-SPHA_41396:-4.08053451482|K12197:gene-SPHA_53327…	http://www.genome.jp/kegg-bin/show_pathway?ko04144/K10591%09green/K12474%09green/K04393%09green/K19366%09green/K19367%09green/K19475%09green/K17919%09green/K12190%09green/K12191%09green/K12196%09green/K12197%09green/K04646%09green/K05633%09green/K04705%09green/K04707%09green/K12485%09green/K12487%09green/K10365%09green/K18462%09green/K11839%09green/K07897%09green/K18465%09green/K12183%09green/K12…
Phagosome	KEGG PATHWAY	ko04145	22	91	0.000638239	0.0593562	K12182:gene-SPHA_9249:-1.86579103965|K05719:gene-SPHA_48232:-2.18781638608|K05719:new_gene3023:-1.77961884965|K01365:gene-SPHA_48877:-1.28842192067|K01365:gene-SPHA_61563:-5.28070723008|K06528:gene-SPHA_33024:-2.12661542475|K07374:gene-SPHA_33947:-7.30602250608|K07374:gene-SPHA_5655:-3.20164795405|K07374:gene-SPHA_55064:-8.49346043051|K07374:gene-SPHA_13369:-2.02026797105|K07374:gene-SPHA_57359:-…	http://www.genome.jp/kegg-bin/show_pathway?ko04145/K12182%09green/K05719%09green/K01365%09green/K06528%09green/K07374%09green/K06560%09green/K03662%09green/K04392%09green/K13240%09green/K02154%09green/K07897%09green/K10414%09green
Glycerolipid metabolism	KEGG PATHWAY	ko00561	11	37	0.00390921	0.272668	K15728:gene-SPHA_13667:-4.51211257516|K14452:gene-SPHA_39207:-3.68538285794|K13523:gene-SPHA_19020:-2.75242605408|K00128:gene-SPHA_37112:-3.58131870526|K00629:gene-SPHA_50474:-3.20455476595|K13509:gene-SPHA_40866:-2.68125759122|K00901:gene-SPHA_38516:-2.40164527424|K00901:gene-SPHA_72404:-4.71045937241|K14073:new_gene1050:-2.42599369565|K13517:gene-SPHA_43711:-3.90061456279|K13517:gene-SPHA_43729…	http://www.genome.jp/kegg-bin/show_pathway?ko00561/K15728%09green/K14452%09green/K13523%09green/K00128%09green/K00629%09green/K13509%09green/K00901%09green/K14073%09green/K13517%09green
Fatty acid degradation	KEGG PATHWAY	ko00071	9	28	0.00578918	0.323036	K09479:gene-SPHA_26074:-2.68615476427|K07508:gene-SPHA_36051:-1.63229897933|K00128:gene-SPHA_37112:-3.58131870526|K00232:gene-SPHA_30982:-2.2081780716|K01897:gene-SPHA_61740:-2.85479068321|K01897:gene-SPHA_31242:-1.6133417554|K01897:gene-SPHA_18118:-2.1763518093|K08765:gene-SPHA_78580:-3.37267226197|K08765:gene-SPHA_38633:-2.4221003449	http://www.genome.jp/kegg-bin/show_pathway?ko00071/K09479%09green/K07508%09green/K00128%09green/K00232%09green/K01897%09green/K08765%09green
Notch signaling pathway	KEGG PATHWAY	ko04330	10	35	0.00733396	0.341029	K06067:gene-SPHA_78551:-1.07838553489|K04505:gene-SPHA_18656:-1.87924280642|K06053:gene-SPHA_39354:-3.62183225876|K02599:gene-SPHA_21607:-2.95282402434|K02599:gene-SPHA_3784:-2.36093991296|K02599:gene-SPHA_43888:-3.90368289113|K06051:gene-SPHA_35734:-4.08751204748|K06171:gene-SPHA_20998:-1.89599868924|K06066:gene-SPHA_29165:-1.14794644792|K04496:gene-SPHA_70960:-3.30105542009	http://www.genome.jp/kegg-bin/show_pathway?ko04330/K06067%09green/K04505%09green/K06053%09green/K02599%09green/K06051%09green/K06171%09green/K06066%09green/K04496%09green
Tuberculosis	KEGG PATHWAY	ko05152	15	68	0.00905419	0.360874	K04398:new_gene2400:-2.10225338709|K01379:gene-SPHA_70887:-4.64750612956|K03662:gene-SPHA_23320:-2.04752684175|K06528:gene-SPHA_33024:-2.12661542475|K08066:gene-SPHA_12954:-1.91927299065|K04440:gene-SPHA_41630:-1.66968826039|K07897:gene-SPHA_56557:-1.39896595438|K02580:new_gene2594:-2.15929428953|K02154:gene-SPHA_46387:-2.97514430584|K02154:gene-SPHA_46411:-3.05593178289|K06560:gene-SPHA_3210:-1.…	http://www.genome.jp/kegg-bin/show_pathway?ko05152/K04398%09green/K01379%09green/K03662%09green/K06528%09green/K08066%09green/K04440%09green/K07897%09green/K02580%09green/K02154%09green/K06560%09green/K02183%09green
MAPK signaling pathway	KEGG PATHWAY	ko04010	23	127	0.0114729	0.361269	K04410:new_gene287:-5.74893897698|K04851:gene-SPHA_73129:-2.92411410196|K04434:gene-SPHA_5315:-4.32771022001|K04434:gene-SPHA_5317:-4.26408987115|K04426:gene-SPHA_59994:-1.69042811272|K04420:gene-SPHA_58142:-1.01248903723|K04430:gene-SPHA_26209:-1.65754048931|K04431:gene-SPHA_36869:-1.70607854655|K04406:gene-SPHA_72373:-1.07846033955|K04437:gene-SPHA_18508:-1.33286618193|K04437:new_gene1622:-3.05…	http://www.genome.jp/kegg-bin/show_pathway?ko04010/K04410%09green/K04851%09green/K04434%09green/K04426%09green/K04420%09green/K04430%09green/K04431%09green/K04406%09green/K04437%09green/K04429%09green/K04438%09green/K04367%09green/K04440%09green/K04393%09green/K04392%09green/K04445%09green/K02580%09green/K04459%09green/K04364%09green/K03283%09green
Fatty acid metabolism	KEGG PATHWAY	ko01212	9	32	0.0116538	0.361269	K09479:gene-SPHA_26074:-2.68615476427|K01074:gene-SPHA_52425:-2.15258708472|K07508:gene-SPHA_36051:-1.63229897933|K00232:gene-SPHA_30982:-2.2081780716|K01897:gene-SPHA_61740:-2.85479068321|K01897:gene-SPHA_31242:-1.6133417554|K01897:gene-SPHA_18118:-2.1763518093|K08765:gene-SPHA_78580:-3.37267226197|K08765:gene-SPHA_38633:-2.4221003449	http://www.genome.jp/kegg-bin/show_pathway?ko01212/K09479%09green/K01074%09green/K07508%09green/K00232%09green/K01897%09green/K08765%09green
Adherens junction	KEGG PATHWAY	ko04520	12	54	0.0176755	0.493147	K16848:gene-SPHA_46987:-1.05478364588|K02105:gene-SPHA_1924:-1.35081633802|K05627:gene-SPHA_12268:-2.6135849922|K05701:gene-SPHA_48547:-3.90978104096|K05700:gene-SPHA_44987:-2.07043704023|K05694:gene-SPHA_10450:-2.23390845751|K05696:gene-SPHA_19899:-2.45108513696|K05696:gene-SPHA_19877:-3.37059576684|K04393:gene-SPHA_64679:-1.52773741577|K04392:gene-SPHA_43674:-2.12831726232|K04491:gene-SPHA_1092…	http://www.genome.jp/kegg-bin/show_pathway?ko04520/K16848%09green/K02105%09green/K05627%09green/K05701%09green/K05700%09green/K05694%09green/K05696%09green/K04393%09green/K04392%09green/K04491%09green/K03097%09green
PPAR signaling pathway	KEGG PATHWAY	ko03320	8	30	0.0216684	0.523728	K01897:gene-SPHA_61740:-2.85479068321|K01897:gene-SPHA_31242:-1.6133417554|K01897:gene-SPHA_18118:-2.1763518093|K08770:new_gene1162:-1.34441703644|K08770:new_gene1161:-1.94354119746|K00232:gene-SPHA_30982:-2.2081780716|K08765:gene-SPHA_78580:-3.37267226197|K08765:gene-SPHA_38633:-2.4221003449	http://www.genome.jp/kegg-bin/show_pathway?ko03320/K01897%09green/K08770%09green/K00232%09green/K08765%09green
Salmonella infection	KEGG PATHWAY	ko05132	11	51	0.0267143	0.523728	K04437:gene-SPHA_18508:-1.33286618193|K04437:new_gene1622:-3.05687453489|K10414:new_gene483:-3.40812907496|K05701:gene-SPHA_48547:-3.90978104096|K04440:gene-SPHA_41630:-1.66968826039|K04393:gene-SPHA_64679:-1.52773741577|K04392:gene-SPHA_43674:-2.12831726232|K02580:new_gene2594:-2.15929428953|K07897:gene-SPHA_56557:-1.39896595438|K10407:gene-SPHA_31337:-1.83382278893|K10407:gene-SPHA_13596:-2.402…	http://www.genome.jp/kegg-bin/show_pathway?ko05132/K04437%09green/K10414%09green/K05701%09green/K04440%09green/K04393%09green/K04392%09green/K02580%09green/K07897%09green/K10407%09green
Epithelial cell signaling in Helicobacter pylori infection	KEGG PATHWAY	ko05120	9	38	0.0274903	0.523728	K04430:gene-SPHA_26209:-1.65754048931|K03662:gene-SPHA_23320:-2.04752684175|K05701:gene-SPHA_48547:-3.90978104096|K04440:gene-SPHA_41630:-1.66968826039|K04393:gene-SPHA_64679:-1.52773741577|K04392:gene-SPHA_43674:-2.12831726232|K02580:new_gene2594:-2.15929428953|K02154:gene-SPHA_46387:-2.97514430584|K02154:gene-SPHA_46411:-3.05593178289	http://www.genome.jp/kegg-bin/show_pathway?ko05120/K04430%09green/K03662%09green/K05701%09green/K04440%09green/K04393%09green/K04392%09green/K02580%09green/K02154%09green
Other glycan degradation	KEGG PATHWAY	ko00511	6	20	0.0293473	0.523728	K01192:gene-SPHA_70261:-1.26598591887|K01444:gene-SPHA_52157:-2.19649472757|K17108:gene-SPHA_68416:-4.94802411921|K01206:gene-SPHA_3310:-1.89913994939|K12373:gene-SPHA_66394:-1.88287776483|K12373:gene-SPHA_73093:-1.39386813441	http://www.genome.jp/kegg-bin/show_pathway?ko00511/K01192%09green/K01444%09green/K17108%09green/K01206%09green/K12373%09green
MAPK signaling pathway - fly	KEGG PATHWAY	ko04013	14	73	0.0295992	0.523728	K04506:gene-SPHA_71275:-3.21443467191|K08892:gene-SPHA_78907:-3.88716548129|K04426:gene-SPHA_59994:-1.69042811272|K04430:gene-SPHA_26209:-1.65754048931|K04431:gene-SPHA_36869:-1.70607854655|K20211:gene-SPHA_77603:-9.05852480857|K20211:new_gene2324:-4.36396699094|K20234:gene-SPHA_64530:-2.86309468926|K08840:gene-SPHA_33237:-1.16554861976|K04508:gene-SPHA_27146:-1.24109429861|K04440:gene-SPHA_41630…	http://www.genome.jp/kegg-bin/show_pathway?ko04013/K04506%09green/K08892%09green/K04426%09green/K04430%09green/K04431%09green/K20211%09green/K20234%09green/K08840%09green/K04508%09green/K04440%09green/K04392%09green/K04364%09green/K17608%09green
Bacterial invasion of epithelial cells	KEGG PATHWAY	ko05100	12	59	0.0300346	0.523728	K02105:gene-SPHA_1924:-1.35081633802|K16942:gene-SPHA_9860:-1.99753367912|K05719:gene-SPHA_48232:-2.18781638608|K05719:new_gene3023:-1.77961884965|K12959:gene-SPHA_27892:-8.90019804904|K05700:gene-SPHA_44987:-2.07043704023|K04438:gene-SPHA_70888:-1.87648230879|K04707:new_gene2555:-1.43230080556|K04393:gene-SPHA_64679:-1.52773741577|K04392:gene-SPHA_43674:-2.12831726232|K04646:gene-SPHA_72894:-1.6…	http://www.genome.jp/kegg-bin/show_pathway?ko05100/K02105%09green/K16942%09green/K05719%09green/K12959%09green/K05700%09green/K04438%09green/K04707%09green/K04393%09green/K04392%09green/K04646%09green/K05760%09green
Toll-like receptor signaling pathway	KEGG PATHWAY	ko04620	7	28	0.0398117	0.601951	K04430:gene-SPHA_26209:-1.65754048931|K04431:gene-SPHA_36869:-1.70607854655|K05402:gene-SPHA_73085:-2.08872558737|K04440:gene-SPHA_41630:-1.66968826039|K04392:gene-SPHA_43674:-2.12831726232|K02580:new_gene2594:-2.15929428953|K04398:new_gene2400:-2.10225338709	http://www.genome.jp/kegg-bin/show_pathway?ko04620/K04430%09green/K04431%09green/K05402%09green/K04440%09green/K04392%09green/K02580%09green/K04398%09green
Regulation of actin cytoskeleton	KEGG PATHWAY	ko04810	17	99	0.0400361	0.601951	K04410:new_gene287:-5.74893897698|K16848:gene-SPHA_46987:-1.05478364588|K05731:gene-SPHA_4838:-1.22464929639|K05719:gene-SPHA_48232:-2.18781638608|K05719:new_gene3023:-1.77961884965|K13710:gene-SPHA_10779:-1.73064222428|K05700:gene-SPHA_44987:-2.07043704023|K04438:gene-SPHA_70888:-1.87648230879|K04367:new_gene2720:-3.16162251125|K00907:gene-SPHA_17503:-6.1848789759|K04393:gene-SPHA_64679:-1.52773…	http://www.genome.jp/kegg-bin/show_pathway?ko04810/K04410%09green/K16848%09green/K05731%09green/K05719%09green/K13710%09green/K05700%09green/K04438%09green/K04367%09green/K00907%09green/K04393%09green/K04392%09green/K05627%09green/K05750%09green/K06269%09green/K05760%09green/K05768%09green
Nicotinate and nicotinamide metabolism	KEGG PATHWAY	ko00760	6	22	0.0409931	0.601951	K01081:gene-SPHA_16630:-6.59140551417|K01081:gene-SPHA_10615:-4.06394764514|K01081:gene-SPHA_10629:-4.15202646349|K03783:gene-SPHA_55052:-2.43286705653|K06210:gene-SPHA_68282:-5.24202963137|K01950:gene-SPHA_74157:-2.55043801719	http://www.genome.jp/kegg-bin/show_pathway?ko00760/K01081%09green/K03783%09green/K06210%09green/K01950%09green
Shigellosis	KEGG PATHWAY	ko05131	9	42	0.044087	0.605897	K05719:gene-SPHA_48232:-2.18781638608|K05719:new_gene3023:-1.77961884965|K05700:gene-SPHA_44987:-2.07043704023|K04438:gene-SPHA_70888:-1.87648230879|K04440:gene-SPHA_41630:-1.66968826039|K04393:gene-SPHA_64679:-1.52773741577|K04392:gene-SPHA_43674:-2.12831726232|K02580:new_gene2594:-2.15929428953|K03362:gene-SPHA_50486:-3.23555445105	http://www.genome.jp/kegg-bin/show_pathway?ko05131/K05719%09green/K05700%09green/K04438%09green/K04440%09green/K04393%09green/K04392%09green/K02580%09green/K03362%09green
Adipocytokine signaling pathway	KEGG PATHWAY	ko04920	7	29	0.0456052	0.605897	K01897:gene-SPHA_61740:-2.85479068321|K01897:gene-SPHA_31242:-1.6133417554|K01897:gene-SPHA_18118:-2.1763518093|K02580:new_gene2594:-2.15929428953|K04440:gene-SPHA_41630:-1.66968826039|K08765:gene-SPHA_78580:-3.37267226197|K08765:gene-SPHA_38633:-2.4221003449	http://www.genome.jp/kegg-bin/show_pathway?ko04920/K01897%09green/K02580%09green/K04440%09green/K08765%09green
Arginine and proline metabolism	KEGG PATHWAY	ko00330	10	50	0.0491889	0.610087	K00274:gene-SPHA_30521:-3.62677181022|K12259:new_gene75:-5.27185088799|K00657:gene-SPHA_42889:-3.53822993535|K00128:gene-SPHA_37112:-3.58131870526|K01476:gene-SPHA_8869:-4.41057601115|K01581:gene-SPHA_34212:-4.36682959003|K11394:new_gene2660:-4.71464684308|K13240:gene-SPHA_45307:-5.57624208933|K13240:gene-SPHA_45331:-3.40075018208|K11182:gene-SPHA_48325:-3.38884899017	http://www.genome.jp/kegg-bin/show_pathway?ko00330/K00274%09green/K12259%09green/K00657%09green/K00128%09green/K01476%09green/K01581%09green/K11394%09green/K13240%09green/K11182%09green
Glycosphingolipid biosynthesis - globo series	KEGG PATHWAY	ko00603	4	12	0.055155	0.610087	K03877:gene-SPHA_77203:-4.5998515535|K12373:gene-SPHA_66394:-1.88287776483|K12373:gene-SPHA_73093:-1.39386813441|K01204:gene-SPHA_15121:-2.91680665527	http://www.genome.jp/kegg-bin/show_pathway?ko00603/K03877%09green/K12373%09green/K01204%09green
Wnt signaling pathway	KEGG PATHWAY	ko04310	13	74	0.0588184	0.610087	K04506:gene-SPHA_71275:-3.21443467191|K02105:gene-SPHA_1924:-1.35081633802|K04505:gene-SPHA_18656:-1.87924280642|K02375:gene-SPHA_22570:-3.10916632625|K03097:gene-SPHA_24663:-1.26015331922|K04508:gene-SPHA_27146:-1.24109429861|K19626:gene-SPHA_73566:-6.781518017|K04440:gene-SPHA_41630:-1.66968826039|K04392:gene-SPHA_43674:-2.12831726232|K03347:gene-SPHA_7145:-1.93873850199|K03362:gene-SPHA_50486:…	http://www.genome.jp/kegg-bin/show_pathway?ko04310/K04506%09green/K02105%09green/K04505%09green/K02375%09green/K03097%09green/K04508%09green/K19626%09green/K04440%09green/K04392%09green/K03347%09green/K03362%09green/K04491%09green/K04496%09green
Apoptosis	KEGG PATHWAY	ko04210	14	82	0.0606846	0.610087	K04426:gene-SPHA_59994:-1.69042811272|K01379:gene-SPHA_70887:-4.64750612956|K01365:gene-SPHA_48877:-1.28842192067|K01365:gene-SPHA_61563:-5.28070723008|K07374:gene-SPHA_33947:-7.30602250608|K07374:gene-SPHA_5655:-3.20164795405|K07374:gene-SPHA_55064:-8.49346043051|K07374:gene-SPHA_13369:-2.02026797105|K07374:gene-SPHA_57359:-2.19285052034|K06114:gene-SPHA_68796:-1.23685268101|K04440:gene-SPHA_416…	http://www.genome.jp/kegg-bin/show_pathway?ko04210/K04426%09green/K01379%09green/K01365%09green/K07374%09green/K06114%09green/K04440%09green/K01363%09green/K02580%09green/K04398%09green
Antigen processing and presentation	KEGG PATHWAY	ko04612	6	25	0.0632816	0.610087	K01365:gene-SPHA_48877:-1.28842192067|K01365:gene-SPHA_61563:-5.28070723008|K08066:gene-SPHA_12954:-1.91927299065|K01363:gene-SPHA_23146:-5.54109878536|K03283:gene-SPHA_5321:-2.96129526554|K03283:gene-SPHA_70264:-3.51508587741	http://www.genome.jp/kegg-bin/show_pathway?ko04612/K01365%09green/K08066%09green/K01363%09green/K03283%09green
Neurotrophin signaling pathway	KEGG PATHWAY	ko04722	13	75	0.063414	0.610087	K04426:gene-SPHA_59994:-1.69042811272|K12460:gene-SPHA_67558:-2.85749905997|K04431:gene-SPHA_36869:-1.70607854655|K04438:gene-SPHA_70888:-1.87648230879|K04505:gene-SPHA_18656:-1.87924280642|K04440:gene-SPHA_41630:-1.66968826039|K04393:gene-SPHA_64679:-1.52773741577|K04392:gene-SPHA_43674:-2.12831726232|K04445:gene-SPHA_47717:-2.48780929188|K02580:new_gene2594:-2.15929428953|K04364:gene-SPHA_52857…	http://www.genome.jp/kegg-bin/show_pathway?ko04722/K04426%09green/K12460%09green/K04431%09green/K04438%09green/K04505%09green/K04440%09green/K04393%09green/K04392%09green/K04445%09green/K02580%09green/K04364%09green/K02183%09green
Rheumatoid arthritis	KEGG PATHWAY	ko05323	5	19	0.0666827	0.610087	K01365:gene-SPHA_48877:-1.28842192067|K01365:gene-SPHA_61563:-5.28070723008|K03662:gene-SPHA_23320:-2.04752684175|K02154:gene-SPHA_46387:-2.97514430584|K02154:gene-SPHA_46411:-3.05593178289	http://www.genome.jp/kegg-bin/show_pathway?ko05323/K01365%09green/K03662%09green/K02154%09green
Chemokine signaling pathway	KEGG PATHWAY	ko04062	10	54	0.0709455	0.610087	K05731:gene-SPHA_4838:-1.22464929639|K08045:gene-SPHA_27544:-1.82334134453|K08045:gene-SPHA_27545:-3.58507483382|K04438:gene-SPHA_70888:-1.87648230879|K02580:new_gene2594:-2.15929428953|K04393:gene-SPHA_64679:-1.52773741577|K04392:gene-SPHA_43674:-2.12831726232|K04630:new_gene2701:-2.58481052522|K05760:gene-SPHA_63583:-1.30700427884|K04364:gene-SPHA_52857:-2.21727334482	http://www.genome.jp/kegg-bin/show_pathway?ko04062/K05731%09green/K08045%09green/K04438%09green/K02580%09green/K04393%09green/K04392%09green/K04630%09green/K05760%09green/K04364%09green
Gap junction	KEGG PATHWAY	ko04540	12	69	0.07134	0.610087	K04420:gene-SPHA_58142:-1.01248903723|K08045:gene-SPHA_27544:-1.82334134453|K08045:gene-SPHA_27545:-3.58507483382|K08959:gene-SPHA_58143:-1.88543769839|K05701:gene-SPHA_48547:-3.90978104096|K07374:gene-SPHA_33947:-7.30602250608|K07374:gene-SPHA_5655:-3.20164795405|K07374:gene-SPHA_55064:-8.49346043051|K07374:gene-SPHA_13369:-2.02026797105|K07374:gene-SPHA_57359:-2.19285052034|K04630:new_gene2701:…	http://www.genome.jp/kegg-bin/show_pathway?ko04540/K04420%09green/K08045%09green/K08959%09green/K05701%09green/K07374%09green/K04630%09green/K04364%09green
Leukocyte transendothelial migration	KEGG PATHWAY	ko04670	10	55	0.0772022	0.610087	K13709:gene-SPHA_4716:-2.60778719747|K04351:gene-SPHA_40565:-3.33905852713|K05719:gene-SPHA_48232:-2.18781638608|K05719:new_gene3023:-1.77961884965|K02105:gene-SPHA_1924:-1.35081633802|K05700:gene-SPHA_44987:-2.07043704023|K04393:gene-SPHA_64679:-1.52773741577|K04392:gene-SPHA_43674:-2.12831726232|K04630:new_gene2701:-2.58481052522|K05760:gene-SPHA_63583:-1.30700427884	http://www.genome.jp/kegg-bin/show_pathway?ko04670/K13709%09green/K04351%09green/K05719%09green/K02105%09green/K05700%09green/K04393%09green/K04392%09green/K04630%09green/K05760%09green
Insulin resistance	KEGG PATHWAY	ko04931	10	55	0.0772022	0.610087	K09113:gene-SPHA_30970:-2.42682135643|K09113:gene-SPHA_30969:-3.33705251734|K08765:gene-SPHA_78580:-3.37267226197|K08765:gene-SPHA_38633:-2.4221003449|K07189:new_gene3293:-1.72964430205|K04440:gene-SPHA_41630:-1.66968826039|K02580:new_gene2594:-2.15929428953|K05696:gene-SPHA_19899:-2.45108513696|K05696:gene-SPHA_19877:-3.37059576684|K06269:gene-SPHA_73561:-2.23575245508	http://www.genome.jp/kegg-bin/show_pathway?ko04931/K09113%09green/K08765%09green/K07189%09green/K04440%09green/K02580%09green/K05696%09green/K06269%09green
SNARE interactions in vesicular transport	KEGG PATHWAY	ko04130	5	20	0.0772431	0.610087	K08495:gene-SPHA_45892:-1.69326954212|K08495:gene-SPHA_46960:-3.49516205582|K08501:gene-SPHA_36285:-1.13502934875|K08493:gene-SPHA_53679:-1.26835926247|K08493:gene-SPHA_47725:-2.04952172391	http://www.genome.jp/kegg-bin/show_pathway?ko04130/K08495%09green/K08501%09green/K08493%09green
Glycosaminoglycan degradation	KEGG PATHWAY	ko00531	5	20	0.0772431	0.610087	K01137:gene-SPHA_35485:-1.34732211879|K12373:gene-SPHA_66394:-1.88287776483|K12373:gene-SPHA_73093:-1.39386813441|K01565:gene-SPHA_53773:-2.15421902498|K01217:gene-SPHA_5132:-2.16882564259	http://www.genome.jp/kegg-bin/show_pathway?ko00531/K01137%09green/K12373%09green/K01565%09green/K01217%09green
Focal adhesion	KEGG PATHWAY	ko04510	20	134	0.0797541	0.610087	K04410:new_gene287:-5.74893897698|K02105:gene-SPHA_1924:-1.35081633802|K05719:gene-SPHA_48232:-2.18781638608|K05719:new_gene3023:-1.77961884965|K12959:gene-SPHA_27892:-8.90019804904|K05700:gene-SPHA_44987:-2.07043704023|K04437:gene-SPHA_18508:-1.33286618193|K04437:new_gene1622:-3.05687453489|K04438:gene-SPHA_70888:-1.87648230879|K06237:gene-SPHA_56952:-1.00588138833|K06237:gene-SPHA_56949:-1.0746…	http://www.genome.jp/kegg-bin/show_pathway?ko04510/K04410%09green/K02105%09green/K05719%09green/K12959%09green/K05700%09green/K04437%09green/K04438%09green/K06237%09green/K00907%09green/K06238%09green/K04440%09green/K04393%09green/K04392%09green/K13709%09green/K06269%09green/K05760%09green/K04364%09green
Retinol metabolism	KEGG PATHWAY	ko00830	4	14	0.0800472	0.610087	K00699:new_gene3201:-6.20687735941|K15734:gene-SPHA_60989:-2.48826642238|K15734:gene-SPHA_81545:-3.36420962279|K07249:gene-SPHA_42456:-2.89637890573	http://www.genome.jp/kegg-bin/show_pathway?ko00830/K00699%09green/K15734%09green/K07249%09green
Ubiquitin mediated proteolysis	KEGG PATHWAY	ko04120	17	110	0.0809076	0.610087	K04506:gene-SPHA_71275:-3.21443467191|K07868:gene-SPHA_45702:-6.99685243482|K04678:gene-SPHA_28366:-3.16699378553|K10591:gene-SPHA_48967:-1.14571875378|K10578:gene-SPHA_41014:-2.5629130685|K10582:gene-SPHA_5003:-3.24554901498|K05633:gene-SPHA_43661:-3.84710217546|K10609:gene-SPHA_30268:-1.76022103317|K10575:gene-SPHA_39878:-1.03294464957|K10612:gene-SPHA_4999:-2.71953688391|K04556:gene-SPHA_69695…	http://www.genome.jp/kegg-bin/show_pathway?ko04120/K04506%09green/K07868%09green/K04678%09green/K10591%09green/K10578%09green/K10582%09green/K05633%09green/K10609%09green/K10575%09green/K10612%09green/K04556%09green/K10573%09green/K04707%09green/K03347%09green/K03362%09green/K03351%09green/K20217%09green
TNF signaling pathway	KEGG PATHWAY	ko04668	9	49	0.0869466	0.638371	K11859:new_gene864:-2.24295303218|K04426:gene-SPHA_59994:-1.69042811272|K04430:gene-SPHA_26209:-1.65754048931|K04431:gene-SPHA_36869:-1.70607854655|K02580:new_gene2594:-2.15929428953|K04440:gene-SPHA_41630:-1.66968826039|K04445:gene-SPHA_47717:-2.48780929188|K17065:gene-SPHA_46291:-1.68899684141|K04398:new_gene2400:-2.10225338709	http://www.genome.jp/kegg-bin/show_pathway?ko04668/K11859%09green/K04426%09green/K04430%09green/K04431%09green/K02580%09green/K04440%09green/K04445%09green/K17065%09green/K04398%09green
Quorum sensing	KEGG PATHWAY	ko02024	3	9	0.0941029	0.673198	K01897:gene-SPHA_61740:-2.85479068321|K01897:gene-SPHA_31242:-1.6133417554|K01897:gene-SPHA_18118:-2.1763518093	http://www.genome.jp/kegg-bin/show_pathway?ko02024/K01897%09green
Proteoglycans in cancer	KEGG PATHWAY	ko05205	19	131	0.103727	0.723495	K16848:gene-SPHA_46987:-1.05478364588|K02105:gene-SPHA_1924:-1.35081633802|K05731:gene-SPHA_4838:-1.22464929639|K05719:gene-SPHA_48232:-2.18781638608|K05719:new_gene3023:-1.77961884965|K02375:gene-SPHA_22570:-3.10916632625|K12959:gene-SPHA_27892:-8.90019804904|K01365:gene-SPHA_48877:-1.28842192067|K01365:gene-SPHA_61563:-5.28070723008|K06497:gene-SPHA_2337:-2.63187558245|K04437:gene-SPHA_18508:-1…	http://www.genome.jp/kegg-bin/show_pathway?ko05205/K16848%09green/K02105%09green/K05731%09green/K05719%09green/K02375%09green/K12959%09green/K01365%09green/K06497%09green/K04437%09green/K12823%09green/K04707%09green/K04393%09green/K04392%09green/K06269%09green/K05760%09green/K04364%09green
Fat digestion and absorption	KEGG PATHWAY	ko04975	4	16	0.109543	0.723841	K14073:new_gene1050:-2.42599369565|K14452:gene-SPHA_39207:-3.68538285794|K13509:gene-SPHA_40866:-2.68125759122|K05641:gene-SPHA_41047:-1.75725687421	http://www.genome.jp/kegg-bin/show_pathway?ko04975/K14073%09green/K14452%09green/K13509%09green/K05641%09green
Serotonergic synapse	KEGG PATHWAY	ko04726	10	60	0.113463	0.723841	K00274:gene-SPHA_30521:-3.62677181022|K04851:gene-SPHA_73129:-2.92411410196|K08045:gene-SPHA_27544:-1.82334134453|K08045:gene-SPHA_27545:-3.58507483382|K05037:gene-SPHA_27098:-3.49349929997|K05037:gene-SPHA_27099:-2.81765186777|K00461:gene-SPHA_55124:-3.5744973065|K01593:new_gene1909:-8.13929024243|K04630:new_gene2701:-2.58481052522|K04163:gene-SPHA_81211:-3.77598172782	http://www.genome.jp/kegg-bin/show_pathway?ko04726/K00274%09green/K04851%09green/K08045%09green/K05037%09green/K00461%09green/K01593%09green/K04630%09green/K04163%09green
Adrenergic signaling in cardiomyocytes	KEGG PATHWAY	ko04261	12	76	0.115466	0.723841	K04851:gene-SPHA_73129:-2.92411410196|K04962:new_gene3260:-1.56677449929|K08045:gene-SPHA_27544:-1.82334134453|K08045:gene-SPHA_27545:-3.58507483382|K04351:gene-SPHA_40565:-3.33905852713|K17751:gene-SPHA_6063:-1.85256033313|K17751:gene-SPHA_40526:-1.92114565526|K04445:gene-SPHA_47717:-2.48780929188|K04630:new_gene2701:-2.58481052522|K06269:gene-SPHA_73561:-2.23575245508|K02183:gene-SPHA_68462:-2.…	http://www.genome.jp/kegg-bin/show_pathway?ko04261/K04851%09green/K04962%09green/K08045%09green/K04351%09green/K17751%09green/K04445%09green/K04630%09green/K06269%09green/K02183%09green
Glycerophospholipid metabolism	KEGG PATHWAY	ko00564	10	61	0.121701	0.723841	K13523:gene-SPHA_19020:-2.75242605408|K15728:gene-SPHA_13667:-4.51211257516|K00629:gene-SPHA_50474:-3.20455476595|K13509:gene-SPHA_40866:-2.68125759122|K14156:gene-SPHA_23321:-1.90222915713|K00901:gene-SPHA_38516:-2.40164527424|K00901:gene-SPHA_72404:-4.71045937241|K00111:gene-SPHA_71630:-4.3289656931|K13517:gene-SPHA_43711:-3.90061456279|K13517:gene-SPHA_43729:-4.41425139436	http://www.genome.jp/kegg-bin/show_pathway?ko00564/K13523%09green/K15728%09green/K00629%09green/K13509%09green/K14156%09green/K00901%09green/K00111%09green/K13517%09green
Chronic myeloid leukemia	KEGG PATHWAY	ko05220	6	31	0.1254	0.723841	K04438:gene-SPHA_70888:-1.87648230879|K06067:gene-SPHA_78551:-1.07838553489|K04707:new_gene2555:-1.43230080556|K04496:gene-SPHA_70960:-3.30105542009|K02580:new_gene2594:-2.15929428953|K04364:gene-SPHA_52857:-2.21727334482	http://www.genome.jp/kegg-bin/show_pathway?ko05220/K04438%09green/K06067%09green/K04707%09green/K04496%09green/K02580%09green/K04364%09green
Steroid hormone biosynthesis	KEGG PATHWAY	ko00140	4	17	0.125865	0.723841	K01016:gene-SPHA_12942:-3.04623122067|K00699:new_gene3201:-6.20687735941|K12343:new_gene2463:-1.73235931143|K15680:gene-SPHA_47977:-1.33931727247	http://www.genome.jp/kegg-bin/show_pathway?ko00140/K01016%09green/K00699%09green/K12343%09green/K15680%09green
Pathogenic Escherichia coli infection	KEGG PATHWAY	ko05130	9	54	0.128846	0.723841	K02105:gene-SPHA_1924:-1.35081633802|K04393:gene-SPHA_64679:-1.52773741577|K07374:gene-SPHA_33947:-7.30602250608|K07374:gene-SPHA_5655:-3.20164795405|K07374:gene-SPHA_55064:-8.49346043051|K07374:gene-SPHA_13369:-2.02026797105|K07374:gene-SPHA_57359:-2.19285052034|K05719:gene-SPHA_48232:-2.18781638608|K05719:new_gene3023:-1.77961884965	http://www.genome.jp/kegg-bin/show_pathway?ko05130/K02105%09green/K04393%09green/K07374%09green/K05719%09green
Osteoclast differentiation	KEGG PATHWAY	ko04380	7	39	0.132255	0.723841	K04431:gene-SPHA_36869:-1.70607854655|K14381:gene-SPHA_53446:-1.4048169279|K14381:gene-SPHA_55434:-1.19575919575|K04440:gene-SPHA_41630:-1.66968826039|K04392:gene-SPHA_43674:-2.12831726232|K02580:new_gene2594:-2.15929428953|K04364:gene-SPHA_52857:-2.21727334482	http://www.genome.jp/kegg-bin/show_pathway?ko04380/K04431%09green/K14381%09green/K04440%09green/K04392%09green/K02580%09green/K04364%09green
Fatty acid biosynthesis	KEGG PATHWAY	ko00061	3	11	0.135761	0.723841	K01897:gene-SPHA_61740:-2.85479068321|K01897:gene-SPHA_31242:-1.6133417554|K01897:gene-SPHA_18118:-2.1763518093	http://www.genome.jp/kegg-bin/show_pathway?ko00061/K01897%09green
Collecting duct acid secretion	KEGG PATHWAY	ko04966	3	11	0.135761	0.723841	K02154:gene-SPHA_46387:-2.97514430584|K02154:gene-SPHA_46411:-3.05593178289|K18245:gene-SPHA_49651:-1.22228600869	http://www.genome.jp/kegg-bin/show_pathway?ko04966/K02154%09green/K18245%09green
AGE-RAGE signaling pathway in diabetic complications	KEGG PATHWAY	ko04933	8	47	0.136229	0.723841	K09203:gene-SPHA_42619:-3.99883727737|K05857:gene-SPHA_11636:-2.13405471816|K04440:gene-SPHA_41630:-1.66968826039|K04393:gene-SPHA_64679:-1.52773741577|K04392:gene-SPHA_43674:-2.12831726232|K02580:new_gene2594:-2.15929428953|K06237:gene-SPHA_56952:-1.00588138833|K06237:gene-SPHA_56949:-1.07460033568	http://www.genome.jp/kegg-bin/show_pathway?ko04933/K09203%09green/K05857%09green/K04440%09green/K04393%09green/K04392%09green/K02580%09green/K06237%09green
Apoptosis - fly	KEGG PATHWAY	ko04214	7	40	0.143701	0.723841	K04426:gene-SPHA_59994:-1.69042811272|K04431:gene-SPHA_36869:-1.70607854655|K09848:gene-SPHA_19801:-4.07776808972|K04440:gene-SPHA_41630:-1.66968826039|K17065:gene-SPHA_46291:-1.68899684141|K06030:gene-SPHA_53122:-1.01077769736|K04398:new_gene2400:-2.10225338709	http://www.genome.jp/kegg-bin/show_pathway?ko04214/K04426%09green/K04431%09green/K09848%09green/K04440%09green/K17065%09green/K06030%09green/K04398%09green
ErbB signaling pathway	KEGG PATHWAY	ko04012	7	40	0.143701	0.723841	K04410:new_gene287:-5.74893897698|K04430:gene-SPHA_26209:-1.65754048931|K04431:gene-SPHA_36869:-1.70607854655|K04707:new_gene2555:-1.43230080556|K04438:gene-SPHA_70888:-1.87648230879|K04440:gene-SPHA_41630:-1.66968826039|K04364:gene-SPHA_52857:-2.21727334482	http://www.genome.jp/kegg-bin/show_pathway?ko04012/K04410%09green/K04430%09green/K04431%09green/K04707%09green/K04438%09green/K04440%09green/K04364%09green
Sphingolipid metabolism	KEGG PATHWAY	ko00600	7	40	0.143701	0.723841	K00654:gene-SPHA_52540:-2.23122390133|K04628:new_gene1725:-4.62867041586|K04711:gene-SPHA_17601:-3.58825918645|K04710:gene-SPHA_68468:-5.15287474863|K04716:gene-SPHA_27520:-2.34113025275|K04715:gene-SPHA_18913:-1.13041300755|K17108:gene-SPHA_68416:-4.94802411921	http://www.genome.jp/kegg-bin/show_pathway?ko00600/K00654%09green/K04628%09green/K04711%09green/K04710%09green/K04716%09green/K04715%09green/K17108%09green
Toxoplasmosis	KEGG PATHWAY	ko05145	9	56	0.148143	0.723841	K05719:gene-SPHA_48232:-2.18781638608|K05719:new_gene3023:-1.77961884965|K02580:new_gene2594:-2.15929428953|K04440:gene-SPHA_41630:-1.66968826039|K00461:gene-SPHA_55124:-3.5744973065|K04630:new_gene2701:-2.58481052522|K03283:gene-SPHA_5321:-2.96129526554|K03283:gene-SPHA_70264:-3.51508587741|K04398:new_gene2400:-2.10225338709	http://www.genome.jp/kegg-bin/show_pathway?ko05145/K05719%09green/K02580%09green/K04440%09green/K00461%09green/K04630%09green/K03283%09green/K04398%09green
Tight junction	KEGG PATHWAY	ko04530	10	64	0.148312	0.723841	K03097:gene-SPHA_24663:-1.26015331922|K02105:gene-SPHA_1924:-1.35081633802|K05701:gene-SPHA_48547:-3.90978104096|K17751:gene-SPHA_6063:-1.85256033313|K17751:gene-SPHA_40526:-1.92114565526|K04393:gene-SPHA_64679:-1.52773741577|K06111:new_gene2198:-2.07558788362|K06111:gene-SPHA_41987:-1.75567576998|K04630:new_gene2701:-2.58481052522|K05631:gene-SPHA_33893:-1.30094265877	http://www.genome.jp/kegg-bin/show_pathway?ko04530/K03097%09green/K02105%09green/K05701%09green/K17751%09green/K04393%09green/K06111%09green/K04630%09green/K05631%09green
Cocaine addiction	KEGG PATHWAY	ko05030	6	33	0.150954	0.723841	K04630:new_gene2701:-2.58481052522|K00274:gene-SPHA_30521:-3.62677181022|K02580:new_gene2594:-2.15929428953|K01593:new_gene1909:-8.13929024243|K08045:gene-SPHA_27544:-1.82334134453|K08045:gene-SPHA_27545:-3.58507483382	http://www.genome.jp/kegg-bin/show_pathway?ko05030/K04630%09green/K00274%09green/K02580%09green/K01593%09green/K08045%09green
Pertussis	KEGG PATHWAY	ko05133	7	41	0.155603	0.723841	K04630:new_gene2701:-2.58481052522|K02580:new_gene2594:-2.15929428953|K04440:gene-SPHA_41630:-1.66968826039|K05719:gene-SPHA_48232:-2.18781638608|K05719:new_gene3023:-1.77961884965|K02183:gene-SPHA_68462:-2.49987225858|K02183:new_gene2041:-1.64928196189	http://www.genome.jp/kegg-bin/show_pathway?ko05133/K04630%09green/K02580%09green/K04440%09green/K05719%09green/K02183%09green
Legionellosis	KEGG PATHWAY	ko05134	5	26	0.157326	0.723841	K02580:new_gene2594:-2.15929428953|K04398:new_gene2400:-2.10225338709|K15464:gene-SPHA_26976:-1.7294885096|K03283:gene-SPHA_5321:-2.96129526554|K03283:gene-SPHA_70264:-3.51508587741	http://www.genome.jp/kegg-bin/show_pathway?ko05134/K02580%09green/K04398%09green/K15464%09green/K03283%09green
Hedgehog signaling pathway	KEGG PATHWAY	ko04340	5	26	0.157326	0.723841	K08959:gene-SPHA_58143:-1.88543769839|K03362:gene-SPHA_50486:-3.23555445105|K10523:gene-SPHA_19624:-2.52118882986|K04678:gene-SPHA_28366:-3.16699378553|K03347:gene-SPHA_7145:-1.93873850199	http://www.genome.jp/kegg-bin/show_pathway?ko04340/K08959%09green/K03362%09green/K10523%09green/K04678%09green/K03347%09green
Circadian rhythm	KEGG PATHWAY	ko04710	3	12	0.158565	0.723841	K08959:gene-SPHA_58143:-1.88543769839|K03362:gene-SPHA_50486:-3.23555445105|K03347:gene-SPHA_7145:-1.93873850199	http://www.genome.jp/kegg-bin/show_pathway?ko04710/K08959%09green/K03362%09green/K03347%09green
Alcoholism	KEGG PATHWAY	ko05034	13	90	0.160854	0.723841	K00274:gene-SPHA_30521:-3.62677181022|K11303:gene-SPHA_54076:-1.27059685499|K11251:gene-SPHA_47692:-1.15000032767|K08045:gene-SPHA_27544:-1.82334134453|K08045:gene-SPHA_27545:-3.58507483382|K11253:new_gene2597:-1.88861753812|K06067:gene-SPHA_78551:-1.07838553489|K01593:new_gene1909:-8.13929024243|K04630:new_gene2701:-2.58481052522|K06269:gene-SPHA_73561:-2.23575245508|K04364:gene-SPHA_52857:-2.21…	http://www.genome.jp/kegg-bin/show_pathway?ko05034/K00274%09green/K11303%09green/K11251%09green/K08045%09green/K11253%09green/K06067%09green/K01593%09green/K04630%09green/K06269%09green/K04364%09green/K02183%09green
Fc epsilon RI signaling pathway	KEGG PATHWAY	ko04664	5	27	0.173122	0.754703	K04364:gene-SPHA_52857:-2.21727334482|K04440:gene-SPHA_41630:-1.66968826039|K04392:gene-SPHA_43674:-2.12831726232|K04430:gene-SPHA_26209:-1.65754048931|K04431:gene-SPHA_36869:-1.70607854655	http://www.genome.jp/kegg-bin/show_pathway?ko04664/K04364%09green/K04440%09green/K04392%09green/K04430%09green/K04431%09green
Viral myocarditis	KEGG PATHWAY	ko05416	5	27	0.173122	0.754703	K17751:gene-SPHA_6063:-1.85256033313|K17751:gene-SPHA_40526:-1.92114565526|K04392:gene-SPHA_43674:-2.12831726232|K03260:gene-SPHA_5957:-1.2558081034|K04398:new_gene2400:-2.10225338709	http://www.genome.jp/kegg-bin/show_pathway?ko05416/K17751%09green/K04392%09green/K03260%09green/K04398%09green
Epstein-Barr virus infection	KEGG PATHWAY	ko05169	14	101	0.18239	0.782876	K03064:gene-SPHA_59819:-1.38306092749|K11859:new_gene864:-2.24295303218|K10591:gene-SPHA_48967:-1.14571875378|K04430:gene-SPHA_26209:-1.65754048931|K04431:gene-SPHA_36869:-1.70607854655|K03097:gene-SPHA_24663:-1.26015331922|K06053:gene-SPHA_39354:-3.62183225876|K06067:gene-SPHA_78551:-1.07838553489|K03124:gene-SPHA_11681:-1.84481203266|K04440:gene-SPHA_41630:-1.66968826039|K02580:new_gene2594:-2.…	http://www.genome.jp/kegg-bin/show_pathway?ko05169/K03064%09green/K11859%09green/K10591%09green/K04430%09green/K04431%09green/K03097%09green/K06053%09green/K06067%09green/K03124%09green/K04440%09green/K02580%09green/K14721%09green/K03283%09green
Protein processing in endoplasmic reticulum	KEGG PATHWAY	ko04141	16	119	0.189609	0.791025	K04431:gene-SPHA_36869:-1.70607854655|K04426:gene-SPHA_59994:-1.69042811272|K08653:gene-SPHA_74816:-1.44641158638|K10578:gene-SPHA_41014:-2.5629130685|K09502:gene-SPHA_57261:-1.15875344567|K09542:gene-SPHA_20572:-1.48909720267|K04556:gene-SPHA_69695:-2.76197565133|K04440:gene-SPHA_41630:-1.66968826039|K10575:gene-SPHA_39878:-1.03294464957|K03347:gene-SPHA_7145:-1.93873850199|K01230:gene-SPHA_5124…	http://www.genome.jp/kegg-bin/show_pathway?ko04141/K04431%09green/K04426%09green/K08653%09green/K10578%09green/K09502%09green/K09542%09green/K04556%09green/K04440%09green/K10575%09green/K03347%09green/K01230%09green/K14007%09green/K13719%09green/K03283%09green
Amphetamine addiction	KEGG PATHWAY	ko05031	9	60	0.190702	0.791025	K00274:gene-SPHA_30521:-3.62677181022|K04851:gene-SPHA_73129:-2.92411410196|K08045:gene-SPHA_27544:-1.82334134453|K08045:gene-SPHA_27545:-3.58507483382|K05197:gene-SPHA_80214:-2.69899346805|K01593:new_gene1909:-8.13929024243|K06269:gene-SPHA_73561:-2.23575245508|K02183:gene-SPHA_68462:-2.49987225858|K02183:new_gene2041:-1.64928196189	http://www.genome.jp/kegg-bin/show_pathway?ko05031/K00274%09green/K04851%09green/K08045%09green/K05197%09green/K01593%09green/K06269%09green/K02183%09green
Endocrine resistance	KEGG PATHWAY	ko01522	8	52	0.192795	0.791025	K04364:gene-SPHA_52857:-2.21727334482|K04440:gene-SPHA_41630:-1.66968826039|K08045:gene-SPHA_27544:-1.82334134453|K08045:gene-SPHA_27545:-3.58507483382|K02599:gene-SPHA_21607:-2.95282402434|K02599:gene-SPHA_3784:-2.36093991296|K02599:gene-SPHA_43888:-3.90368289113|K06051:gene-SPHA_35734:-4.08751204748	http://www.genome.jp/kegg-bin/show_pathway?ko01522/K04364%09green/K04440%09green/K08045%09green/K02599%09green/K06051%09green
Regulation of mitophagy - yeast	KEGG PATHWAY	ko04139	4	21	0.199801	0.797859	K17065:gene-SPHA_46291:-1.68899684141|K08341:gene-SPHA_63868:-1.39943594618|K03097:gene-SPHA_24663:-1.26015331922|K17800:gene-SPHA_26977:-1.10515422332	http://www.genome.jp/kegg-bin/show_pathway?ko04139/K17065%09green/K08341%09green/K03097%09green/K17800%09green
Insulin signaling pathway	KEGG PATHWAY	ko04910	12	86	0.20018	0.797859	K04739:gene-SPHA_34822:-5.03724359356|K04739:gene-SPHA_52040:-1.61692484344|K04707:new_gene2555:-1.43230080556|K04438:gene-SPHA_70888:-1.87648230879|K05696:gene-SPHA_19899:-2.45108513696|K05696:gene-SPHA_19877:-3.37059576684|K07189:new_gene3293:-1.72964430205|K04440:gene-SPHA_41630:-1.66968826039|K06269:gene-SPHA_73561:-2.23575245508|K04364:gene-SPHA_52857:-2.21727334482|K02183:gene-SPHA_68462:-2…	http://www.genome.jp/kegg-bin/show_pathway?ko04910/K04739%09green/K04707%09green/K04438%09green/K05696%09green/K07189%09green/K04440%09green/K06269%09green/K04364%09green/K02183%09green
Regulation of autophagy	KEGG PATHWAY	ko04140	3	14	0.207164	0.806522	K08341:gene-SPHA_63868:-1.39943594618|K08342:gene-SPHA_49138:-2.24172738064|K08334:gene-SPHA_51794:-1.38139523459	http://www.genome.jp/kegg-bin/show_pathway?ko04140/K08341%09green/K08342%09green/K08334%09green
Longevity regulating pathway - multiple species	KEGG PATHWAY	ko04213	6	37	0.208135	0.806522	K06067:gene-SPHA_78551:-1.07838553489|K09542:gene-SPHA_20572:-1.48909720267|K08045:gene-SPHA_27544:-1.82334134453|K08045:gene-SPHA_27545:-3.58507483382|K03283:gene-SPHA_5321:-2.96129526554|K03283:gene-SPHA_70264:-3.51508587741	http://www.genome.jp/kegg-bin/show_pathway?ko04213/K06067%09green/K09542%09green/K08045%09green/K03283%09green
Sphingolipid signaling pathway	KEGG PATHWAY	ko04071	9	62	0.213769	0.817008	K04426:gene-SPHA_59994:-1.69042811272|K01379:gene-SPHA_70887:-4.64750612956|K00654:gene-SPHA_52540:-2.23122390133|K02580:new_gene2594:-2.15929428953|K04710:gene-SPHA_68468:-5.15287474863|K04440:gene-SPHA_41630:-1.66968826039|K04716:gene-SPHA_27520:-2.34113025275|K04630:new_gene2701:-2.58481052522|K04392:gene-SPHA_43674:-2.12831726232	http://www.genome.jp/kegg-bin/show_pathway?ko04071/K04426%09green/K01379%09green/K00654%09green/K02580%09green/K04710%09green/K04440%09green/K04716%09green/K04630%09green/K04392%09green
RIG-I-like receptor signaling pathway	KEGG PATHWAY	ko04622	4	22	0.220011	0.8295	K02580:new_gene2594:-2.15929428953|K04440:gene-SPHA_41630:-1.66968826039|K12655:gene-SPHA_59101:-1.12625847967|K04398:new_gene2400:-2.10225338709	http://www.genome.jp/kegg-bin/show_pathway?ko04622/K02580%09green/K04440%09green/K12655%09green/K04398%09green
Choline metabolism in cancer	KEGG PATHWAY	ko05231	12	89	0.229945	0.839548	K08202:gene-SPHA_35626:-1.39306813654|K08202:gene-SPHA_30693:-2.08176821111|K08202:new_gene1403:-1.28538689783|K08202:new_gene1132:-6.22898918883|K08202:new_gene3100:-6.17095612676|K08202:gene-SPHA_30671:-1.91155587336|K04440:gene-SPHA_41630:-1.66968826039|K04392:gene-SPHA_43674:-2.12831726232|K14156:gene-SPHA_23321:-1.90222915713|K00901:gene-SPHA_38516:-2.40164527424|K00901:gene-SPHA_72404:-4.71…	http://www.genome.jp/kegg-bin/show_pathway?ko05231/K08202%09green/K04440%09green/K04392%09green/K14156%09green/K00901%09green/K04364%09green
Apoptosis - multiple species	KEGG PATHWAY	ko04215	3	15	0.232588	0.839548	K04440:gene-SPHA_41630:-1.66968826039|K08334:gene-SPHA_51794:-1.38139523459|K04398:new_gene2400:-2.10225338709	http://www.genome.jp/kegg-bin/show_pathway?ko04215/K04440%09green/K08334%09green/K04398%09green
[truncated: 203 more rows]
